# Supplementary material for: Effects of Blood Contamination and the Rostro-Caudal Gradient on the Human Cerebrospinal Fluid Proteome
Source: PLoS One. 2014 Mar 5;9(3):e90429. doi: 10.1371/journal.pone.0090429 (PMC3943968; doi:10.1371/journal.pone.0090429)
Supplement: Table S2 — Results from the blood contamination study, experiment A. Proteins from the blood contamination study A (SDS-PAGE label free using Progenesis and analyzed using the database homo sapiens, SwissProt) quantified with two or more peptides. CS is the confidence score of the proteins, obtained in the Progenesis LC software. The ratios for 0.5% blood/reference CSF, 2% blood/reference CSF and 0.5% blood/2% blood are calculated. Proteins with ratio >1.5 in either of the two spike-in levels were classified as affected (n = 262). Ratio <1.2 was classified as not affected (n = 403) and ratios in between were uncertain (n = 149). The protein and peptide reports from Progenesis are available in the table. (XLSX) [file pone.0090429.s003.xlsx]

## Sheet: >=2 peptides
Table S2. Proteins identified in blood contamination study. Separation with SDS-PAGE, label free quantification using Progenesis and analyzed using the database homo sapiens SwissProt.
Accession	Protein ID	Peptides	CS	0.5% blood / reference CSF	2% blood / reference CSF	0.5% / 2% blood	Affected by blood spike-in
P02655	Apolipoprotein C-II	7	873.933	4.16922	51.2412	12.2904	Affected
P02656	Apolipoprotein C-III	11	1478.71	6.52233	31.7599	4.86941	Affected
P27918	Properdin	5	599.107	1.94833	8.69458	4.46258	Affected
P55056	Apolipoprotein C-IV	2	197.333	1.61727	7.15807	4.42601	Affected
P02776	Platelet factor 4	4	700	12.9077	56.8671	4.40569	Affected
P02775	Platelet basic protein	7	1100	8.9443	38.2921	4.28117	Affected
P05019	Insulin-like growth factor I	4	597.351	2.47842	9.35926	3.7763	Affected
Q76LX8	A disintegrin and metalloproteinase with thrombospondin motifs 13	4	369.24	7.35098	27.3594	3.72188	Affected
Q9BXR6	Complement factor H-related protein 5	2	300	3.1132	11.1919	3.59499	Affected
Q9Y490	Talin-1	8	1082.82	3.453	12.3227	3.56869	Affected
Q13790	Apolipoprotein F	2	200	2.31023	8.07749	3.4964	Affected
P02654	Apolipoprotein C-I	3	500	3.38823	11.6345	3.43381	Affected
P07359	Platelet glycoprotein Ib alpha chain	2	200	5.66172	19.2394	3.39816	Affected
O95445	Apolipoprotein M	4	494.675	3.41766	11.5758	3.38705	Affected
P05155	Plasma protease C1 inhibitor	31	4670.23	1.28624	4.33444	3.36984	Affected
P04040	Catalase	13	1395.27	7.93947	26.2736	3.30924	Affected
P20742	Pregnancy zone protein	15	2289.88	6.92828	22.3712	3.22896	Affected
P04003	C4b-binding protein alpha chain	2	200	0.974333	3.11602	3.1981	Affected
P12814	Alpha-actinin-1	3	791.145	4.06453	12.8919	3.17181	Affected
P00915	Carbonic anhydrase 1	12	2091.9	5.98535	18.9208	3.16119	Affected
P01042	Kininogen-1	40	5775.23	2.30659	7.14306	3.0968	Affected
P30043	Flavin reductase (NADPH)	10	1197.79	11.1695	33.0137	2.95571	Affected
P07738	Bisphosphoglycerate mutase	2	200	2.78117	7.94431	2.85646	Affected
P22891	Vitamin K-dependent protein Z	4	388.127	2.58296	7.37713	2.85607	Affected
P22792	Carboxypeptidase N subunit 2	11	1891.17	2.03341	5.7593	2.83234	Affected
P25311	Zinc-alpha-2-glycoprotein	19	2871.94	2.0847	5.71271	2.7403	Affected
P02042	Hemoglobin subunit delta	9	3565.5	1.33693	3.66253	2.73952	Affected
P02743	Serum amyloid P-component	16	2189.91	4.26364	11.6432	2.73081	Affected
O00299	Chloride intracellular channel protein 1	2	190.71	3.21262	8.57239	2.66834	Affected
P08185	Corticosteroid-binding globulin	5	499.556	1.95617	5.17268	2.6443	Affected
P00918	Carbonic anhydrase 2	7	898.919	16.7716	43.7852	2.61067	Affected
O75636	Ficolin-3	15	1878.16	6.10681	15.8195	2.59048	Affected
P37802	Transgelin-2	4	500	3.75466	9.72153	2.58919	Affected
P17936	Insulin-like growth factor-binding protein 3	7	794.901	3.34221	8.60744	2.57537	Affected
P69905	Hemoglobin subunit alpha	18	2579.91	1.23353	3.04186	2.46597	Affected
O00187	Mannan-binding lectin serine protease 2	4	466.963	2.93573	7.2388	2.46576	Affected
P05109	Protein S100-A8	6	800	0.872472	2.14958	2.46379	Affected
P68871	Hemoglobin subunit beta	15	4837.8	1.26595	3.0608	2.41779	Affected
P67936	Tropomyosin alpha-4 chain	2	498.372	24.5715	59.2115	2.40976	Affected
P30041	Peroxiredoxin-6	10	989.016	2.88087	6.93037	2.40565	Affected
P06276	Cholinesterase	12	1176.43	1.95649	4.6889	2.39659	Affected
P11226	Mannose-binding protein C	4	399.683	8.07428	19.2621	2.38561	Affected
P28066	Proteasome subunit alpha type-5	2	195.004	16.9528	38.9522	2.29768	Affected
Q14624	Inter-alpha-trypsin inhibitor heavy chain H4	55	8242.05	1.69041	3.88316	2.29717	Affected
P14151	L-selectin	5	600	1.53874	3.51751	2.28597	Affected
P08603	Complement factor H	81	15307.8	1.7561	3.98127	2.26712	Affected
Q03591	Complement factor H-related protein 1	5	2166.75	3.63295	8.21332	2.26079	Affected
P02774	Vitamin D-binding protein	39	6155.54	1.99631	4.49158	2.24994	Affected
P07357	Complement component C8 alpha chain	13	2094.95	2.03768	4.58035	2.24782	Affected
Q9UK55	Protein Z-dependent protease inhibitor	10	1072.96	2.70352	6.05879	2.24108	Affected
P00748	Coagulation factor XII	21	3343.54	1.66078	3.69278	2.22353	Affected
P18206	Vinculin	10	971.099	1.48571	3.30246	2.22281	Affected
P09172	Dopamine beta-hydroxylase	12	1500	2.82484	6.26732	2.21864	Affected
Q15848	Adiponectin	2	300	2.60374	5.76958	2.21588	Affected
P07358	Complement component C8 beta chain	25	3892.96	1.89522	4.17458	2.20269	Affected
P00568	Adenylate kinase isoenzyme 1	4	400	3.07924	6.77879	2.20145	Affected
P21333	Filamin-A	8	896.212	3.62978	7.96571	2.19454	Affected
P02765	Alpha-2-HS-glycoprotein	34	5134.33	1.80405	3.93853	2.18316	Affected
P08697	Alpha-2-antiplasmin	25	3847	1.8872	4.11594	2.18098	Affected
P04217	Alpha-1B-glycoprotein	29	3956.53	1.83847	3.96327	2.15575	Affected
P05160	Coagulation factor XIII B chain	28	3780.94	2.35146	5.06673	2.15472	Affected
P35542	Serum amyloid A-4 protein	2	300	2.14966	4.61377	2.14628	Affected
P00747	Plasminogen	43	8179.86	1.69385	3.57034	2.10782	Affected
P23528	Cofilin-1	3	591.345	2.36748	4.97004	2.0993	Affected
P35858	Insulin-like growth factor-binding protein complex acid labile subunit	20	3586.76	2.67184	5.57336	2.08597	Affected
P03951	Coagulation factor XI	18	2488.46	1.74313	3.54374	2.03297	Affected
Q96IY4	Carboxypeptidase B2	13	2192.73	1.75866	3.56994	2.02992	Affected
P00734	Prothrombin	63	11005.7	1.60022	3.24207	2.02602	Affected
Q15485	Ficolin-2	5	487.377	3.00891	6.08848	2.02349	Affected
P00740	Coagulation factor IX	9	997.927	2.0072	4.03154	2.00854	Affected
Q96PD5	N-acetylmuramoyl-L-alanine amidase	17	3091.8	1.91854	3.83398	1.99838	Affected
O75882	Attractin	29	4079.47	1.76366	3.49801	1.98339	Affected
P02746	Complement C1q subcomponent subunit B	8	1290.62	1.24162	2.46048	1.98167	Affected
P13671	Complement component C6	23	3277.15	1.69431	3.33626	1.9691	Affected
P04196	Histidine-rich glycoprotein	9	1199.8	1.45565	2.85152	1.95894	Affected
P06727	Apolipoprotein A-IV	50	7598.4	2.01713	3.94122	1.95387	Affected
P00491	Purine nucleoside phosphorylase	4	400	63.3784	123.16	1.94325	Affected
Q06033	Inter-alpha-trypsin inhibitor heavy chain H3	26	3582.75	1.55449	3.00751	1.93473	Affected
P13716	Delta-aminolevulinic acid dehydratase	5	499.684	3.90222	7.45485	1.91041	Affected
P02790	Hemopexin	66	9106.74	1.75099	3.3389	1.90687	Affected
P15328	Folate receptor alpha	3	299.245	0.964851	1.83956	1.90657	Affected
P36980	Complement factor H-related protein 2	5	995.142	1.79428	3.3949	1.89207	Affected
P04004	Vitronectin	20	3160.2	2.16158	4.07504	1.88522	Affected
P05546	Heparin cofactor 2	24	3182.45	1.91659	3.60538	1.88114	Affected
P43652	Afamin	47	6524.46	1.34319	2.52283	1.87824	Affected
P01008	Antithrombin-III	43	5856.19	1.76964	3.28309	1.85522	Affected
P03952	Plasma kallikrein	29	3929.97	2.39183	4.42754	1.85111	Affected
P33151	Cadherin-5	9	983.826	1.48868	2.7466	1.84499	Affected
P15169	Carboxypeptidase N catalytic chain	6	896.198	2.80629	5.16334	1.83992	Affected
Q9NZP8	Complement C1r subcomponent-like protein	6	894.962	1.69857	3.09905	1.8245	Affected
P13796	Plastin-2	8	1275.94	1.53642	2.76658	1.80066	Affected
P54108	Cysteine-rich secretory protein 3	2	299.894	2.16199	3.89001	1.79928	Affected
P04070	Vitamin K-dependent protein C	6	876.98	1.80098	3.22494	1.79066	Affected
P01040	Cystatin-A	4	500	12.607	22.2241	1.76283	Affected
P32119	Peroxiredoxin-2	14	2178.6	5.42736	9.566	1.76255	Affected
P06702	Protein S100-A9	4	586.389	1.546	2.69973	1.74627	Affected
Q13519	Prepronociceptin	3	294.04	1.53839	2.68223	1.74353	Affected
Q16568	Cocaine- and amphetamine-regulated transcript protein	2	200	1.19982	2.06848	1.72399	Affected
P12821	Angiotensin-converting enzyme	6	668.227	1.38738	2.38376	1.71817	Affected
P01011	Alpha-1-antichymotrypsin	66	10725.2	1.53631	2.63949	1.71807	Affected
P80108	Phosphatidylinositol-glycan-specific phospholipase D	10	1196.21	2.88924	4.93239	1.70716	Affected
P05543	Thyroxine-binding globulin	15	1797.39	1.58434	2.67079	1.68574	Affected
O75711	Scrapie-responsive protein 1	2	400	8.86539	14.8338	1.67322	Affected
P15144	Aminopeptidase N	12	1393.22	1.27582	2.13159	1.67076	Affected
Q9NR34	Mannosyl-oligosaccharide 1,2-alpha-mannosidase IC	5	594.006	0.902805	1.50789	1.67023	Affected
P49790	Nuclear pore complex protein Nup153	2	198.507	1.54162	2.56065	1.66102	Affected
P41271	Neuroblastoma suppressor of tumorigenicity 1	3	497.438	1.62154	2.68613	1.65653	Affected
P02760	Protein AMBP	21	3576.41	2.13175	3.49623	1.64008	Affected
P35754	Glutaredoxin-1	2	191.379	2.41606	3.94443	1.63259	Affected
P00450	Ceruloplasmin	86	13233.9	1.53381	2.4956	1.62706	Affected
P29622	Kallistatin	22	3084.24	1.63143	2.65225	1.62572	Affected
Q9UQE7	Structural maintenance of chromosomes protein 3	2	200	1.60201	2.60185	1.62412	Affected
P02788	Lactotransferrin	7	783.084	1.31989	2.13748	1.61944	Affected
P51884	Lumican	11	1792.31	1.48376	2.35753	1.58889	Affected
P49747	Cartilage oligomeric matrix protein	4	684.445	1.42883	2.26771	1.58712	Affected
P19823	Inter-alpha-trypsin inhibitor heavy chain H2	31	4455.8	2.8838	4.55461	1.57938	Affected
P78417	Glutathione S-transferase omega-1	3	298.916	1.91038	3.00895	1.57505	Affected
P05156	Complement factor I	38	5673.86	1.82972	2.88011	1.57408	Affected
Q9H299	SH3 domain-binding glutamic acid-rich-like protein 3	5	600	2.23182	3.49763	1.56716	Affected
P26927	Hepatocyte growth factor-like protein	11	2297.13	1.7501	2.72877	1.55921	Affected
P02144	Myoglobin	4	394.853	1.61494	2.51137	1.55509	Affected
Q14520	Hyaluronan-binding protein 2	14	1743.59	1.42189	2.20877	1.55341	Affected
P24666	Low molecular weight phosphotyrosine protein phosphatase	2	198.817	3.03602	4.67066	1.53842	Affected
P06681	Complement C2	33	4955.53	1.23253	1.86723	1.51495	Affected
P00736	Complement C1r subcomponent	23	3579.86	1.04473	1.56934	1.50215	Affected
P22352	Glutathione peroxidase 3	15	2088.86	1.65941	2.48449	1.49721	Affected
P24821	Tenascin	2	182.305	1.34827	1.99923	1.48282	Affected
P80188	Neutrophil gelatinase-associated lipocalin	5	694.682	1.52944	2.26553	1.48128	Affected
P15151	Poliovirus receptor	3	300	1.37133	2.02102	1.47376	Affected
Q04756	Hepatocyte growth factor activator	8	1097.4	1.61385	2.37033	1.46874	Affected
Q8WXI7	Mucin-16	2	184.204	1.12799	1.64229	1.45595	Affected
P02750	Leucine-rich alpha-2-glycoprotein	15	2077.27	1.70047	2.46396	1.44898	Affected
P02747	Complement C1q subcomponent subunit C	5	700	1.5329	2.20888	1.44098	Affected
P19827	Inter-alpha-trypsin inhibitor heavy chain H1	39	6266.24	2.93956	4.17909	1.42167	Affected
Q12913	Receptor-type tyrosine-protein phosphatase eta	4	399.828	1.27056	1.78733	1.40672	Affected
P61604	10 kDa heat shock protein, mitochondrial	2	200	2.26719	3.16664	1.39672	Affected
P62993	Growth factor receptor-bound protein 2	3	295.266	1.45617	2.03119	1.39488	Affected
Q96RU2	Ubiquitin carboxyl-terminal hydrolase 28	2	183.903	1.5241	2.123	1.39295	Affected
P62805	Histone H4	2	195.807	6.69422	9.29208	1.38807	Affected
P07737	Profilin-1	9	888.045	1.84648	2.55884	1.38579	Affected
P10599	Thioredoxin	5	500	1.84185	2.53531	1.3765	Affected
P02749	Beta-2-glycoprotein 1	32	4885.32	2.34531	3.2093	1.36839	Affected
P62158	Calmodulin	3	400	2.69804	3.67932	1.3637	Affected
P13987	CD59 glycoprotein	8	1289.19	1.84128	2.47555	1.34447	Affected
P48740	Mannan-binding lectin serine protease 1	14	1691.06	1.16974	1.57078	1.34285	Affected
P24043	Laminin subunit alpha-2	9	1069.68	1.12137	1.50287	1.34021	Affected
O00264	Membrane-associated progesterone receptor component 1	3	300	1.45483	1.94627	1.3378	Affected
P05452	Tetranectin	14	1989.55	1.45803	1.90881	1.30917	Affected
P04278	Sex hormone-binding globulin	10	1388.1	1.80609	2.35302	1.30283	Affected
P62937	Peptidyl-prolyl cis-trans isomerase A	10	1396.27	1.70271	2.21644	1.30171	Affected
Q01469	Fatty acid-binding protein, epidermal	7	897.125	2.71018	3.51846	1.29824	Affected
Q04760	Lactoylglutathione lyase	2	200	1.6662	2.14943	1.29002	Affected
P02753	Retinol-binding protein 4	21	2564.58	2.07507	2.66962	1.28652	Affected
Q15828	Cystatin-M	2	195.14	1.92546	2.44858	1.27168	Affected
P22692	Insulin-like growth factor-binding protein 4	6	893.826	1.40802	1.7867	1.26895	Affected
P00751	Complement factor B	64	9439.26	1.298	1.64498	1.26732	Affected
P00488	Coagulation factor XIII A chain	5	486.783	3.73775	4.69741	1.25675	Affected
Q92954	Proteoglycan 4	9	1096.51	2.06872	2.59722	1.25547	Affected
P00742	Coagulation factor X	14	1581.44	1.71106	2.14529	1.25378	Affected
P55290	Cadherin-13	10	1289.15	1.46388	1.83376	1.25267	Affected
Q8WXD2	Secretogranin-3	16	2371.86	1.24546	1.55972	1.25233	Affected
P10909	Clusterin	64	9497.4	1.28945	1.60461	1.24441	Affected
Q9UBP4	Dickkopf-related protein 3	17	2656.85	1.51528	1.88505	1.24403	Affected
P61916	Epididymal secretory protein E1	10	1589.29	1.39355	1.73143	1.24246	Affected
Q08554	Desmocollin-1	4	384.868	1.84597	2.2909	1.24102	Affected
O43291	Kunitz-type protease inhibitor 2	2	200	1.72229	2.1296	1.23649	Affected
A1L4H1	Soluble scavenger receptor cysteine-rich domain-containing protein SSC5D	3	300	1.29667	1.59732	1.23186	Affected
Q10588	ADP-ribosyl cyclase 2	6	693.981	1.48649	1.83108	1.23182	Affected
Q16775	Hydroxyacylglutathione hydrolase, mitochondrial	4	387.258	1.34515	1.65318	1.22899	Affected
P00492	Hypoxanthine-guanine phosphoribosyltransferase	6	697.688	1.57864	1.93966	1.22869	Affected
Q92932	Receptor-type tyrosine-protein phosphatase N2	4	385.266	1.35984	1.66534	1.22466	Affected
Q9NYC9	Dynein heavy chain 9, axonemal	2	191.745	1.40563	1.70636	1.21395	Affected
P49908	Selenoprotein P	5	495.131	1.66293	2.01871	1.21395	Affected
P05154	Plasma serine protease inhibitor	10	1398.44	1.43863	1.71079	1.18918	Affected
Q06830	Peroxiredoxin-1	3	686.165	1.65835	1.96934	1.18753	Affected
P10153	Non-secretory ribonuclease	2	385.873	1.51781	1.79492	1.18257	Affected
P01210	Proenkephalin-A	3	300	3.65766	4.26519	1.1661	Affected
P04271	Protein S100-B	2	200	3.22406	3.7591	1.16595	Affected
Q9UMX5	Neudesin	2	200	1.70195	1.97624	1.16116	Affected
P02748	Complement component C9	24	3263	1.53404	1.7809	1.16092	Affected
P01019	Angiotensinogen	53	7737.01	1.31927	1.52027	1.15235	Affected
P10645	Chromogranin-A	17	2193.9	1.88799	2.17426	1.15163	Affected
P24593	Insulin-like growth factor-binding protein 5	5	586.695	1.56217	1.79671	1.15014	Affected
P07360	Complement component C8 gamma chain	11	1789.04	1.96078	2.25457	1.14983	Affected
Q96FJ2	Dynein light chain 2, cytoplasmic	2	300	1.97173	2.26254	1.14749	Affected
O94910	Latrophilin-1	17	1988.78	1.45714	1.67068	1.14655	Affected
Q15843	NEDD8	2	195.484	3.0813	3.46424	1.12428	Affected
Q14574	Desmocollin-3	3	300	1.39691	1.56361	1.11933	Affected
Q8N9B5	Junction-mediating and -regulatory protein	2	187.647	1.59466	1.77043	1.11023	Affected
P12955	Xaa-Pro dipeptidase	4	380.283	1.56486	1.72838	1.10449	Affected
Q15904	V-type proton ATPase subunit S1	10	1597.27	1.42195	1.56841	1.103	Affected
P63104	14-3-3 protein zeta/delta	9	1187.64	1.36437	1.50434	1.10259	Affected
P07311	Acylphosphatase-1	3	295.455	1.67991	1.84668	1.09927	Affected
P13521	Secretogranin-2	4	395.266	2.01297	2.21098	1.09836	Affected
Q9UNN8	Endothelial protein C receptor	5	796.199	1.55118	1.69314	1.09152	Affected
P61769	Beta-2-microglobulin	16	2471.7	1.43032	1.55277	1.08561	Affected
P18669	Phosphoglycerate mutase 1	3	895.174	1.68854	1.80573	1.0694	Affected
P01344	Insulin-like growth factor II	7	881.639	1.48952	1.57818	1.05952	Affected
Q16627	C-C motif chemokine 14	2	300	1.89623	2.00841	1.05916	Affected
O75347	Tubulin-specific chaperone A	2	200	1.99794	2.11299	1.05758	Affected
Q9BRA2	Thioredoxin domain-containing protein 17	2	299.254	1.528	1.60981	1.05354	Affected
P61970	Nuclear transport factor 2	4	396.324	2.51812	2.64671	1.05107	Affected
Q9HCU0	Endosialin	3	287.332	2.11461	2.21774	1.04877	Affected
Q9BZG9	Ly-6/neurotoxin-like protein 1	6	900	1.59042	1.6663	1.04771	Affected
P02794	Ferritin heavy chain	2	194.675	1.50243	1.57234	1.04653	Affected
Q9NRR1	Cytokine-like protein 1	2	299.254	1.69078	1.76433	1.0435	Affected
P30086	Phosphatidylethanolamine-binding protein 1	12	2090.66	1.73103	1.79359	1.03614	Affected
P61981	14-3-3 protein gamma	2	490.369	2.17549	2.25295	1.03561	Affected
P04406	Glyceraldehyde-3-phosphate dehydrogenase	7	983.494	2.2948	2.37072	1.03308	Affected
P04114	Apolipoprotein B-100	253	36892.3	5.0302	5.17117	1.02802	Affected
P14174	Macrophage migration inhibitory factor	5	500	1.52225	1.54836	1.01715	Affected
P05060	Secretogranin-1	31	4079.7	1.82257	1.8482	1.01406	Affected
O15240	Neurosecretory protein VGF	15	1798.43	2.00527	2.01073	1.00272	Affected
Q8WWX9	Selenoprotein M	3	396.273	1.57647	1.57834	1.00119	Affected
P62258	14-3-3 protein epsilon	10	1187.13	1.58116	1.57555	0.996451	Affected
Q38SD2	Leucine-rich repeat serine/threonine-protein kinase 1	3	278.628	2.90619	2.87687	0.989913	Affected
Q9Y4L1	Hypoxia up-regulated protein 1	2	399.213	1.51026	1.47497	0.976636	Affected
O94772	Lymphocyte antigen 6H	4	594.846	1.93712	1.88246	0.97178	Affected
P03950	Angiogenin	2	298.824	2.07291	2.01141	0.97033	Affected
Q8NBP7	Proprotein convertase subtilisin/kexin type 9	5	600	1.92267	1.83423	0.954002	Affected
Q15819	Ubiquitin-conjugating enzyme E2 variant 2	2	300	2.32447	2.1745	0.935481	Affected
P24592	Insulin-like growth factor-binding protein 6	9	1475.26	1.83615	1.6647	0.906624	Affected
P07108	Acyl-CoA-binding protein	8	1200	2.11578	1.88886	0.892747	Affected
P14621	Acylphosphatase-2	3	300	1.59939	1.42046	0.888126	Affected
P00746	Complement factor D	8	1088	1.5806	1.39886	0.885019	Affected
P04179	Superoxide dismutase [Mn], mitochondrial	5	898.446	1.5604	1.37711	0.882538	Affected
Q8N2G4	Ly6/PLAUR domain-containing protein 1	2	192.529	1.61949	1.42489	0.879837	Affected
O00584	Ribonuclease T2	13	1586.75	1.5606	1.36609	0.875362	Affected
P02792	Ferritin light chain	6	798.817	1.50761	1.31538	0.872494	Affected
P13489	Ribonuclease inhibitor	4	383.594	1.597	1.37606	0.861656	Affected
P01834	Ig kappa chain C region	2	192.417	1.70102	1.46019	0.858422	Affected
P01031	Complement C5	64	8931.74	1.89524	1.60901	0.848977	Affected
Q92520	Protein FAM3C	21	2579.84	1.55393	1.31847	0.848472	Affected
O60888	Protein CutA	7	1186.47	1.76883	1.49742	0.846556	Affected
Q96T37	Putative RNA-binding protein 15	2	185.792	1.65129	1.39685	0.845912	Affected
P08123	Collagen alpha-2(I) chain	4	388.759	2.33547	1.94035	0.830818	Affected
P45877	Peptidyl-prolyl cis-trans isomerase C	3	300	1.53077	1.25873	0.822282	Affected
Q9UK28	Transmembrane protein 59-like	2	200	1.88789	1.5373	0.814295	Affected
Q08629	Testican-1	6	697.656	2.01481	1.63444	0.811211	Affected
Q9UPR5	Sodium/calcium exchanger 2	3	298.148	1.62466	1.28275	0.789549	Affected
Q9H4F8	SPARC-related modular calcium-binding protein 1	2	200	1.80489	1.40235	0.77697	Affected
Q9UHG2	ProSAAS	5	900	3.3921	2.60794	0.768825	Affected
O75368	SH3 domain-binding glutamic acid-rich-like protein	5	499.275	2.00069	1.52706	0.763268	Affected
Q13421	Mesothelin	6	600	1.71121	1.29394	0.756156	Affected
A6NLU5	V-set and transmembrane domain-containing protein 2B	7	695.19	1.72441	1.29601	0.75157	Affected
Q9UF11	Pleckstrin homology domain-containing family B member 1	3	499.757	1.63252	1.2058	0.738616	Affected
Q99674	Cell growth regulator with EF hand domain protein 1	3	400	2.09575	1.534	0.731959	Affected
P05413	Fatty acid-binding protein, heart	3	288.722	1.55445	1.11882	0.719753	Affected
Q6FHJ7	Secreted frizzled-related protein 4	3	300	1.71497	1.19311	0.695702	Affected
O00628	Peroxisomal targeting signal 2 receptor	2	183.048	1.60409	1.10446	0.688525	Affected
Q9NPD7	Neuritin	2	199.306	1.68552	1.12709	0.668688	Affected
O60939	Sodium channel subunit beta-2	2	200	1.78206	1.17758	0.660798	Affected
Q8TDQ0	Hepatitis A virus cellular receptor 2	2	199.894	2.11696	1.39237	0.657721	Affected
P13598	Intercellular adhesion molecule 2	2	300	2.27737	1.49477	0.656355	Affected
P40121	Macrophage-capping protein	3	293.037	1.70151	1.11056	0.652692	Affected
Q9UBX7	Kallikrein-11	5	593.346	1.56567	0.978664	0.625075	Affected
P26885	Peptidyl-prolyl cis-trans isomerase FKBP2	2	198.469	1.55795	0.94658	0.60758	Affected
Q86UW8	Hyaluronan and proteoglycan link protein 4	2	200	1.7639	0.956365	0.542188	Affected
Q96GM8	Target of EGR1 protein 1	2	278.028	1.80268	0.816005	0.452663	Affected
P60983	Glia maturation factor beta	3	298.333	2.95589	1.27086	0.429941	Affected
Q9UKJ1	Paired immunoglobulin-like type 2 receptor alpha	2	299.231	1.52479	0.629229	0.412667	Affected
P14923	Junction plakoglobin	2	200	4.00638	0.082949	0.0207042	Affected
Q969P0	Immunoglobulin superfamily member 8	17	2276.28	1.19947	0.985284	0.821433	Unaffected
P52797	Ephrin-A3	3	400	1.199	0.962115	0.802432	Unaffected
P48637	Glutathione synthetase	4	380.235	1.19893	0.894882	0.746398	Unaffected
P98172	Ephrin-B1	2	296.957	1.19413	0.903805	0.756875	Unaffected
O76061	Stanniocalcin-2	3	298.425	1.19302	0.835949	0.7007	Unaffected
P07998	Ribonuclease pancreatic	6	794.603	1.19041	0.608688	0.511327	Unaffected
P27487	Dipeptidyl peptidase 4	4	389.558	1.19013	1.01872	0.85597	Unaffected
P48551	Interferon alpha/beta receptor 2	2	200	1.18784	0.760727	0.640428	Unaffected
Q8NBJ7	Sulfatase-modifying factor 2	4	389.037	1.18697	0.75418	0.635385	Unaffected
P07093	Glia-derived nexin	6	789.857	1.18677	0.731956	0.616765	Unaffected
P21579	Synaptotagmin-1	2	200	1.18656	1.03024	0.868257	Unaffected
P05937	Calbindin	8	884.847	1.18627	0.944915	0.796545	Unaffected
O00115	Deoxyribonuclease-2-alpha	4	399.213	1.18403	0.697235	0.588865	Unaffected
Q8WZA1	Protein O-linked-mannose beta-1,2-N-acetylglucosaminyltransferase 1	10	1094.77	1.18395	0.47259	0.399162	Unaffected
P17174	Aspartate aminotransferase, cytoplasmic	20	2862.73	1.18304	0.982204	0.830235	Unaffected
P07858	Cathepsin B	20	3294.43	1.18288	0.986426	0.833921	Unaffected
P08294	Extracellular superoxide dismutase [Cu-Zn]	10	1800	1.18215	1.10632	0.935855	Unaffected
P06733	Alpha-enolase	13	1988.41	1.17991	1.15684	0.980451	Unaffected
P20774	Mimecan	16	2086.57	1.17955	0.984176	0.834364	Unaffected
Q9P0K9	Uncharacterized protein C9orf4	4	500	1.17916	0.918868	0.779253	Unaffected
Q9UQM7	Calcium/calmodulin-dependent protein kinase type II subunit alpha	6	992.105	1.17596	1.14747	0.97577	Unaffected
Q5VUB5	Protein FAM171A1	3	396.334	1.17527	0.471193	0.400923	Unaffected
Q9Y279	V-set and immunoglobulin domain-containing protein 4	6	693.029	1.17519	0.954341	0.812075	Unaffected
Q8NBS9	Thioredoxin domain-containing protein 5	3	299.62	1.17422	0.779453	0.663803	Unaffected
Q01459	Di-N-acetylchitobiase	11	1599.35	1.1742	0.934409	0.795781	Unaffected
P16870	Carboxypeptidase E	25	3664.37	1.1721	0.930166	0.793589	Unaffected
O14514	Brain-specific angiogenesis inhibitor 1	5	486.164	1.17002	1.16919	0.999289	Unaffected
P25774	Cathepsin S	7	992.713	1.16748	1.10555	0.94695	Unaffected
Q9Y644	Beta-1,3-N-acetylglucosaminyltransferase radical fringe	2	194.946	1.167	0.574218	0.492049	Unaffected
P54764	Ephrin type-A receptor 4	13	1894.28	1.16688	0.867767	0.743664	Unaffected
O75874	Isocitrate dehydrogenase [NADP] cytoplasmic	5	587.512	1.16602	0.959963	0.823278	Unaffected
Q99969	Retinoic acid receptor responder protein 2	8	1098.84	1.16581	1.17472	1.00764	Unaffected
P33908	Mannosyl-oligosaccharide 1,2-alpha-mannosidase IA	9	1286.69	1.16581	1.10939	0.951607	Unaffected
Q14982	Opioid-binding protein/cell adhesion molecule	9	1391	1.16374	0.897029	0.770816	Unaffected
Q9HAT2	Sialate O-acetylesterase	9	892.147	1.16293	0.94002	0.808319	Unaffected
O14793	Growth/differentiation factor 8	4	391.165	1.16274	0.860393	0.739971	Unaffected
Q86UN3	Reticulon-4 receptor-like 2	10	1186.97	1.16032	0.973475	0.838974	Unaffected
Q9NRN5	Olfactomedin-like protein 3	14	1684.61	1.15773	0.718839	0.620905	Unaffected
Q15818	Neuronal pentraxin-1	12	1886.44	1.15651	0.947206	0.81902	Unaffected
O94991	SLIT and NTRK-like protein 5	4	499.35	1.15318	0.69468	0.602405	Unaffected
Q6UW01	Cerebellin-3	4	500	1.15103	0.553667	0.48102	Unaffected
Q8N9I0	Synaptotagmin-2	2	200	1.14875	0.961116	0.836665	Unaffected
Q9UM22	Mammalian ependymin-related protein 1	7	799.459	1.14778	0.984944	0.858127	Unaffected
Q969H8	UPF0556 protein C19orf10	6	700	1.14696	0.799039	0.696657	Unaffected
P07339	Cathepsin D	23	3987.3	1.14619	0.889181	0.775772	Unaffected
P20062	Transcobalamin-2	11	1285.92	1.14252	0.766795	0.671142	Unaffected
P01033	Metalloproteinase inhibitor 1	10	1486.74	1.14129	0.966197	0.846585	Unaffected
P37837	Transaldolase	10	1089.31	1.14112	0.975814	0.855134	Unaffected
O00468	Agrin	14	1591.25	1.14099	1.01265	0.887516	Unaffected
Q9UBG0	C-type mannose receptor 2	8	897.981	1.13551	1.08344	0.954147	Unaffected
Q9BZR6	Reticulon-4 receptor	9	900	1.13343	0.89211	0.787091	Unaffected
O94919	Endonuclease domain-containing 1 protein	15	2086.31	1.13331	0.902088	0.795974	Unaffected
Q9H1U4	Multiple epidermal growth factor-like domains protein 9	2	200	1.13228	1.09449	0.966627	Unaffected
Q5KU26	Collectin-12	6	791.215	1.1321	1.12259	0.9916	Unaffected
O60241	Brain-specific angiogenesis inhibitor 2	4	494.521	1.1313	0.883258	0.780749	Unaffected
Q9NZ53	Podocalyxin-like protein 2	3	571.404	1.13109	1.13079	0.999739	Unaffected
Q9UJJ9	N-acetylglucosamine-1-phosphotransferase subunit gamma	4	600	1.13099	0.989654	0.875031	Unaffected
P09622	Dihydrolipoyl dehydrogenase, mitochondrial	5	498.859	1.13052	0.334989	0.296315	Unaffected
O43508	Tumor necrosis factor ligand superfamily member 12	2	190.698	1.13036	0.563382	0.498408	Unaffected
Q9Y617	Phosphoserine aminotransferase	11	1186.63	1.1292	0.628752	0.556812	Unaffected
Q92485	Acid sphingomyelinase-like phosphodiesterase 3b	3	300	1.12864	0.758074	0.671674	Unaffected
P11142	Heat shock cognate 71 kDa protein	2	300	1.12797	0.845125	0.749247	Unaffected
P46459	Vesicle-fusing ATPase	2	400	1.12707	0.797122	0.707255	Unaffected
O60279	Sushi domain-containing protein 5	2	186.229	1.1251	0.852818	0.75799	Unaffected
P43251	Biotinidase	11	1586.13	1.12157	1.15703	1.03162	Unaffected
P04275	von Willebrand factor	11	1093.11	1.11777	0.988321	0.884191	Unaffected
Q9NYQ8	Protocadherin Fat 2	41	4552.03	1.11689	0.675847	0.605118	Unaffected
P41222	Prostaglandin-H2 D-isomerase	68	8727.7	1.11639	1.15994	1.03901	Unaffected
Q9H2A7	C-X-C motif chemokine 16	2	200	1.11461	1.04703	0.939375	Unaffected
Q14767	Latent-transforming growth factor beta-binding protein 2	9	1066.63	1.1139	1.09276	0.981021	Unaffected
Q86UD1	Out at first protein homolog	4	400	1.11275	1.10044	0.988938	Unaffected
P18428	Lipopolysaccharide-binding protein	6	600	1.11252	1.1658	1.04788	Unaffected
Q9Y240	C-type lectin domain family 11 member A	9	882.184	1.11045	0.949972	0.855483	Unaffected
P09668	Pro-cathepsin H	10	1292.84	1.10913	1.03217	0.930612	Unaffected
P53634	Dipeptidyl peptidase 1	5	497.97	1.10844	0.681388	0.614729	Unaffected
P00505	Aspartate aminotransferase, mitochondrial	7	700	1.10842	0.749108	0.675833	Unaffected
A6NGN9	IgLON family member 5	6	589.06	1.10814	0.659633	0.595263	Unaffected
Q6UX73	UPF0764 protein C16orf89	15	1895.84	1.1078	0.784471	0.708137	Unaffected
P08174	Complement decay-accelerating factor	5	495.276	1.10681	1.06863	0.965502	Unaffected
Q96GW7	Brevican core protein	19	2454.8	1.10627	0.781281	0.706228	Unaffected
P30740	Leukocyte elastase inhibitor	5	696.324	1.10403	1.02562	0.928977	Unaffected
P06744	Glucose-6-phosphate isomerase	6	797.333	1.10353	0.997719	0.904114	Unaffected
P07195	L-lactate dehydrogenase B chain	13	1780.97	1.1034	0.829461	0.751734	Unaffected
P16930	Fumarylacetoacetase	2	200	1.10326	0.956568	0.867036	Unaffected
P12111	Collagen alpha-3(VI) chain	19	1896.16	1.10218	1.02825	0.93292	Unaffected
Q92876	Kallikrein-6	19	3068.05	1.10145	1.09041	0.98998	Unaffected
Q06481	Amyloid-like protein 2	20	2483.67	1.10126	1.0857	0.985863	Unaffected
Q9UBQ6	Exostosin-like 2	9	1293.67	1.10098	0.724654	0.658188	Unaffected
Q9P0K1	Disintegrin and metalloproteinase domain-containing protein 22	10	1084.18	1.10095	0.975106	0.885693	Unaffected
O95336	6-phosphogluconolactonase	3	299.457	1.09988	0.884498	0.804174	Unaffected
P98155	Very low-density lipoprotein receptor	2	199.829	1.09881	0.752105	0.68447	Unaffected
Q15582	Transforming growth factor-beta-induced protein ig-h3	16	1983.96	1.09648	0.997221	0.909474	Unaffected
P09104	Gamma-enolase	10	1692.87	1.09554	0.87159	0.795579	Unaffected
Q8IYS5	Osteoclast-associated immunoglobulin-like receptor	2	292.126	1.09499	0.903389	0.825024	Unaffected
P19021	Peptidyl-glycine alpha-amidating monooxygenase	26	3661.57	1.09398	0.75513	0.690261	Unaffected
Q15113	Procollagen C-endopeptidase enhancer 1	16	2390.26	1.09172	0.645861	0.591601	Unaffected
Q9Y2I2	Netrin-G1	7	798.993	1.09094	0.450465	0.412914	Unaffected
Q9NZU1	Leucine-rich repeat transmembrane protein FLRT1	2	196.622	1.09054	0.648851	0.594982	Unaffected
Q9NQ79	Cartilage acidic protein 1	16	2297.75	1.08914	0.894025	0.820855	Unaffected
Q8NCC3	Group XV phospholipase A2	6	690.748	1.08632	0.653097	0.601203	Unaffected
Q9BU40	Chordin-like protein 1	2	200	1.08597	0.848865	0.781668	Unaffected
P35443	Thrombospondin-4	4	682.455	1.08486	0.916375	0.844698	Unaffected
Q8NHJ6	Leukocyte immunoglobulin-like receptor subfamily B member 4	2	198.286	1.08441	0.876858	0.808603	Unaffected
P08571	Monocyte differentiation antigen CD14	22	2968.76	1.08418	0.886353	0.817532	Unaffected
P58400	Neurexin-1-beta	3	693.409	1.08342	0.871865	0.804734	Unaffected
O43505	N-acetyllactosaminide beta-1,3-N-acetylglucosaminyltransferase	20	2866.86	1.08336	0.934338	0.862448	Unaffected
Q7Z7M0	Multiple epidermal growth factor-like domains protein 8	41	6162.3	1.08238	0.817982	0.755726	Unaffected
Q13508	Ecto-ADP-ribosyltransferase 3	11	1375.92	1.08187	1.00415	0.928164	Unaffected
Q96KG7	Multiple epidermal growth factor-like domains protein 10	11	1684.48	1.08139	1.14596	1.05971	Unaffected
P20908	Collagen alpha-1(V) chain	2	171.846	1.07913	1.04564	0.96896	Unaffected
Q9UNW1	Multiple inositol polyphosphate phosphatase 1	4	398.684	1.07885	1.05971	0.982251	Unaffected
P30530	Tyrosine-protein kinase receptor UFO	5	696.054	1.07743	1.10107	1.02194	Unaffected
P23470	Receptor-type tyrosine-protein phosphatase gamma	8	1089.29	1.07675	1.0703	0.994007	Unaffected
Q9H7Y0	UPF0672 protein CXorf36	4	494.488	1.07613	0.619022	0.575227	Unaffected
Q8NFZ8	Cell adhesion molecule 4	12	1585.3	1.07487	0.822302	0.765028	Unaffected
P40925	Malate dehydrogenase, cytoplasmic	8	895.867	1.0719	0.796572	0.743139	Unaffected
Q10471	Polypeptide N-acetylgalactosaminyltransferase 2	9	892.896	1.0719	0.782405	0.729925	Unaffected
Q6UWR7	Ectonucleotide pyrophosphatase/phosphodiesterase family member 6	5	499.621	1.07173	0.61489	0.573735	Unaffected
P11717	Cation-independent mannose-6-phosphate receptor	9	890.672	1.0706	0.941621	0.879524	Unaffected
P35237	Serpin B6	10	1196.5	1.0702	0.795243	0.743081	Unaffected
Q07954	Prolow-density lipoprotein receptor-related protein 1	45	5632.06	1.06986	0.900927	0.842099	Unaffected
P98160	Basement membrane-specific heparan sulfate proteoglycan core protein	50	6376.89	1.06877	0.838913	0.78493	Unaffected
Q8IW52	SLIT and NTRK-like protein 4	7	994.361	1.06806	0.697811	0.653344	Unaffected
Q9UBX1	Cathepsin F	5	496.476	1.06778	1.06297	0.995496	Unaffected
Q96PX8	SLIT and NTRK-like protein 1	7	783.629	1.06749	1.01602	0.951784	Unaffected
P02751	Fibronectin	68	9913.67	1.06692	0.447655	0.419577	Unaffected
Q9Y2E5	Epididymis-specific alpha-mannosidase	5	692.661	1.06625	0.806683	0.756562	Unaffected
Q8N126	Cell adhesion molecule 3	9	1379.64	1.06292	1.03332	0.972157	Unaffected
Q14165	Malectin	4	400	1.06163	0.663082	0.624591	Unaffected
Q99983	Osteomodulin	7	787.534	1.0616	1.08346	1.02059	Unaffected
P04075	Fructose-bisphosphate aldolase A	14	1786.17	1.06018	1.03865	0.979695	Unaffected
Q96P44	Collagen alpha-1(XXI) chain	2	200	1.05718	0.428512	0.405337	Unaffected
P04216	Thy-1 membrane glycoprotein	6	1388.97	1.05652	0.701407	0.663884	Unaffected
P04066	Tissue alpha-L-fucosidase	6	600	1.05511	0.430306	0.407832	Unaffected
Q9NUQ9	Protein FAM49B	3	299.789	1.0551	0.912424	0.864778	Unaffected
Q9BW30	Tubulin polymerization-promoting protein family member 3	2	200	1.05427	0.544323	0.516305	Unaffected
P09972	Fructose-bisphosphate aldolase C	16	2179.59	1.05295	0.73438	0.697448	Unaffected
Q8IUK8	Cerebellin-2	3	292.14	1.05209	0.533598	0.507182	Unaffected
Q9Y646	Plasma glutamate carboxypeptidase	11	1200	1.05134	0.661681	0.629369	Unaffected
P04180	Phosphatidylcholine-sterol acyltransferase	8	800	1.05076	0.992043	0.94412	Unaffected
Q9HAR2	Latrophilin-3	14	1800	1.05049	0.723204	0.688447	Unaffected
P22897	Macrophage mannose receptor 1	16	1695.01	1.04507	0.817007	0.781775	Unaffected
O60242	Brain-specific angiogenesis inhibitor 3	2	200	1.04372	0.627023	0.600758	Unaffected
P11362	Fibroblast growth factor receptor 1	6	689.773	1.0428	1.03249	0.990113	Unaffected
P05067	Amyloid beta A4 protein	43	7344.31	1.04255	1.04818	1.00539	Unaffected
Q8NFT8	Delta and Notch-like epidermal growth factor-related receptor	4	598.247	1.0412	1.0075	0.967629	Unaffected
Q15223	Poliovirus receptor-related protein 1	4	498.246	1.0404	0.859549	0.826172	Unaffected
Q96BZ4	Phospholipase D4	5	492.707	1.03903	1.09174	1.05073	Unaffected
Q86UN2	Reticulon-4 receptor-like 1	5	483.846	1.03754	0.644701	0.621376	Unaffected
Q13332	Receptor-type tyrosine-protein phosphatase S	14	1478.14	1.03641	0.881919	0.850936	Unaffected
Q9UBR2	Cathepsin Z	6	790.893	1.03577	0.786887	0.759715	Unaffected
Q8IV08	Phospholipase D3	5	497.863	1.02936	0.865112	0.840435	Unaffected
P15086	Carboxypeptidase B	6	594.488	1.02919	0.745711	0.724563	Unaffected
Q9NS85	Carbonic anhydrase-related protein 10	3	287.182	1.02861	0.638924	0.62115	Unaffected
Q6P9A2	Putative polypeptide N-acetylgalactosaminyltransferase-like protein 4	2	200	1.02691	0.57475	0.559691	Unaffected
P11021	78 kDa glucose-regulated protein	19	2089.03	1.0242	1.02586	1.00162	Unaffected
Q9Y3B3	Transmembrane emp24 domain-containing protein 7	2	200	1.02381	0.896625	0.875773	Unaffected
P00390	Glutathione reductase, mitochondrial	3	300	1.02242	0.283369	0.277156	Unaffected
Q9GZP4	PITH domain-containing protein 1	5	500	1.02046	0.867033	0.849652	Unaffected
P07942	Laminin subunit beta-1	13	1778.02	1.01835	0.823526	0.808686	Unaffected
Q9BUD6	Spondin-2	2	287.426	1.01792	0.541698	0.532162	Unaffected
Q9UJA9	Ectonucleotide pyrophosphatase/phosphodiesterase family member 5	4	400	1.01592	0.636529	0.626556	Unaffected
P09619	Platelet-derived growth factor receptor beta	6	598.107	1.01592	1.18849	1.16987	Unaffected
Q9Y2T3	Guanine deaminase	21	2570.99	1.01542	0.801357	0.789185	Unaffected
Q92673	Sortilin-related receptor	2	199.251	1.01541	0.71856	0.707653	Unaffected
P22303	Acetylcholinesterase	3	298.684	1.01406	0.413891	0.408151	Unaffected
P30101	Protein disulfide-isomerase A3	3	300	1.01278	1.0166	1.00377	Unaffected
Q13510	Acid ceramidase	6	600	1.01277	0.648633	0.640454	Unaffected
P41217	OX-2 membrane glycoprotein	5	579.636	1.01133	0.981624	0.970622	Unaffected
Q9NZR2	Low-density lipoprotein receptor-related protein 1B	6	686.83	1.01039	0.633045	0.626532	Unaffected
Q9ULB1	Neurexin-1-alpha	39	5357.48	1.00773	0.5709	0.566519	Unaffected
Q08380	Galectin-3-binding protein	15	1868.16	1.00542	0.998636	0.993249	Unaffected
P32004	Neural cell adhesion molecule L1	14	1695.75	1.00221	0.983391	0.981221	Unaffected
Q9NT99	Leucine-rich repeat-containing protein 4B	15	2541.12	0.998706	0.78811	0.789131	Unaffected
Q9BRK3	Matrix-remodeling-associated protein 8	7	879.904	0.998563	0.911702	0.913014	Unaffected
Q06828	Fibromodulin	4	589.732	0.998525	0.90111	0.902441	Unaffected
P48723	Heat shock 70 kDa protein 13	5	476.931	0.99546	0.836236	0.84005	Unaffected
P53041	Serine/threonine-protein phosphatase 5	3	285.946	0.994069	0.867718	0.872896	Unaffected
O15031	Plexin-B2	20	2498.16	0.993305	1.00441	1.01118	Unaffected
Q9BYH1	Seizure 6-like protein	9	1051.38	0.992979	0.974473	0.981363	Unaffected
O94760	N(G),N(G)-dimethylarginine dimethylaminohydrolase 1	3	298.309	0.992683	0.609335	0.613827	Unaffected
P55058	Phospholipid transfer protein	17	2187.4	0.992589	0.645993	0.650816	Unaffected
Q9Y6R7	IgGFc-binding protein	53	7160.17	0.992464	0.730429	0.735976	Unaffected
O14773	Tripeptidyl-peptidase 1	9	1285.73	0.991415	0.908297	0.916162	Unaffected
P54289	Voltage-dependent calcium channel subunit alpha-2/delta-1	42	5878.06	0.991282	0.955285	0.963686	Unaffected
P07686	Beta-hexosaminidase subunit beta	8	899.556	0.985272	0.975961	0.990549	Unaffected
Q92752	Tenascin-R	10	982.684	0.984563	0.6375	0.647495	Unaffected
Q86VB7	Scavenger receptor cysteine-rich type 1 protein M130	21	3084.96	0.984557	1.00374	1.01948	Unaffected
P51888	Prolargin	9	884.552	0.983799	0.88438	0.898944	Unaffected
P49257	Protein ERGIC-53	2	194.444	0.982392	0.735625	0.74881	Unaffected
Q9BXJ0	Complement C1q tumor necrosis factor-related protein 5	3	400	0.981648	0.663939	0.676351	Unaffected
Q9NS98	Semaphorin-3G	9	968.222	0.98138	0.502184	0.511711	Unaffected
P31150	Rab GDP dissociation inhibitor alpha	6	1392.33	0.981069	0.35183	0.358619	Unaffected
P11047	Laminin subunit gamma-1	9	996.016	0.980355	0.81306	0.829352	Unaffected
Q86UX2	Inter-alpha-trypsin inhibitor heavy chain H5	23	3074.97	0.980125	0.640644	0.653635	Unaffected
O14594	Neurocan core protein	21	2873.88	0.979266	0.87783	0.896417	Unaffected
Q8TER0	Sushi, nidogen and EGF-like domain-containing protein 1	6	789.031	0.979019	0.893798	0.912952	Unaffected
P48058	Glutamate receptor 4	11	1596.91	0.978795	0.650442	0.664533	Unaffected
Q8IWV2	Contactin-4	15	1695.82	0.977895	0.833177	0.852011	Unaffected
P49641	Alpha-mannosidase 2x	15	1781.25	0.977526	0.797474	0.815808	Unaffected
Q13214	Semaphorin-3B	4	498.857	0.977319	0.244051	0.249715	Unaffected
Q92859	Neogenin	28	3971.74	0.975726	0.817333	0.837667	Unaffected
P14384	Carboxypeptidase M	2	190.986	0.975439	0.747356	0.766174	Unaffected
P00533	Epidermal growth factor receptor	5	599.488	0.975249	1.18083	1.2108	Unaffected
Q15782	Chitinase-3-like protein 2	8	886.567	0.975152	0.742273	0.761186	Unaffected
Q9BY67	Cell adhesion molecule 1	2	197.333	0.972979	0.860905	0.884814	Unaffected
O75503	Ceroid-lipofuscinosis neuronal protein 5	6	600	0.971202	0.865057	0.890707	Unaffected
P23468	Receptor-type tyrosine-protein phosphatase delta	12	1578.1	0.97103	0.776107	0.799262	Unaffected
Q9HCK4	Roundabout homolog 2	4	798.632	0.96794	0.707079	0.730499	Unaffected
Q9BQT9	Calsyntenin-3	7	891.861	0.96613	0.894383	0.925738	Unaffected
Q12860	Contactin-1	61	9575.06	0.963257	0.842352	0.874484	Unaffected
Q9BQ16	Testican-3	5	590.625	0.961939	0.853761	0.887542	Unaffected
Q86SR1	Polypeptide N-acetylgalactosaminyltransferase 10	3	285.903	0.961732	0.826688	0.859583	Unaffected
Q02246	Contactin-2	39	5578.45	0.961149	0.855504	0.890085	Unaffected
P07711	Cathepsin L1	13	1399.89	0.960689	0.880019	0.916028	Unaffected
Q9GZT8	NIF3-like protein 1	2	200	0.960015	0.56514	0.588678	Unaffected
P06865	Beta-hexosaminidase subunit alpha	14	1378.57	0.959964	0.958409	0.99838	Unaffected
Q7Z553	MAM domain-containing glycosylphosphatidylinositol anchor protein 2	3	293.14	0.959555	0.692663	0.721859	Unaffected
Q8NFP4	MAM domain-containing glycosylphosphatidylinositol anchor protein 1	5	495.303	0.958287	0.730091	0.761871	Unaffected
P23471	Receptor-type tyrosine-protein phosphatase zeta	13	1487.72	0.957633	1.0009	1.04519	Unaffected
Q9UPU3	VPS10 domain-containing receptor SorCS3	2	296.791	0.957269	0.346851	0.362333	Unaffected
Q9Y5I4	Protocadherin alpha-C2	6	891.255	0.955464	0.933104	0.976598	Unaffected
P35052	Glypican-1	9	899.251	0.955264	0.809314	0.847214	Unaffected
Q08174	Protocadherin-1	5	493.012	0.954089	0.907041	0.950688	Unaffected
Q99715	Collagen alpha-1(XII) chain	2	197.235	0.953299	0.178559	0.187306	Unaffected
O15197	Ephrin type-B receptor 6	2	200	0.953268	0.914771	0.959616	Unaffected
Q6UVK1	Chondroitin sulfate proteoglycan 4	19	1984.48	0.952832	0.749473	0.786574	Unaffected
Q99519	Sialidase-1	4	494.595	0.951996	0.379134	0.398251	Unaffected
O75063	Glycosaminoglycan xylosylkinase	6	591.288	0.951635	0.581554	0.61111	Unaffected
Q14515	SPARC-like protein 1	28	5271.1	0.946558	0.961413	1.01569	Unaffected
Q9NY47	Voltage-dependent calcium channel subunit alpha-2/delta-2	6	874.994	0.945806	0.975838	1.03175	Unaffected
Q14126	Desmoglein-2	8	797.833	0.945761	1.12606	1.19064	Unaffected
Q13740	CD166 antigen	24	3784.7	0.942487	0.940759	0.998167	Unaffected
Q9BUJ0	Abhydrolase domain-containing protein 14A	2	192.714	0.941115	0.688197	0.731257	Unaffected
Q9BXJ4	Complement C1q tumor necrosis factor-related protein 3	4	400	0.939441	0.534227	0.568665	Unaffected
O75752	UDP-GalNAc:beta-1,3-N-acetylgalactosaminyltransferase 1	6	593.407	0.939149	0.515265	0.54865	Unaffected
P35442	Thrombospondin-2	5	684.802	0.938744	0.708783	0.755033	Unaffected
P43146	Netrin receptor DCC	16	1669.51	0.937652	0.522103	0.55682	Unaffected
P36222	Chitinase-3-like protein 1	24	3088.47	0.936835	0.813032	0.86785	Unaffected
Q9C0A0	Contactin-associated protein-like 4	29	3977.24	0.936762	0.64459	0.688105	Unaffected
P07333	Macrophage colony-stimulating factor 1 receptor	17	2269.73	0.936456	0.967459	1.03311	Unaffected
P09871	Complement C1s subcomponent	31	4541.11	0.935118	0.979447	1.0474	Unaffected
Q8IUK5	Plexin domain-containing protein 1	2	188.398	0.931424	0.867137	0.93098	Unaffected
P54756	Ephrin type-A receptor 5	5	499.245	0.930921	0.587324	0.630906	Unaffected
Q8WVQ1	Soluble calcium-activated nucleotidase 1	11	1386.4	0.930469	1.08173	1.16256	Unaffected
O00391	Sulfhydryl oxidase 1	26	3274.69	0.929685	1.02443	1.10191	Unaffected
Q53EL9	Seizure protein 6 homolog	16	2466.46	0.929278	0.928363	0.999016	Unaffected
Q9GZZ8	Extracellular glycoprotein lacritin	2	183.152	0.92668	0.920282	0.993096	Unaffected
P23515	Oligodendrocyte-myelin glycoprotein	12	1572.1	0.926655	0.951893	1.02724	Unaffected
P20916	Myelin-associated glycoprotein	4	400	0.926357	0.729169	0.787136	Unaffected
P12273	Prolactin-inducible protein	4	400	0.926076	0.783126	0.84564	Unaffected
O00533	Neural cell adhesion molecule L1-like protein	48	8069.01	0.925472	0.892112	0.963953	Unaffected
P22748	Carbonic anhydrase 4	6	692.322	0.925449	0.635899	0.687124	Unaffected
Q9UHL4	Dipeptidyl peptidase 2	10	1296.33	0.925319	0.83323	0.900479	Unaffected
Q9NTU7	Cerebellin-4	4	395.751	0.92453	0.520259	0.562728	Unaffected
P55285	Cadherin-6	8	1198.7	0.923795	0.771131	0.834743	Unaffected
P06396	Gelsolin	65	9124.77	0.923629	1.09091	1.18111	Unaffected
P51693	Amyloid-like protein 1	34	5242.6	0.923392	0.937914	1.01573	Unaffected
Q6ZMI3	Gliomedin	8	994.938	0.923302	0.565432	0.612402	Unaffected
Q92823	Neuronal cell adhesion molecule	43	6553.44	0.923017	0.835851	0.905565	Unaffected
P55786	Puromycin-sensitive aminopeptidase	6	997.833	0.921216	0.742368	0.805857	Unaffected
Q96B86	Repulsive guidance molecule A	4	584.054	0.918861	0.620238	0.675007	Unaffected
Q9HCB6	Spondin-1	9	1090.15	0.915709	0.557125	0.608409	Unaffected
Q9P2S2	Neurexin-2-alpha	28	4066.67	0.914395	0.50802	0.555581	Unaffected
P15289	Arylsulfatase A	2	200	0.914232	0.88402	0.966954	Unaffected
Q9ULL4	Plexin-B3	4	388.121	0.914083	0.62034	0.678647	Unaffected
Q9P2E7	Protocadherin-10	4	399.204	0.913746	0.81979	0.897175	Unaffected
P05090	Apolipoprotein D	6	590.051	0.912557	0.736946	0.807561	Unaffected
Q8NFZ4	Neuroligin-2	3	400	0.911956	0.619482	0.67929	Unaffected
O94856	Neurofascin	26	3485.89	0.911248	0.869674	0.954377	Unaffected
P35590	Tyrosine-protein kinase receptor Tie-1	7	797.39	0.909936	0.891178	0.979385	Unaffected
P10721	Mast/stem cell growth factor receptor Kit	5	598.379	0.909133	0.912131	1.0033	Unaffected
O14917	Protocadherin-17	4	499.286	0.907119	0.733489	0.808592	Unaffected
Q9NZK5	Adenosine deaminase CECR1	3	400	0.90699	0.65454	0.721662	Unaffected
O43827	Angiopoietin-related protein 7	6	794.144	0.90687	0.693866	0.765122	Unaffected
P17050	Alpha-N-acetylgalactosaminidase	3	299.219	0.906244	0.504496	0.556689	Unaffected
Q09328	Alpha-1,6-mannosylglycoprotein 6-beta-N-acetylglucosaminyltransferase A	2	199.187	0.90358	0.73129	0.809325	Unaffected
Q9UMF0	Intercellular adhesion molecule 5	9	1193.24	0.903424	0.791454	0.876061	Unaffected
P28329	Choline O-acetyltransferase	2	183.4	0.90312	0.88142	0.975973	Unaffected
O75078	Disintegrin and metalloproteinase domain-containing protein 11	3	288.398	0.902679	0.595871	0.660114	Unaffected
Q8IZP7	Heparan-sulfate 6-O-sulfotransferase 3	5	663.873	0.902039	0.674088	0.747294	Unaffected
P43234	Cathepsin O	4	388.677	0.901797	0.752871	0.834856	Unaffected
Q6UX71	Plexin domain-containing protein 2	4	495.711	0.901607	1.04294	1.15675	Unaffected
Q6UXD5	Seizure 6-like protein 2	12	1481.88	0.901236	0.799873	0.887528	Unaffected
P12109	Collagen alpha-1(VI) chain	21	3368.88	0.901042	0.871936	0.967698	Unaffected
Q92854	Semaphorin-4D	3	390.132	0.900933	0.824277	0.914915	Unaffected
P43121	Cell surface glycoprotein MUC18	15	2299.25	0.899652	0.944033	1.04933	Unaffected
P50895	Basal cell adhesion molecule	3	298.638	0.897081	0.745511	0.831041	Unaffected
P14314	Glucosidase 2 subunit beta	7	699.405	0.891311	0.742034	0.83252	Unaffected
O43556	Epsilon-sarcoglycan	6	595.883	0.890678	0.722161	0.810799	Unaffected
Q9P232	Contactin-3	8	781.585	0.890044	0.931801	1.04692	Unaffected
P55083	Microfibril-associated glycoprotein 4	5	694.403	0.888913	0.309463	0.348136	Unaffected
Q9UHC6	Contactin-associated protein-like 2	17	2235.02	0.8888	0.598157	0.672994	Unaffected
Q9Y4C0	Neurexin-3-alpha	42	6758.3	0.888357	0.572984	0.644993	Unaffected
Q99435	Protein kinase C-binding protein NELL2	38	5756.83	0.885317	0.790637	0.893056	Unaffected
P13611	Versican core protein	8	892.114	0.883515	0.815726	0.923274	Unaffected
Q9Y696	Chloride intracellular channel protein 4	2	200	0.881918	0.985112	1.11701	Unaffected
Q8TEU8	WAP, kazal, immunoglobulin, kunitz and NTR domain-containing protein 2	9	1278.56	0.881197	0.707109	0.802441	Unaffected
P40189	Interleukin-6 receptor subunit beta	10	1184.31	0.880712	0.794303	0.901888	Unaffected
O75787	Renin receptor	3	400	0.880083	0.627488	0.712987	Unaffected
P08253	72 kDa type IV collagenase	28	3793.23	0.879626	0.539424	0.613242	Unaffected
P57087	Junctional adhesion molecule B	4	499.153	0.877998	0.6909	0.786904	Unaffected
P26572	Alpha-1,3-mannosyl-glycoprotein 2-beta-N-acetylglucosaminyltransferase	4	488.285	0.87706	0.706223	0.805216	Unaffected
Q5VU97	VWFA and cache domain-containing protein 1	13	1278.09	0.873875	0.644933	0.738015	Unaffected
Q8IUX7	Adipocyte enhancer-binding protein 1	4	399.07	0.871418	0.549052	0.630067	Unaffected
P55291	Cadherin-15	10	999.179	0.870317	0.718234	0.825255	Unaffected
Q14112	Nidogen-2	9	1199.45	0.86882	0.73492	0.845883	Unaffected
Q9NPR2	Semaphorin-4B	7	977.47	0.867331	0.975566	1.12479	Unaffected
P54802	Alpha-N-acetylglucosaminidase	14	1388.94	0.865432	0.865038	0.999545	Unaffected
O60245	Protocadherin-7	2	200	0.864397	0.88059	1.01873	Unaffected
O60568	Procollagen-lysine,2-oxoglutarate 5-dioxygenase 3	8	798.648	0.864162	0.649788	0.751928	Unaffected
P42785	Lysosomal Pro-X carboxypeptidase	9	1089.78	0.862833	0.880672	1.02068	Unaffected
Q8NFY4	Semaphorin-6D	11	1375.18	0.86264	0.70234	0.814175	Unaffected
Q9Y334	Protein G7c	2	200	0.860889	0.62714	0.728479	Unaffected
Q9H008	Phospholysine phosphohistidine inorganic pyrophosphate phosphatase	2	197.268	0.859722	1.13858	1.32436	Unaffected
Q8N2S1	Latent-transforming growth factor beta-binding protein 4	11	1083.21	0.859649	1.05762	1.23029	Unaffected
O43157	Plexin-B1	4	591.903	0.85758	0.609964	0.711262	Unaffected
P17405	Sphingomyelin phosphodiesterase	3	296.397	0.854438	0.474168	0.554948	Unaffected
O94985	Calsyntenin-1	42	5817.05	0.854328	0.776028	0.908348	Unaffected
P15586	N-acetylglucosamine-6-sulfatase	7	692.097	0.853597	0.806351	0.944651	Unaffected
Q8IZS8	Voltage-dependent calcium channel subunit alpha-2/delta-3	11	1097.29	0.852968	0.598327	0.701465	Unaffected
Q03167	Transforming growth factor beta receptor type 3	7	787.448	0.85218	0.616659	0.723625	Unaffected
P19320	Vascular cell adhesion protein 1	17	2166.11	0.850389	0.909944	1.07003	Unaffected
P78509	Reelin	52	6427.04	0.839756	0.382522	0.455516	Unaffected
Q9H2E6	Semaphorin-6A	9	886.559	0.839012	0.553181	0.659324	Unaffected
O00339	Matrilin-2	3	392.096	0.838587	0.623054	0.742981	Unaffected
Q9UKU9	Angiopoietin-related protein 2	2	200	0.838195	0.61675	0.735807	Unaffected
P11279	Lysosome-associated membrane glycoprotein 1	4	398.587	0.837038	0.811541	0.969539	Unaffected
Q6ZRP7	Sulfhydryl oxidase 2	12	1390.14	0.836667	0.885415	1.05826	Unaffected
Q86SF2	N-acetylgalactosaminyltransferase 7	10	1264.69	0.836056	0.654628	0.782995	Unaffected
Q9NX62	Inositol monophosphatase 3	7	888.184	0.835877	1.03009	1.23235	Unaffected
P23142	Fibulin-1	23	2958.66	0.835282	0.998645	1.19558	Unaffected
Q9Y6N8	Cadherin-10	3	494.289	0.834729	0.836762	1.00244	Unaffected
P10586	Receptor-type tyrosine-protein phosphatase F	9	1167.41	0.832881	0.689821	0.828235	Unaffected
Q15262	Receptor-type tyrosine-protein phosphatase kappa	4	388.514	0.831973	0.802995	0.965171	Unaffected
Q8N6C5	Immunoglobulin superfamily member 1	6	598.421	0.831952	0.760313	0.91389	Unaffected
P55268	Laminin subunit beta-2	6	800	0.83019	0.642158	0.773508	Unaffected
O75326	Semaphorin-7A	23	3390.17	0.827426	0.610917	0.738334	Unaffected
P21860	Receptor tyrosine-protein kinase erbB-3	3	298.528	0.826333	0.640996	0.775712	Unaffected
Q8N2Q7	Neuroligin-1	5	697.143	0.823792	0.749701	0.910061	Unaffected
P28827	Receptor-type tyrosine-protein phosphatase mu	2	189.751	0.8237	0.825819	1.00257	Unaffected
P26038	Moesin	4	700	0.819592	0.648129	0.790795	Unaffected
Q16706	Alpha-mannosidase 2	11	1264.33	0.817588	0.324379	0.39675	Unaffected
Q9H4D0	Calsyntenin-2	7	695.987	0.816423	0.667948	0.818139	Unaffected
Q9Y5K6	CD2-associated protein	2	180.287	0.814689	0.993993	1.22009	Unaffected
O94769	Extracellular matrix protein 2	9	1191.84	0.814506	0.495841	0.608763	Unaffected
P14543	Nidogen-1	16	1698.21	0.814394	0.684144	0.840065	Unaffected
P11117	Lysosomal acid phosphatase	2	196.85	0.812987	0.232371	0.285823	Unaffected
O00462	Beta-mannosidase	23	2574.35	0.812953	0.540381	0.664714	Unaffected
Q9UKU6	Thyrotropin-releasing hormone-degrading ectoenzyme	3	297.421	0.812347	0.342539	0.421665	Unaffected
Q12805	EGF-containing fibulin-like extracellular matrix protein 1	17	2295.43	0.812147	0.740261	0.911487	Unaffected
Q24JP5	Transmembrane protein 132A	19	2592.93	0.80994	0.526101	0.649555	Unaffected
Q9P225	Dynein heavy chain 2, axonemal	2	287.329	0.807557	0.717028	0.887897	Unaffected
Q9NZ08	Endoplasmic reticulum aminopeptidase 1	15	1597.06	0.806352	0.388879	0.48227	Unaffected
O14786	Neuropilin-1	6	578.458	0.804207	0.958466	1.19182	Unaffected
P13591	Neural cell adhesion molecule 1	37	5444.92	0.80179	0.71093	0.886679	Unaffected
Q9UQ52	Contactin-6	9	898.605	0.797733	0.667004	0.836124	Unaffected
Q9H3T3	Semaphorin-6B	2	199.248	0.796355	0.562228	0.706002	Unaffected
Q15493	Regucalcin	2	200	0.794638	0.515851	0.649165	Unaffected
Q96FE5	Leucine-rich repeat and immunoglobulin-like domain-containing nogo receptor-interacting protein 1	10	1299.75	0.791643	0.728642	0.920417	Unaffected
Q6UXK5	Leucine-rich repeat neuronal protein 1	2	200	0.789059	0.831892	1.05428	Unaffected
Q6MZW2	Follistatin-related protein 4	19	2287.51	0.78212	0.418984	0.535703	Unaffected
P14625	Endoplasmin	6	792.518	0.781956	0.727034	0.929764	Unaffected
P22304	Iduronate 2-sulfatase	11	1682.87	0.781494	0.728044	0.931605	Unaffected
Q15303	Receptor tyrosine-protein kinase erbB-4	4	399.829	0.776833	0.791134	1.01841	Unaffected
Q8WUJ3	Protein KIAA1199	9	884.77	0.776783	0.238736	0.30734	Unaffected
Q9HC56	Protocadherin-9	7	696.281	0.774871	0.630188	0.813281	Unaffected
Q9Y6N7	Roundabout homolog 1	22	3077.42	0.769591	0.590576	0.767389	Unaffected
P23435	Cerebellin-1	5	489.655	0.764844	0.316528	0.413846	Unaffected
Q13822	Ectonucleotide pyrophosphatase/phosphodiesterase family member 2	74	11416.8	0.763041	0.501552	0.657307	Unaffected
P42658	Dipeptidyl aminopeptidase-like protein 6	12	1486.29	0.759946	0.501686	0.66016	Unaffected
Q14393	Growth arrest-specific protein 6	12	1197.86	0.752735	0.463181	0.615331	Unaffected
P19367	Hexokinase-1	2	398.861	0.751658	0.291431	0.387717	Unaffected
O15394	Neural cell adhesion molecule 2	28	3660.55	0.749963	0.485627	0.647534	Unaffected
Q8N475	Follistatin-related protein 5	4	498.656	0.747799	0.315225	0.421537	Unaffected
Q9Y625	Glypican-6	2	299.79	0.747406	0.494823	0.662054	Unaffected
Q8WY21	VPS10 domain-containing receptor SorCS1	5	595.004	0.746945	0.471616	0.631393	Unaffected
Q9H3G5	Probable serine carboxypeptidase CPVL	9	996.889	0.73568	0.628641	0.854503	Unaffected
O60462	Neuropilin-2	17	1872.6	0.726647	0.614922	0.846245	Unaffected
O94898	Leucine-rich repeats and immunoglobulin-like domains protein 2	2	198.286	0.719136	0.598388	0.832093	Unaffected
O14686	Histone-lysine N-methyltransferase MLL2	2	193.821	0.71031	0.926074	1.30376	Unaffected
Q02809	Procollagen-lysine,2-oxoglutarate 5-dioxygenase 1	6	685.468	0.70948	0.465246	0.655757	Unaffected
Q8IVL1	Neuron navigator 2	2	169.326	0.709163	0.685477	0.9666	Unaffected
Q14C87	Transmembrane protein 132D	10	1197.98	0.707658	0.403181	0.569739	Unaffected
P0C6S8	Leucine-rich repeat and immunoglobulin-like domain-containing nogo receptor-interacting protein 3	2	198.646	0.706915	0.491656	0.695495	Unaffected
Q8ND04	Protein SMG8	2	182.927	0.699013	0.67182	0.961098	Unaffected
Q5JS37	NHL repeat-containing protein 3	2	200	0.694592	0.377256	0.543133	Unaffected
Q16288	NT-3 growth factor receptor	2	200	0.688751	0.597567	0.867611	Unaffected
P19835	Bile salt-activated lipase	4	386.699	0.684886	0.600864	0.87732	Unaffected
Q14697	Neutral alpha-glucosidase AB	9	993.038	0.667166	0.555421	0.832507	Unaffected
P52848	Bifunctional heparan sulfate N-deacetylase/N-sulfotransferase 1	2	287.764	0.643833	0.389535	0.605025	Unaffected
Q86Y38	Xylosyltransferase 1	2	198.528	0.636876	0.181928	0.285656	Unaffected
Q9NSC7	Alpha-N-acetylgalactosaminide alpha-2,6-sialyltransferase 1	2	199.147	0.63201	0.464499	0.734956	Unaffected
Q99523	Sortilin	4	499.775	0.623874	0.472128	0.756768	Unaffected
Q3V6T2	Girdin	3	268.334	0.606165	0.495593	0.817587	Unaffected
Q9UKM7	Endoplasmic reticulum mannosyl-oligosaccharide 1,2-alpha-mannosidase	4	398.305	0.584282	0.520827	0.891397	Unaffected
Q8NES3	Beta-1,3-N-acetylglucosaminyltransferase lunatic fringe	5	591.452	0.58084	0.381518	0.656838	Unaffected
Q9UN36	Protein NDRG2	3	399.245	0.579338	0.875251	1.51078	Unaffected
P07585	Decorin	2	200	0.563858	0.410687	0.728352	Unaffected
Q8N608	Inactive dipeptidyl peptidase 10	3	389.316	0.549665	0.164746	0.299721	Unaffected
Q6IEE7	Transmembrane protein 132E	2	197.291	0.521812	0.242946	0.465582	Unaffected
Q96S38	Ribosomal protein S6 kinase delta-1	2	172.333	0.488497	0.511493	1.04708	Unaffected
P02679	Fibrinogen gamma chain	12	1592.92	0.467448	0.341465	0.730487	Unaffected
O43300	Leucine-rich repeat transmembrane neuronal protein 2	3	299.115	1.48658	0.877171	0.590058	Uncertain
Q9BRK5	45 kDa calcium-binding protein	3	293.403	1.48471	1.15703	0.7793	Uncertain
O43405	Cochlin	6	584.459	1.47862	1.1114	0.751646	Uncertain
O95390	Growth/differentiation factor 11	5	582.001	1.46511	1.02503	0.699628	Uncertain
Q8N967	Leucine-rich repeat and transmembrane domain-containing protein 2	2	199.213	1.46375	0.788621	0.538768	Uncertain
Q14766	Latent-transforming growth factor beta-binding protein 1	2	200	1.45158	1.08641	0.74843	Uncertain
Q9ULF5	Zinc transporter ZIP10	2	196.063	1.44844	0.762615	0.526509	Uncertain
P02452	Collagen alpha-1(I) chain	7	782.965	1.42843	1.1692	0.818523	Uncertain
O75144	ICOS ligand	6	800	1.41422	1.04052	0.735756	Uncertain
Q92765	Secreted frizzled-related protein 3	6	687.662	1.41347	1.00815	0.713249	Uncertain
P00338	L-lactate dehydrogenase A chain	6	786.568	1.39187	0.917769	0.659376	Uncertain
P01034	Cystatin-C	49	7241.34	1.38705	1.19952	0.864799	Uncertain
Q96AP7	Endothelial cell-selective adhesion molecule	3	500	1.38533	0.931953	0.672728	Uncertain
P07996	Thrombospondin-1	4	590.06	1.37443	0.951376	0.692196	Uncertain
Q08431	Lactadherin	6	591.369	1.37365	0.696865	0.50731	Uncertain
Q16674	Melanoma-derived growth regulatory protein	3	300	1.36245	1.08245	0.794485	Uncertain
P99999	Cytochrome c	6	687.846	1.35773	1.13555	0.836355	Uncertain
Q02818	Nucleobindin-1	9	897.436	1.34958	1.12043	0.830206	Uncertain
P63010	AP-2 complex subunit beta	7	887.353	1.34751	1.16669	0.865814	Uncertain
Q96CX2	BTB/POZ domain-containing protein KCTD12	2	200	1.34267	0.857251	0.638469	Uncertain
P09603	Macrophage colony-stimulating factor 1	5	595.131	1.34225	1.08194	0.806059	Uncertain
P20472	Parvalbumin alpha	5	487.848	1.33777	1.09687	0.81992	Uncertain
P26992	Ciliary neurotrophic factor receptor subunit alpha	8	778.313	1.33736	0.991926	0.741704	Uncertain
P02741	C-reactive protein	7	790.598	1.33618	0.683116	0.511247	Uncertain
P34096	Ribonuclease 4	5	800	1.33608	0.912999	0.68334	Uncertain
P29762	Cellular retinoic acid-binding protein 1	2	294.742	1.33119	0.94132	0.707126	Uncertain
Q96ID5	Immunoglobulin superfamily member 21	3	293.985	1.33092	1.05379	0.79177	Uncertain
Q9UJH8	Meteorin	2	198.305	1.32605	1.02952	0.776378	Uncertain
Q9NY97	UDP-GlcNAc:betaGal beta-1,3-N-acetylglucosaminyltransferase 2	4	484.103	1.32533	1.06235	0.801572	Uncertain
P39060	Collagen alpha-1(XVIII) chain	14	1684.44	1.3245	1.14908	0.86756	Uncertain
P09382	Galectin-1	6	789.955	1.32168	1.13206	0.856529	Uncertain
P27797	Calreticulin	9	1499.56	1.31987	0.81993	0.621218	Uncertain
P16152	Carbonyl reductase [NADPH] 1	5	698.907	1.31135	1.14656	0.874342	Uncertain
O75509	Tumor necrosis factor receptor superfamily member 21	4	394.831	1.30992	1.09233	0.833892	Uncertain
Q13228	Selenium-binding protein 1	19	2186.06	1.30637	1.04801	0.802227	Uncertain
O15540	Fatty acid-binding protein, brain	2	200	1.30588	1.01467	0.777004	Uncertain
Q16270	Insulin-like growth factor-binding protein 7	15	2693.51	1.3033	1.11639	0.856581	Uncertain
Q15256	Receptor-type tyrosine-protein phosphatase R	2	200	1.29839	1.11582	0.859391	Uncertain
Q9BXJ3	Complement C1q tumor necrosis factor-related protein 4	4	400	1.29595	1.07227	0.8274	Uncertain
Q6NW40	RGM domain family member B	7	787.647	1.28986	0.959493	0.743875	Uncertain
Q8WYK1	Contactin-associated protein-like 5	2	299.559	1.27917	0.850434	0.664832	Uncertain
Q53RD9	Fibulin-7	2	199.966	1.27859	0.808816	0.632585	Uncertain
P52758	Ribonuclease UK114	3	500	1.27803	1.1144	0.871965	Uncertain
Q92896	Golgi apparatus protein 1	2	193.993	1.27318	1.01703	0.798814	Uncertain
Q8TAG5	V-set and transmembrane domain-containing protein 2A	8	775.539	1.27215	1.0965	0.861926	Uncertain
P07602	Proactivator polypeptide	15	1976.34	1.27176	1.14789	0.9026	Uncertain
P48745	Protein NOV homolog	7	900	1.27041	0.964775	0.75942	Uncertain
Q14118	Dystroglycan	15	2091.33	1.26912	1.15969	0.913775	Uncertain
Q02487	Desmocollin-2	6	696.949	1.26659	1.04647	0.826212	Uncertain
P47972	Neuronal pentraxin-2	10	1388.23	1.26543	1.09453	0.864949	Uncertain
P36955	Pigment epithelium-derived factor	40	5440.07	1.25718	1.08205	0.860696	Uncertain
O14498	Immunoglobulin superfamily containing leucine-rich repeat protein	7	900	1.25351	0.769458	0.613842	Uncertain
Q15768	Ephrin-B3	4	400	1.25037	1.04159	0.833032	Uncertain
P29218	Inositol monophosphatase 1	3	300	1.2501	0.608625	0.48686	Uncertain
Q9P121	Neurotrimin	8	1599.22	1.24969	1.11999	0.896215	Uncertain
P02461	Collagen alpha-1(III) chain	4	485.792	1.24684	1.09225	0.876016	Uncertain
Q92542	Nicastrin	2	199.775	1.24387	0.849465	0.682922	Uncertain
O00451	GDNF family receptor alpha-2	10	1088.2	1.24378	0.954272	0.767233	Uncertain
Q8N3T6	Transmembrane protein 132C	8	778.756	1.23751	1.16737	0.94332	Uncertain
Q92692	Poliovirus receptor-related protein 2	3	298.859	1.23694	1.13259	0.915637	Uncertain
P08637	Low affinity immunoglobulin gamma Fc region receptor III-A	3	400	1.23246	0.995418	0.807666	Uncertain
Q99574	Neuroserpin	25	3080.77	1.23054	0.714236	0.580425	Uncertain
P78324	Tyrosine-protein phosphatase non-receptor type substrate 1	4	1785.01	1.22848	1.03538	0.842817	Uncertain
P09486	SPARC	8	1699.91	1.22684	1.04324	0.850349	Uncertain
Q7Z3B1	Neuronal growth regulator 1	20	2893.56	1.22608	0.979839	0.799162	Uncertain
Q9HC38	Glyoxalase domain-containing protein 4	3	298.323	1.22523	0.784648	0.640409	Uncertain
Q92820	Gamma-glutamyl hydrolase	8	1089.1	1.22369	0.95281	0.778637	Uncertain
P14618	Pyruvate kinase isozymes M1/M2	19	2272.63	1.22049	0.994172	0.814568	Uncertain
P35555	Fibrillin-1	3	297.324	1.21707	1.05983	0.870807	Uncertain
Q13231	Chitotriosidase-1	5	478.197	1.21682	1.18035	0.970027	Uncertain
P60174	Triosephosphate isomerase	14	1996.73	1.21339	1.05317	0.867958	Uncertain
Q9BTY2	Plasma alpha-L-fucosidase	8	795.111	1.20854	0.795656	0.658362	Uncertain
Q12841	Follistatin-related protein 1	8	986.512	1.20581	0.938108	0.777988	Uncertain
O75223	Gamma-glutamylcyclotransferase	3	300	1.20364	0.963351	0.800365	Uncertain
Q8N3J6	Cell adhesion molecule 2	5	689.179	1.2028	0.965165	0.80243	Uncertain
P08195	4F2 cell-surface antigen heavy chain	8	896.537	1.20156	0.979684	0.815341	Uncertain
Q08345	Epithelial discoidin domain-containing receptor 1	5	499.091	1.20151	0.707692	0.589	Uncertain
P13473	Lysosome-associated membrane glycoprotein 2	3	300	1.2005	1.07417	0.894775	Uncertain
Q9BXP8	Pappalysin-2	3	300	1.20011	0.651007	0.542457	Uncertain
P29279	Connective tissue growth factor	2	200	1.19552	1.29161	1.08038	Uncertain
P34059	N-acetylgalactosamine-6-sulfatase	2	294.706	1.19343	1.20457	1.00933	Uncertain
Q96FE7	Phosphoinositide-3-kinase-interacting protein 1	4	498.37	1.18736	1.44125	1.21383	Uncertain
Q6YHK3	CD109 antigen	9	1095.91	1.18665	1.25545	1.05798	Uncertain
Q96KN2	Beta-Ala-His dipeptidase	38	5962.89	1.18293	1.28398	1.08543	Uncertain
Q6UXB8	Peptidase inhibitor 16	5	797.727	1.17647	1.24387	1.05729	Uncertain
O95502	Neuronal pentraxin receptor	18	2390.81	1.16364	1.24386	1.06894	Uncertain
Q16620	BDNF/NT-3 growth factors receptor	4	500	1.14389	1.25122	1.09382	Uncertain
P08572	Collagen alpha-2(IV) chain	4	381.045	1.14333	1.38034	1.2073	Uncertain
Q0P6D2	Protein FAM69C	3	395.339	1.14312	1.26973	1.11076	Uncertain
Q6KC79	Nipped-B-like protein	2	193.7	1.14049	1.3989	1.22658	Uncertain
Q9Y5Y7	Lymphatic vessel endothelial hyaluronic acid receptor 1	6	699.775	1.14023	1.49432	1.31054	Uncertain
P04156	Major prion protein	11	1877.08	1.13341	1.20523	1.06337	Uncertain
Q99497	Protein DJ-1	8	900	1.12989	1.47614	1.30644	Uncertain
P09417	Dihydropteridine reductase	9	1088.37	1.11261	1.49527	1.34394	Uncertain
Q99784	Noelin	4	386.927	1.10904	1.34019	1.20843	Uncertain
P22105	Tenascin-X	7	1397.96	1.10792	1.26998	1.14628	Uncertain
Q8NBJ4	Golgi membrane protein 1	4	389.579	1.10233	1.24183	1.12655	Uncertain
Q9Y223	Bifunctional UDP-N-acetylglucosamine 2-epimerase/N-acetylmannosamine kinase	2	178.784	1.10136	1.49121	1.35397	Uncertain
O95497	Pantetheinase	5	593.065	1.08096	1.33265	1.23283	Uncertain
O95490	Latrophilin-2	2	295.506	1.07673	1.36753	1.27008	Uncertain
Q16610	Extracellular matrix protein 1	23	3277.09	1.05061	1.33069	1.26659	Uncertain
Q9NPY3	Complement component C1q receptor	2	291.778	1.02798	1.44929	1.40984	Uncertain
P10643	Complement component C7	39	5508.74	1.01985	1.21419	1.19056	Uncertain
Q9BX67	Junctional adhesion molecule C	2	189.844	1.01398	1.22951	1.21255	Uncertain
P07225	Vitamin K-dependent protein S	20	2862.89	1.01249	1.23738	1.22211	Uncertain
Q6EMK4	Vasorin	8	1077.75	0.968387	1.39452	1.44005	Uncertain
Q15063	Periostin	4	391.133	0.951614	1.27523	1.34007	Uncertain
Q5BLP8	Neuropeptide-like protein C4orf48	4	391.379	0.897115	1.20638	1.34473	Uncertain
O95633	Follistatin-related protein 3	3	299.788	1.49907	1.37914	0.920001	Uncertain
Q13554	Calcium/calmodulin-dependent protein kinase type II subunit beta	2	497.037	1.49874	1.28357	0.856436	Uncertain
Q8NCW5	Apolipoprotein A-I-binding protein	4	388.953	1.49386	1.33679	0.894858	Uncertain
Q12907	Vesicular integral-membrane protein VIP36	11	1381.01	1.47541	1.27517	0.864287	Uncertain
P16083	Ribosyldihydronicotinamide dehydrogenase [quinone]	2	198.857	1.47077	1.33896	0.910376	Uncertain
Q8WVN6	Secreted and transmembrane protein 1	2	400	1.46686	1.26523	0.862544	Uncertain
P16035	Metalloproteinase inhibitor 2	11	1480.89	1.46529	1.49746	1.02196	Uncertain
Q9UGM5	Fetuin-B	9	1089.45	1.45607	1.36067	0.934479	Uncertain
Q16653	Myelin-oligodendrocyte glycoprotein	3	497.74	1.45088	1.27604	0.879493	Uncertain
P00558	Phosphoglycerate kinase 1	12	2080.23	1.44485	1.30389	0.902445	Uncertain
P52799	Ephrin-B2	3	390.062	1.44252	1.31584	0.912182	Uncertain
P14207	Folate receptor beta	5	489.112	1.43167	1.28066	0.894526	Uncertain
P19022	Cadherin-2	10	1181.56	1.41554	1.29871	0.917467	Uncertain
Q9Y639	Neuroplastin	2	200	1.4014	1.3579	0.968954	Uncertain
P18065	Insulin-like growth factor-binding protein 2	11	1592.64	1.3862	1.40984	1.01706	Uncertain
Q14019	Coactosin-like protein	2	197.052	1.38353	1.22677	0.886693	Uncertain
P39059	Collagen alpha-1(XV) chain	7	885.581	1.37245	1.34	0.976356	Uncertain
P10451	Osteopontin	18	2381.09	1.37095	1.21762	0.888162	Uncertain
P61626	Lysozyme C	7	784.614	1.36131	1.38319	1.01607	Uncertain
P01236	Prolactin	3	289.941	1.3451	1.31542	0.977934	Uncertain
Q96S96	Phosphatidylethanolamine-binding protein 4	5	499.465	1.33964	1.44483	1.07853	Uncertain
P02649	Apolipoprotein E	67	9986.92	1.31981	1.48952	1.12858	Uncertain
P12259	Coagulation factor V	48	5974.61	1.3149	1.24304	0.945351	Uncertain
Q01995	Transgelin	9	897.253	1.31439	1.28363	0.976601	Uncertain
P20933	N(4)-(beta-N-acetylglucosaminyl)-L-asparaginase	8	993.155	1.3013	1.39553	1.07241	Uncertain
P09211	Glutathione S-transferase P	8	998.817	1.28702	1.40307	1.09017	Uncertain
P50395	Rab GDP dissociation inhibitor beta	7	1483.49	1.27547	1.33364	1.0456	Uncertain
P27169	Serum paraoxonase/arylesterase 1	7	1000	1.27406	1.38322	1.08568	Uncertain
P23284	Peptidyl-prolyl cis-trans isomerase B	14	1895.32	1.26922	1.28181	1.00992	Uncertain
P98153	Integral membrane protein DGCR2/IDD	2	200	1.26571	1.23	0.971784	Uncertain
P00441	Superoxide dismutase [Cu-Zn]	14	1770.46	1.26286	1.25104	0.99064	Uncertain
Q13449	Limbic system-associated membrane protein	9	1395.13	1.2604	1.34401	1.06633	Uncertain
P15291	Beta-1,4-galactosyltransferase 1	2	200	1.24876	1.33972	1.07284	Uncertain
P22061	Protein-L-isoaspartate(D-aspartate) O-methyltransferase	6	685.935	1.2477	1.21183	0.971246	Uncertain
P17900	Ganglioside GM2 activator	14	1874.62	1.24282	1.22387	0.984752	Uncertain
P30048	Thioredoxin-dependent peroxide reductase, mitochondrial	2	200	1.23011	1.22359	0.994694	Uncertain
Q7Z5L0	Vitelline membrane outer layer protein 1 homolog	2	200	1.22853	1.48745	1.21076	Uncertain
Q93091	Ribonuclease K6	3	300	1.22723	1.22407	0.997422	Uncertain
P16070	CD44 antigen	4	599.556	1.21814	1.39133	1.14218	Uncertain
Q9H8L6	Multimerin-2	3	294.152	1.20796	1.28588	1.06451	Uncertain
O00754	Lysosomal alpha-mannosidase	5	478.006	1.20231	1.25943	1.04751	Uncertain

## Sheet: Protein_Report
											Raw Abundance
											0% blood, reference CSF	0.5% blood centrifuged	2% blood centrifuged
Accession	Peptide count	Peptides used for quantitation	Confidence score	Anova (p)	Max fold change	Fractions	Occurrences	Highest mean condition	Lowest mean condition	Description	Neat	5S	20S
P00450	86	86	13233.9		2.4956	1;10;9;8;7;6;5;4;3;2	10	20S	Neat	CERU_HUMAN Ceruloplasmin OS=Homo sapiens GN=CP PE=1 SV=1	1.06128e+09	1.6278e+09	2.64854e+09
P68871	32	15	4837.8		3.0608	1;10;9;8;7;6;5;4;3;2	10	20S	Neat	HBB_HUMAN Hemoglobin subunit beta OS=Homo sapiens GN=HBB PE=1 SV=2	2.64414e+08	3.34735e+08	8.0932e+08
P69905	19	18	2579.91		3.04186	1;10;9;8;7;6;5;4;3;2	10	20S	Neat	HBA_HUMAN Hemoglobin subunit alpha OS=Homo sapiens GN=HBA1 PE=1 SV=2	2.36982e+08	2.92326e+08	7.20867e+08
P02042	26	9	3565.5		3.66253	1;10;9;8;7;6;5;4;3;2	10	20S	Neat	HBD_HUMAN Hemoglobin subunit delta OS=Homo sapiens GN=HBD PE=1 SV=2	4.97707e+06	6.65398e+06	1.82287e+07
P02100	4	0	488.769		1	1;10;9;8;7;6;5;4;3;2	10	---	---	HBE_HUMAN Hemoglobin subunit epsilon OS=Homo sapiens GN=HBE1 PE=1 SV=2
P69891	5	0	588.998		1	1;10;9;8;7;6;5;4;3;2	10	---	---	HBG1_HUMAN Hemoglobin subunit gamma-1 OS=Homo sapiens GN=HBG1 PE=1 SV=2
P69892	5	0	588.998		1	1;10;9;8;7;6;5;4;3;2	10	---	---	HBG2_HUMAN Hemoglobin subunit gamma-2 OS=Homo sapiens GN=HBG2 PE=1 SV=2
P08603	93	81	15307.8		3.98127	1;10;8;7;6;5;4;3;2	9	20S	Neat	CFAH_HUMAN Complement factor H OS=Homo sapiens GN=CFH PE=1 SV=4	4.23809e+08	7.4425e+08	1.6873e+09
P19823	31	31	4455.8		4.55461	1;10;9;8;7;6;5;4;3;2	10	20S	Neat	ITIH2_HUMAN Inter-alpha-trypsin inhibitor heavy chain H2 OS=Homo sapiens GN=ITIH2 PE=1 SV=2	1.3199e+08	3.80632e+08	6.01163e+08
P02760	21	21	3576.41		3.49623	1;10;9;8;7;6;5;4;3;2	10	20S	Neat	AMBP_HUMAN Protein AMBP OS=Homo sapiens GN=AMBP PE=1 SV=1	1.00781e+08	2.14841e+08	3.52355e+08
P19827	39	39	6266.24		4.17909	1;10;9;8;7;6;5;4;3;2	10	20S	Neat	ITIH1_HUMAN Inter-alpha-trypsin inhibitor heavy chain H1 OS=Homo sapiens GN=ITIH1 PE=1 SV=3	1.49927e+08	4.40719e+08	6.26557e+08
O00533	48	48	8069.01		1.12094	1;10;6;5;3;2	6	Neat	20S	CHL1_HUMAN Neural cell adhesion molecule L1-like protein OS=Homo sapiens GN=CHL1 PE=1 SV=4	3.12563e+08	2.89269e+08	2.78841e+08
Q02985	4	0	700		1	1;5	2	---	---	FHR3_HUMAN Complement factor H-related protein 3 OS=Homo sapiens GN=CFHR3 PE=1 SV=2
P0C0L4	131	0	19443.1		1	1;10;9;8;7;6;5;4;3;2	10	---	---	CO4A_HUMAN Complement C4-A OS=Homo sapiens GN=C4A PE=1 SV=1
P0C0L5	131	0	19443.1		1	1;10;9;8;7;6;5;4;3;2	10	---	---	CO4B_HUMAN Complement C4-B OS=Homo sapiens GN=C4B PE=1 SV=1
Q03591	16	5	2166.75		8.21332	1;10;8;7;6;5;4;3;2	9	20S	Neat	FHR1_HUMAN Complement factor H-related protein 1 OS=Homo sapiens GN=CFHR1 PE=1 SV=2	2.91374e+06	1.05855e+07	2.39315e+07
P02751	69	68	9913.67		2.38335	1;8;7;6;5;4;3;2	8	5S	20S	FINC_HUMAN Fibronectin OS=Homo sapiens GN=FN1 PE=1 SV=4	3.6773e+08	3.92338e+08	1.64616e+08
Q92823	43	43	6553.44		1.19638	1;10;9;8;7;6;5;4;3;2	10	Neat	20S	NRCAM_HUMAN Neuronal cell adhesion molecule OS=Homo sapiens GN=NRCAM PE=1 SV=3	3.23259e+08	2.98373e+08	2.70196e+08
Q12860	61	61	9575.06		1.18715	1;10;9;7;6;5;4;3;2	9	Neat	20S	CNTN1_HUMAN Contactin-1 OS=Homo sapiens GN=CNTN1 PE=1 SV=1	2.96153e+08	2.85271e+08	2.49465e+08
P12109	21	21	3368.88		1.14687	1;10;8;7;6;5;4;3;2	9	Neat	20S	CO6A1_HUMAN Collagen alpha-1(VI) chain OS=Homo sapiens GN=COL6A1 PE=1 SV=3	5.89545e+07	5.31204e+07	5.14045e+07
Q8NCT1	1	0	87.7323		1	1	1	---	---	ARRD4_HUMAN Arrestin domain-containing protein 4 OS=Homo sapiens GN=ARRDC4 PE=1 SV=3
P00751	64	64	9439.26		1.64498	1;10;9;8;7;6;5;4;3;2	10	20S	Neat	CFAB_HUMAN Complement factor B OS=Homo sapiens GN=CFB PE=1 SV=2	5.22147e+08	6.77748e+08	8.58924e+08
P04114	254	253	36892.3		5.17117	1;8;7;6;5;4;3;2	8	20S	Neat	APOB_HUMAN Apolipoprotein B-100 OS=Homo sapiens GN=APOB PE=1 SV=2	1.6385e+08	8.242e+08	8.47297e+08
P02790	66	66	9106.74		3.3389	1;10;9;8;7;6;5;4;3;2	10	20S	Neat	HEMO_HUMAN Hemopexin OS=Homo sapiens GN=HPX PE=1 SV=2	4.44687e+08	7.78641e+08	1.48477e+09
Q02246	39	39	5578.45		1.1689	1;9;8;6;3;2	6	Neat	20S	CNTN2_HUMAN Contactin-2 OS=Homo sapiens GN=CNTN2 PE=1 SV=1	1.06977e+08	1.02821e+08	9.15192e+07
P01031	64	64	8931.74		1.89524	1;10;9;8;7;6;5;4;3;2	10	5S	Neat	CO5_HUMAN Complement C5 OS=Homo sapiens GN=C5 PE=1 SV=4	8.44085e+07	1.59974e+08	1.35814e+08
P41222	68	68	8727.7		1.15994	1;10;9;8;7;6;5;4;3;2	10	20S	Neat	PTGDS_HUMAN Prostaglandin-H2 D-isomerase OS=Homo sapiens GN=PTGDS PE=1 SV=1	4.1764e+09	4.66247e+09	4.84437e+09
Q9NQS7	1	1	94.6721		1.13804	1	1	5S	20S	INCE_HUMAN Inner centromere protein OS=Homo sapiens GN=INCENP PE=1 SV=3	1.34799e+07	1.4799e+07	1.30039e+07
O75882	29	29	4079.47		3.49801	1;8;2	3	20S	Neat	ATRN_HUMAN Attractin OS=Homo sapiens GN=ATRN PE=1 SV=2	1.2453e+07	2.19628e+07	4.35608e+07
Q14515	29	28	5271.1		1.05646	1;10;9;8;7;6;5;4;3;2	10	Neat	5S	SPRL1_HUMAN SPARC-like protein 1 OS=Homo sapiens GN=SPARCL1 PE=1 SV=2	2.28043e+08	2.15856e+08	2.19244e+08
P01034	49	49	7241.34		1.38705	1;10;9;8;7;6;5;4;3;2	10	5S	Neat	CYTC_HUMAN Cystatin-C OS=Homo sapiens GN=CST3 PE=1 SV=1	2.81374e+09	3.90279e+09	3.37513e+09
Q7Z7M0	41	41	6162.3		1.32323	1;2	2	5S	20S	MEGF8_HUMAN Multiple epidermal growth factor-like domains protein 8 OS=Homo sapiens GN=MEGF8 PE=1 SV=2	8.33231e+07	9.01871e+07	6.81568e+07
O14594	22	21	2873.88		1.13917	1;8;5;4;3;2	6	Neat	20S	NCAN_HUMAN Neurocan core protein OS=Homo sapiens GN=NCAN PE=2 SV=3	3.98644e+07	3.90379e+07	3.49942e+07
Q14624	55	55	8242.05		3.88316	1;10;8;7;6;5;4;3;2	9	20S	Neat	ITIH4_HUMAN Inter-alpha-trypsin inhibitor heavy chain H4 OS=Homo sapiens GN=ITIH4 PE=1 SV=4	1.68563e+08	2.8494e+08	6.54557e+08
P04264	31	27	4081.21		1.65043	1;10;9;8;7;6;5;4;3;2	10	Neat	20S	K2C1_HUMAN Keratin, type II cytoskeletal 1 OS=Homo sapiens GN=KRT1 PE=1 SV=6	6.50706e+07	4.30804e+07	3.94264e+07
P35908	27	17	2981.75		1.13037	1;10;9;8;7;6;5;4;3;2	10	Neat	5S	K22E_HUMAN Keratin, type II cytoskeletal 2 epidermal OS=Homo sapiens GN=KRT2 PE=1 SV=2	8.79157e+06	7.77764e+06	8.13122e+06
Q7Z794	4	1	496.803		5.01574	1;10;9;8;7;6;5;4;3;2	10	20S	Neat	K2C1B_HUMAN Keratin, type II cytoskeletal 1b OS=Homo sapiens GN=KRT77 PE=1 SV=3	27733	105097	139101
P35527	14	14	1846.74		2.28401	1;10;9;8;7;6;5;4;3;2	10	Neat	5S	K1C9_HUMAN Keratin, type I cytoskeletal 9 OS=Homo sapiens GN=KRT9 PE=1 SV=3	2.56427e+07	1.12271e+07	1.39179e+07
Q9NYQ8	42	41	4552.03		1.65257	1;3	2	5S	20S	FAT2_HUMAN Protocadherin Fat 2 OS=Homo sapiens GN=FAT2 PE=1 SV=2	1.41891e+07	1.58476e+07	9.58967e+06
P01011	66	66	10725.2		2.63949	1;10;9;8;7;6;5;4;3;2	10	20S	Neat	AACT_HUMAN Alpha-1-antichymotrypsin OS=Homo sapiens GN=SERPINA3 PE=1 SV=2	3.36668e+08	5.17226e+08	8.88632e+08
O94856	26	26	3485.89		1.14986	1;8;6;5;4;3;2	7	Neat	20S	NFASC_HUMAN Neurofascin OS=Homo sapiens GN=NFASC PE=1 SV=4	4.57232e+07	4.16652e+07	3.97643e+07
Q13822	74	74	11416.8		1.99381	1;10;9;8;7;6;5;4;3;2	10	Neat	20S	ENPP2_HUMAN Ectonucleotide pyrophosphatase/phosphodiesterase family member 2 OS=Homo sapiens GN=ENPP2 PE=1 SV=3	4.00434e+08	3.05548e+08	2.00839e+08
P02008	1	0	200		1	1;10;9;8;7;6;5;4;3;2	10	---	---	HBAZ_HUMAN Hemoglobin subunit zeta OS=Homo sapiens GN=HBZ PE=1 SV=2
Q53EL9	16	16	2466.46		1.07716	1;2	2	Neat	20S	SEZ6_HUMAN Seizure protein 6 homolog OS=Homo sapiens GN=SEZ6 PE=1 SV=2	2.9422e+07	2.73412e+07	2.73143e+07
P54289	44	42	5878.06		1.04681	1;8;6;5;3;2	6	Neat	20S	CA2D1_HUMAN Voltage-dependent calcium channel subunit alpha-2/delta-1 OS=Homo sapiens GN=CACNA2D1 PE=1 SV=3	5.70426e+07	5.65453e+07	5.44919e+07
P78509	53	52	6427.04		2.61423	1;8;3;2	4	Neat	20S	RELN_HUMAN Reelin OS=Homo sapiens GN=RELN PE=1 SV=3	5.56254e+07	4.67118e+07	2.1278e+07
Q86WI3	1	1	92.766		1.12749	1	1	20S	5S	NLRC5_HUMAN Protein NLRC5 OS=Homo sapiens GN=NLRC5 PE=1 SV=3	7.07852e+06	6.47338e+06	7.29866e+06
Q9Y6R7	53	53	7160.17		1.36906	1;8;7;6;5;4;3;2	8	Neat	20S	FCGBP_HUMAN IgGFc-binding protein OS=Homo sapiens GN=FCGBP PE=1 SV=3	9.4606e+07	9.3893e+07	6.9103e+07
P01019	53	53	7737.01		1.52027	1;10;9;8;7;6;5;4;3;2	10	20S	Neat	ANGT_HUMAN Angiotensinogen OS=Homo sapiens GN=AGT PE=1 SV=1	4.53356e+08	5.98101e+08	6.89224e+08
Q6UXD5	12	12	1481.88		1.2502	1;8;6;5;3;2	6	Neat	20S	SE6L2_HUMAN Seizure 6-like protein 2 OS=Homo sapiens GN=SEZ6L2 PE=1 SV=2	1.50661e+07	1.35782e+07	1.2051e+07
Q9BYH1	9	9	1051.38		1.0262	1;8;2	3	Neat	20S	SE6L1_HUMAN Seizure 6-like protein OS=Homo sapiens GN=SEZ6L PE=1 SV=1	1.06265e+07	1.05519e+07	1.03552e+07
Q99435	38	38	5756.83		1.2648	1;8;7;6;5;4;3;2	8	Neat	20S	NELL2_HUMAN Protein kinase C-binding protein NELL2 OS=Homo sapiens GN=NELL2 PE=1 SV=1	1.83468e+08	1.62427e+08	1.45056e+08
P13645	27	19	3068.95		1.33025	1;10;9;8;7;6;5;4;3;2	10	Neat	5S	K1C10_HUMAN Keratin, type I cytoskeletal 10 OS=Homo sapiens GN=KRT10 PE=1 SV=6	2.28648e+07	1.71884e+07	1.73091e+07
Q2M1P5	1	0	98.5455		1	1	1	---	---	KIF7_HUMAN Kinesin-like protein KIF7 OS=Homo sapiens GN=KIF7 PE=1 SV=2
P06396	65	65	9124.77		1.18111	1;10;9;8;7;6;5;4;3;2	10	20S	5S	GELS_HUMAN Gelsolin OS=Homo sapiens GN=GSN PE=1 SV=1	5.69582e+08	5.26083e+08	6.21361e+08
Q86VB7	21	21	3084.96		1.01948	1;2	2	20S	5S	C163A_HUMAN Scavenger receptor cysteine-rich type 1 protein M130 OS=Homo sapiens GN=CD163 PE=1 SV=2	2.07773e+07	2.04564e+07	2.0855e+07
Q15022	1	1	91.8216		5.67021	1	1	20S	Neat	SUZ12_HUMAN Polycomb protein SUZ12 OS=Homo sapiens GN=SUZ12 PE=1 SV=3	156529	791080	887555
P13671	23	23	3277.15		3.33626	1;10;7;6;5;4;3;2	8	20S	Neat	CO6_HUMAN Complement component C6 OS=Homo sapiens GN=C6 PE=1 SV=3	4.54465e+07	7.70004e+07	1.51621e+08
P00747	55	43	8179.86		3.57034	1;10;8;7;6;5;4;3;2	9	20S	Neat	PLMN_HUMAN Plasminogen OS=Homo sapiens GN=PLG PE=1 SV=2	1.07446e+08	1.81998e+08	3.83619e+08
Q12766	1	1	98.5455		1.62108	1	1	20S	Neat	HMGX3_HUMAN HMG domain-containing protein 3 OS=Homo sapiens GN=HMGXB3 PE=2 SV=2	2.59465e+06	2.83558e+06	4.20614e+06
P02774	41	39	6155.54		4.49158	1;10;9;8;7;6;5;4;3;2	10	20S	Neat	VTDB_HUMAN Vitamin D-binding protein OS=Homo sapiens GN=GC PE=1 SV=1	1.71156e+08	3.4168e+08	7.68761e+08
Q96QI5	1	0	91.9283		1	1	1	---	---	HS3S6_HUMAN Heparan sulfate glucosamine 3-O-sulfotransferase 6 OS=Homo sapiens GN=HS3ST6 PE=1 SV=2
Q8IWC1	1	1	94.0141		2.80597	1	1	Neat	20S	MA7D3_HUMAN MAP7 domain-containing protein 3 OS=Homo sapiens GN=MAP7D3 PE=1 SV=2	4.69759e+06	2.29506e+06	1.67414e+06
P05546	25	24	3182.45		3.60538	1;10;9;8;7;6;5;4;3;2	10	20S	Neat	HEP2_HUMAN Heparin cofactor 2 OS=Homo sapiens GN=SERPIND1 PE=1 SV=3	2.43466e+07	4.66624e+07	8.77785e+07
Q92859	28	28	3971.74		1.22349	1;4;3;2	4	Neat	20S	NEO1_HUMAN Neogenin OS=Homo sapiens GN=NEO1 PE=1 SV=2	3.55547e+07	3.46917e+07	2.90601e+07
P23471	13	13	1487.72		1.04519	1;6;5;4;3;2	6	20S	5S	PTPRZ_HUMAN Receptor-type tyrosine-protein phosphatase zeta OS=Homo sapiens GN=PTPRZ1 PE=1 SV=4	1.44822e+07	1.38686e+07	1.44953e+07
Q96S38	2	2	172.333		2.0471	1;2	2	Neat	5S	KS6C1_HUMAN Ribosomal protein S6 kinase delta-1 OS=Homo sapiens GN=RPS6KC1 PE=1 SV=2	5.33597e+06	2.60661e+06	2.72932e+06
Q07954	47	45	5632.06		1.18751	1;3;2	3	5S	20S	LRP1_HUMAN Prolow-density lipoprotein receptor-related protein 1 OS=Homo sapiens GN=LRP1 PE=1 SV=2	2.11123e+07	2.25871e+07	1.90206e+07
P01042	40	40	5775.23		7.14306	1;10;9;8;7;6;5;4;3;2	10	20S	Neat	KNG1_HUMAN Kininogen-1 OS=Homo sapiens GN=KNG1 PE=1 SV=2	3.62352e+07	8.35797e+07	2.5883e+08
Q9ULB1	46	39	5357.48		1.76517	1;8;7;6;5;4;3;2	8	5S	20S	NRX1A_HUMAN Neurexin-1-alpha OS=Homo sapiens GN=NRXN1 PE=2 SV=1	3.07529e+07	3.09907e+07	1.75568e+07
P02533	18	3	2060.08		2.88288	1;10;9;8;7;6;5;4;3;2	10	Neat	20S	K1C14_HUMAN Keratin, type I cytoskeletal 14 OS=Homo sapiens GN=KRT14 PE=1 SV=4	734492	354394	254777
P08727	3	0	400		1	1;10;9;8;7;6;5;4;3;2	10	---	---	K1C19_HUMAN Keratin, type I cytoskeletal 19 OS=Homo sapiens GN=KRT19 PE=1 SV=4
P08779	16	4	1879.46		5.16119	1;10;9;8;7;6;5;4;3;2	10	Neat	20S	K1C16_HUMAN Keratin, type I cytoskeletal 16 OS=Homo sapiens GN=KRT16 PE=1 SV=4	910269	367627	176368
P19012	6	1	792.553		2.59734	1;10;9;8;7;6;5;4;3;2	10	20S	Neat	K1C15_HUMAN Keratin, type I cytoskeletal 15 OS=Homo sapiens GN=KRT15 PE=1 SV=3	741.064	1224.27	1924.8
Q04695	11	3	1381.4		32.9742	1;10;9;8;7;6;5;4;3;2	10	Neat	5S	K1C17_HUMAN Keratin, type I cytoskeletal 17 OS=Homo sapiens GN=KRT17 PE=1 SV=2	457019	13859.9	30924.2
Q99456	1	0	200		1	1;10;9;8;7;6;5;4;3;2	10	---	---	K1C12_HUMAN Keratin, type I cytoskeletal 12 OS=Homo sapiens GN=KRT12 PE=1 SV=1
Q93034	1	1	93.1818		1.2809	1;3	2	Neat	20S	CUL5_HUMAN Cullin-5 OS=Homo sapiens GN=CUL5 PE=1 SV=4	7.82759e+06	6.47771e+06	6.111e+06
P00734	64	63	11005.7		3.24207	1;10;9;8;7;6;5;4;3;2	10	20S	Neat	THRB_HUMAN Prothrombin OS=Homo sapiens GN=F2 PE=1 SV=2	3.73942e+08	5.98389e+08	1.21235e+09
Q9Y4C0	54	42	6758.3		1.74525	1;8;7;6;5;4;3;2	8	Neat	20S	NRX3A_HUMAN Neurexin-3-alpha OS=Homo sapiens GN=NRXN3 PE=1 SV=4	3.71074e+07	3.29646e+07	2.1262e+07
Q9C0A0	32	29	3977.24		1.55137	1;2	2	Neat	20S	CNTP4_HUMAN Contactin-associated protein-like 4 OS=Homo sapiens GN=CNTNAP4 PE=1 SV=3	2.48851e+07	2.33115e+07	1.60407e+07
P05543	16	15	1797.39		2.67079	1;10;8;7;6;5;4;3;2	9	20S	Neat	THBG_HUMAN Thyroxine-binding globulin OS=Homo sapiens GN=SERPINA7 PE=1 SV=2	6.81085e+06	1.07907e+07	1.81904e+07
Q9HDB5	8	1	1090.74		4.04766	1;8;6;5;4;3;2	7	Neat	20S	NRX3B_HUMAN Neurexin-3-beta OS=Homo sapiens GN=NRXN3 PE=1 SV=4	22242.5	19261.8	5495.16
O00391	26	26	3274.69		1.10191	1;7;6;3;2	5	20S	5S	QSOX1_HUMAN Sulfhydryl oxidase 1 OS=Homo sapiens GN=QSOX1 PE=1 SV=3	1.63742e+07	1.52228e+07	1.67742e+07
P04217	29	29	3956.53		3.96327	1;10;9;8;7;6;5;4;3;2	10	20S	Neat	A1BG_HUMAN Alpha-1B-glycoprotein OS=Homo sapiens GN=A1BG PE=1 SV=4	1.49201e+08	2.743e+08	5.91322e+08
P06681	34	33	4955.53		1.86723	1;10;7;6;5;4;3;2	8	20S	Neat	CO2_HUMAN Complement C2 OS=Homo sapiens GN=C2 PE=1 SV=2	7.17676e+07	8.84557e+07	1.34006e+08
Q8NF91	1	1	98.3165		7.70795	1;4	2	20S	Neat	SYNE1_HUMAN Nesprin-1 OS=Homo sapiens GN=SYNE1 PE=1 SV=3	719052	1.98077e+06	5.54242e+06
P02747	5	5	700		2.20888	1;8;7;6;5;4;3	7	20S	Neat	C1QC_HUMAN Complement C1q subcomponent subunit C OS=Homo sapiens GN=C1QC PE=1 SV=3	4.70313e+06	7.20945e+06	1.03886e+07
Q6ZN57	1	0	92.2807		1	1	1	---	---	ZFP2_HUMAN Zinc finger protein 2 homolog OS=Homo sapiens GN=ZFP2 PE=2 SV=1
P02748	25	24	3263		1.7809	1;10;8;7;6;5;4;3;2	9	20S	Neat	CO9_HUMAN Complement component C9 OS=Homo sapiens GN=C9 PE=1 SV=2	6.08941e+07	9.34143e+07	1.08447e+08
P32004	14	14	1695.75		1.01914	1;5;3;2	4	5S	20S	L1CAM_HUMAN Neural cell adhesion molecule L1 OS=Homo sapiens GN=L1CAM PE=1 SV=2	6.62904e+06	6.6437e+06	6.51894e+06
P10643	39	39	5508.74		1.21419	1;10;7;6;5;4;3;2	8	20S	Neat	CO7_HUMAN Complement component C7 OS=Homo sapiens GN=C7 PE=1 SV=2	1.64236e+08	1.67496e+08	1.99415e+08
Q6ZTQ3	1	0	97.29		1	1;6;3;2	4	---	---	RASF6_HUMAN Ras association domain-containing protein 6 OS=Homo sapiens GN=RASSF6 PE=1 SV=1
Q8N1G2	1	1	92.1933		1.36706	1	1	20S	5S	MTR1_HUMAN Cap-specific mRNA (nucleoside-2'-O-)-methyltransferase 1 OS=Homo sapiens GN=FTSJD2 PE=1 SV=1	1.53505e+06	1.2662e+06	1.73097e+06
P13646	7	1	776.724		1.58829	1;10;8;7;5	5	5S	20S	K1C13_HUMAN Keratin, type I cytoskeletal 13 OS=Homo sapiens GN=KRT13 PE=1 SV=4	16255.6	23917.3	15058.6
Q9H1U4	2	2	200		1.13228	1;2	2	5S	Neat	MEGF9_HUMAN Multiple epidermal growth factor-like domains protein 9 OS=Homo sapiens GN=MEGF9 PE=2 SV=3	1.0429e+06	1.18085e+06	1.14144e+06
P02743	16	16	2189.91		11.6432	1;10;9;8;7;6;5;4;3;2	10	20S	Neat	SAMP_HUMAN Serum amyloid P-component OS=Homo sapiens GN=APCS PE=1 SV=2	1.96642e+07	8.3841e+07	2.28954e+08
Q8WYK1	3	2	299.559		1.50414	1	1	5S	20S	CNTP5_HUMAN Contactin-associated protein-like 5 OS=Homo sapiens GN=CNTNAP5 PE=2 SV=1	151755	194120	129057
Q96NU0	3	0	300		1	1	1	---	---	CNT3B_HUMAN Contactin-associated protein-like 3B OS=Homo sapiens GN=CNTNAP3B PE=2 SV=2
Q9BZ76	3	0	300		1	1	1	---	---	CNTP3_HUMAN Contactin-associated protein-like 3 OS=Homo sapiens GN=CNTNAP3 PE=2 SV=3
P36955	41	40	5440.07		1.25718	1;10;8;7;6;5;4;3;2	9	5S	Neat	PEDF_HUMAN Pigment epithelium-derived factor OS=Homo sapiens GN=SERPINF1 PE=1 SV=4	5.91575e+08	7.43714e+08	6.40111e+08
P01008	43	43	5856.19		3.28309	1;10;9;8;7;6;5;4;3;2	10	20S	Neat	ANT3_HUMAN Antithrombin-III OS=Homo sapiens GN=SERPINC1 PE=1 SV=1	1.24228e+08	2.19839e+08	4.07851e+08
P02749	32	32	4885.32		3.2093	1;10;9;8;7;6;5;4;3;2	10	20S	Neat	APOH_HUMAN Beta-2-glycoprotein 1 OS=Homo sapiens GN=APOH PE=1 SV=3	2.06193e+08	4.83586e+08	6.61736e+08
Q9UIC8	1	1	96.8531		24.7329	1;2	2	20S	Neat	LCMT1_HUMAN Leucine carboxyl methyltransferase 1 OS=Homo sapiens GN=LCMT1 PE=1 SV=2	363807	3.95061e+06	8.998e+06
Q9UHC6	17	17	2235.02		1.6718	1;2	2	Neat	20S	CNTP2_HUMAN Contactin-associated protein-like 2 OS=Homo sapiens GN=CNTNAP2 PE=1 SV=1	7.98798e+06	7.09971e+06	4.77806e+06
O15031	20	20	2498.16		1.01118	1;3;2	3	20S	5S	PLXB2_HUMAN Plexin-B2 OS=Homo sapiens GN=PLXNB2 PE=1 SV=3	9.78329e+06	9.71779e+06	9.82646e+06
Q9P2S2	35	28	4066.67		1.96843	1;8;7;6;3;2	6	Neat	20S	NRX2A_HUMAN Neurexin-2-alpha OS=Homo sapiens GN=NRXN2 PE=2 SV=1	9.74728e+06	8.91286e+06	4.95181e+06
P23142	23	23	2958.66		1.1972	1;8;7;6;5;4;3;2	8	Neat	5S	FBLN1_HUMAN Fibulin-1 OS=Homo sapiens GN=FBLN1 PE=1 SV=4	4.27905e+07	3.57421e+07	4.27325e+07
P13591	37	37	5444.92		1.40661	1;10;9;8;7;6;5;4;3;2	10	Neat	20S	NCAM1_HUMAN Neural cell adhesion molecule 1 OS=Homo sapiens GN=NCAM1 PE=1 SV=3	1.65075e+08	1.32356e+08	1.17357e+08
O76009	4	0	497.573		1	1	1	---	---	KT33A_HUMAN Keratin, type I cuticular Ha3-I OS=Homo sapiens GN=KRT33A PE=2 SV=2
O76011	2	0	297.573		1	1	1	---	---	KRT34_HUMAN Keratin, type I cuticular Ha4 OS=Homo sapiens GN=KRT34 PE=2 SV=2
Q14525	4	1	497.201		5.07583	1	1	Neat	20S	KT33B_HUMAN Keratin, type I cuticular Ha3-II OS=Homo sapiens GN=KRT33B PE=2 SV=3	183996	159210	36249.4
Q14532	4	2	480.228		6.5689	1	1	Neat	5S	K1H2_HUMAN Keratin, type I cuticular Ha2 OS=Homo sapiens GN=KRT32 PE=1 SV=3	59460.6	9051.85	23926.8
Q15323	5	1	597.573		8.08696	1	1	5S	20S	K1H1_HUMAN Keratin, type I cuticular Ha1 OS=Homo sapiens GN=KRT31 PE=2 SV=3	1.13029e+06	1.58262e+06	195701
Q92764	2	0	298.316		1	1	1	---	---	KRT35_HUMAN Keratin, type I cuticular Ha5 OS=Homo sapiens GN=KRT35 PE=2 SV=5
P13611	8	8	892.114		1.2259	1;7;5;4;2	5	Neat	20S	CSPG2_HUMAN Versican core protein OS=Homo sapiens GN=VCAN PE=1 SV=3	3.19673e+06	2.82436e+06	2.60766e+06
P35658	1	1	89.4942		1.26738	1	1	Neat	5S	NU214_HUMAN Nuclear pore complex protein Nup214 OS=Homo sapiens GN=NUP214 PE=1 SV=2	3.3823e+06	2.66873e+06	3.10835e+06
P04004	21	20	3160.2		4.07504	1;10;9;8;7;6;5;4;3;2	10	20S	Neat	VTNC_HUMAN Vitronectin OS=Homo sapiens GN=VTN PE=1 SV=1	7.5227e+07	1.62609e+08	3.06553e+08
P12259	50	48	5974.61		1.3149	1;5;3;2	4	5S	Neat	FA5_HUMAN Coagulation factor V OS=Homo sapiens GN=F5 PE=1 SV=4	1.52656e+07	2.00728e+07	1.89758e+07
P02765	34	34	5134.33		3.93853	1;10;9;8;7;6;5;4;3;2	10	20S	Neat	FETUA_HUMAN Alpha-2-HS-glycoprotein OS=Homo sapiens GN=AHSG PE=1 SV=1	4.08297e+08	7.3659e+08	1.60809e+09
Q6IPX3	1	1	86.0465		1.44766	1	1	20S	Neat	TCAL6_HUMAN Transcription elongation factor A protein-like 6 OS=Homo sapiens GN=TCEAL6 PE=1 SV=1	1.88585e+06	1.92383e+06	2.73008e+06
P49641	16	15	1781.25		1.25396	1;2	2	Neat	20S	MA2A2_HUMAN Alpha-mannosidase 2x OS=Homo sapiens GN=MAN2A2 PE=2 SV=3	8.40877e+06	8.2198e+06	6.70578e+06
P28329	2	2	183.4		1.13453	1;8	2	Neat	20S	CLAT_HUMAN Choline O-acetyltransferase OS=Homo sapiens GN=CHAT PE=1 SV=4	589155	532077	519293
O95678	7	0	790.485		1	1;10;9;8;7;6;5;4;3;2	10	---	---	K2C75_HUMAN Keratin, type II cytoskeletal 75 OS=Homo sapiens GN=KRT75 PE=1 SV=2
P02538	14	1	1587.31		5.46971	1;10;9;8;7;6;5;4;3;2	10	Neat	5S	K2C6A_HUMAN Keratin, type II cytoskeletal 6A OS=Homo sapiens GN=KRT6A PE=1 SV=3	18071.6	3303.95	5252.89
P04259	14	1	1674.75		25.9125	1;10;9;8;7;6;5;4;3;2	10	Neat	5S	K2C6B_HUMAN Keratin, type II cytoskeletal 6B OS=Homo sapiens GN=KRT6B PE=1 SV=5	43512.5	1679.21	2915.99
P13647	10	2	1089.55		2.61146	1;10;9;8;7;6;5;4;3;2	10	5S	20S	K2C5_HUMAN Keratin, type II cytoskeletal 5 OS=Homo sapiens GN=KRT5 PE=1 SV=3	508265	738599	282830
P48668	14	0	1587.31		1	1;10;9;8;7;6;5;4;3;2	10	---	---	K2C6C_HUMAN Keratin, type II cytoskeletal 6C OS=Homo sapiens GN=KRT6C PE=1 SV=3
Q5XKE5	9	0	971.764		1	1;10;9;8;7;6;5;4;3;2	10	---	---	K2C79_HUMAN Keratin, type II cytoskeletal 79 OS=Homo sapiens GN=KRT79 PE=1 SV=2
Q08380	15	15	1868.16		1.0068	1;9;8;6;3;2	6	5S	20S	LG3BP_HUMAN Galectin-3-binding protein OS=Homo sapiens GN=LGALS3BP PE=1 SV=1	1.62261e+07	1.63141e+07	1.6204e+07
P09871	33	31	4541.11		1.06938	1;7;6;5;4;3;2	7	Neat	5S	C1S_HUMAN Complement C1s subcomponent OS=Homo sapiens GN=C1S PE=1 SV=1	9.74292e+07	9.11078e+07	9.54268e+07
P43251	11	11	1586.13		1.15703	1;10;8;7;6;5;4;3;2	9	20S	Neat	BTD_HUMAN Biotinidase OS=Homo sapiens GN=BTD PE=1 SV=2	3.41189e+07	3.82668e+07	3.94767e+07
Q9NYG8	1	1	100		1.80885	1	1	Neat	20S	KCNK4_HUMAN Potassium channel subfamily K member 4 OS=Homo sapiens GN=KCNK4 PE=2 SV=2	651153	491404	359982
P05155	31	31	4670.23		4.33444	1;10;7;6;5;4;3;2	8	20S	Neat	IC1_HUMAN Plasma protease C1 inhibitor OS=Homo sapiens GN=SERPING1 PE=1 SV=2	5.6668e+07	7.28889e+07	2.45624e+08
P98160	50	50	6376.89		1.274	1;8;6;5;3;2	6	5S	20S	PGBM_HUMAN Basement membrane-specific heparan sulfate proteoglycan core protein OS=Homo sapiens GN=HSPG2 PE=1 SV=4	3.37035e+07	3.60215e+07	2.82743e+07
P07476	1	1	98.5455		1.79951	1	1	20S	Neat	INVO_HUMAN Involucrin OS=Homo sapiens GN=IVL PE=1 SV=2	973156	1.54299e+06	1.7512e+06
P29622	22	22	3084.24		2.65225	1;7;6;5;4;3;2	7	20S	Neat	KAIN_HUMAN Kallistatin OS=Homo sapiens GN=SERPINA4 PE=1 SV=3	1.13673e+07	1.8545e+07	3.0149e+07
Q96GW7	21	19	2454.8		1.41597	1;8;7;6;5;4;3;2	8	5S	20S	PGCB_HUMAN Brevican core protein OS=Homo sapiens GN=BCAN PE=1 SV=2	6.4742e+07	7.16224e+07	5.05817e+07
Q8NFT8	5	4	598.247		1.0412	1;6;5;4;3;2	6	5S	Neat	DNER_HUMAN Delta and Notch-like epidermal growth factor-related receptor OS=Homo sapiens GN=DNER PE=1 SV=1	7.78614e+06	8.10696e+06	7.84453e+06
P22897	16	16	1695.01		1.27914	1	1	5S	20S	MRC1_HUMAN Macrophage mannose receptor 1 OS=Homo sapiens GN=MRC1 PE=1 SV=1	4.28584e+06	4.47899e+06	3.50156e+06
Q9NSB4	3	1	292.653		70.4453	1	1	Neat	20S	KRT82_HUMAN Keratin, type II cuticular Hb2 OS=Homo sapiens GN=KRT82 PE=1 SV=3	813583	323786	11549.1
P08697	25	25	3847		4.11594	1;10;7;6;5;4;3;2	8	20S	Neat	A2AP_HUMAN Alpha-2-antiplasmin OS=Homo sapiens GN=SERPINF2 PE=1 SV=3	3.03015e+07	5.71849e+07	1.24719e+08
P00748	22	21	3343.54		3.69278	1;8;7;6;5;4;3;2	8	20S	Neat	FA12_HUMAN Coagulation factor XII OS=Homo sapiens GN=F12 PE=1 SV=3	5.29914e+07	8.8007e+07	1.95686e+08
P07360	11	11	1789.04		2.25457	1;10;8;7;6;5;3;2	8	20S	Neat	CO8G_HUMAN Complement component C8 gamma chain OS=Homo sapiens GN=C8G PE=1 SV=3	3.14908e+07	6.17465e+07	7.09982e+07
Q9NTU7	4	4	395.751		1.92212	1;7;6	3	Neat	20S	CBLN4_HUMAN Cerebellin-4 OS=Homo sapiens GN=CBLN4 PE=1 SV=1	1.27701e+06	1.18064e+06	664377
O94985	42	42	5817.05		1.28861	1;8;7;6;5;4;3;2	8	Neat	20S	CSTN1_HUMAN Calsyntenin-1 OS=Homo sapiens GN=CLSTN1 PE=1 SV=1	2.02089e+08	1.72651e+08	1.56827e+08
P02649	69	67	9986.92		1.48952	1;10;9;8;7;6;5;4;3;2	10	20S	Neat	APOE_HUMAN Apolipoprotein E OS=Homo sapiens GN=APOE PE=1 SV=1	9.21708e+08	1.21648e+09	1.3729e+09
P43146	16	16	1669.51		1.91533	1;5;2	3	Neat	20S	DCC_HUMAN Netrin receptor DCC OS=Homo sapiens GN=DCC PE=1 SV=2	5.59375e+06	5.24499e+06	2.92052e+06
Q7Z3Y7	2	0	198.893		1	1;10;9;8;5;4;3;2	8	---	---	K1C28_HUMAN Keratin, type I cytoskeletal 28 OS=Homo sapiens GN=KRT28 PE=1 SV=2
Q7Z3Y8	2	0	198.893		1	1;10;9;8;5;4;3;2	8	---	---	K1C27_HUMAN Keratin, type I cytoskeletal 27 OS=Homo sapiens GN=KRT27 PE=1 SV=2
Q7Z3Z0	2	0	198.893		1	1;10;9;8;5;4;3;2	8	---	---	K1C25_HUMAN Keratin, type I cytoskeletal 25 OS=Homo sapiens GN=KRT25 PE=1 SV=1
P00915	12	12	2091.9		18.9208	1;10;8;7;6;5;4;3;2	9	20S	Neat	CAH1_HUMAN Carbonic anhydrase 1 OS=Homo sapiens GN=CA1 PE=1 SV=2	2.43692e+06	1.45858e+07	4.61085e+07
Q6UVK1	19	19	1984.48		1.33427	1;5	2	Neat	20S	CSPG4_HUMAN Chondroitin sulfate proteoglycan 4 OS=Homo sapiens GN=CSPG4 PE=1 SV=2	2.9732e+06	2.83296e+06	2.22833e+06
P14543	16	16	1698.21		1.46168	1;6;5;2	4	Neat	20S	NID1_HUMAN Nidogen-1 OS=Homo sapiens GN=NID1 PE=1 SV=3	5.8657e+06	4.77699e+06	4.01298e+06
Q8IWV2	16	15	1695.82		1.20022	1;2	2	Neat	20S	CNTN4_HUMAN Contactin-4 OS=Homo sapiens GN=CNTN4 PE=1 SV=1	4.72615e+06	4.62168e+06	3.93772e+06
P58401	4	0	588.235		1	1;7	2	---	---	NRX2B_HUMAN Neurexin-2-beta OS=Homo sapiens GN=NRXN2 PE=2 SV=1
Q9UJT9	1	0	87.7323		1	1	1	---	---	FBXL7_HUMAN F-box/LRR-repeat protein 7 OS=Homo sapiens GN=FBXL7 PE=2 SV=1
P10909	64	64	9497.4		1.60461	1;10;9;8;7;6;5;4;3;2	10	20S	Neat	CLUS_HUMAN Clusterin OS=Homo sapiens GN=CLU PE=1 SV=1	5.63364e+08	7.26433e+08	9.03981e+08
P58400	7	3	693.409		1.24265	1;7;6;5;4;3;2	7	5S	20S	NRX1B_HUMAN Neurexin-1-beta OS=Homo sapiens GN=NRXN1 PE=1 SV=2	115347	124969	100567
Q9NY47	8	6	874.994		1.0573	1;7	2	Neat	5S	CA2D2_HUMAN Voltage-dependent calcium channel subunit alpha-2/delta-2 OS=Homo sapiens GN=CACNA2D2 PE=1 SV=1	1.15691e+06	1.09421e+06	1.12895e+06
Q14533	5	0	692.653		1	1	1	---	---	KRT81_HUMAN Keratin, type II cuticular Hb1 OS=Homo sapiens GN=KRT81 PE=1 SV=3
O43790	5	0	692.653		1	1	1	---	---	KRT86_HUMAN Keratin, type II cuticular Hb6 OS=Homo sapiens GN=KRT86 PE=1 SV=1
P78385	5	0	692.653		1	1	1	---	---	KRT83_HUMAN Keratin, type II cuticular Hb3 OS=Homo sapiens GN=KRT83 PE=1 SV=2
P78386	5	1	692.213		16610.1	1	1	5S	20S	KRT85_HUMAN Keratin, type II cuticular Hb5 OS=Homo sapiens GN=KRT85 PE=1 SV=1	200849	383015	23.0591
Q8IZ69	1	1	98.441		1.12821	1;7;6;5;3	5	Neat	20S	TRM2A_HUMAN tRNA (uracil-5-)-methyltransferase homolog A OS=Homo sapiens GN=TRMT2A PE=1 SV=2	7.94423e+06	7.43554e+06	7.04144e+06
P01024	55	54	6559.63		1.5807	1;10;7;6;5;4;3;2	8	20S	Neat	CO3_HUMAN Complement C3 OS=Homo sapiens GN=C3 PE=1 SV=2	3.04366e+07	3.40303e+07	4.81112e+07
P07225	20	20	2862.89		1.23738	1;8;7;6;5;4;3;2	8	20S	Neat	PROS_HUMAN Vitamin K-dependent protein S OS=Homo sapiens GN=PROS1 PE=1 SV=1	2.66354e+07	2.69682e+07	3.29582e+07
P20742	19	15	2289.88		22.3712	1;4;2	3	20S	Neat	PZP_HUMAN Pregnancy zone protein OS=Homo sapiens GN=PZP PE=1 SV=4	439435	3.04453e+06	9.83066e+06
Q8TC57	1	1	99.2084		1.94219	1;2	2	20S	5S	CB065_HUMAN Uncharacterized protein C2orf65 OS=Homo sapiens GN=C2orf65 PE=2 SV=1	702532	673606	1.30827e+06
Q86TZ1	1	1	85.6618		3.6474	1	1	20S	Neat	TTC6_HUMAN Tetratricopeptide repeat protein 6 OS=Homo sapiens GN=TTC6 PE=2 SV=1	202386	298317	738182
P07942	13	13	1778.02		1.23657	1	1	5S	20S	LAMB1_HUMAN Laminin subunit beta-1 OS=Homo sapiens GN=LAMB1 PE=1 SV=2	3.24953e+06	3.30916e+06	2.67607e+06
Q9UQ52	9	9	898.605		1.49924	1	1	Neat	20S	CNTN6_HUMAN Contactin-6 OS=Homo sapiens GN=CNTN6 PE=1 SV=1	2.55544e+06	2.03856e+06	1.70449e+06
Q96KN2	38	38	5962.89		1.28398	1;10;8;7;6;5;4;3;2	9	20S	Neat	CNDP1_HUMAN Beta-Ala-His dipeptidase OS=Homo sapiens GN=CNDP1 PE=1 SV=4	1.30894e+08	1.54838e+08	1.68065e+08
P32119	15	14	2178.6		9.566	1;10;8;7;6;5	6	20S	Neat	PRDX2_HUMAN Peroxiredoxin-2 OS=Homo sapiens GN=PRDX2 PE=1 SV=5	2.4436e+06	1.32623e+07	2.33755e+07
Q06830	6	3	686.165		1.96934	1;10;8;7;6;5	6	20S	Neat	PRDX1_HUMAN Peroxiredoxin-1 OS=Homo sapiens GN=PRDX1 PE=1 SV=1	226240	375186	445543
Q9UBG0	8	8	897.981		1.13551	1;2	2	5S	Neat	MRC2_HUMAN C-type mannose receptor 2 OS=Homo sapiens GN=MRC2 PE=1 SV=2	1.59334e+06	1.80925e+06	1.72629e+06
Q8N2S1	11	11	1083.21		1.23029	1	1	20S	5S	LTBP4_HUMAN Latent-transforming growth factor beta-binding protein 4 OS=Homo sapiens GN=LTBP4 PE=1 SV=2	4.7669e+06	4.09787e+06	5.04158e+06
P43652	47	47	6524.46		2.52283	1;8;7;6;5;4;3;2	8	20S	Neat	AFAM_HUMAN Afamin OS=Homo sapiens GN=AFM PE=1 SV=1	1.42469e+08	1.91363e+08	3.59424e+08
P05787	3	0	398.605		1	1;10;8;5;4;3;2	7	---	---	K2C8_HUMAN Keratin, type II cytoskeletal 8 OS=Homo sapiens GN=KRT8 PE=1 SV=7
P08729	3	0	398.605		1	1;10;8;5;4;3;2	7	---	---	K2C7_HUMAN Keratin, type II cytoskeletal 7 OS=Homo sapiens GN=KRT7 PE=1 SV=5
P12035	9	0	1064.26		1	1;10;8;5;4;3	6	---	---	K2C3_HUMAN Keratin, type II cytoskeletal 3 OS=Homo sapiens GN=KRT3 PE=1 SV=3
Q01546	6	0	690.485		1	1;10;8;5;4;3	6	---	---	K22O_HUMAN Keratin, type II cytoskeletal 2 oral OS=Homo sapiens GN=KRT76 PE=1 SV=2
Q14CN4	2	0	298.605		1	1;10;8;5;4;3	6	---	---	K2C72_HUMAN Keratin, type II cytoskeletal 72 OS=Homo sapiens GN=KRT72 PE=1 SV=2
Q3SY84	3	0	379.883		1	1;10;8;5;4;3	6	---	---	K2C71_HUMAN Keratin, type II cytoskeletal 71 OS=Homo sapiens GN=KRT71 PE=1 SV=3
Q7RTS7	2	0	298.605		1	1;10;8;5;4;3	6	---	---	K2C74_HUMAN Keratin, type II cytoskeletal 74 OS=Homo sapiens GN=KRT74 PE=1 SV=2
Q86Y46	2	0	298.605		1	1;10;8;5;4;3	6	---	---	K2C73_HUMAN Keratin, type II cytoskeletal 73 OS=Homo sapiens GN=KRT73 PE=1 SV=1
Q9NSB2	4	0	491.258		1	1;10;8;5;4;3	6	---	---	KRT84_HUMAN Keratin, type II cuticular Hb4 OS=Homo sapiens GN=KRT84 PE=1 SV=2
Q86SI9	1	1	91.0781		6.66862	1	1	20S	Neat	CEI_HUMAN Protein CEI OS=Homo sapiens GN=C5orf38 PE=2 SV=1	63208.5	135458	421513
A8K2U0	1	0	99.0698		1	1;3	2	---	---	A2ML1_HUMAN Alpha-2-macroglobulin-like protein 1 OS=Homo sapiens GN=A2ML1 PE=1 SV=3
P03952	32	29	3929.97		4.42754	1;7;6;5;4;3;2	7	20S	Neat	KLKB1_HUMAN Plasma kallikrein OS=Homo sapiens GN=KLKB1 PE=1 SV=1	1.33178e+07	3.18539e+07	5.89651e+07
P00736	23	23	3579.86		1.56934	1;6;5;4;3;2	6	20S	Neat	C1R_HUMAN Complement C1r subcomponent OS=Homo sapiens GN=C1R PE=1 SV=2	4.47367e+07	4.67377e+07	7.02071e+07
Q5SYB0	1	1	99.5349		1.41153	1;6;3;2	4	Neat	5S	FRPD1_HUMAN FERM and PDZ domain-containing protein 1 OS=Homo sapiens GN=FRMPD1 PE=1 SV=1	2.67363e+06	1.89413e+06	2.37782e+06
P07359	2	2	200		19.2394	1;2	2	20S	Neat	GP1BA_HUMAN Platelet glycoprotein Ib alpha chain OS=Homo sapiens GN=GP1BA PE=1 SV=1	47968.2	271583	922880
Q15195	4	0	576.851		1	1;6;3;2	4	---	---	PLGA_HUMAN Plasminogen-related protein A OS=Homo sapiens GN=PLGLA PE=3 SV=1
Q8IUR6	1	1	85.1163		4.41259	1	1	20S	Neat	CE041_HUMAN UPF0474 protein C5orf41 OS=Homo sapiens GN=C5orf41 PE=1 SV=2	331666	595877	1.4635e+06
P50539	1	1	89.6679		2.35037	1	1	20S	5S	MXI1_HUMAN Max-interacting protein 1 OS=Homo sapiens GN=MXI1 PE=1 SV=2	2.44137e+06	2.43057e+06	5.71275e+06
Q8WZ59	1	1	99.3151		4.76975	1;3;2	3	20S	Neat	TM190_HUMAN Transmembrane protein 190 OS=Homo sapiens GN=TMEM190 PE=2 SV=1	731235	1.78769e+06	3.48781e+06
Q9UPA5	1	1	98.6047		1.80333	1	1	Neat	20S	BSN_HUMAN Protein bassoon OS=Homo sapiens GN=BSN PE=1 SV=4	579441	439960	321318
Q12805	17	17	2295.43		1.35087	1;10;8;7;6;5;4;3;2	9	Neat	20S	FBLN3_HUMAN EGF-containing fibulin-like extracellular matrix protein 1 OS=Homo sapiens GN=EFEMP1 PE=1 SV=2	2.31861e+07	1.88305e+07	1.71638e+07
O60749	1	0	87.5458		1	1	1	---	---	SNX2_HUMAN Sorting nexin-2 OS=Homo sapiens GN=SNX2 PE=1 SV=2
Q06033	27	26	3582.75		3.00751	1;6;5;3;2	5	20S	Neat	ITIH3_HUMAN Inter-alpha-trypsin inhibitor heavy chain H3 OS=Homo sapiens GN=ITIH3 PE=1 SV=2	1.19561e+07	1.85855e+07	3.5958e+07
Q9P232	8	8	781.585		1.12354	1	1	Neat	5S	CNTN3_HUMAN Contactin-3 OS=Homo sapiens GN=CNTN3 PE=1 SV=3	912641	812290	850400
P22105	13	7	1397.96		1.26998	1;3	2	20S	Neat	TENX_HUMAN Tenascin-X OS=Homo sapiens GN=TNXB PE=1 SV=3	692023	766706	878857
Q96KG7	12	11	1684.48		1.14596	1;2	2	20S	Neat	MEG10_HUMAN Multiple epidermal growth factor-like domains protein 10 OS=Homo sapiens GN=MEGF10 PE=1 SV=1	6.70922e+06	7.25529e+06	7.68847e+06
P51693	34	34	5242.6		1.08296	1;10;9;8;7;6;5;4;3;2	10	Neat	5S	APLP1_HUMAN Amyloid-like protein 1 OS=Homo sapiens GN=APLP1 PE=1 SV=3	2.98611e+08	2.75735e+08	2.80072e+08
O00628	2	2	183.048		1.60409	1	1	5S	Neat	PEX7_HUMAN Peroxisomal targeting signal 2 receptor OS=Homo sapiens GN=PEX7 PE=1 SV=1	287853	461744	317922
Q9NZR2	7	6	686.83		1.59609	1	1	5S	20S	LRP1B_HUMAN Low-density lipoprotein receptor-related protein 1B OS=Homo sapiens GN=LRP1B PE=1 SV=2	699978	707254	443118
Q9Y5H0	1	0	94.2652		1	1	1	---	---	PCDG3_HUMAN Protocadherin gamma-A3 OS=Homo sapiens GN=PCDHGA3 PE=2 SV=2
Q13332	14	14	1478.14		1.17518	1;10;9;8;6;5;3;2	8	5S	20S	PTPRS_HUMAN Receptor-type tyrosine-protein phosphatase S OS=Homo sapiens GN=PTPRS PE=1 SV=3	1.1155e+07	1.15612e+07	9.83781e+06
P05067	44	43	7344.31		1.04818	1;10;9;8;7;6;5;4;3;2	10	20S	Neat	A4_HUMAN Amyloid beta A4 protein OS=Homo sapiens GN=APP PE=1 SV=3	2.87736e+08	2.99979e+08	3.01598e+08
O00468	14	14	1591.25		1.14099	1;10;8;3;2	5	5S	Neat	AGRIN_HUMAN Agrin OS=Homo sapiens GN=AGRN PE=1 SV=4	1.22596e+07	1.39881e+07	1.24147e+07
A6NCN2	4	3	595.688		13.6231	1	1	5S	20S	KT81L_HUMAN Keratin-81-like protein OS=Homo sapiens PE=2 SV=3	477782	954220	70044.5
Q24JP5	19	19	2592.93		1.90078	1;2	2	Neat	20S	T132A_HUMAN Transmembrane protein 132A OS=Homo sapiens GN=TMEM132A PE=2 SV=1	1.70595e+07	1.38172e+07	8.97502e+06
Q14767	9	9	1066.63		1.1139	1;9;8;2	4	5S	Neat	LTBP2_HUMAN Latent-transforming growth factor beta-binding protein 2 OS=Homo sapiens GN=LTBP2 PE=1 SV=3	1.62852e+06	1.81402e+06	1.77959e+06
Q5VU97	13	13	1278.09		1.55055	1;2	2	Neat	20S	CAHD1_HUMAN VWFA and cache domain-containing protein 1 OS=Homo sapiens GN=CACHD1 PE=1 SV=2	2.46396e+06	2.1532e+06	1.58909e+06
Q8IUX7	4	4	399.07		1.82132	1	1	Neat	20S	AEBP1_HUMAN Adipocyte enhancer-binding protein 1 OS=Homo sapiens GN=AEBP1 PE=1 SV=1	665348	579796	365310
P06276	12	12	1176.43		4.6889	1;3;2	3	20S	Neat	CHLE_HUMAN Cholinesterase OS=Homo sapiens GN=BCHE PE=1 SV=1	2.87927e+06	5.63324e+06	1.35006e+07
P35900	3	0	495.492		1	1;8;5	3	---	---	K1C20_HUMAN Keratin, type I cytoskeletal 20 OS=Homo sapiens GN=KRT20 PE=1 SV=1
Q16706	12	11	1264.33		3.08282	1;2	2	Neat	20S	MA2A1_HUMAN Alpha-mannosidase 2 OS=Homo sapiens GN=MAN2A1 PE=1 SV=2	1.18343e+06	967561	383880
P07996	6	4	590.06		1.44468	1;10;9;8;7;6;2	7	5S	20S	TSP1_HUMAN Thrombospondin-1 OS=Homo sapiens GN=THBS1 PE=1 SV=2	771482	1.06035e+06	733970
P35442	7	5	684.802		1.41087	1;7	2	Neat	20S	TSP2_HUMAN Thrombospondin-2 OS=Homo sapiens GN=THBS2 PE=1 SV=2	595780	559285	422278
P21675	1	0	83.7104		1	1	1	---	---	TAF1_HUMAN Transcription initiation factor TFIID subunit 1 OS=Homo sapiens GN=TAF1 PE=1 SV=2
Q8IZX4	1	0	83.7104		1	1	1	---	---	TAF1L_HUMAN Transcription initiation factor TFIID subunit 1-like OS=Homo sapiens GN=TAF1L PE=1 SV=1
Q9Y4F1	1	1	91.8216		5.07363	1	1	Neat	20S	FARP1_HUMAN FERM, RhoGEF and pleckstrin domain-containing protein 1 OS=Homo sapiens GN=FARP1 PE=1 SV=1	151318	125772	29824.5
Q8IUA0	1	1	90.7692		4.01821	1	1	20S	Neat	WFDC8_HUMAN WAP four-disulfide core domain protein 8 OS=Homo sapiens GN=WFDC8 PE=2 SV=2	72423.6	208611	291013
P19021	26	26	3661.57		1.44873	1;10;9;8;7;6;5;4;3;2	10	5S	20S	AMD_HUMAN Peptidyl-glycine alpha-amidating monooxygenase OS=Homo sapiens GN=PAM PE=1 SV=2	2.46426e+07	2.69584e+07	1.86083e+07
P00742	14	14	1581.44		2.14529	1;8;7;6;5;4;3	7	20S	Neat	FA10_HUMAN Coagulation factor X OS=Homo sapiens GN=F10 PE=1 SV=2	1.0579e+07	1.81012e+07	2.2695e+07
Q92876	20	19	3068.05		1.10145	1;10;9;8;7;6;5;4;3;2	10	5S	Neat	KLK6_HUMAN Kallikrein-6 OS=Homo sapiens GN=KLK6 PE=1 SV=1	1.55677e+08	1.7147e+08	1.69752e+08
P19013	3	0	279.883		1	1;10;5;3;2	5	---	---	K2C4_HUMAN Keratin, type II cytoskeletal 4 OS=Homo sapiens GN=KRT4 PE=1 SV=4
P15144	13	12	1393.22		2.13159	1	1	20S	Neat	AMPN_HUMAN Aminopeptidase N OS=Homo sapiens GN=ANPEP PE=1 SV=4	1.50219e+06	1.91653e+06	3.20206e+06
Q16473	6	0	599.265		1	1;3	2	---	---	TENXA_HUMAN Putative tenascin-XA OS=Homo sapiens GN=TNXA PE=5 SV=2
Q9UJ99	1	1	91.5323		2.34454	1	1	20S	Neat	CAD22_HUMAN Cadherin-22 OS=Homo sapiens GN=CDH22 PE=2 SV=2	283412	384500	664471
O15394	28	28	3660.55		2.0592	1;10;6;5;4;3;2	7	Neat	20S	NCAM2_HUMAN Neural cell adhesion molecule 2 OS=Homo sapiens GN=NCAM2 PE=1 SV=2	4.80943e+07	3.60689e+07	2.33558e+07
P24043	10	9	1069.68		1.50287	1;3;2	3	20S	Neat	LAMA2_HUMAN Laminin subunit alpha-2 OS=Homo sapiens GN=LAMA2 PE=1 SV=4	2.90657e+06	3.25934e+06	4.36821e+06
P61626	7	7	784.614		1.38319	1;10;9;8;7;6;5;4;3;2	10	20S	Neat	LYSC_HUMAN Lysozyme C OS=Homo sapiens GN=LYZ PE=1 SV=1	1.42623e+07	1.94155e+07	1.97275e+07
O76013	4	2	399.539		113.519	1	1	5S	20S	KRT36_HUMAN Keratin, type I cuticular Ha6 OS=Homo sapiens GN=KRT36 PE=1 SV=1	324123	353252	3111.82
Q14112	9	9	1199.45		1.36069	1;7;6	3	Neat	20S	NID2_HUMAN Nidogen-2 OS=Homo sapiens GN=NID2 PE=1 SV=3	1.83909e+06	1.59784e+06	1.35159e+06
P05156	38	38	5673.86		2.88011	1;10;8;7;6;5;4;3;2	9	20S	Neat	CFAI_HUMAN Complement factor I OS=Homo sapiens GN=CFI PE=1 SV=2	8.9525e+07	1.63805e+08	2.57842e+08
Q92954	9	9	1096.51		2.59722	1;10	2	20S	Neat	PRG4_HUMAN Proteoglycan 4 OS=Homo sapiens GN=PRG4 PE=1 SV=2	1.14984e+06	2.3787e+06	2.98639e+06
Q96PD5	17	17	3091.8		3.83398	1;10;9;8;7;6;5;4;3;2	10	20S	Neat	PGRP2_HUMAN N-acetylmuramoyl-L-alanine amidase OS=Homo sapiens GN=PGLYRP2 PE=1 SV=1	1.3872e+07	2.6614e+07	5.3185e+07
O43157	4	4	591.903		1.63944	1	1	Neat	20S	PLXB1_HUMAN Plexin-B1 OS=Homo sapiens GN=PLXNB1 PE=1 SV=3	915300	784943	558300
Q8WUJ3	9	9	884.77		4.18872	1	1	Neat	20S	K1199_HUMAN Protein KIAA1199 OS=Homo sapiens GN=KIAA1199 PE=1 SV=2	1.23368e+06	958304	294525
Q2M2I5	1	0	100		1	1;10;5	3	---	---	K1C24_HUMAN Keratin, type I cytoskeletal 24 OS=Homo sapiens GN=KRT24 PE=1 SV=1
P08519	6	0	863.969		1	1;8;7;6;3;2	6	---	---	APOA_HUMAN Apolipoprotein(a) OS=Homo sapiens GN=LPA PE=1 SV=1
Q8WZA1	10	10	1094.77		2.50525	1;4;3	3	5S	20S	PMGT1_HUMAN Protein O-linked-mannose beta-1,2-N-acetylglucosaminyltransferase 1 OS=Homo sapiens GN=POMGNT1 PE=1 SV=2	1.57963e+06	1.87021e+06	746518
Q8WY36	1	1	83.4101		1.24226	1	1	20S	5S	BBX_HUMAN HMG box transcription factor BBX OS=Homo sapiens GN=BBX PE=1 SV=1	105766	90993.6	113038
Q4LDE5	1	1	96.4286		2.27705	1	1	Neat	20S	SVEP1_HUMAN Sushi, von Willebrand factor type A, EGF and pentraxin domain-containing protein 1 OS=Homo sapiens GN=SVEP1 PE=1 SV=3	343085	293921	150671
Q12913	4	4	399.828		1.78733	1;2	2	20S	Neat	PTPRJ_HUMAN Receptor-type tyrosine-protein phosphatase eta OS=Homo sapiens GN=PTPRJ PE=1 SV=3	633990	805522	1.13315e+06
P10586	11	9	1167.41		1.44965	1;8;5;3;2	5	Neat	20S	PTPRF_HUMAN Receptor-type tyrosine-protein phosphatase F OS=Homo sapiens GN=PTPRF PE=1 SV=2	2.55503e+06	2.12804e+06	1.76252e+06
Q8ND04	2	2	182.927		1.48849	1	1	Neat	20S	SMG8_HUMAN Protein SMG8 OS=Homo sapiens GN=SMG8 PE=1 SV=1	906760	633837	609179
P08571	22	22	2968.76		1.22319	1;8;7;6;5;4;3;2	8	5S	20S	CD14_HUMAN Monocyte differentiation antigen CD14 OS=Homo sapiens GN=CD14 PE=1 SV=2	2.21657e+08	2.40317e+08	1.96467e+08
P06727	50	50	7598.4		3.94122	1;9;8;7;6;5;4;3;2	9	20S	Neat	APOA4_HUMAN Apolipoprotein A-IV OS=Homo sapiens GN=APOA4 PE=1 SV=3	2.18779e+08	4.41306e+08	8.62257e+08
P11047	9	9	996.016		1.22992	1;2	2	Neat	20S	LAMC1_HUMAN Laminin subunit gamma-1 OS=Homo sapiens GN=LAMC1 PE=1 SV=3	2.10994e+06	2.06849e+06	1.7155e+06
Q6ZMI3	8	8	994.938		1.76856	1;6;5	3	Neat	20S	GLDN_HUMAN Gliomedin OS=Homo sapiens GN=GLDN PE=2 SV=1	3.40985e+06	3.14832e+06	1.92804e+06
Q8TER0	6	6	789.031		1.11882	1	1	Neat	20S	SNED1_HUMAN Sushi, nidogen and EGF-like domain-containing protein 1 OS=Homo sapiens GN=SNED1 PE=1 SV=2	1.03873e+06	1.01694e+06	928418
P31629	1	1	87.0968		2.95769	1	1	20S	Neat	ZEP2_HUMAN Transcription factor HIVEP2 OS=Homo sapiens GN=HIVEP2 PE=1 SV=2	70386.5	91187.9	208181
Q16610	23	23	3277.09		1.33069	1;7;6;5;4;3;2	7	20S	Neat	ECM1_HUMAN Extracellular matrix protein 1 OS=Homo sapiens GN=ECM1 PE=1 SV=2	3.72503e+07	3.91355e+07	4.95687e+07
P23515	12	12	1572.1		1.07915	1;7;6;5;4;3;2	7	Neat	5S	OMGP_HUMAN Oligodendrocyte-myelin glycoprotein OS=Homo sapiens GN=OMG PE=1 SV=2	1.68319e+07	1.55974e+07	1.60222e+07
P02792	6	6	798.817		1.50761	1;8	2	5S	Neat	FRIL_HUMAN Ferritin light chain OS=Homo sapiens GN=FTL PE=1 SV=2	2.20436e+06	3.32332e+06	2.89958e+06
Q494U1	1	1	97.4074		2.47151	1	1	Neat	20S	PKHN1_HUMAN Pleckstrin homology domain-containing family N member 1 OS=Homo sapiens GN=PLEKHN1 PE=1 SV=2	1.5845e+06	1.43472e+06	641109
P18428	6	6	600		1.1658	1;4;2	3	20S	Neat	LBP_HUMAN Lipopolysaccharide-binding protein OS=Homo sapiens GN=LBP PE=1 SV=3	3.92943e+06	4.37158e+06	4.58091e+06
P07358	25	25	3892.96		4.17458	1;7;6;5;4;3;2	7	20S	Neat	CO8B_HUMAN Complement component C8 beta chain OS=Homo sapiens GN=C8B PE=1 SV=3	6.2092e+06	1.17678e+07	2.59208e+07
P18206	10	10	971.099		3.30246	1;2	2	20S	Neat	VINC_HUMAN Vinculin OS=Homo sapiens GN=VCL PE=1 SV=4	283286	420881	935538
P23435	5	5	489.655		3.15928	1;8;7;6	4	Neat	20S	CBLN1_HUMAN Cerebellin-1 OS=Homo sapiens GN=CBLN1 PE=1 SV=1	823736	630029	260735
O95238	1	0	98.6175		1	1	1	---	---	SPDEF_HUMAN SAM pointed domain-containing Ets transcription factor OS=Homo sapiens GN=SPDEF PE=1 SV=1
P62333	1	0	98.6175		1	1	1	---	---	PRS10_HUMAN 26S protease regulatory subunit 10B OS=Homo sapiens GN=PSMC6 PE=1 SV=1
P23470	8	8	1089.29		1.07675	1;7;6;5;4;3;2	7	5S	Neat	PTPRG_HUMAN Receptor-type tyrosine-protein phosphatase gamma OS=Homo sapiens GN=PTPRG PE=1 SV=4	1.94731e+06	2.09676e+06	2.08419e+06
Q6YHK3	9	9	1095.91		1.25545	1;2	2	20S	Neat	CD109_HUMAN CD109 antigen OS=Homo sapiens GN=CD109 PE=1 SV=2	2.19828e+06	2.60859e+06	2.75983e+06
P16070	4	4	599.556		1.39133	1;8;7;6;5;4;3;2	8	20S	Neat	CD44_HUMAN CD44 antigen OS=Homo sapiens GN=CD44 PE=1 SV=3	9.94514e+06	1.21146e+07	1.3837e+07
Q9C004	1	1	100		1.59716	1	1	20S	5S	SPY4_HUMAN Protein sprouty homolog 4 OS=Homo sapiens GN=SPRY4 PE=1 SV=2	309507	269094	429786
P35858	20	20	3586.76		5.57336	1;6;5;4;3;2	6	20S	Neat	ALS_HUMAN Insulin-like growth factor-binding protein complex acid labile subunit OS=Homo sapiens GN=IGFALS PE=1 SV=1	1.64137e+07	4.38546e+07	9.14792e+07
Q14690	1	1	84.7926		1.62323	1	1	20S	Neat	RRP5_HUMAN Protein RRP5 homolog OS=Homo sapiens GN=PDCD11 PE=1 SV=3	664096	885547	1.07798e+06
Q9HB96	1	1	85.1163		2.52403	1	1	20S	Neat	FANCE_HUMAN Fanconi anemia group E protein OS=Homo sapiens GN=FANCE PE=1 SV=1	1.97076e+06	3.32913e+06	4.97425e+06
Q96IY4	13	13	2192.73		3.56994	1;10;7;6;5;4;3	7	20S	Neat	CBPB2_HUMAN Carboxypeptidase B2 OS=Homo sapiens GN=CPB2 PE=1 SV=2	4.01902e+06	7.0681e+06	1.43477e+07
P04275	11	11	1093.11		1.13098	1;2	2	5S	20S	VWF_HUMAN von Willebrand factor OS=Homo sapiens GN=VWF PE=1 SV=4	1.22194e+06	1.36585e+06	1.20767e+06
Q562R1	5	0	695.312		1	1;10;6;5	4	---	---	ACTBL_HUMAN Beta-actin-like protein 2 OS=Homo sapiens GN=ACTBL2 PE=1 SV=2
P60709	15	1	1989.01		5.19322	1;10;7;6;5;2	6	20S	Neat	ACTB_HUMAN Actin, cytoplasmic 1 OS=Homo sapiens GN=ACTB PE=1 SV=1	428139	1.08437e+06	2.22342e+06
P63261	15	1	1989.01		3.38707	1;10;7;6;5;2	6	20S	Neat	ACTG_HUMAN Actin, cytoplasmic 2 OS=Homo sapiens GN=ACTG1 PE=1 SV=1	340100	612623	1.15194e+06
P50851	1	1	78.7037		3.92739	1	1	20S	Neat	LRBA_HUMAN Lipopolysaccharide-responsive and beige-like anchor protein OS=Homo sapiens GN=LRBA PE=1 SV=4	29205.5	111472	114702
P02679	12	12	1592.92		2.92856	1;10;5;3;2	5	Neat	20S	FIBG_HUMAN Fibrinogen gamma chain OS=Homo sapiens GN=FGG PE=1 SV=3	8.21046e+06	3.83796e+06	2.80358e+06
O94769	9	9	1191.84		2.01677	1;5;4;3;2	5	Neat	20S	ECM2_HUMAN Extracellular matrix protein 2 OS=Homo sapiens GN=ECM2 PE=2 SV=1	2.42477e+06	1.97499e+06	1.2023e+06
P68104	1	0	99.5349		1	1	1	---	---	EF1A1_HUMAN Elongation factor 1-alpha 1 OS=Homo sapiens GN=EEF1A1 PE=1 SV=1
Q05639	1	0	99.5349		1	1	1	---	---	EF1A2_HUMAN Elongation factor 1-alpha 2 OS=Homo sapiens GN=EEF1A2 PE=1 SV=1
Q5VTE0	1	0	99.5349		1	1	1	---	---	EF1A3_HUMAN Putative elongation factor 1-alpha-like 3 OS=Homo sapiens GN=EEF1A1P5 PE=5 SV=1
O00754	5	5	478.006		1.25943	1;10;8;6;5	5	20S	Neat	MA2B1_HUMAN Lysosomal alpha-mannosidase OS=Homo sapiens GN=MAN2B1 PE=1 SV=3	536039	644484	675105
P00488	5	5	486.783		4.69741	1;3;2	3	20S	Neat	F13A_HUMAN Coagulation factor XIII A chain OS=Homo sapiens GN=F13A1 PE=1 SV=4	307692	1.15007e+06	1.44535e+06
P49790	2	2	198.507		2.56065	1;6	2	20S	Neat	NU153_HUMAN Nuclear pore complex protein Nup153 OS=Homo sapiens GN=NUP153 PE=1 SV=2	782261	1.20595e+06	2.0031e+06
Q92752	10	10	982.684		1.56863	1;9;7;3;2	5	Neat	20S	TENR_HUMAN Tenascin-R OS=Homo sapiens GN=TNR PE=1 SV=3	3.28208e+06	3.23141e+06	2.09232e+06
P10451	18	18	2381.09		1.37095	1;10;9;8;7;6;5;4;3;2	10	5S	Neat	OSTP_HUMAN Osteopontin OS=Homo sapiens GN=SPP1 PE=1 SV=1	1.2203e+08	1.67296e+08	1.48586e+08
P12821	6	6	668.227		2.38376	1	1	20S	Neat	ACE_HUMAN Angiotensin-converting enzyme OS=Homo sapiens GN=ACE PE=1 SV=1	690486	957966	1.64595e+06
P55268	7	6	800		1.55725	1;2	2	Neat	20S	LAMB2_HUMAN Laminin subunit beta-2 OS=Homo sapiens GN=LAMB2 PE=1 SV=2	872992	724749	560599
Q6UW01	4	4	500		2.07891	1;8	2	5S	20S	CBLN3_HUMAN Cerebellin-3 OS=Homo sapiens GN=CBLN3 PE=1 SV=1	3.25506e+06	3.74666e+06	1.80222e+06
P54764	13	13	1894.28		1.34469	1;10;6;5;4;3	6	5S	20S	EPHA4_HUMAN Ephrin type-A receptor 4 OS=Homo sapiens GN=EPHA4 PE=1 SV=1	9.34929e+06	1.09095e+07	8.11301e+06
A0FGR8	1	1	87.4074		3.8833	1	1	20S	5S	ESYT2_HUMAN Extended synaptotagmin-2 OS=Homo sapiens GN=ESYT2 PE=1 SV=1	135145	95740.5	371789
P41440	1	1	96.0474		1.22852	1	1	Neat	5S	S19A1_HUMAN Folate transporter 1 OS=Homo sapiens GN=SLC19A1 PE=1 SV=3	85269.3	69408	70064
P05160	28	28	3780.94		5.06673	1;6;5;3;2	5	20S	Neat	F13B_HUMAN Coagulation factor XIII B chain OS=Homo sapiens GN=F13B PE=1 SV=3	7.78511e+06	1.83064e+07	3.94451e+07
P48735	2	0	194.069		1	1;5	2	---	---	IDHP_HUMAN Isocitrate dehydrogenase [NADP], mitochondrial OS=Homo sapiens GN=IDH2 PE=1 SV=2
Q8N4G2	1	0	96.8531		1	1	1	---	---	ARL14_HUMAN ADP-ribosylation factor-like protein 14 OS=Homo sapiens GN=ARL14 PE=1 SV=2
P07357	13	13	2094.95		4.58035	1;7;6;5;4;3;2	7	20S	Neat	CO8A_HUMAN Complement component C8 alpha chain OS=Homo sapiens GN=C8A PE=1 SV=2	6.95914e+06	1.41805e+07	3.18753e+07
O60229	1	1	94.0741		1.44926	1	1	5S	20S	KALRN_HUMAN Kalirin OS=Homo sapiens GN=KALRN PE=1 SV=2	65423.7	93550.6	64550.5
Q9NZ08	15	15	1597.06		2.57149	1;2	2	Neat	20S	ERAP1_HUMAN Endoplasmic reticulum aminopeptidase 1 OS=Homo sapiens GN=ERAP1 PE=1 SV=3	3.30631e+06	2.66605e+06	1.28575e+06
Q9NZ72	1	1	98.5075		1.64329	1	1	5S	Neat	STMN3_HUMAN Stathmin-3 OS=Homo sapiens GN=STMN3 PE=1 SV=3	95427.5	156815	139681
P04908	1	0	99.2565		1	1;3	2	---	---	H2A1B_HUMAN Histone H2A type 1-B/E OS=Homo sapiens GN=HIST1H2AB PE=1 SV=2
P0C0S5	1	0	99.2565		1	1;3	2	---	---	H2AZ_HUMAN Histone H2A.Z OS=Homo sapiens GN=H2AFZ PE=1 SV=2
P0C0S8	1	0	99.2565		1	1;3	2	---	---	H2A1_HUMAN Histone H2A type 1 OS=Homo sapiens GN=HIST1H2AG PE=1 SV=2
P16104	1	0	99.2565		1	1;3	2	---	---	H2AX_HUMAN Histone H2A.x OS=Homo sapiens GN=H2AFX PE=1 SV=2
P20671	1	0	99.2565		1	1;3	2	---	---	H2A1D_HUMAN Histone H2A type 1-D OS=Homo sapiens GN=HIST1H2AD PE=1 SV=2
Q16777	1	0	99.2565		1	1;3	2	---	---	H2A2C_HUMAN Histone H2A type 2-C OS=Homo sapiens GN=HIST2H2AC PE=1 SV=4
Q6FI13	1	0	99.2565		1	1;3	2	---	---	H2A2A_HUMAN Histone H2A type 2-A OS=Homo sapiens GN=HIST2H2AA3 PE=1 SV=3
Q71UI9	1	0	99.2565		1	1;3	2	---	---	H2AV_HUMAN Histone H2A.V OS=Homo sapiens GN=H2AFV PE=1 SV=3
Q7L7L0	1	0	99.2565		1	1;3	2	---	---	H2A3_HUMAN Histone H2A type 3 OS=Homo sapiens GN=HIST3H2A PE=1 SV=3
Q8IUE6	1	0	99.2565		1	1;3	2	---	---	H2A2B_HUMAN Histone H2A type 2-B OS=Homo sapiens GN=HIST2H2AB PE=1 SV=3
Q93077	1	0	99.2565		1	1;3	2	---	---	H2A1C_HUMAN Histone H2A type 1-C OS=Homo sapiens GN=HIST1H2AC PE=1 SV=3
Q96KK5	1	0	99.2565		1	1;3	2	---	---	H2A1H_HUMAN Histone H2A type 1-H OS=Homo sapiens GN=HIST1H2AH PE=1 SV=3
Q96QV6	1	0	99.2565		1	1;3	2	---	---	H2A1A_HUMAN Histone H2A type 1-A OS=Homo sapiens GN=HIST1H2AA PE=1 SV=3
Q99878	1	0	99.2565		1	1;3	2	---	---	H2A1J_HUMAN Histone H2A type 1-J OS=Homo sapiens GN=HIST1H2AJ PE=1 SV=3
Q9BTM1	1	0	99.2565		1	1;3	2	---	---	H2AJ_HUMAN Histone H2A.J OS=Homo sapiens GN=H2AFJ PE=1 SV=1
Q15113	16	16	2390.26		1.69033	1;8;7;6;5;4;3;2	8	5S	20S	PCOC1_HUMAN Procollagen C-endopeptidase enhancer 1 OS=Homo sapiens GN=PCOLCE PE=1 SV=2	5.90428e+07	6.44581e+07	3.81334e+07
P02768	24	24	2897.75		1.12196	1;10;9;8;7;6;5;4;3;2	10	Neat	20S	ALBU_HUMAN Serum albumin OS=Homo sapiens GN=ALB PE=1 SV=2	1.19441e+07	1.1643e+07	1.06457e+07
Q13613	1	1	99.5536		1.83597	1	1	20S	Neat	MTMR1_HUMAN Myotubularin-related protein 1 OS=Homo sapiens GN=MTMR1 PE=1 SV=4	83813.7	113379	153879
P24821	2	2	182.305		1.99923	1;5	2	20S	Neat	TENA_HUMAN Tenascin OS=Homo sapiens GN=TNC PE=1 SV=3	68910.9	92910.2	137769
Q16270	15	15	2693.51		1.3033	1;10;8;7;6;5;4;3;2	9	5S	Neat	IBP7_HUMAN Insulin-like growth factor-binding protein 7 OS=Homo sapiens GN=IGFBP7 PE=1 SV=1	7.77118e+07	1.01282e+08	8.67564e+07
P04216	6	6	1388.97		1.50629	1;8;7;6;5;4	6	5S	20S	THY1_HUMAN Thy-1 membrane glycoprotein OS=Homo sapiens GN=THY1 PE=1 SV=2	1.01639e+08	1.07383e+08	7.12901e+07
Q86Y38	2	2	198.528		5.49669	1;2	2	Neat	20S	XYLT1_HUMAN Xylosyltransferase 1 OS=Homo sapiens GN=XYLT1 PE=1 SV=1	427550	272296	77783
P11717	9	9	890.672		1.13698	1;10	2	5S	20S	MPRI_HUMAN Cation-independent mannose-6-phosphate receptor OS=Homo sapiens GN=IGF2R PE=1 SV=3	851962	912113	802225
P50221	1	1	91.3934		4.75368	1	1	5S	Neat	MEOX1_HUMAN Homeobox protein MOX-1 OS=Homo sapiens GN=MEOX1 PE=2 SV=1	17143.4	81494.1	58563.1
P53350	1	1	96.4126		1.25558	1;2	2	5S	Neat	PLK1_HUMAN Serine/threonine-protein kinase PLK1 OS=Homo sapiens GN=PLK1 PE=1 SV=1	173914	218363	185281
Q8IVB5	1	1	97.4453		3.22003	1	1	Neat	20S	LIX1L_HUMAN LIX1-like protein OS=Homo sapiens GN=LIX1L PE=2 SV=1	88218.9	79568.1	27396.9
P21333	9	8	896.212		7.96571	1;10	2	20S	Neat	FLNA_HUMAN Filamin-A OS=Homo sapiens GN=FLNA PE=1 SV=4	176097	639194	1.40274e+06
Q13797	1	1	87.5576		3.03044	1	1	20S	Neat	ITA9_HUMAN Integrin alpha-9 OS=Homo sapiens GN=ITGA9 PE=1 SV=2	89628.2	144796	271613
O76014	1	0	100		1	1	1	---	---	KRT37_HUMAN Keratin, type I cuticular Ha7 OS=Homo sapiens GN=KRT37 PE=2 SV=3
O76015	1	0	100		1	1	1	---	---	KRT38_HUMAN Keratin, type I cuticular Ha8 OS=Homo sapiens GN=KRT38 PE=2 SV=3
Q6A162	1	0	100		1	1	1	---	---	K1C40_HUMAN Keratin, type I cytoskeletal 40 OS=Homo sapiens GN=KRT40 PE=1 SV=2
P04196	9	9	1199.8		2.85152	1;10;6;3;2	5	20S	Neat	HRG_HUMAN Histidine-rich glycoprotein OS=Homo sapiens GN=HRG PE=1 SV=1	2.26287e+06	3.29395e+06	6.45264e+06
P11217	1	1	98.513		1.45399	1	1	Neat	5S	PYGM_HUMAN Glycogen phosphorylase, muscle form OS=Homo sapiens GN=PYGM PE=1 SV=6	283331	194864	199662
P23468	14	12	1578.1		1.28848	1;10;8;6;5;3;2	7	Neat	20S	PTPRD_HUMAN Receptor-type tyrosine-protein phosphatase delta OS=Homo sapiens GN=PTPRD PE=1 SV=2	3.97211e+06	3.85704e+06	3.08278e+06
O60814	1	0	85.1852		1	1	1	---	---	H2B1K_HUMAN Histone H2B type 1-K OS=Homo sapiens GN=HIST1H2BK PE=1 SV=3
P06899	1	0	85.1852		1	1	1	---	---	H2B1J_HUMAN Histone H2B type 1-J OS=Homo sapiens GN=HIST1H2BJ PE=1 SV=3
P23527	1	0	85.1852		1	1	1	---	---	H2B1O_HUMAN Histone H2B type 1-O OS=Homo sapiens GN=HIST1H2BO PE=1 SV=3
P33778	1	0	85.1852		1	1	1	---	---	H2B1B_HUMAN Histone H2B type 1-B OS=Homo sapiens GN=HIST1H2BB PE=1 SV=2
P57053	1	0	85.1852		1	1	1	---	---	H2BFS_HUMAN Histone H2B type F-S OS=Homo sapiens GN=H2BFS PE=1 SV=2
P58876	1	0	85.1852		1	1	1	---	---	H2B1D_HUMAN Histone H2B type 1-D OS=Homo sapiens GN=HIST1H2BD PE=1 SV=2
P62807	1	0	85.1852		1	1	1	---	---	H2B1C_HUMAN Histone H2B type 1-C/E/F/G/I OS=Homo sapiens GN=HIST1H2BC PE=1 SV=4
Q16778	1	0	85.1852		1	1	1	---	---	H2B2E_HUMAN Histone H2B type 2-E OS=Homo sapiens GN=HIST2H2BE PE=1 SV=3
Q5QNW6	1	0	85.1852		1	1	1	---	---	H2B2F_HUMAN Histone H2B type 2-F OS=Homo sapiens GN=HIST2H2BF PE=1 SV=3
Q8N257	1	0	85.1852		1	1	1	---	---	H2B3B_HUMAN Histone H2B type 3-B OS=Homo sapiens GN=HIST3H2BB PE=1 SV=3
Q93079	1	0	85.1852		1	1	1	---	---	H2B1H_HUMAN Histone H2B type 1-H OS=Homo sapiens GN=HIST1H2BH PE=1 SV=3
Q96A08	1	0	85.1852		1	1	1	---	---	H2B1A_HUMAN Histone H2B type 1-A OS=Homo sapiens GN=HIST1H2BA PE=1 SV=3
Q99877	1	0	85.1852		1	1	1	---	---	H2B1N_HUMAN Histone H2B type 1-N OS=Homo sapiens GN=HIST1H2BN PE=1 SV=3
Q99879	1	0	85.1852		1	1	1	---	---	H2B1M_HUMAN Histone H2B type 1-M OS=Homo sapiens GN=HIST1H2BM PE=1 SV=3
Q99880	1	0	85.1852		1	1	1	---	---	H2B1L_HUMAN Histone H2B type 1-L OS=Homo sapiens GN=HIST1H2BL PE=1 SV=3
Q96M42	1	0	91.0781		1	1	1	---	---	CU129_HUMAN Putative uncharacterized protein LINC00479 OS=Homo sapiens GN=LINC00479 PE=5 SV=2
P02741	7	7	790.598		1.956	1;8	2	5S	20S	CRP_HUMAN C-reactive protein OS=Homo sapiens GN=CRP PE=1 SV=1	5.74859e+06	7.68112e+06	3.92695e+06
P12111	19	19	1896.16		1.10218	1;10;8;7;5;4;3;2	8	5S	Neat	CO6A3_HUMAN Collagen alpha-3(VI) chain OS=Homo sapiens GN=COL6A3 PE=1 SV=5	1.9565e+06	2.15642e+06	2.01177e+06
Q9NQ79	16	16	2297.75		1.21824	1;8;7;6;5;4;3;2	8	5S	20S	CRAC1_HUMAN Cartilage acidic protein 1 OS=Homo sapiens GN=CRTAC1 PE=1 SV=2	1.45659e+07	1.58643e+07	1.30223e+07
P12882	1	0	94.4882		1	1;5	2	---	---	MYH1_HUMAN Myosin-1 OS=Homo sapiens GN=MYH1 PE=1 SV=3
P13535	1	0	94.4882		1	1;5	2	---	---	MYH8_HUMAN Myosin-8 OS=Homo sapiens GN=MYH8 PE=1 SV=3
Q9UKX3	1	0	94.4882		1	1;5	2	---	---	MYH13_HUMAN Myosin-13 OS=Homo sapiens GN=MYH13 PE=1 SV=2
Q9Y623	1	0	94.4882		1	1;5	2	---	---	MYH4_HUMAN Myosin-4 OS=Homo sapiens GN=MYH4 PE=1 SV=2
Q86UX2	23	23	3074.97		1.56093	1;6;5;3;2	5	Neat	20S	ITIH5_HUMAN Inter-alpha-trypsin inhibitor heavy chain H5 OS=Homo sapiens GN=ITIH5 PE=2 SV=2	1.11637e+07	1.09418e+07	7.15195e+06
P48736	1	1	99.5556		2.23583	1	1	20S	Neat	PK3CG_HUMAN Phosphatidylinositol-4,5-bisphosphate 3-kinase catalytic subunit gamma isoform OS=Homo sapiens GN=PIK3CG PE=1 SV=3	279002	450357	623802
Q3V6T2	3	3	268.334		2.01779	1;6;5	3	Neat	20S	GRDN_HUMAN Girdin OS=Homo sapiens GN=CCDC88A PE=1 SV=2	840600	509542	416595
Q96RU2	2	2	183.903		2.123	1;8;2	3	20S	Neat	UBP28_HUMAN Ubiquitin carboxyl-terminal hydrolase 28 OS=Homo sapiens GN=USP28 PE=1 SV=1	576516	878670	1.22394e+06
Q8TDW0	1	1	98.9583		2.56046	1	1	Neat	20S	LRC8C_HUMAN Leucine-rich repeat-containing protein 8C OS=Homo sapiens GN=LRRC8C PE=1 SV=2	386623	323378	150997
Q8IVF4	1	1	96.063		19.7731	1	1	Neat	20S	DYH10_HUMAN Dynein heavy chain 10, axonemal OS=Homo sapiens GN=DNAH10 PE=1 SV=4	34583.8	27517	1749.03
P02746	8	8	1290.62		2.46048	1;7;6;5	4	20S	Neat	C1QB_HUMAN Complement C1q subcomponent subunit B OS=Homo sapiens GN=C1QB PE=1 SV=3	1.36001e+07	1.68862e+07	3.34628e+07
Q8TDM6	1	1	83.0258		3.39284	1	1	20S	Neat	DLG5_HUMAN Disks large homolog 5 OS=Homo sapiens GN=DLG5 PE=1 SV=4	82259.9	196506	279095
O60841	1	1	82.5279		5.33201	1	1	20S	Neat	IF2P_HUMAN Eukaryotic translation initiation factor 5B OS=Homo sapiens GN=EIF5B PE=1 SV=4	186535	461469	994606
Q9Y490	11	8	1082.82		12.3227	1;5	2	20S	Neat	TLN1_HUMAN Talin-1 OS=Homo sapiens GN=TLN1 PE=1 SV=3	77173.4	266480	950982
Q76LX8	4	4	369.24		27.3594	1	1	20S	Neat	ATS13_HUMAN A disintegrin and metalloproteinase with thrombospondin motifs 13 OS=Homo sapiens GN=ADAMTS13 PE=1 SV=1	6936.84	50992.6	189788
P62805	2	2	195.807		9.29208	1;3	2	20S	Neat	H4_HUMAN Histone H4 OS=Homo sapiens GN=HIST1H4A PE=1 SV=2	9080.63	60787.7	84377.9
Q9UBP4	17	17	2656.85		1.88505	1;10;9;8;7;6;5;4;3;2	10	20S	Neat	DKK3_HUMAN Dickkopf-related protein 3 OS=Homo sapiens GN=DKK3 PE=1 SV=2	7.78608e+07	1.17981e+08	1.46772e+08
Q8N1A0	1	0	100		1	1	1	---	---	KT222_HUMAN Keratin-like protein KRT222 OS=Homo sapiens GN=KRT222 PE=2 SV=1
Q8NDX1	1	1	98.3165		4.13864	1;8	2	Neat	20S	PSD4_HUMAN PH and SEC7 domain-containing protein 4 OS=Homo sapiens GN=PSD4 PE=1 SV=2	123019	107107	29724.5
P01023	4	0	600		1	1	1	---	---	A2MG_HUMAN Alpha-2-macroglobulin OS=Homo sapiens GN=A2M PE=1 SV=3
Q8IZF6	1	1	86.2162		2.89131	1;2	2	Neat	20S	GP112_HUMAN Probable G-protein coupled receptor 112 OS=Homo sapiens GN=GPR112 PE=2 SV=2	107337	58482.5	37124.1
Q92673	2	2	199.251		1.41312	1;9;8;2	4	5S	20S	SORL_HUMAN Sortilin-related receptor OS=Homo sapiens GN=SORL1 PE=1 SV=2	284947	289339	204752
P52848	3	2	287.764		2.56716	1;2	2	Neat	20S	NDST1_HUMAN Bifunctional heparan sulfate N-deacetylase/N-sulfotransferase 1 OS=Homo sapiens GN=NDST1 PE=1 SV=1	89427.2	57576.2	34835.1
Q9UEW8	1	1	90.7692		780.365	1	1	20S	Neat	STK39_HUMAN STE20/SPS1-related proline-alanine-rich protein kinase OS=Homo sapiens GN=STK39 PE=1 SV=3	280.902	42306.2	219206
Q9UPU3	3	2	296.791		2.88309	1;10;2	3	Neat	20S	SORC3_HUMAN VPS10 domain-containing receptor SorCS3 OS=Homo sapiens GN=SORCS3 PE=2 SV=2	211579	202538	73386.2
A1L4H1	3	3	300		1.59732	1	1	20S	Neat	SRCRL_HUMAN Soluble scavenger receptor cysteine-rich domain-containing protein SSC5D OS=Homo sapiens GN=SSC5D PE=2 SV=3	222946	289088	356115
P02452	7	7	782.965		1.42843	1;8;7;6	4	5S	Neat	CO1A1_HUMAN Collagen alpha-1(I) chain OS=Homo sapiens GN=COL1A1 PE=1 SV=5	2.21831e+06	3.1687e+06	2.59365e+06
P39060	14	14	1684.44		1.3245	1;8;7;6;4;3	6	5S	Neat	COIA1_HUMAN Collagen alpha-1(XVIII) chain OS=Homo sapiens GN=COL18A1 PE=1 SV=5	9.94097e+06	1.31668e+07	1.1423e+07
Q9Y2E5	5	5	692.661		1.32177	1;5	2	5S	20S	MA2B2_HUMAN Epididymis-specific alpha-mannosidase OS=Homo sapiens GN=MAN2B2 PE=1 SV=4	515268	549404	415658
Q7Z7G0	1	1	100		3.22396	1	1	20S	Neat	TARSH_HUMAN Target of Nesh-SH3 OS=Homo sapiens GN=ABI3BP PE=1 SV=1	63045.8	82050.7	203257
P13473	3	3	300		1.2005	1;7;6;5;4;3;2	7	5S	Neat	LAMP2_HUMAN Lysosome-associated membrane glycoprotein 2 OS=Homo sapiens GN=LAMP2 PE=1 SV=2	1.01315e+07	1.21628e+07	1.0883e+07
Q5VV43	1	0	100		1	1	1	---	---	K0319_HUMAN Dyslexia-associated protein KIAA0319 OS=Homo sapiens GN=KIAA0319 PE=1 SV=1
P40189	10	10	1184.31		1.25896	1;6;5;4;3;2	6	Neat	20S	IL6RB_HUMAN Interleukin-6 receptor subunit beta OS=Homo sapiens GN=IL6ST PE=1 SV=2	8.43049e+06	7.42483e+06	6.69636e+06
Q8NFP4	5	5	495.303		1.36969	1;2	2	Neat	20S	MDGA1_HUMAN MAM domain-containing glycosylphosphatidylinositol anchor protein 1 OS=Homo sapiens GN=MDGA1 PE=1 SV=1	231871	222199	169287
P35555	3	3	297.324		1.21707	1;7;6	3	5S	Neat	FBN1_HUMAN Fibrillin-1 OS=Homo sapiens GN=FBN1 PE=1 SV=3	255928	311482	271241
Q96D21	1	1	98.5401		1.5556	1	1	20S	Neat	RHES_HUMAN GTP-binding protein Rhes OS=Homo sapiens GN=RASD2 PE=1 SV=1	47671.4	73517.7	74157.4
P02750	15	15	2077.27		2.46396	1;7;6;5;4;2	6	20S	Neat	A2GL_HUMAN Leucine-rich alpha-2-glycoprotein OS=Homo sapiens GN=LRG1 PE=1 SV=2	3.30321e+07	5.61702e+07	8.13897e+07
Q9BXP8	3	3	300		1.84347	1	1	5S	20S	PAPP2_HUMAN Pappalysin-2 OS=Homo sapiens GN=PAPPA2 PE=1 SV=4	187082	224518	121791
Q13418	1	1	95.5224		11.6003	1	1	Neat	20S	ILK_HUMAN Integrin-linked protein kinase OS=Homo sapiens GN=ILK PE=1 SV=2	72417.7	38820.2	6242.75
P25391	2	1	178.375		4.66708	1;8	2	20S	Neat	LAMA1_HUMAN Laminin subunit alpha-1 OS=Homo sapiens GN=LAMA1 PE=1 SV=2	8566.72	35367.6	39981.6
P07339	23	23	3987.3		1.28904	1;10;7;6;5;4	6	5S	20S	CATD_HUMAN Cathepsin D OS=Homo sapiens GN=CTSD PE=1 SV=1	1.16786e+08	1.33859e+08	1.03844e+08
P48740	15	14	1691.06		1.57078	1;7;5;4;3;2	6	20S	Neat	MASP1_HUMAN Mannan-binding lectin serine protease 1 OS=Homo sapiens GN=MASP1 PE=1 SV=3	8.24926e+06	9.64946e+06	1.29578e+07
Q99594	1	1	87.7049		1.39143	1	1	Neat	20S	TEAD3_HUMAN Transcriptional enhancer factor TEF-5 OS=Homo sapiens GN=TEAD3 PE=1 SV=2	104038	80117.9	74770.3
A4D0S4	1	0	100		1	1	1	---	---	LAMB4_HUMAN Laminin subunit beta-4 OS=Homo sapiens GN=LAMB4 PE=2 SV=1
P55058	17	17	2187.4		1.548	1;7;6;5;4;3;2	7	Neat	20S	PLTP_HUMAN Phospholipid transfer protein OS=Homo sapiens GN=PLTP PE=1 SV=1	1.32218e+07	1.31238e+07	8.54117e+06
P07333	17	17	2269.73		1.06786	1;6;5;3;2	5	Neat	5S	CSF1R_HUMAN Macrophage colony-stimulating factor 1 receptor OS=Homo sapiens GN=CSF1R PE=1 SV=2	5.55828e+07	5.20508e+07	5.37741e+07
Q14114	1	1	99.6324		1.89059	1	1	Neat	20S	LRP8_HUMAN Low-density lipoprotein receptor-related protein 8 OS=Homo sapiens GN=LRP8 PE=1 SV=4	36226	21398.8	19161.2
Q9BUB5	1	1	94.8819		1.58104	1;3	2	20S	Neat	MKNK1_HUMAN MAP kinase-interacting serine/threonine-protein kinase 1 OS=Homo sapiens GN=MKNK1 PE=1 SV=1	18096.4	20114.3	28611.1
P02753	21	21	2564.58		2.66962	1;10;9;8;7;6;5;4;3	9	20S	Neat	RET4_HUMAN Retinol-binding protein 4 OS=Homo sapiens GN=RBP4 PE=1 SV=3	4.56563e+07	9.474e+07	1.21885e+08
Q9NZP8	6	6	894.962		3.09905	1;6;5;4;3;2	6	20S	Neat	C1RL_HUMAN Complement C1r subcomponent-like protein OS=Homo sapiens GN=C1RL PE=1 SV=2	2.51608e+06	4.27375e+06	7.79747e+06
P08294	10	10	1800		1.18215	1;10;9;8;7;6;5;4;3;2	10	5S	Neat	SODE_HUMAN Extracellular superoxide dismutase [Cu-Zn] OS=Homo sapiens GN=SOD3 PE=1 SV=2	1.50906e+07	1.78394e+07	1.66951e+07
P14923	2	2	200		48.2993	1;8	2	5S	20S	PLAK_HUMAN Junction plakoglobin OS=Homo sapiens GN=JUP PE=1 SV=3	105515	422732	8752.34
Q8IUK8	3	3	292.14		1.97168	1;7	2	5S	20S	CBLN2_HUMAN Cerebellin-2 OS=Homo sapiens GN=CBLN2 PE=2 SV=1	149968	157779	80022.6
Q9Y4G6	3	0	298.684		1	1;5	2	---	---	TLN2_HUMAN Talin-2 OS=Homo sapiens GN=TLN2 PE=1 SV=4
P13489	4	4	383.594		1.597	1;5	2	5S	Neat	RINI_HUMAN Ribonuclease inhibitor OS=Homo sapiens GN=RNH1 PE=1 SV=2	542724	866728	746821
P09172	12	12	1500		6.26732	1;3;2	3	20S	Neat	DOPO_HUMAN Dopamine beta-hydroxylase OS=Homo sapiens GN=DBH PE=1 SV=3	809422	2.28649e+06	5.0729e+06
P42658	13	12	1486.29		1.99328	1;5;2	3	Neat	20S	DPP6_HUMAN Dipeptidyl aminopeptidase-like protein 6 OS=Homo sapiens GN=DPP6 PE=1 SV=2	4.45329e+06	3.38426e+06	2.23415e+06
Q8N608	4	3	389.316		6.06996	1;6;3	3	Neat	20S	DPP10_HUMAN Inactive dipeptidyl peptidase 10 OS=Homo sapiens GN=DPP10 PE=1 SV=2	95663.8	52583	15760.2
P15924	1	1	98.524		31.1342	1	1	5S	20S	DESP_HUMAN Desmoplakin OS=Homo sapiens GN=DSP PE=1 SV=3	34942.8	50627.3	1626.1
O14686	2	2	193.821		1.40784	1;8;5;3	4	Neat	5S	MLL2_HUMAN Histone-lysine N-methyltransferase MLL2 OS=Homo sapiens GN=MLL2 PE=1 SV=2	489584	347756	453391
Q6MZW2	20	19	2287.51		2.38673	1;2	2	Neat	20S	FSTL4_HUMAN Follistatin-related protein 4 OS=Homo sapiens GN=FSTL4 PE=2 SV=3	7.0085e+06	5.48149e+06	2.93645e+06
O75486	1	1	99.5516		3.54124	1	1	20S	Neat	SUPT3_HUMAN Transcription initiation protein SPT3 homolog OS=Homo sapiens GN=SUPT3H PE=1 SV=2	42942.1	43677.5	152069
Q9HCU0	3	3	287.332		2.21774	1;5;2	3	20S	Neat	CD248_HUMAN Endosialin OS=Homo sapiens GN=CD248 PE=1 SV=1	47518.5	100483	105384
P40394	1	1	87.7049		5.97824	1	1	Neat	20S	ADH7_HUMAN Alcohol dehydrogenase class 4 mu/sigma chain OS=Homo sapiens GN=ADH7 PE=1 SV=2	161075	35512.8	26943.5
P40197	1	1	95.0673		2.7662	1	1	20S	Neat	GPV_HUMAN Platelet glycoprotein V OS=Homo sapiens GN=GP5 PE=1 SV=1	17961.4	33410.3	49684.8
Q8TF66	1	1	98.6301		Infinity	1	1	5S	Neat	LRC15_HUMAN Leucine-rich repeat-containing protein 15 OS=Homo sapiens GN=LRRC15 PE=1 SV=2	0	65348.7	0
P31025	2	0	200		1	1;10;9;8;4;2	6	---	---	LCN1_HUMAN Lipocalin-1 OS=Homo sapiens GN=LCN1 PE=1 SV=1
Q5VSP4	2	0	200		1	1;10;9;8;4;2	6	---	---	LC1L1_HUMAN Putative lipocalin 1-like protein 1 OS=Homo sapiens GN=LCN1P1 PE=5 SV=1
Q9UG01	1	1	99.4475		2.23413	1;5;3;2	4	20S	Neat	IF172_HUMAN Intraflagellar transport protein 172 homolog OS=Homo sapiens GN=IFT172 PE=1 SV=2	146853	223321	328089
Q15582	16	16	1983.96		1.09954	1;6;5;4;3	5	5S	20S	BGH3_HUMAN Transforming growth factor-beta-induced protein ig-h3 OS=Homo sapiens GN=TGFBI PE=1 SV=1	4.20716e+06	4.61307e+06	4.19547e+06
Q8N998	1	1	83.6364		7.68508	1	1	20S	Neat	CCD89_HUMAN Coiled-coil domain-containing protein 89 OS=Homo sapiens GN=CCDC89 PE=2 SV=1	151825	602983	1.16679e+06
P22792	12	11	1891.17		5.7593	1;8;6;5;3;2	6	20S	Neat	CPN2_HUMAN Carboxypeptidase N subunit 2 OS=Homo sapiens GN=CPN2 PE=1 SV=3	7.92828e+06	1.61214e+07	4.56614e+07
O75636	15	15	1878.16		15.8195	1;10;7;6;5	5	20S	Neat	FCN3_HUMAN Ficolin-3 OS=Homo sapiens GN=FCN3 PE=1 SV=2	1.83315e+06	1.11947e+07	2.89996e+07
Q9UMF0	9	9	1193.24		1.2635	1;2	2	Neat	20S	ICAM5_HUMAN Intercellular adhesion molecule 5 OS=Homo sapiens GN=ICAM5 PE=1 SV=3	4.64749e+06	4.19865e+06	3.67827e+06
P51884	11	11	1792.31		2.35753	1;7;6;5;4;3;2	7	20S	Neat	LUM_HUMAN Lumican OS=Homo sapiens GN=LUM PE=1 SV=2	3.62399e+07	5.37713e+07	8.54366e+07
Q8N2M8	1	1	98.1413		3.50182	1	1	5S	Neat	CLASR_HUMAN CLK4-associating serine/arginine rich protein OS=Homo sapiens GN=CLASRP PE=1 SV=4	20447.7	71604.2	61038.3
P14618	20	19	2272.63		1.22764	1;10;6;5;4	5	5S	20S	KPYM_HUMAN Pyruvate kinase isozymes M1/M2 OS=Homo sapiens GN=PKM2 PE=1 SV=4	3.67936e+06	4.49061e+06	3.65791e+06
Q14393	12	12	1197.86		2.15898	1;3	2	Neat	20S	GAS6_HUMAN Growth arrest-specific protein 6 OS=Homo sapiens GN=GAS6 PE=1 SV=2	2.46693e+06	1.85694e+06	1.14264e+06
Q5TCY1	1	1	98.8848		1.88543	1	1	5S	Neat	TTBK1_HUMAN Tau-tubulin kinase 1 OS=Homo sapiens GN=TTBK1 PE=1 SV=2	67328.6	126943	68850
Q13634	1	0	99.5455		1	1;2	2	---	---	CAD18_HUMAN Cadherin-18 OS=Homo sapiens GN=CDH18 PE=2 SV=1
Q9ULB5	1	0	99.5455		1	1;2	2	---	---	CADH7_HUMAN Cadherin-7 OS=Homo sapiens GN=CDH7 PE=2 SV=2
P27487	4	4	389.558		1.19013	1;2	2	5S	Neat	DPP4_HUMAN Dipeptidyl peptidase 4 OS=Homo sapiens GN=DPP4 PE=1 SV=2	127015	151165	129393
Q9P0M2	1	1	82.4176		39.0045	1	1	Neat	20S	AKA7G_HUMAN A-kinase anchor protein 7 isoform gamma OS=Homo sapiens GN=AKAP7 PE=2 SV=2	28146.6	12045.2	721.623
Q8IZS8	11	11	1097.29		1.67133	1;2	2	Neat	20S	CA2D3_HUMAN Voltage-dependent calcium channel subunit alpha-2/delta-3 OS=Homo sapiens GN=CACNA2D3 PE=1 SV=1	1.18287e+06	1.00895e+06	707744
P49746	2	0	199.077		1	1;2	2	---	---	TSP3_HUMAN Thrombospondin-3 OS=Homo sapiens GN=THBS3 PE=1 SV=1
Q16363	1	1	100		16.7647	1	1	Neat	20S	LAMA4_HUMAN Laminin subunit alpha-4 OS=Homo sapiens GN=LAMA4 PE=1 SV=4	18437.4	13655.7	1099.78
Q99715	2	2	197.235		5.6004	1	1	Neat	20S	COCA1_HUMAN Collagen alpha-1(XII) chain OS=Homo sapiens GN=COL12A1 PE=1 SV=2	35830.4	34157.1	6397.83
P43121	15	15	2299.25		1.11154	1;8;6;5;4;3;2	7	Neat	5S	MUC18_HUMAN Cell surface glycoprotein MUC18 OS=Homo sapiens GN=MCAM PE=1 SV=2	2.15124e+07	1.93537e+07	2.03084e+07
O00512	2	1	192.042		11.6987	1	1	Neat	20S	BCL9_HUMAN B-cell CLL/lymphoma 9 protein OS=Homo sapiens GN=BCL9 PE=1 SV=4	18785	3956.39	1605.74
Q9BX10	1	1	95.3704		2.50306	1	1	20S	Neat	GTPB2_HUMAN GTP-binding protein 2 OS=Homo sapiens GN=GTPBP2 PE=2 SV=1	30853.8	57854.3	77228.9
Q8N414	1	1	93.4307		7.9837	1	1	Neat	20S	PGBD5_HUMAN PiggyBac transposable element-derived protein 5 OS=Homo sapiens GN=PGBD5 PE=2 SV=3	19224.6	9125.59	2407.99
Q96LD1	1	1	98.855		6.98548	1	1	20S	5S	SGCZ_HUMAN Zeta-sarcoglycan OS=Homo sapiens GN=SGCZ PE=2 SV=1	11807.7	7918.7	55316
O00462	23	23	2574.35		1.85054	1;2	2	Neat	20S	MANBA_HUMAN Beta-mannosidase OS=Homo sapiens GN=MANBA PE=1 SV=3	7.83176e+06	6.36686e+06	4.23214e+06
Q7Z3Y9	1	0	98.893		1	1	1	---	---	K1C26_HUMAN Keratin, type I cytoskeletal 26 OS=Homo sapiens GN=KRT26 PE=1 SV=2
O75369	1	0	100		1	1	1	---	---	FLNB_HUMAN Filamin-B OS=Homo sapiens GN=FLNB PE=1 SV=2
Q14315	2	1	200		9.66118	1;10	2	20S	Neat	FLNC_HUMAN Filamin-C OS=Homo sapiens GN=FLNC PE=1 SV=3	3778.15	35638.7	36501.4
O75326	23	23	3390.17		1.63688	1;6;4;3;2	5	Neat	20S	SEM7A_HUMAN Semaphorin-7A OS=Homo sapiens GN=SEMA7A PE=1 SV=1	4.27173e+07	3.53454e+07	2.60967e+07
P27918	5	5	599.107		8.69458	1;6;5;4;3;2	6	20S	Neat	PROP_HUMAN Properdin OS=Homo sapiens GN=CFP PE=1 SV=2	357836	697183	3.11123e+06
Q8IX18	1	1	82.2222		Infinity	1	1	Neat	5S	DHX40_HUMAN Probable ATP-dependent RNA helicase DHX40 OS=Homo sapiens GN=DHX40 PE=1 SV=2	15104.8	0	0
Q9NZ53	4	3	571.404		1.13109	1;3;2	3	5S	Neat	PDXL2_HUMAN Podocalyxin-like protein 2 OS=Homo sapiens GN=PODXL2 PE=1 SV=1	865379	978817	978562
P39059	7	7	885.581		1.37245	1;8	2	5S	Neat	COFA1_HUMAN Collagen alpha-1(XV) chain OS=Homo sapiens GN=COL15A1 PE=1 SV=2	1.92487e+06	2.64179e+06	2.57932e+06
P0C7T3	1	1	98.9655		1.66832	1	1	Neat	20S	O56A5_HUMAN Olfactory receptor 56A5 OS=Homo sapiens GN=OR56A5 PE=3 SV=1	33781.5	31620.7	20248.8
Q15149	1	1	190.275		7.00722	1;10;8;7;6;5	6	20S	Neat	PLEC_HUMAN Plectin OS=Homo sapiens GN=PLEC PE=1 SV=3	28354.3	48601.1	198685
Q06481	21	20	2483.67		1.10126	1;10;8;7;6;5;4;3;2	9	5S	Neat	APLP2_HUMAN Amyloid-like protein 2 OS=Homo sapiens GN=APLP2 PE=1 SV=2	8.24292e+06	9.07764e+06	8.94931e+06
Q9UKT8	1	1	96.8531		4.32988	1;10;4;3	4	20S	Neat	FBXW2_HUMAN F-box/WD repeat-containing protein 2 OS=Homo sapiens GN=FBXW2 PE=1 SV=2	211415	406818	915399
Q9NP73	1	1	98.0769		4.69534	1	1	5S	Neat	ALG13_HUMAN UDP-N-acetylglucosamine transferase subunit ALG13 homolog OS=Homo sapiens GN=ALG13 PE=1 SV=2	24145.3	113370	83317.2
Q9BXT4	1	1	95.6863		456.273	1	1	Neat	20S	TDRD1_HUMAN Tudor domain-containing protein 1 OS=Homo sapiens GN=TDRD1 PE=2 SV=2	28803.7	381.363	63.1282
P36980	9	5	995.142		3.3949	1;7;6;5;4	5	20S	Neat	FHR2_HUMAN Complement factor H-related protein 2 OS=Homo sapiens GN=CFHR2 PE=1 SV=1	1.93979e+06	3.48052e+06	6.58539e+06
Q6ZW33	1	1	96.6165		2.32276	1	1	Neat	20S	MICLK_HUMAN MICAL C-terminal-like protein OS=Homo sapiens GN=MICALCL PE=2 SV=3	14765.3	10053.5	6356.77
P03951	20	18	2488.46		3.54374	1;6;5;3;2	5	20S	Neat	FA11_HUMAN Coagulation factor XI OS=Homo sapiens GN=F11 PE=1 SV=1	2.97884e+06	5.1925e+06	1.05562e+07
O60462	18	17	1872.6		1.62622	1;2	2	Neat	20S	NRP2_HUMAN Neuropilin-2 OS=Homo sapiens GN=NRP2 PE=1 SV=2	2.31429e+06	1.68167e+06	1.42311e+06
P04070	7	6	876.98		3.22494	1;8;7;6;5;3	6	20S	Neat	PROC_HUMAN Vitamin K-dependent protein C OS=Homo sapiens GN=PROC PE=1 SV=1	2.07619e+06	3.73918e+06	6.69559e+06
O95502	18	18	2390.81		1.24386	1;9;8;7;6;5	6	20S	Neat	NPTXR_HUMAN Neuronal pentraxin receptor OS=Homo sapiens GN=NPTXR PE=2 SV=2	2.57304e+07	2.99408e+07	3.20051e+07
Q7Z3Z3	1	1	94.6565		4.34124	1;5;3	3	20S	Neat	PIWL3_HUMAN Piwi-like protein 3 OS=Homo sapiens GN=PIWIL3 PE=2 SV=2	110246	208203	478603
Q9Y6V0	1	1	85.9259		5.90645	1	1	Neat	20S	PCLO_HUMAN Protein piccolo OS=Homo sapiens GN=PCLO PE=1 SV=4	67530.6	59074	11433.4
P20774	16	16	2086.57		1.19852	1;8;7;6;5;4;3	7	5S	20S	MIME_HUMAN Mimecan OS=Homo sapiens GN=OGN PE=1 SV=1	5.56828e+07	6.56809e+07	5.48017e+07
Q9Y6N7	26	22	3077.42		1.69326	1;2	2	Neat	20S	ROBO1_HUMAN Roundabout homolog 1 OS=Homo sapiens GN=ROBO1 PE=1 SV=1	9.06271e+06	6.97458e+06	5.35222e+06
Q9BZL4	1	1	98.3607		16.6639	1	1	20S	Neat	PP12C_HUMAN Protein phosphatase 1 regulatory subunit 12C OS=Homo sapiens GN=PPP1R12C PE=1 SV=1	1791.65	16632.9	29855.8
Q6UX73	15	15	1895.84		1.41216	1;7;6;5	4	5S	20S	CP089_HUMAN UPF0764 protein C16orf89 OS=Homo sapiens GN=C16orf89 PE=2 SV=2	6.81337e+06	7.54782e+06	5.34489e+06
Q96JJ7	1	1	82.7957		12.262	1	1	Neat	20S	TMX3_HUMAN Protein disulfide-isomerase TMX3 OS=Homo sapiens GN=TMX3 PE=1 SV=2	33734.5	18659.3	2751.15
Q6UB99	1	1	86.2454		15.4754	1	1	20S	Neat	ANR11_HUMAN Ankyrin repeat domain-containing protein 11 OS=Homo sapiens GN=ANKRD11 PE=1 SV=3	3150.82	9464.43	48760.1
P0CG48	15	0	2254.9		1	10;9;8	3	---	---	UBC_HUMAN Polyubiquitin-C OS=Homo sapiens GN=UBC PE=1 SV=2
P0CG47	15	0	2254.9		1	10;9;8	3	---	---	UBB_HUMAN Polyubiquitin-B OS=Homo sapiens GN=UBB PE=1 SV=1
P62979	15	0	2254.9		1	10;9;8	3	---	---	RS27A_HUMAN Ubiquitin-40S ribosomal protein S27a OS=Homo sapiens GN=RPS27A PE=1 SV=2
P62987	15	0	2254.9		1	10;9;8	3	---	---	RL40_HUMAN Ubiquitin-60S ribosomal protein L40 OS=Homo sapiens GN=UBA52 PE=1 SV=2
P07602	15	15	1976.34		1.27176	10;9;8;6;3	5	5S	Neat	SAP_HUMAN Proactivator polypeptide OS=Homo sapiens GN=PSAP PE=1 SV=2	1.7676e+07	2.24797e+07	2.02901e+07
P01344	7	7	881.639		1.57818	10;9;8;7	4	20S	Neat	IGF2_HUMAN Insulin-like growth factor II OS=Homo sapiens GN=IGF2 PE=1 SV=1	1.24835e+07	1.85945e+07	1.97012e+07
P61769	16	16	2471.7		1.55277	10;9;8;7;6	5	20S	Neat	B2MG_HUMAN Beta-2-microglobulin OS=Homo sapiens GN=B2M PE=1 SV=1	6.15541e+06	8.80423e+06	9.55794e+06
P05109	6	6	800		2.46379	10	1	20S	5S	S10A8_HUMAN Protein S100-A8 OS=Homo sapiens GN=S100A8 PE=1 SV=1	2.3024e+06	2.00878e+06	4.94921e+06
Q5BLP8	4	4	391.379		1.34473	10	1	20S	5S	CD048_HUMAN Neuropeptide-like protein C4orf48 OS=Homo sapiens GN=C4orf48 PE=1 SV=3	2.42426e+06	2.17484e+06	2.92457e+06
P07108	8	8	1200		2.11578	10	1	5S	Neat	ACBP_HUMAN Acyl-CoA-binding protein OS=Homo sapiens GN=DBI PE=1 SV=2	2.6804e+06	5.67115e+06	5.0629e+06
P14174	5	5	500		1.54836	10;9	2	20S	Neat	MIF_HUMAN Macrophage migration inhibitory factor OS=Homo sapiens GN=MIF PE=1 SV=4	2.18521e+06	3.32643e+06	3.38349e+06
P02775	7	7	1100		38.2921	10	1	20S	Neat	CXCL7_HUMAN Platelet basic protein OS=Homo sapiens GN=PPBP PE=1 SV=3	162446	1.45297e+06	6.2204e+06
P02656	11	11	1478.71		31.7599	10;9	2	20S	Neat	APOC3_HUMAN Apolipoprotein C-III OS=Homo sapiens GN=APOC3 PE=1 SV=1	325471	2.12283e+06	1.03369e+07
P02671	29	29	4055.52		4.1973	10;9;8;7;6;5;4	7	20S	Neat	FIBA_HUMAN Fibrinogen alpha chain OS=Homo sapiens GN=FGA PE=1 SV=2	1.43766e+07	4.58415e+07	6.03429e+07
Q9H299	5	5	600		3.49763	10	1	20S	Neat	SH3L3_HUMAN SH3 domain-binding glutamic acid-rich-like protein 3 OS=Homo sapiens GN=SH3BGRL3 PE=1 SV=1	864564	1.92955e+06	3.02393e+06
P14621	3	3	300		1.59939	10	1	5S	Neat	ACYP2_HUMAN Acylphosphatase-2 OS=Homo sapiens GN=ACYP2 PE=1 SV=2	417779	668190	593437
P05060	31	31	4079.7		1.8482	10;9;8;7;6;5;4;3	8	20S	Neat	SCG1_HUMAN Secretogranin-1 OS=Homo sapiens GN=CHGB PE=1 SV=2	2.43669e+07	4.44104e+07	4.5035e+07
Q16674	3	3	300		1.36245	10;9	2	5S	Neat	MIA_HUMAN Melanoma-derived growth regulatory protein OS=Homo sapiens GN=MIA PE=1 SV=1	895160	1.21962e+06	968967
Q99574	25	25	3080.77		1.72287	10;8;6;5;4	5	5S	20S	NEUS_HUMAN Neuroserpin OS=Homo sapiens GN=SERPINI1 PE=1 SV=1	2.73392e+07	3.36419e+07	1.95266e+07
Q96MR6	1	1	96.0784		1.67839	10	1	5S	Neat	WDR65_HUMAN WD repeat-containing protein 65 OS=Homo sapiens GN=WDR65 PE=1 SV=3	115894	194515	176026
P59665	1	0	100		1	10	1	---	---	DEF1_HUMAN Neutrophil defensin 1 OS=Homo sapiens GN=DEFA1 PE=1 SV=1
P59666	1	0	100		1	10	1	---	---	DEF3_HUMAN Neutrophil defensin 3 OS=Homo sapiens GN=DEFA3 PE=1 SV=1
P02776	6	4	700		56.8671	10	1	20S	Neat	PLF4_HUMAN Platelet factor 4 OS=Homo sapiens GN=PF4 PE=1 SV=2	9015.72	116372	512698
P10720	2	0	300		1	10	1	---	---	PF4V_HUMAN Platelet factor 4 variant OS=Homo sapiens GN=PF4V1 PE=1 SV=1
P02652	1	1	195.425		6.08446	10	1	20S	Neat	APOA2_HUMAN Apolipoprotein A-II OS=Homo sapiens GN=APOA2 PE=1 SV=1	64358.1	347513	391584
Q9UQM7	8	6	992.105		1.17596	10;9;8	3	5S	Neat	KCC2A_HUMAN Calcium/calmodulin-dependent protein kinase type II subunit alpha OS=Homo sapiens GN=CAMK2A PE=1 SV=2	2.4055e+06	2.82876e+06	2.76022e+06
Q16627	2	2	300		2.00841	10	1	20S	Neat	CCL14_HUMAN C-C motif chemokine 14 OS=Homo sapiens GN=CCL14 PE=1 SV=1	321288	609235	645278
P01040	4	4	500		22.2241	10	1	20S	Neat	CYTA_HUMAN Cystatin-A OS=Homo sapiens GN=CSTA PE=1 SV=1	52338.8	659837	1.16318e+06
Q14574	3	3	300		1.56361	10;9	2	20S	Neat	DSC3_HUMAN Desmocollin-3 OS=Homo sapiens GN=DSC3 PE=1 SV=3	274893	384002	429826
P07711	13	13	1399.89		1.13634	10;6;5	3	Neat	20S	CATL1_HUMAN Cathepsin L1 OS=Homo sapiens GN=CTSL1 PE=1 SV=2	1.01687e+07	9.76893e+06	8.94862e+06
P02655	7	7	873.933		51.2412	10	1	20S	Neat	APOC2_HUMAN Apolipoprotein C-II OS=Homo sapiens GN=APOC2 PE=1 SV=1	64883.1	270512	3.32469e+06
Q9NYF8	1	1	100		4.14509	10	1	20S	Neat	BCLF1_HUMAN Bcl-2-associated transcription factor 1 OS=Homo sapiens GN=BCLAF1 PE=1 SV=2	39602.3	73386.4	164155
O60281	1	1	96.0784		2.19872	10	1	5S	Neat	ZN292_HUMAN Zinc finger protein 292 OS=Homo sapiens GN=ZNF292 PE=1 SV=3	118682	260949	153359
P05019	4	4	597.351		9.35926	10	1	20S	Neat	IGF1_HUMAN Insulin-like growth factor I OS=Homo sapiens GN=IGF1 PE=1 SV=1	197747	490100	1.85077e+06
P01210	3	3	300		4.26519	10	1	20S	Neat	PENK_HUMAN Proenkephalin-A OS=Homo sapiens GN=PENK PE=1 SV=1	199427	729438	850595
O15240	15	15	1798.43		2.01073	10;9;8;7;6;5;4	7	20S	Neat	VGF_HUMAN Neurosecretory protein VGF OS=Homo sapiens GN=VGF PE=1 SV=2	1.77916e+06	3.56769e+06	3.5774e+06
Q13228	19	19	2186.06		1.30637	10;8;5;4	4	5S	Neat	SBP1_HUMAN Selenium-binding protein 1 OS=Homo sapiens GN=SELENBP1 PE=1 SV=2	5.72794e+06	7.48284e+06	6.00294e+06
Q969P0	17	17	2276.28		1.21738	10;9;8;7;6;5	6	5S	20S	IGSF8_HUMAN Immunoglobulin superfamily member 8 OS=Homo sapiens GN=IGSF8 PE=1 SV=1	2.4837e+07	2.97912e+07	2.44715e+07
P09486	8	8	1699.91		1.22684	10;9;8;7;6;5	6	5S	Neat	SPRC_HUMAN SPARC OS=Homo sapiens GN=SPARC PE=1 SV=1	2.6057e+07	3.19678e+07	2.71838e+07
P08493	1	1	100		1.25268	10	1	5S	Neat	MGP_HUMAN Matrix Gla protein OS=Homo sapiens GN=MGP PE=1 SV=2	146639	183691	164493
P10599	5	5	500		2.53531	10	1	20S	Neat	THIO_HUMAN Thioredoxin OS=Homo sapiens GN=TXN PE=1 SV=3	282141	519661	715315
Q06330	1	1	97.3684		2.268	10	1	20S	Neat	SUH_HUMAN Recombining binding protein suppressor of hairless OS=Homo sapiens GN=RBPJ PE=1 SV=3	27388.3	41184.2	62116.7
P35237	11	10	1196.5		1.34575	10;9;8;6;5;3;2	7	5S	20S	SPB6_HUMAN Serpin B6 OS=Homo sapiens GN=SERPINB6 PE=1 SV=3	2.66186e+06	2.84872e+06	2.11683e+06
P06702	4	4	586.389		2.69973	10;9;8	3	20S	Neat	S10A9_HUMAN Protein S100-A9 OS=Homo sapiens GN=S100A9 PE=1 SV=1	2.10271e+06	3.25079e+06	5.67674e+06
Q15818	13	12	1886.44		1.22097	10;8;7;6;5;4	6	5S	20S	NPTX1_HUMAN Neuronal pentraxin-1 OS=Homo sapiens GN=NPTX1 PE=2 SV=2	5.04697e+07	5.83688e+07	4.78052e+07
Q9HCB6	9	9	1090.15		1.79493	10;8;3;2	4	Neat	20S	SPON1_HUMAN Spondin-1 OS=Homo sapiens GN=SPON1 PE=1 SV=2	2.47352e+06	2.26502e+06	1.37806e+06
A6NLU5	7	7	695.19		1.72441	10;9;8;7;6	5	5S	Neat	VTM2B_HUMAN V-set and transmembrane domain-containing protein 2B OS=Homo sapiens GN=VSTM2B PE=2 SV=2	2.37708e+06	4.09906e+06	3.08074e+06
Q13519	3	3	294.04		2.68223	10	1	20S	Neat	PNOC_HUMAN Prepronociceptin OS=Homo sapiens GN=PNOC PE=1 SV=1	166119	255556	445571
Q86UD1	4	4	400		1.11275	10;8;7;6;5	5	5S	Neat	OAF_HUMAN Out at first protein homolog OS=Homo sapiens GN=OAF PE=2 SV=1	1.48936e+06	1.65729e+06	1.63896e+06
P04271	2	2	200		3.7591	10	1	20S	Neat	S100B_HUMAN Protein S100-B OS=Homo sapiens GN=S100B PE=1 SV=2	64917.7	209298	244032
Q9UF11	3	3	499.757		1.63252	10;9	2	5S	Neat	PKHB1_HUMAN Pleckstrin homology domain-containing family B member 1 OS=Homo sapiens GN=PLEKHB1 PE=1 SV=1	247270	403672	298159
Q96T37	2	2	185.792		1.65129	10;9;8;7	4	5S	Neat	RBM15_HUMAN Putative RNA-binding protein 15 OS=Homo sapiens GN=RBM15 PE=1 SV=2	1.77605e+07	2.93277e+07	2.48087e+07
Q9P1F3	1	1	100		40.3195	10	1	20S	Neat	CF115_HUMAN Costars family protein C6orf115 OS=Homo sapiens GN=C6orf115 PE=1 SV=1	10633.4	154689	428733
P63167	1	0	100		1	10	1	---	---	DYL1_HUMAN Dynein light chain 1, cytoplasmic OS=Homo sapiens GN=DYNLL1 PE=1 SV=1
Q96FJ2	3	2	300		2.26254	10	1	20S	Neat	DYL2_HUMAN Dynein light chain 2, cytoplasmic OS=Homo sapiens GN=DYNLL2 PE=1 SV=1	24901.4	49098.7	56340.4
Q9UM22	7	7	799.459		1.16533	10;8;7;6	4	5S	20S	EPDR1_HUMAN Mammalian ependymin-related protein 1 OS=Homo sapiens GN=EPDR1 PE=1 SV=2	1.61736e+06	1.85638e+06	1.59301e+06
P02654	3	3	500		11.6345	10	1	20S	Neat	APOC1_HUMAN Apolipoprotein C-I OS=Homo sapiens GN=APOC1 PE=1 SV=1	60272.3	204216	701239
A8MW06	1	0	95.3947		1	10	1	---	---	TMSL3_HUMAN Thymosin beta-4-like protein 3 OS=Homo sapiens GN=TMSL3 PE=2 SV=1
P62328	1	0	95.3947		1	10	1	---	---	TYB4_HUMAN Thymosin beta-4 OS=Homo sapiens GN=TMSB4X PE=1 SV=2
Q92743	1	1	198.824		1.59853	10;8;5;4	4	20S	Neat	HTRA1_HUMAN Serine protease HTRA1 OS=Homo sapiens GN=HTRA1 PE=1 SV=1	207661	324470	331953
Q08629	7	6	697.656		2.01481	10;8;6;5;4;2	6	5S	Neat	TICN1_HUMAN Testican-1 OS=Homo sapiens GN=SPOCK1 PE=1 SV=1	565380	1.13913e+06	924077
Q9BZG9	6	6	900		1.6663	10;9;8	3	20S	Neat	LYNX1_HUMAN Ly-6/neurotoxin-like protein 1 OS=Homo sapiens GN=LYNX1 PE=1 SV=2	1.09394e+07	1.73982e+07	1.82284e+07
P47972	10	10	1388.23		1.26543	10;5	2	5S	Neat	NPTX2_HUMAN Neuronal pentraxin-2 OS=Homo sapiens GN=NPTX2 PE=1 SV=2	3.34841e+06	4.23717e+06	3.66493e+06
Q05D60	1	1	95.3642		1.63797	10	1	5S	Neat	CCD67_HUMAN Coiled-coil domain-containing protein 67 OS=Homo sapiens GN=CCDC67 PE=2 SV=2	26253.5	43002.4	33892.4
Q16568	2	2	200		2.06848	10	1	20S	Neat	CART_HUMAN Cocaine- and amphetamine-regulated transcript protein OS=Homo sapiens GN=CARTPT PE=1 SV=1	168270	201894	348063
A6NHG4	6	0	594.771		1	10;9	2	---	---	DDTL_HUMAN D-dopachrome decarboxylase-like protein OS=Homo sapiens GN=DDTL PE=2 SV=1
P30046	7	1	694.771		13.0323	10;9	2	20S	Neat	DOPD_HUMAN D-dopachrome decarboxylase OS=Homo sapiens GN=DDT PE=1 SV=3	5859.25	41296.3	76359.8
O76041	1	1	97.351		1.31012	10;8	2	5S	Neat	NEBL_HUMAN Nebulette OS=Homo sapiens GN=NEBL PE=2 SV=1	147043	192644	175643
Q71F56	1	1	90.9677		6.63673	10	1	20S	Neat	MD13L_HUMAN Mediator of RNA polymerase II transcription subunit 13-like OS=Homo sapiens GN=MED13L PE=1 SV=1	42485.5	174857	281965
Q08554	4	4	384.868		2.2909	10	1	20S	Neat	DSC1_HUMAN Desmocollin-1 OS=Homo sapiens GN=DSC1 PE=1 SV=2	102535	189277	234898
Q9P2P6	1	1	91.3793		1.46245	10	1	20S	Neat	STAR9_HUMAN StAR-related lipid transfer protein 9 OS=Homo sapiens GN=STARD9 PE=2 SV=2	29235.3	30836.4	42755.2
Q13554	5	2	497.037		1.49874	10;9;8	3	5S	Neat	KCC2B_HUMAN Calcium/calmodulin-dependent protein kinase type II subunit beta OS=Homo sapiens GN=CAMK2B PE=1 SV=3	287646	431107	369215
Q13557	3	1	297.744		1.32411	10;9;8	3	20S	Neat	KCC2D_HUMAN Calcium/calmodulin-dependent protein kinase type II subunit delta OS=Homo sapiens GN=CAMK2D PE=1 SV=3	89312.6	115388	118260
P51582	1	1	95.3216		1.55632	10;4	2	20S	Neat	P2RY4_HUMAN P2Y purinoceptor 4 OS=Homo sapiens GN=P2RY4 PE=1 SV=1	378987	530130	589824
Q92932	4	4	385.266		1.66534	10;9;6	3	20S	Neat	PTPR2_HUMAN Receptor-type tyrosine-protein phosphatase N2 OS=Homo sapiens GN=PTPRN2 PE=1 SV=2	684204	930406	1.13943e+06
P07311	3	3	295.455		1.84668	10	1	20S	Neat	ACYP1_HUMAN Acylphosphatase-1 OS=Homo sapiens GN=ACYP1 PE=1 SV=2	83157.9	139697	153566
P02675	15	15	1686.26		1.88408	10;9;5;4	4	Neat	20S	FIBB_HUMAN Fibrinogen beta chain OS=Homo sapiens GN=FGB PE=1 SV=2	7.21418e+06	5.00056e+06	3.82901e+06
P48061	1	1	100		1.5677	10	1	5S	Neat	SDF1_HUMAN Stromal cell-derived factor 1 OS=Homo sapiens GN=CXCL12 PE=1 SV=1	49420.5	77476.4	66138
P04085	1	1	100		16.0231	10	1	20S	Neat	PDGFA_HUMAN Platelet-derived growth factor subunit A OS=Homo sapiens GN=PDGFA PE=1 SV=1	19249	159217	308428
P33908	10	9	1286.69		1.16581	10;4;3	3	5S	Neat	MA1A1_HUMAN Mannosyl-oligosaccharide 1,2-alpha-mannosidase IA OS=Homo sapiens GN=MAN1A1 PE=1 SV=3	858266	1.00057e+06	952153
Q9BQ16	6	5	590.625		1.17129	10;9;8;5;3;2	6	Neat	20S	TICN3_HUMAN Testican-3 OS=Homo sapiens GN=SPOCK3 PE=1 SV=2	473641	455613	404376
O43505	20	20	2866.86		1.15949	10;9;8;7;6;5;4;3;2	9	5S	20S	B3GN1_HUMAN N-acetyllactosaminide beta-1,3-N-acetylglucosaminyltransferase OS=Homo sapiens GN=B3GNT1 PE=1 SV=1	1.55272e+08	1.68215e+08	1.45077e+08
P12273	4	4	400		1.27693	10;9;8;7;6;4;2	7	Neat	20S	PIP_HUMAN Prolactin-inducible protein OS=Homo sapiens GN=PIP PE=1 SV=1	495259	458648	387851
P61604	2	2	200		3.16664	10	1	20S	Neat	CH10_HUMAN 10 kDa heat shock protein, mitochondrial OS=Homo sapiens GN=HSPE1 PE=1 SV=2	20303.5	46031.8	64293.7
P18065	11	11	1592.64		1.40984	10;9;8;6	4	20S	Neat	IBP2_HUMAN Insulin-like growth factor-binding protein 2 OS=Homo sapiens GN=IGFBP2 PE=1 SV=2	2.84664e+07	3.94601e+07	4.01333e+07
Q15843	2	2	195.484		3.46424	10	1	20S	Neat	NEDD8_HUMAN NEDD8 OS=Homo sapiens GN=NEDD8 PE=1 SV=1	31785.7	97941.3	110113
P10645	17	17	2193.9		2.17426	10;9;8;7;6;5;3	7	20S	Neat	CMGA_HUMAN Chromogranin-A OS=Homo sapiens GN=CHGA PE=1 SV=7	1.71338e+07	3.23485e+07	3.72534e+07
P04156	11	11	1877.08		1.20523	10;9;8;7;6;5;2	7	20S	Neat	PRIO_HUMAN Major prion protein OS=Homo sapiens GN=PRNP PE=1 SV=1	8.88477e+07	1.00701e+08	1.07082e+08
O43405	6	6	584.459		1.47862	10;9;8	3	5S	Neat	COCH_HUMAN Cochlin OS=Homo sapiens GN=COCH PE=1 SV=1	1.92114e+06	2.84063e+06	2.13515e+06
P61970	4	4	396.324		2.64671	10;9	2	20S	Neat	NTF2_HUMAN Nuclear transport factor 2 OS=Homo sapiens GN=NUTF2 PE=1 SV=1	176365	444109	466788
O15354	1	1	100		4.59701	10	1	20S	Neat	GPR37_HUMAN Probable G-protein coupled receptor 37 OS=Homo sapiens GN=GPR37 PE=1 SV=2	24344.3	95029.8	111911
O75711	2	2	400		14.8338	10	1	20S	Neat	SCRG1_HUMAN Scrapie-responsive protein 1 OS=Homo sapiens GN=SCRG1 PE=1 SV=1	33069.4	293173	490544
P50993	1	1	100		1.27575	10	1	5S	Neat	AT1A2_HUMAN Sodium/potassium-transporting ATPase subunit alpha-2 OS=Homo sapiens GN=ATP1A2 PE=1 SV=1	33250.4	42419	34507.3
P54727	1	1	100		7.8393	10	1	20S	Neat	RD23B_HUMAN UV excision repair protein RAD23 homolog B OS=Homo sapiens GN=RAD23B PE=1 SV=1	12302.2	70629.4	96440.4
P49908	5	5	495.131		2.01871	10;8;7;6;5;4	6	20S	Neat	SEPP1_HUMAN Selenoprotein P OS=Homo sapiens GN=SEPP1 PE=1 SV=3	2.32162e+06	3.86071e+06	4.68669e+06
Q9ULF5	2	2	196.063		1.8993	10;5	2	5S	20S	S39AA_HUMAN Zinc transporter ZIP10 OS=Homo sapiens GN=SLC39A10 PE=1 SV=2	78178.5	113237	59620.1
P00746	8	8	1088		1.5806	10;8;7;6;3	5	5S	Neat	CFAD_HUMAN Complement factor D OS=Homo sapiens GN=CFD PE=1 SV=5	1.80456e+07	2.85229e+07	2.52433e+07
P54725	1	1	92.7152		1.41216	10	1	20S	5S	RD23A_HUMAN UV excision repair protein RAD23 homolog A OS=Homo sapiens GN=RAD23A PE=1 SV=1	13850.3	12837.2	18128.2
Q8WVN8	1	1	97.9058		3.33927	10;7;3	3	20S	Neat	UB2Q2_HUMAN Ubiquitin-conjugating enzyme E2 Q2 OS=Homo sapiens GN=UBE2Q2 PE=1 SV=1	22882.3	32629	76410.3
P29508	1	0	91.3907		1	10	1	---	---	SPB3_HUMAN Serpin B3 OS=Homo sapiens GN=SERPINB3 PE=1 SV=2
P48594	1	0	91.3907		1	10	1	---	---	SPB4_HUMAN Serpin B4 OS=Homo sapiens GN=SERPINB4 PE=1 SV=2
P35754	2	2	191.379		3.94443	10	1	20S	Neat	GLRX1_HUMAN Glutaredoxin-1 OS=Homo sapiens GN=GLRX PE=1 SV=2	22552.2	54487.5	88955.5
Q04721	1	1	100		5.71251	10	1	20S	Neat	NOTC2_HUMAN Neurogenic locus notch homolog protein 2 OS=Homo sapiens GN=NOTCH2 PE=1 SV=3	4790.57	10429.6	27366.2
Q9GZZ8	2	2	183.152		1.08662	10;7;4	3	Neat	20S	LACRT_HUMAN Extracellular glycoprotein lacritin OS=Homo sapiens GN=LACRT PE=1 SV=1	39190.3	36316.9	36066.2
Q2M3V2	1	1	98.9637		49.0003	10;6;4	3	20S	Neat	ANR43_HUMAN Ankyrin repeat domain-containing protein 43 OS=Homo sapiens GN=ANKRD43 PE=2 SV=3	341.497	2190.27	16733.5
Q5SGD2	1	1	100		1.89456	10	1	5S	Neat	PPM1L_HUMAN Protein phosphatase 1L OS=Homo sapiens GN=PPM1L PE=1 SV=1	8286.44	15699.2	14923.3
Q9UQE7	2	2	200		2.60185	10;8;6;5;4	5	20S	Neat	SMC3_HUMAN Structural maintenance of chromosomes protein 3 OS=Homo sapiens GN=SMC3 PE=1 SV=2	479187	767660	1.24677e+06
P61457	1	1	100		2.04136	10	1	5S	Neat	PHS_HUMAN Pterin-4-alpha-carbinolamine dehydratase OS=Homo sapiens GN=PCBD1 PE=1 SV=2	10594.1	21626.4	19985.4
O60888	8	7	1186.47		1.76883	10;9;8	3	5S	Neat	CUTA_HUMAN Protein CutA OS=Homo sapiens GN=CUTA PE=1 SV=2	1.21097e+07	2.142e+07	1.81332e+07
P26447	1	1	97.4194		53.5896	10	1	20S	Neat	S10A4_HUMAN Protein S100-A4 OS=Homo sapiens GN=S100A4 PE=1 SV=1	131.895	2556.52	7068.22
P55290	11	10	1289.15		1.83376	10;8;7;5;3	5	20S	Neat	CAD13_HUMAN Cadherin-13 OS=Homo sapiens GN=CDH13 PE=1 SV=1	1.02093e+07	1.49452e+07	1.87214e+07
O95969	1	1	100		39.3137	10	1	20S	Neat	SG1D2_HUMAN Secretoglobin family 1D member 2 OS=Homo sapiens GN=SCGB1D2 PE=2 SV=1	341.258	3941.16	13416.1
P04406	8	7	983.494		2.37072	10;9;6	3	20S	Neat	G3P_HUMAN Glyceraldehyde-3-phosphate dehydrogenase OS=Homo sapiens GN=GAPDH PE=1 SV=3	3.7523e+06	8.61077e+06	8.89563e+06
Q13162	2	0	300		1	10;8	2	---	---	PRDX4_HUMAN Peroxiredoxin-4 OS=Homo sapiens GN=PRDX4 PE=1 SV=1
P14136	1	0	100		1	10;3;2	3	---	---	GFAP_HUMAN Glial fibrillary acidic protein OS=Homo sapiens GN=GFAP PE=1 SV=1
Q6KB66	2	1	180.717		1.7016	10;3;2	3	Neat	20S	K2C80_HUMAN Keratin, type II cytoskeletal 80 OS=Homo sapiens GN=KRT80 PE=1 SV=2	81867.1	78651.2	48111.9
O75368	5	5	499.275		2.00069	10;9	2	5S	Neat	SH3L1_HUMAN SH3 domain-binding glutamic acid-rich-like protein OS=Homo sapiens GN=SH3BGRL PE=1 SV=1	276230	552650	421820
Q9UJC5	1	1	96.0784		4.37396	10	1	20S	Neat	SH3L2_HUMAN SH3 domain-binding glutamic acid-rich-like protein 2 OS=Homo sapiens GN=SH3BGRL2 PE=1 SV=2	3268.62	13669.9	14296.8
P61960	1	1	100		2.75265	10	1	5S	Neat	UFM1_HUMAN Ubiquitin-fold modifier 1 OS=Homo sapiens GN=UFM1 PE=1 SV=1	10783.1	29682.1	29182.2
A5A3E0	7	0	994.488		1	10;7;6;5;2	5	---	---	POTEF_HUMAN POTE ankyrin domain family member F OS=Homo sapiens GN=POTEF PE=1 SV=2
P62736	11	0	1389.01		1	10;6;5	3	---	---	ACTA_HUMAN Actin, aortic smooth muscle OS=Homo sapiens GN=ACTA2 PE=1 SV=1
P63267	11	0	1389.01		1	10;6;5	3	---	---	ACTH_HUMAN Actin, gamma-enteric smooth muscle OS=Homo sapiens GN=ACTG2 PE=1 SV=1
P68032	12	0	1589.01		1	10;6;5	3	---	---	ACTC_HUMAN Actin, alpha cardiac muscle 1 OS=Homo sapiens GN=ACTC1 PE=1 SV=1
P68133	12	0	1589.01		1	10;6;5	3	---	---	ACTS_HUMAN Actin, alpha skeletal muscle OS=Homo sapiens GN=ACTA1 PE=1 SV=1
Q6S8J3	7	0	994.488		1	10;7;6;5;2	5	---	---	POTEE_HUMAN POTE ankyrin domain family member E OS=Homo sapiens GN=POTEE PE=1 SV=3
Q9BYX7	5	0	795.276		1	10;7;6;5;2	5	---	---	ACTBM_HUMAN Putative beta-actin-like protein 3 OS=Homo sapiens GN=POTEKP PE=5 SV=1
P40925	8	8	895.867		1.34564	10;7;6	3	5S	20S	MDHC_HUMAN Malate dehydrogenase, cytoplasmic OS=Homo sapiens GN=MDH1 PE=1 SV=4	7.27325e+06	7.79622e+06	5.79367e+06
P17174	20	20	2862.73		1.20448	10;9;8;7;6;5	6	5S	20S	AATC_HUMAN Aspartate aminotransferase, cytoplasmic OS=Homo sapiens GN=GOT1 PE=1 SV=3	2.64477e+07	3.12888e+07	2.5977e+07
P22352	19	15	2088.86		2.48449	10;9;8;7;6	5	20S	Neat	GPX3_HUMAN Glutathione peroxidase 3 OS=Homo sapiens GN=GPX3 PE=1 SV=2	2.61935e+07	4.34657e+07	6.50774e+07
Q96S94	1	1	95.3216		3.65392	10	1	20S	Neat	CCNL2_HUMAN Cyclin-L2 OS=Homo sapiens GN=CCNL2 PE=1 SV=1	2234.97	4597.35	8166.39
P01889	1	0	100		1	10	1	---	---	1B07_HUMAN HLA class I histocompatibility antigen, B-7 alpha chain OS=Homo sapiens GN=HLA-B PE=1 SV=3
P01893	1	0	100		1	10	1	---	---	HLAH_HUMAN Putative HLA class I histocompatibility antigen, alpha chain H OS=Homo sapiens GN=HLA-H PE=5 SV=3
P10321	1	0	100		1	10	1	---	---	1C07_HUMAN HLA class I histocompatibility antigen, Cw-7 alpha chain OS=Homo sapiens GN=HLA-C PE=1 SV=3
P13747	1	0	100		1	10	1	---	---	HLAE_HUMAN HLA class I histocompatibility antigen, alpha chain E OS=Homo sapiens GN=HLA-E PE=1 SV=3
P18463	1	0	100		1	10	1	---	---	1B37_HUMAN HLA class I histocompatibility antigen, B-37 alpha chain OS=Homo sapiens GN=HLA-B PE=2 SV=1
P30460	1	0	100		1	10	1	---	---	1B08_HUMAN HLA class I histocompatibility antigen, B-8 alpha chain OS=Homo sapiens GN=HLA-B PE=1 SV=1
P30462	1	0	100		1	10	1	---	---	1B14_HUMAN HLA class I histocompatibility antigen, B-14 alpha chain OS=Homo sapiens GN=HLA-B PE=1 SV=1
P30475	1	0	100		1	10	1	---	---	1B39_HUMAN HLA class I histocompatibility antigen, B-39 alpha chain OS=Homo sapiens GN=HLA-B PE=2 SV=1
P30480	1	0	100		1	10	1	---	---	1B42_HUMAN HLA class I histocompatibility antigen, B-42 alpha chain OS=Homo sapiens GN=HLA-B PE=1 SV=1
P30486	1	0	100		1	10	1	---	---	1B48_HUMAN HLA class I histocompatibility antigen, B-48 alpha chain OS=Homo sapiens GN=HLA-B PE=1 SV=1
P30499	1	0	100		1	10	1	---	---	1C01_HUMAN HLA class I histocompatibility antigen, Cw-1 alpha chain OS=Homo sapiens GN=HLA-C PE=2 SV=1
Q29718	1	0	100		1	10	1	---	---	1B82_HUMAN HLA class I histocompatibility antigen, B-82 alpha chain OS=Homo sapiens GN=HLA-B PE=2 SV=1
Q29836	1	0	100		1	10	1	---	---	1B67_HUMAN HLA class I histocompatibility antigen, B-67 alpha chain OS=Homo sapiens GN=HLA-B PE=1 SV=1
Q29865	1	0	100		1	10	1	---	---	1C18_HUMAN HLA class I histocompatibility antigen, Cw-18 alpha chain OS=Homo sapiens GN=HLA-C PE=2 SV=1
Q29963	1	0	100		1	10	1	---	---	1C06_HUMAN HLA class I histocompatibility antigen, Cw-6 alpha chain OS=Homo sapiens GN=HLA-C PE=1 SV=2
Q31610	1	0	100		1	10	1	---	---	1B81_HUMAN HLA class I histocompatibility antigen, B-81 alpha chain OS=Homo sapiens GN=HLA-B PE=1 SV=1
Q95365	1	0	100		1	10	1	---	---	1B38_HUMAN HLA class I histocompatibility antigen, B-38 alpha chain OS=Homo sapiens GN=HLA-B PE=2 SV=1
P31949	1	1	100		8.17912	10	1	20S	Neat	S10AB_HUMAN Protein S100-A11 OS=Homo sapiens GN=S100A11 PE=1 SV=2	1859.41	11207.1	15208.3
P09972	17	16	2179.59		1.4338	10;8;7;6;5	5	5S	20S	ALDOC_HUMAN Fructose-bisphosphate aldolase C OS=Homo sapiens GN=ALDOC PE=1 SV=2	1.27512e+07	1.34265e+07	9.36425e+06
P80511	1	1	100		72.3991	10	1	20S	Neat	S10AC_HUMAN Protein S100-A12 OS=Homo sapiens GN=S100A12 PE=1 SV=2	682.418	851.618	49406.5
P09211	8	8	998.817		1.40307	10;8	2	20S	Neat	GSTP1_HUMAN Glutathione S-transferase P OS=Homo sapiens GN=GSTP1 PE=1 SV=2	5.38962e+06	6.93657e+06	7.56203e+06
Q5D862	1	1	100		12.2367	10	1	20S	Neat	FILA2_HUMAN Filaggrin-2 OS=Homo sapiens GN=FLG2 PE=1 SV=1	2892.46	5078.01	35394.2
Q7Z5Q5	1	1	95.4023		1.15287	10	1	Neat	20S	DPOLN_HUMAN DNA polymerase nu OS=Homo sapiens GN=POLN PE=1 SV=2	2071.26	1832.4	1796.61
Q92520	21	21	2579.84		1.55393	10;8;7	3	5S	Neat	FAM3C_HUMAN Protein FAM3C OS=Homo sapiens GN=FAM3C PE=1 SV=1	2.76598e+07	4.29814e+07	3.64685e+07
P02647	7	7	800		1.87583	10;8;7	3	20S	Neat	APOA1_HUMAN Apolipoprotein A-I OS=Homo sapiens GN=APOA1 PE=1 SV=1	1.02213e+06	1.4804e+06	1.91735e+06
P02766	9	9	1090.13		1.61454	9;8;7;6;5;4	6	Neat	5S	TTHY_HUMAN Transthyretin OS=Homo sapiens GN=TTR PE=1 SV=1	9.73921e+06	6.0322e+06	8.63429e+06
P22692	6	6	893.826		1.7867	9;8	2	20S	Neat	IBP4_HUMAN Insulin-like growth factor-binding protein 4 OS=Homo sapiens GN=IGFBP4 PE=1 SV=2	1.87016e+06	2.63322e+06	3.34143e+06
P99999	6	6	687.846		1.35773	9	1	5S	Neat	CYC_HUMAN Cytochrome c OS=Homo sapiens GN=CYCS PE=1 SV=2	979712	1.33019e+06	1.11251e+06
Q02487	6	6	696.949		1.26659	9;8;3	3	5S	Neat	DSC2_HUMAN Desmocollin-2 OS=Homo sapiens GN=DSC2 PE=1 SV=1	2.31042e+06	2.92636e+06	2.41779e+06
P34096	5	5	800		1.4634	9;8	2	5S	20S	RNAS4_HUMAN Ribonuclease 4 OS=Homo sapiens GN=RNASE4 PE=1 SV=3	1.04667e+07	1.39844e+07	9.55608e+06
P19022	10	10	1181.56		1.41554	9;8;3	3	5S	Neat	CADH2_HUMAN Cadherin-2 OS=Homo sapiens GN=CDH2 PE=1 SV=4	8.15143e+06	1.15387e+07	1.05863e+07
P07737	9	9	888.045		2.55884	9	1	20S	Neat	PROF1_HUMAN Profilin-1 OS=Homo sapiens GN=PFN1 PE=1 SV=2	1.32729e+06	2.45082e+06	3.39632e+06
P20472	5	5	487.848		1.33777	9	1	5S	Neat	PRVA_HUMAN Parvalbumin alpha OS=Homo sapiens GN=PVALB PE=1 SV=2	1.08593e+06	1.45273e+06	1.19112e+06
P09382	6	6	789.955		1.32168	9	1	5S	Neat	LEG1_HUMAN Galectin-1 OS=Homo sapiens GN=LGALS1 PE=1 SV=2	1.22605e+06	1.62045e+06	1.38796e+06
P03950	2	2	298.824		2.07291	9;8	2	5S	Neat	ANGI_HUMAN Angiogenin OS=Homo sapiens GN=ANG PE=1 SV=1	750206	1.55511e+06	1.50897e+06
Q14766	2	2	200		1.45158	9	1	5S	Neat	LTBP1_HUMAN Latent-transforming growth factor beta-binding protein 1 OS=Homo sapiens GN=LTBP1 PE=1 SV=4	700260	1.01649e+06	760769
P52758	3	3	500		1.27803	9	1	5S	Neat	UK114_HUMAN Ribonuclease UK114 OS=Homo sapiens GN=HRSP12 PE=1 SV=1	1.19948e+06	1.53298e+06	1.3367e+06
Q14019	2	2	197.052		1.38353	9;8	2	5S	Neat	COTL1_HUMAN Coactosin-like protein OS=Homo sapiens GN=COTL1 PE=1 SV=3	164918	228169	202316
P05413	3	3	288.722		1.55445	9	1	5S	Neat	FABPH_HUMAN Fatty acid-binding protein, heart OS=Homo sapiens GN=FABP3 PE=1 SV=4	176451	274285	197417
Q01469	7	7	897.125		3.51846	9;8	2	20S	Neat	FABP5_HUMAN Fatty acid-binding protein, epidermal OS=Homo sapiens GN=FABP5 PE=1 SV=3	1.02897e+06	2.78869e+06	3.62038e+06
P13987	8	8	1289.19		2.47555	9;8;7;6;5	5	20S	Neat	CD59_HUMAN CD59 glycoprotein OS=Homo sapiens GN=CD59 PE=1 SV=1	1.28462e+07	2.36534e+07	3.18013e+07
Q8WWX9	3	3	396.273		1.57834	9	1	20S	Neat	SELM_HUMAN Selenoprotein M OS=Homo sapiens GN=SELM PE=1 SV=3	391490	617172	617906
Q8TBK2	1	1	100		2.05403	9	1	Neat	20S	SETD6_HUMAN N-lysine methyltransferase SETD6 OS=Homo sapiens GN=SETD6 PE=1 SV=2	1.22976e+06	1.18899e+06	598705
O95390	5	5	582.001		1.46511	9;7	2	5S	Neat	GDF11_HUMAN Growth/differentiation factor 11 OS=Homo sapiens GN=GDF11 PE=2 SV=1	879721	1.28889e+06	901742
P00441	14	14	1770.46		1.26286	9;8	2	5S	Neat	SODC_HUMAN Superoxide dismutase [Cu-Zn] OS=Homo sapiens GN=SOD1 PE=1 SV=2	2.29389e+07	2.89687e+07	2.86976e+07
P36896	1	1	100		1.92582	9;8	2	5S	Neat	ACV1B_HUMAN Activin receptor type-1B OS=Homo sapiens GN=ACVR1B PE=1 SV=1	512495	986972	698686
Q9NPD7	2	2	199.306		1.68552	9	1	5S	Neat	NRN1_HUMAN Neuritin OS=Homo sapiens GN=NRN1 PE=1 SV=1	394488	664918	444623
P04080	1	1	198.901		1.03498	9	1	20S	Neat	CYTB_HUMAN Cystatin-B OS=Homo sapiens GN=CSTB PE=1 SV=2	230457	230857	238519
Q9BRA2	2	2	299.254		1.60981	9	1	20S	Neat	TXD17_HUMAN Thioredoxin domain-containing protein 17 OS=Homo sapiens GN=TXNDC17 PE=1 SV=1	207943	317738	334750
P13521	4	4	395.266		2.21098	9;8	2	20S	Neat	SCG2_HUMAN Secretogranin-2 OS=Homo sapiens GN=SCG2 PE=1 SV=2	435628	876908	963164
P26885	2	2	198.469		1.64587	9	1	5S	20S	FKBP2_HUMAN Peptidyl-prolyl cis-trans isomerase FKBP2 OS=Homo sapiens GN=FKBP2 PE=1 SV=2	194023	302279	183659
O75347	2	2	200		2.11299	9	1	20S	Neat	TBCA_HUMAN Tubulin-specific chaperone A OS=Homo sapiens GN=TBCA PE=1 SV=3	90400.7	180615	191016
P62942	1	1	200		1.40567	9	1	5S	Neat	FKB1A_HUMAN Peptidyl-prolyl cis-trans isomerase FKBP1A OS=Homo sapiens GN=FKBP1A PE=1 SV=2	109124	153392	120950
P60520	1	1	100		1.5982	9	1	5S	Neat	GBRL2_HUMAN Gamma-aminobutyric acid receptor-associated protein-like 2 OS=Homo sapiens GN=GABARAPL2 PE=1 SV=1	62500.2	99887.6	68687.9
P35542	2	2	300		4.61377	9;8	2	20S	Neat	SAA4_HUMAN Serum amyloid A-4 protein OS=Homo sapiens GN=SAA4 PE=1 SV=2	200891	431848	926865
O43451	1	1	97.7273		15.3239	9	1	20S	Neat	MGA_HUMAN Maltase-glucoamylase, intestinal OS=Homo sapiens GN=MGAM PE=1 SV=5	29933.1	395473	458691
Q9NPY3	3	2	291.778		1.44929	9;8;3;2	4	20S	Neat	C1QR1_HUMAN Complement component C1q receptor OS=Homo sapiens GN=CD93 PE=1 SV=3	145365	149433	210676
Q9UHG2	6	5	900		3.3921	9;8;2	3	5S	Neat	PCSK1_HUMAN ProSAAS OS=Homo sapiens GN=PCSK1N PE=1 SV=1	4.26636e+06	1.44719e+07	1.11264e+07
Q13555	2	1	196.915		1.83315	9;8	2	5S	Neat	KCC2G_HUMAN Calcium/calmodulin-dependent protein kinase type II subunit gamma OS=Homo sapiens GN=CAMK2G PE=1 SV=3	53626.5	98305.6	85394
O94772	4	4	594.846		1.93712	9;8;7	3	5S	Neat	LY6H_HUMAN Lymphocyte antigen 6H OS=Homo sapiens GN=LY6H PE=2 SV=1	2.69494e+06	5.22043e+06	5.07311e+06
Q9Y279	6	6	693.029		1.23141	9;8;7;6	4	5S	20S	VSIG4_HUMAN V-set and immunoglobulin domain-containing protein 4 OS=Homo sapiens GN=VSIG4 PE=1 SV=1	2.15242e+06	2.52949e+06	2.05414e+06
O15540	2	2	200		1.30588	9	1	5S	Neat	FABP7_HUMAN Fatty acid-binding protein, brain OS=Homo sapiens GN=FABP7 PE=1 SV=3	53009.6	69223.9	53787.2
Q15084	1	1	200		1.2072	9;5	2	5S	20S	PDIA6_HUMAN Protein disulfide-isomerase A6 OS=Homo sapiens GN=PDIA6 PE=1 SV=1	215494	230846	191224
Q96SM3	1	1	100		3.67117	9	1	5S	20S	CPXM1_HUMAN Probable carboxypeptidase X1 OS=Homo sapiens GN=CPXM1 PE=2 SV=2	37169	128533	35011.4
O95932	1	1	100		1.55633	9	1	5S	20S	TGM3L_HUMAN Protein-glutamine gamma-glutamyltransferase 6 OS=Homo sapiens GN=TGM6 PE=1 SV=3	325473	497930	319939
Q9BRK5	3	3	293.403		1.48471	9;5	2	5S	Neat	CAB45_HUMAN 45 kDa calcium-binding protein OS=Homo sapiens GN=SDF4 PE=1 SV=1	226446	336206	262005
Q9NQX5	1	1	200		2.57128	9;8	2	5S	Neat	NPDC1_HUMAN Neural proliferation differentiation and control protein 1 OS=Homo sapiens GN=NPDC1 PE=1 SV=2	270088	694472	617342
Q15256	2	2	200		1.29839	9;8	2	5S	Neat	PTPRR_HUMAN Receptor-type tyrosine-protein phosphatase R OS=Homo sapiens GN=PTPRR PE=1 SV=2	441362	573058	492481
A6NCE7	2	0	195		1	9	1	---	---	MP3B2_HUMAN Microtubule-associated proteins 1A/1B light chain 3 beta 2 OS=Homo sapiens GN=MAP1LC3B2 PE=2 SV=1
Q9GZQ8	2	0	195		1	9	1	---	---	MLP3B_HUMAN Microtubule-associated proteins 1A/1B light chain 3B OS=Homo sapiens GN=MAP1LC3B PE=1 SV=3
Q9H492	1	0	98.5294		1	9	1	---	---	MLP3A_HUMAN Microtubule-associated proteins 1A/1B light chain 3A OS=Homo sapiens GN=MAP1LC3A PE=1 SV=2
P78324	14	4	1785.01		1.22848	9;8;7;6;5;4;3	7	5S	Neat	SHPS1_HUMAN Tyrosine-protein phosphatase non-receptor type substrate 1 OS=Homo sapiens GN=SIRPA PE=1 SV=2	5.49878e+06	6.75512e+06	5.69333e+06
P36957	1	1	99.2701		1.88256	9	1	5S	Neat	ODO2_HUMAN Dihydrolipoyllysine-residue succinyltransferase component of 2-oxoglutarate dehydrogenase complex, mitochondrial OS=Homo sapiens GN=DLST PE=1 SV=4	39336.6	74053.7	72349.4
Q9UBB5	1	1	96.3636		1.11636	9	1	Neat	20S	MBD2_HUMAN Methyl-CpG-binding domain protein 2 OS=Homo sapiens GN=MBD2 PE=1 SV=1	27714.2	26665.9	24825.5
Q9NRR1	2	2	299.254		1.76433	9;8	2	20S	Neat	CYTL1_HUMAN Cytokine-like protein 1 OS=Homo sapiens GN=CYTL1 PE=1 SV=1	544498	920628	960677
Q8N3H0	1	1	200		13.0318	9	1	20S	Neat	F19A2_HUMAN Protein FAM19A2 OS=Homo sapiens GN=FAM19A2 PE=1 SV=1	6661.89	27257.1	86816.2
P05408	1	1	100		1.82139	9	1	20S	Neat	7B2_HUMAN Neuroendocrine protein 7B2 OS=Homo sapiens GN=SCG5 PE=1 SV=2	85988.6	127332	156618
P01037	1	1	99.7596		1.74065	9	1	5S	Neat	CYTN_HUMAN Cystatin-SN OS=Homo sapiens GN=CST1 PE=1 SV=3	82062.5	142842	109731
Q8N114	1	1	97.037		5.11018	9	1	20S	Neat	SHSA5_HUMAN Protein shisa-5 OS=Homo sapiens GN=SHISA5 PE=2 SV=1	12029.3	20763.7	61471.9
P24592	10	9	1475.26		1.83615	9;8;7;6;5;4	6	5S	Neat	IBP6_HUMAN Insulin-like growth factor-binding protein 6 OS=Homo sapiens GN=IGFBP6 PE=1 SV=1	3.62421e+07	6.65462e+07	6.03324e+07
Q8N428	1	1	99.3827		1.99495	9	1	5S	Neat	GLTL1_HUMAN Putative polypeptide N-acetylgalactosaminyltransferase-like protein 1 OS=Homo sapiens GN=GALNTL1 PE=2 SV=2	80673	160939	134500
P37837	10	10	1089.31		1.16941	9;6	2	5S	20S	TALDO_HUMAN Transaldolase OS=Homo sapiens GN=TALDO1 PE=1 SV=2	1.22849e+06	1.40186e+06	1.19878e+06
Q9UKQ2	1	1	99.8701		1.60629	9	1	5S	Neat	ADA28_HUMAN Disintegrin and metalloproteinase domain-containing protein 28 OS=Homo sapiens GN=ADAM28 PE=2 SV=3	13679.3	21972.9	20776.7
P29762	3	2	294.742		1.41417	9	1	5S	20S	RABP1_HUMAN Cellular retinoic acid-binding protein 1 OS=Homo sapiens GN=CRABP1 PE=1 SV=2	41279.1	54950.3	38856.8
O00451	10	10	1088.2		1.30339	9;6;5;4;3	5	5S	20S	GFRA2_HUMAN GDNF family receptor alpha-2 OS=Homo sapiens GN=GFRA2 PE=2 SV=2	3.01062e+06	3.74456e+06	2.87295e+06
Q15828	2	2	195.14		2.44858	9;8	2	20S	Neat	CYTM_HUMAN Cystatin-M OS=Homo sapiens GN=CST6 PE=1 SV=1	44536.2	85752.9	109050
O14793	4	4	391.165		1.3514	9;6;5	3	5S	20S	GDF8_HUMAN Growth/differentiation factor 8 OS=Homo sapiens GN=MSTN PE=1 SV=1	390613	454180	336080
O15400	1	1	100		1.39754	9	1	Neat	20S	STX7_HUMAN Syntaxin-7 OS=Homo sapiens GN=STX7 PE=1 SV=4	127701	104939	91375.6
Q8NBP7	5	5	600		1.92267	9;4	2	5S	Neat	PCSK9_HUMAN Proprotein convertase subtilisin/kexin type 9 OS=Homo sapiens GN=PCSK9 PE=1 SV=3	179930	345946	330033
Q9BXI6	1	1	100		1.88358	9	1	20S	Neat	TB10A_HUMAN TBC1 domain family member 10A OS=Homo sapiens GN=TBC1D10A PE=1 SV=1	15957.9	22762.1	30058
Q9Y3B3	2	2	200		1.14185	9;8	2	5S	20S	TMED7_HUMAN Transmembrane emp24 domain-containing protein 7 OS=Homo sapiens GN=TMED7 PE=1 SV=2	315463	322974	282852
Q8N126	9	9	1379.64		1.06292	9;8;7;6;5	5	5S	Neat	CADM3_HUMAN Cell adhesion molecule 3 OS=Homo sapiens GN=CADM3 PE=1 SV=1	3.21821e+07	3.42069e+07	3.32545e+07
Q9BW30	2	2	200		1.93684	9;5	2	5S	20S	TPPP3_HUMAN Tubulin polymerization-promoting protein family member 3 OS=Homo sapiens GN=TPPP3 PE=1 SV=1	227414	239755	123786
O60613	1	1	99.8724		1.29092	9	1	5S	Neat	SEP15_HUMAN 15 kDa selenoprotein OS=Homo sapiens GN=SEP15 PE=1 SV=3	38065.5	49139.4	39720.5
Q96DD7	1	1	99.8762		1.92585	9	1	5S	Neat	SHSA4_HUMAN Protein shisa-4 OS=Homo sapiens GN=SHISA4 PE=2 SV=3	14407.8	27747.3	20560.4
Q96ID5	3	3	293.985		1.33092	9;7;6	3	5S	Neat	IGS21_HUMAN Immunoglobulin superfamily member 21 OS=Homo sapiens GN=IGSF21 PE=2 SV=1	171614	228406	180845
Q16653	3	3	497.74		1.45088	9;8	2	5S	Neat	MOG_HUMAN Myelin-oligodendrocyte glycoprotein OS=Homo sapiens GN=MOG PE=1 SV=2	2.78286e+06	4.03759e+06	3.55103e+06
Q9UPR5	3	3	298.148		1.62466	9	1	5S	Neat	NAC2_HUMAN Sodium/calcium exchanger 2 OS=Homo sapiens GN=SLC8A2 PE=2 SV=2	68180.9	110771	87458.9
Q9H165	1	1	98.773		3.76974	9	1	20S	Neat	BC11A_HUMAN B-cell lymphoma/leukemia 11A OS=Homo sapiens GN=BCL11A PE=1 SV=2	36776.9	81062.8	138639
O94910	17	17	1988.78		1.67068	9;8;5;4	4	20S	Neat	LPHN1_HUMAN Latrophilin-1 OS=Homo sapiens GN=LPHN1 PE=1 SV=1	3.33897e+06	4.86534e+06	5.57834e+06
P35080	1	1	99.75		2.03004	9	1	5S	20S	PROF2_HUMAN Profilin-2 OS=Homo sapiens GN=PFN2 PE=1 SV=3	15631.4	21298.6	10491.7
P08567	1	1	97.3333		26.1034	9	1	20S	Neat	PLEK_HUMAN Pleckstrin OS=Homo sapiens GN=PLEK PE=1 SV=3	1763.3	21831.8	46028.1
Q00G26	1	1	100		15.791	9	1	Neat	20S	PLIN5_HUMAN Perilipin-5 OS=Homo sapiens GN=PLIN5 PE=2 SV=2	21258.5	3924.9	1346.24
P20933	8	8	993.155		1.39553	9;8;7	3	20S	Neat	ASPG_HUMAN N(4)-(beta-N-acetylglucosaminyl)-L-asparaginase OS=Homo sapiens GN=AGA PE=1 SV=2	5.44653e+06	7.08757e+06	7.6008e+06
P05452	14	14	1989.55		1.90881	9;8;7;5	4	20S	Neat	TETN_HUMAN Tetranectin OS=Homo sapiens GN=CLEC3B PE=1 SV=3	3.81339e+07	5.56005e+07	7.27905e+07
P55056	2	2	197.333		7.15807	9;8	2	20S	Neat	APOC4_HUMAN Apolipoprotein C-IV OS=Homo sapiens GN=APOC4 PE=1 SV=1	18609.5	30096.7	133208
P15090	1	1	100		1.30205	9	1	5S	Neat	FABP4_HUMAN Fatty acid-binding protein, adipocyte OS=Homo sapiens GN=FABP4 PE=1 SV=3	9222.8	12008.5	10511.5
Q6IBS0	1	1	199.383		2.2367	9	1	5S	20S	TWF2_HUMAN Twinfilin-2 OS=Homo sapiens GN=TWF2 PE=1 SV=2	37641.4	77531.2	34663.2
Q13510	6	6	600		1.56139	9;6;5	3	5S	20S	ASAH1_HUMAN Acid ceramidase OS=Homo sapiens GN=ASAH1 PE=1 SV=5	1.66874e+06	1.69005e+06	1.0824e+06
Q9H0E2	1	1	98.8372		1.68073	9	1	20S	Neat	TOLIP_HUMAN Toll-interacting protein OS=Homo sapiens GN=TOLLIP PE=1 SV=1	5506.12	7845.3	9254.29
P15880	1	1	96.2963		2.77289	9	1	5S	Neat	RS2_HUMAN 40S ribosomal protein S2 OS=Homo sapiens GN=RPS2 PE=1 SV=2	5235.7	14518	7009.29
Q05193	1	1	100		3.51791	9	1	5S	Neat	DYN1_HUMAN Dynamin-1 OS=Homo sapiens GN=DNM1 PE=1 SV=2	11857.6	41714.1	28340.9
P01009	1	1	100		1.08144	9;7;6;5;4	5	Neat	5S	A1AT_HUMAN Alpha-1-antitrypsin OS=Homo sapiens GN=SERPINA1 PE=1 SV=3	60459.6	55906.4	59440.7
P17900	14	14	1874.62		1.24282	8;7	2	5S	Neat	SAP3_HUMAN Ganglioside GM2 activator OS=Homo sapiens GN=GM2A PE=1 SV=4	2.04845e+07	2.54587e+07	2.50705e+07
P61916	10	10	1589.29		1.73143	8;7;6;5	4	20S	Neat	NPC2_HUMAN Epididymal secretory protein E1 OS=Homo sapiens GN=NPC2 PE=1 SV=1	2.03504e+07	2.83592e+07	3.52352e+07
Q15904	10	10	1597.27		1.56841	8;7	2	20S	Neat	VAS1_HUMAN V-type proton ATPase subunit S1 OS=Homo sapiens GN=ATP6AP1 PE=1 SV=2	1.04339e+07	1.48364e+07	1.63646e+07
Q99969	8	8	1098.84		1.17472	8	1	20S	Neat	RARR2_HUMAN Retinoic acid receptor responder protein 2 OS=Homo sapiens GN=RARRES2 PE=1 SV=1	8.54097e+06	9.95717e+06	1.00332e+07
P30086	12	12	2090.66		1.79359	8	1	20S	Neat	PEBP1_HUMAN Phosphatidylethanolamine-binding protein 1 OS=Homo sapiens GN=PEBP1 PE=1 SV=3	2.07459e+07	3.59119e+07	3.72098e+07
A6NNW6	1	0	100		1	8	1	---	---	ENO4_HUMAN Enolase-like protein ENO4 OS=Homo sapiens GN=ENO4 PE=2 SV=2
P16035	11	11	1480.89		1.49746	8	1	20S	Neat	TIMP2_HUMAN Metalloproteinase inhibitor 2 OS=Homo sapiens GN=TIMP2 PE=1 SV=2	8.27839e+06	1.21303e+07	1.23966e+07
Q9UPS6	1	1	95.8824		1.15125	8	1	Neat	20S	SET1B_HUMAN Histone-lysine N-methyltransferase SETD1B OS=Homo sapiens GN=SETD1B PE=1 SV=2	3.04594e+06	2.85981e+06	2.64577e+06
P41271	4	3	497.438		2.68613	8;7	2	20S	Neat	NBL1_HUMAN Neuroblastoma suppressor of tumorigenicity 1 OS=Homo sapiens GN=NBL1 PE=1 SV=1	1.16358e+06	1.8868e+06	3.12554e+06
P23284	14	14	1895.32		1.28181	8;7	2	20S	Neat	PPIB_HUMAN Peptidyl-prolyl cis-trans isomerase B OS=Homo sapiens GN=PPIB PE=1 SV=2	6.78896e+06	8.61666e+06	8.70218e+06
P55283	1	1	100		1.25487	8	1	5S	Neat	CADH4_HUMAN Cadherin-4 OS=Homo sapiens GN=CDH4 PE=2 SV=2	892065	1.11943e+06	1.09151e+06
Q86U42	1	1	191.894		1.73122	8	1	20S	Neat	PABP2_HUMAN Polyadenylate-binding protein 2 OS=Homo sapiens GN=PABPN1 PE=1 SV=3	914624	1.55868e+06	1.58341e+06
P45877	3	3	300		1.53077	8;7	2	5S	Neat	PPIC_HUMAN Peptidyl-prolyl cis-trans isomerase C OS=Homo sapiens GN=PPIC PE=1 SV=1	1.3813e+06	2.11446e+06	1.73868e+06
O95445	4	4	494.675		11.5758	8	1	20S	Neat	APOM_HUMAN Apolipoprotein M OS=Homo sapiens GN=APOM PE=1 SV=2	206148	704546	2.38633e+06
P09417	9	9	1088.37		1.49527	8;7	2	20S	Neat	DHPR_HUMAN Dihydropteridine reductase OS=Homo sapiens GN=QDPR PE=1 SV=2	2.51313e+06	2.79613e+06	3.75781e+06
P04179	5	5	898.446		1.5604	8	1	5S	Neat	SODM_HUMAN Superoxide dismutase [Mn], mitochondrial OS=Homo sapiens GN=SOD2 PE=1 SV=2	2.59707e+06	4.05246e+06	3.57645e+06
P62937	11	10	1396.27		2.21644	8	1	20S	Neat	PPIA_HUMAN Peptidyl-prolyl cis-trans isomerase A OS=Homo sapiens GN=PPIA PE=1 SV=2	1.70096e+06	2.89624e+06	3.77007e+06
P07998	6	6	794.603		1.95569	8;7;6	3	5S	20S	RNAS1_HUMAN Ribonuclease pancreatic OS=Homo sapiens GN=RNASE1 PE=1 SV=4	649501	773171	395343
Q96S96	5	5	499.465		1.44483	8;7;6	3	20S	Neat	PEBP4_HUMAN Phosphatidylethanolamine-binding protein 4 OS=Homo sapiens GN=PEBP4 PE=1 SV=3	2.91174e+06	3.90068e+06	4.20698e+06
Q05516	1	1	87.931		1.46703	8	1	5S	20S	ZBT16_HUMAN Zinc finger and BTB domain-containing protein 16 OS=Homo sapiens GN=ZBTB16 PE=1 SV=2	366046	377916	257606
O75093	2	1	194.757		1.16004	8;5	2	20S	5S	SLIT1_HUMAN Slit homolog 1 protein OS=Homo sapiens GN=SLIT1 PE=2 SV=4	620007	601004	697190
O00187	5	4	466.963		7.2388	8;3	2	20S	Neat	MASP2_HUMAN Mannan-binding lectin serine protease 2 OS=Homo sapiens GN=MASP2 PE=1 SV=4	686165	2.0144e+06	4.96701e+06
P30043	10	10	1197.79		33.0137	8;5	2	20S	Neat	BLVRB_HUMAN Flavin reductase (NADPH) OS=Homo sapiens GN=BLVRB PE=1 SV=3	228377	2.55085e+06	7.53956e+06
Q99497	8	8	900		1.47614	8	1	20S	Neat	PARK7_HUMAN Protein DJ-1 OS=Homo sapiens GN=PARK7 PE=1 SV=2	2.22132e+06	2.50984e+06	3.27897e+06
P59796	4	0	496.955		1	8	1	---	---	GPX6_HUMAN Glutathione peroxidase 6 OS=Homo sapiens GN=GPX6 PE=2 SV=2
Q9Y287	1	1	200		1.54311	8	1	5S	20S	ITM2B_HUMAN Integral membrane protein 2B OS=Homo sapiens GN=ITM2B PE=1 SV=1	850978	983506	637355
P16870	26	25	3664.37		1.2601	8;7;6;5;4	5	5S	20S	CBPE_HUMAN Carboxypeptidase E OS=Homo sapiens GN=CPE PE=1 SV=1	5.59044e+07	6.55256e+07	5.20004e+07
Q969H8	6	6	700		1.43543	8	1	5S	20S	CS010_HUMAN UPF0556 protein C19orf10 OS=Homo sapiens GN=C19orf10 PE=1 SV=1	1.43286e+06	1.64344e+06	1.14491e+06
Q96IR2	1	1	95.858		2.18074	8	1	20S	Neat	ZN845_HUMAN Zinc finger protein 845 OS=Homo sapiens GN=ZNF845 PE=2 SV=3	236298	409599	515304
P17936	7	7	794.901		8.60744	8;7;5	3	20S	Neat	IBP3_HUMAN Insulin-like growth factor-binding protein 3 OS=Homo sapiens GN=IGFBP3 PE=1 SV=2	552813	1.84762e+06	4.75831e+06
Q5KU26	6	6	791.215		1.1321	8;7	2	5S	Neat	COL12_HUMAN Collectin-12 OS=Homo sapiens GN=COLEC12 PE=1 SV=3	1.06589e+06	1.20669e+06	1.19655e+06
Q8WXD2	16	16	2371.86		1.55972	8;7;6;5;4;3;2	7	20S	Neat	SCG3_HUMAN Secretogranin-3 OS=Homo sapiens GN=SCG3 PE=1 SV=3	6.48146e+06	8.0724e+06	1.01093e+07
Q8TAG5	8	8	775.539		1.27215	8;6	2	5S	Neat	VTM2A_HUMAN V-set and transmembrane domain-containing protein 2A OS=Homo sapiens GN=VSTM2A PE=2 SV=3	1.5135e+06	1.92539e+06	1.65955e+06
Q6NW40	7	7	787.647		1.34431	8;7;6	3	5S	20S	RGMB_HUMAN RGM domain family member B OS=Homo sapiens GN=RGMB PE=2 SV=3	4.06259e+06	5.24017e+06	3.89803e+06
Q9Y536	1	0	97.7528		1	8	1	---	---	PAL4A_HUMAN Peptidyl-prolyl cis-trans isomerase A-like 4A/B/C OS=Homo sapiens GN=PPIAL4A PE=1 SV=1
Q8WVN6	2	2	400		1.46686	8	1	5S	Neat	SCTM1_HUMAN Secreted and transmembrane protein 1 OS=Homo sapiens GN=SECTM1 PE=1 SV=2	821790	1.20545e+06	1.03975e+06
P46459	3	2	400		1.41392	8	1	5S	20S	NSF_HUMAN Vesicle-fusing ATPase OS=Homo sapiens GN=NSF PE=1 SV=3	659195	742956	525459
Q01995	9	9	897.253		1.31439	8	1	5S	Neat	TAGL_HUMAN Transgelin OS=Homo sapiens GN=TAGLN PE=1 SV=4	1.75629e+06	2.30844e+06	2.25443e+06
O43291	2	2	200		2.1296	8;7	2	20S	Neat	SPIT2_HUMAN Kunitz-type protease inhibitor 2 OS=Homo sapiens GN=SPINT2 PE=1 SV=2	207292	357017	441449
P22061	6	6	685.935		1.2477	8	1	5S	Neat	PIMT_HUMAN Protein-L-isoaspartate(D-aspartate) O-methyltransferase OS=Homo sapiens GN=PCMT1 PE=1 SV=4	1.04035e+06	1.29805e+06	1.26073e+06
P25774	8	7	992.713		1.16748	8;6	2	5S	Neat	CATS_HUMAN Cathepsin S OS=Homo sapiens GN=CTSS PE=1 SV=3	1.01669e+06	1.18697e+06	1.124e+06
P62158	3	3	400		3.67932	8	1	20S	Neat	CALM_HUMAN Calmodulin OS=Homo sapiens GN=CALM1 PE=1 SV=2	415107	1.11998e+06	1.52731e+06
Q93091	3	3	300		1.22723	8;7	2	5S	Neat	RNAS6_HUMAN Ribonuclease K6 OS=Homo sapiens GN=RNASE6 PE=1 SV=2	1.55934e+06	1.91367e+06	1.90874e+06
P24593	5	5	586.695		1.79671	8	1	20S	Neat	IBP5_HUMAN Insulin-like growth factor-binding protein 5 OS=Homo sapiens GN=IGFBP5 PE=1 SV=1	980569	1.53182e+06	1.7618e+06
Q86US8	1	1	93.9891		1.65788	8	1	5S	Neat	EST1A_HUMAN Telomerase-binding protein EST1A OS=Homo sapiens GN=SMG6 PE=1 SV=2	418397	693654	425192
P19113	1	0	90.5882		1	8	1	---	---	DCHS_HUMAN Histidine decarboxylase OS=Homo sapiens GN=HDC PE=2 SV=2
Q8TEA8	1	1	100		1.08975	8	1	Neat	5S	DTD1_HUMAN D-tyrosyl-tRNA(Tyr) deacylase 1 OS=Homo sapiens GN=DTD1 PE=1 SV=2	602396	552782	571518
P29279	2	2	200		1.29161	8;7	2	20S	Neat	CTGF_HUMAN Connective tissue growth factor OS=Homo sapiens GN=CTGF PE=1 SV=2	922019	1.10229e+06	1.19088e+06
P23528	5	3	591.345		4.97004	8	1	20S	Neat	COF1_HUMAN Cofilin-1 OS=Homo sapiens GN=CFL1 PE=1 SV=3	99461.1	235472	494326
Q9Y281	2	0	291.345		1	8	1	---	---	COF2_HUMAN Cofilin-2 OS=Homo sapiens GN=CFL2 PE=1 SV=1
Q9GZP4	5	5	500		1.17695	8	1	5S	20S	PITH1_HUMAN PITH domain-containing protein 1 OS=Homo sapiens GN=PITHD1 PE=1 SV=1	578441	590274	501527
Q96GM8	2	2	278.028		2.20915	8;6	2	5S	20S	TOE1_HUMAN Target of EGR1 protein 1 OS=Homo sapiens GN=TOE1 PE=1 SV=1	1.07627e+06	1.94016e+06	878240
Q9H8L6	3	3	294.152		1.28588	8	1	20S	Neat	MMRN2_HUMAN Multimerin-2 OS=Homo sapiens GN=MMRN2 PE=1 SV=2	313750	378997	403444
O75223	3	3	300		1.24943	8	1	5S	20S	GGCT_HUMAN Gamma-glutamylcyclotransferase OS=Homo sapiens GN=GGCT PE=1 SV=1	437314	526369	421287
P11388	1	1	94.6746		1.14791	8	1	5S	20S	TOP2A_HUMAN DNA topoisomerase 2-alpha OS=Homo sapiens GN=TOP2A PE=1 SV=3	718403	800564	697411
Q96QC0	1	1	86.7052		2.32832	8	1	5S	20S	PP1RA_HUMAN Serine/threonine-protein phosphatase 1 regulatory subunit 10 OS=Homo sapiens GN=PPP1R10 PE=1 SV=1	342094	680943	292462
Q9BQA5	1	1	90.0585		1.89831	8	1	20S	Neat	HINFP_HUMAN Histone H4 transcription factor OS=Homo sapiens GN=HINFP PE=1 SV=2	193703	257655	367710
P20827	1	1	200		1.4882	8;7	2	20S	Neat	EFNA1_HUMAN Ephrin-A1 OS=Homo sapiens GN=EFNA1 PE=1 SV=2	171646	249232	255443
Q6BDS2	1	1	97.0414		3.34169	8	1	20S	Neat	URFB1_HUMAN UHRF1-binding protein 1 OS=Homo sapiens GN=UHRF1BP1 PE=1 SV=1	106460	217229	355755
P80188	5	5	694.682		2.26553	8	1	20S	Neat	NGAL_HUMAN Neutrophil gelatinase-associated lipocalin OS=Homo sapiens GN=LCN2 PE=1 SV=2	978605	1.49672e+06	2.21706e+06
Q5TFQ8	9	0	1189.56		1	8;7;6;5;4;3	6	---	---	SIRBL_HUMAN Signal-regulatory protein beta-1 isoform 3 OS=Homo sapiens GN=SIRPB1 PE=1 SV=1
Q96JM2	1	1	88.3721		1.93575	8	1	Neat	20S	ZN462_HUMAN Zinc finger protein 462 OS=Homo sapiens GN=ZNF462 PE=1 SV=3	143795	141766	74283.8
P03973	1	1	100		1.98467	8	1	20S	Neat	SLPI_HUMAN Antileukoproteinase OS=Homo sapiens GN=SLPI PE=1 SV=2	178655	278212	354571
P37802	4	4	500		9.72153	8	1	20S	Neat	TAGL2_HUMAN Transgelin-2 OS=Homo sapiens GN=TAGLN2 PE=1 SV=3	82217.5	308698	799280
P24666	2	2	198.817		4.67066	8	1	20S	Neat	PPAC_HUMAN Low molecular weight phosphotyrosine protein phosphatase OS=Homo sapiens GN=ACP1 PE=1 SV=3	38665.1	117388	180592
P00492	6	6	697.688		1.93966	8	1	20S	Neat	HPRT_HUMAN Hypoxanthine-guanine phosphoribosyltransferase OS=Homo sapiens GN=HPRT1 PE=1 SV=2	314326	496206	609684
P29218	3	3	300		2.05398	8;7	2	5S	20S	IMPA1_HUMAN Inositol monophosphatase 1 OS=Homo sapiens GN=IMPA1 PE=1 SV=1	222217	277794	135247
P21802	1	1	100		2.19077	8;7	2	20S	Neat	FGFR2_HUMAN Fibroblast growth factor receptor 2 OS=Homo sapiens GN=FGFR2 PE=1 SV=1	78803.2	96430.3	172640
P30041	10	10	989.016		6.93037	8	1	20S	Neat	PRDX6_HUMAN Peroxiredoxin-6 OS=Homo sapiens GN=PRDX6 PE=1 SV=3	149445	430531	1.03571e+06
P01236	3	3	289.941		1.3451	8	1	5S	Neat	PRL_HUMAN Prolactin OS=Homo sapiens GN=PRL PE=1 SV=1	290020	390105	381496
O60361	2	0	198.824		1	8	1	---	---	NDK8_HUMAN Putative nucleoside diphosphate kinase OS=Homo sapiens GN=NME2P1 PE=5 SV=1
P15531	3	0	298.824		1	8	1	---	---	NDKA_HUMAN Nucleoside diphosphate kinase A OS=Homo sapiens GN=NME1 PE=1 SV=1
P22392	3	0	298.824		1	8	1	---	---	NDKB_HUMAN Nucleoside diphosphate kinase B OS=Homo sapiens GN=NME2 PE=1 SV=1
Q9UMX5	2	2	200		1.97624	8	1	20S	Neat	NENF_HUMAN Neudesin OS=Homo sapiens GN=NENF PE=1 SV=1	110192	187541	217766
Q6ZVN8	1	0	98.9189		1	8;7;6	3	---	---	RGMC_HUMAN Hemojuvelin OS=Homo sapiens GN=HFE2 PE=1 SV=1
Q96B86	5	4	584.054		1.61228	8;7;6	3	Neat	20S	RGMA_HUMAN Repulsive guidance molecule A OS=Homo sapiens GN=RGMA PE=1 SV=3	1.84001e+06	1.69072e+06	1.14125e+06
P02144	4	4	394.853		2.51137	8	1	20S	Neat	MYG_HUMAN Myoglobin OS=Homo sapiens GN=MB PE=1 SV=2	177769	287086	446444
P35443	7	4	682.455		1.18386	8;2	2	5S	20S	TSP4_HUMAN Thrombospondin-4 OS=Homo sapiens GN=THBS4 PE=1 SV=2	742033	804999	679981
P50452	2	0	197.076		1	8;6;5	3	---	---	SPB8_HUMAN Serpin B8 OS=Homo sapiens GN=SERPINB8 PE=1 SV=2
Q8NCW5	4	4	388.953		1.49386	8	1	5S	Neat	AIBP_HUMAN Apolipoprotein A-I-binding protein OS=Homo sapiens GN=APOA1BP PE=1 SV=2	527675	788273	705392
Q2LD37	1	1	95.5307		1.55417	8	1	5S	Neat	K1109_HUMAN Uncharacterized protein KIAA1109 OS=Homo sapiens GN=KIAA1109 PE=1 SV=2	296793	461265	412288
P27539	1	1	94.7368		1.30545	8	1	20S	Neat	GDF1_HUMAN Embryonic growth/differentiation factor 1 OS=Homo sapiens GN=GDF1 PE=1 SV=2	150354	184075	196281
Q16531	1	1	100		1.7839	8;6	2	5S	20S	DDB1_HUMAN DNA damage-binding protein 1 OS=Homo sapiens GN=DDB1 PE=1 SV=1	189159	202651	113600
P48745	7	7	900		1.31679	8;7;6;5;4	5	5S	20S	NOV_HUMAN Protein NOV homolog OS=Homo sapiens GN=NOV PE=1 SV=1	2.63044e+06	3.34174e+06	2.53778e+06
Q9BXJ0	3	3	400		1.50616	8;7	2	Neat	20S	C1QT5_HUMAN Complement C1q tumor necrosis factor-related protein 5 OS=Homo sapiens GN=C1QTNF5 PE=1 SV=1	1.10754e+06	1.08721e+06	735338
Q6KC79	2	2	193.7		1.3989	8;5	2	20S	Neat	NIPBL_HUMAN Nipped-B-like protein OS=Homo sapiens GN=NIPBL PE=1 SV=2	170468	194416	238467
Q9P1W8	2	0	196.128		1	8;6;4	3	---	---	SIRPG_HUMAN Signal-regulatory protein gamma OS=Homo sapiens GN=SIRPG PE=1 SV=3
Q9BXJ3	4	4	400		1.29595	8	1	5S	Neat	C1QT4_HUMAN Complement C1q tumor necrosis factor-related protein 4 OS=Homo sapiens GN=C1QTNF4 PE=1 SV=2	382139	495232	409755
P00568	4	4	400		6.77879	8	1	20S	Neat	KAD1_HUMAN Adenylate kinase isoenzyme 1 OS=Homo sapiens GN=AK1 PE=1 SV=3	57362.7	176633	388850
P07686	8	8	899.556		1.02463	8;7;4	3	Neat	20S	HEXB_HUMAN Beta-hexosaminidase subunit beta OS=Homo sapiens GN=HEXB PE=1 SV=3	688761	678617	672204
P02794	2	2	194.675		1.57234	8	1	20S	Neat	FRIH_HUMAN Ferritin heavy chain OS=Homo sapiens GN=FTH1 PE=1 SV=2	46904	70470.1	73748.8
Q7Z5L0	2	2	200		1.48745	8	1	20S	Neat	VMO1_HUMAN Vitelline membrane outer layer protein 1 homolog OS=Homo sapiens GN=VMO1 PE=1 SV=1	188256	231277	280021
Q96FE7	4	4	498.37		1.44125	8;7	2	20S	Neat	P3IP1_HUMAN Phosphoinositide-3-kinase-interacting protein 1 OS=Homo sapiens GN=PIK3IP1 PE=1 SV=2	350904	416650	505740
Q96IU4	1	1	200		1.62591	8	1	5S	Neat	ABHEB_HUMAN Abhydrolase domain-containing protein 14B OS=Homo sapiens GN=ABHD14B PE=1 SV=1	45701.9	74307.1	69167.2
Q8NFZ8	12	12	1585.3		1.30714	8;7;6;5;4	5	5S	20S	CADM4_HUMAN Cell adhesion molecule 4 OS=Homo sapiens GN=CADM4 PE=1 SV=1	4.96822e+07	5.34017e+07	4.08538e+07
Q7KYR7	1	0	100		1	8;7	2	---	---	BT2A1_HUMAN Butyrophilin subfamily 2 member A1 OS=Homo sapiens GN=BTN2A1 PE=1 SV=3
Q8WVV5	1	0	100		1	8;7	2	---	---	BT2A2_HUMAN Butyrophilin subfamily 2 member A2 OS=Homo sapiens GN=BTN2A2 PE=2 SV=2
O00763	1	1	97.6331		1.28213	8	1	Neat	20S	ACACB_HUMAN Acetyl-CoA carboxylase 2 OS=Homo sapiens GN=ACACB PE=1 SV=3	196704	163909	153420
O43508	2	2	190.698		2.00639	8	1	5S	20S	TNF12_HUMAN Tumor necrosis factor ligand superfamily member 12 OS=Homo sapiens GN=TNFSF12 PE=1 SV=1	79089.9	89400.3	44557.8
P63010	9	7	887.353		1.34751	8;7	2	5S	Neat	AP2B1_HUMAN AP-2 complex subunit beta OS=Homo sapiens GN=AP2B1 PE=1 SV=1	528575	712261	616685
P43234	4	4	388.677		1.32825	8;6	2	Neat	20S	CATO_HUMAN Cathepsin O OS=Homo sapiens GN=CTSO PE=2 SV=1	909106	819829	684439
P59998	1	1	95.3216		2.91141	8	1	20S	Neat	ARPC4_HUMAN Actin-related protein 2/3 complex subunit 4 OS=Homo sapiens GN=ARPC4 PE=1 SV=3	53122.7	118960	154662
P04075	15	14	1786.17		1.06018	8;6;5	3	5S	Neat	ALDOA_HUMAN Fructose-bisphosphate aldolase A OS=Homo sapiens GN=ALDOA PE=1 SV=2	1.60012e+07	1.69641e+07	1.66196e+07
Q8NHJ6	2	2	198.286		1.2367	8	1	5S	20S	LIRB4_HUMAN Leukocyte immunoglobulin-like receptor subfamily B member 4 OS=Homo sapiens GN=LILRB4 PE=1 SV=3	122302	132626	107242
Q92765	6	6	687.662		1.41347	8;6;5	3	5S	Neat	SFRP3_HUMAN Secreted frizzled-related protein 3 OS=Homo sapiens GN=FRZB PE=1 SV=2	1.58859e+06	2.24542e+06	1.60154e+06
P62993	3	3	295.266		2.03119	8	1	20S	Neat	GRB2_HUMAN Growth factor receptor-bound protein 2 OS=Homo sapiens GN=GRB2 PE=1 SV=1	79648.1	115981	161780
P15169	6	6	896.198		5.16334	8;6;5;4;3	5	20S	Neat	CBPN_HUMAN Carboxypeptidase N catalytic chain OS=Homo sapiens GN=CPN1 PE=1 SV=1	3.40456e+06	9.55417e+06	1.75789e+07
Q9NWX5	1	1	97.6471		2.01687	8	1	20S	Neat	ASB6_HUMAN Ankyrin repeat and SOCS box protein 6 OS=Homo sapiens GN=ASB6 PE=1 SV=1	55758.5	97210.3	112457
Q8IUC8	2	1	200		1.22054	8;4	2	Neat	20S	GLT13_HUMAN Polypeptide N-acetylgalactosaminyltransferase 13 OS=Homo sapiens GN=GALNT13 PE=2 SV=2	92161.3	83832.2	75508.9
Q15768	4	4	400		1.25037	8;7	2	5S	Neat	EFNB3_HUMAN Ephrin-B3 OS=Homo sapiens GN=EFNB3 PE=1 SV=1	291220	364132	303333
P61077	1	0	98.8166		1	8	1	---	---	UB2D3_HUMAN Ubiquitin-conjugating enzyme E2 D3 OS=Homo sapiens GN=UBE2D3 PE=1 SV=1
P62837	1	0	98.8166		1	8	1	---	---	UB2D2_HUMAN Ubiquitin-conjugating enzyme E2 D2 OS=Homo sapiens GN=UBE2D2 PE=1 SV=1
Q6GTX8	1	1	100		1.91015	8;7	2	20S	Neat	LAIR1_HUMAN Leukocyte-associated immunoglobulin-like receptor 1 OS=Homo sapiens GN=LAIR1 PE=1 SV=1	65473.2	98679.8	125064
A6NKL6	1	1	95.8824		1.55819	8	1	5S	Neat	T200C_HUMAN Transmembrane protein 200C OS=Homo sapiens GN=TMEM200C PE=2 SV=2	31117.5	48487	41263.1
O00584	13	13	1586.75		1.5606	8;6;5	3	5S	Neat	RNT2_HUMAN Ribonuclease T2 OS=Homo sapiens GN=RNASET2 PE=1 SV=2	8.64576e+06	1.34926e+07	1.18109e+07
Q9BQT9	7	7	891.861		1.11809	8;7;2	3	Neat	20S	CSTN3_HUMAN Calsyntenin-3 OS=Homo sapiens GN=CLSTN3 PE=1 SV=1	839315	810888	750670
O60645	1	1	88.4393		1.1495	8	1	20S	Neat	EXOC3_HUMAN Exocyst complex component 3 OS=Homo sapiens GN=EXOC3 PE=1 SV=2	87063.1	96014.8	100079
P52803	1	1	100		1.07555	8	1	20S	Neat	EFNA5_HUMAN Ephrin-A5 OS=Homo sapiens GN=EFNA5 PE=1 SV=1	164157	173124	176559
P34059	2	2	294.706		1.20457	8;4	2	20S	Neat	GALNS_HUMAN N-acetylgalactosamine-6-sulfatase OS=Homo sapiens GN=GALNS PE=1 SV=1	209697	250258	252594
Q7Z6Z7	1	0	100		1	8	1	---	---	HUWE1_HUMAN E3 ubiquitin-protein ligase HUWE1 OS=Homo sapiens GN=HUWE1 PE=1 SV=3
Q9UJH8	2	2	198.305		1.32605	8	1	5S	Neat	METRN_HUMAN Meteorin OS=Homo sapiens GN=METRN PE=2 SV=2	101119	134090	104104
P10253	1	1	100		1.26646	8	1	5S	Neat	LYAG_HUMAN Lysosomal alpha-glucosidase OS=Homo sapiens GN=GAA PE=1 SV=4	63514.7	80439	65203.6
P60981	1	1	100		1.36888	8	1	20S	5S	DEST_HUMAN Destrin OS=Homo sapiens GN=DSTN PE=1 SV=3	100496	84963.8	116305
P00740	9	9	997.927		4.03154	8;7;6;5;4;3	6	20S	Neat	FA9_HUMAN Coagulation factor IX OS=Homo sapiens GN=F9 PE=1 SV=2	702182	1.40942e+06	2.83087e+06
P60983	3	3	298.333		2.95589	8	1	5S	Neat	GMFB_HUMAN Glia maturation factor beta OS=Homo sapiens GN=GMFB PE=1 SV=2	158873	469609	201904
Q13404	2	1	200		2.59879	8	1	20S	Neat	UB2V1_HUMAN Ubiquitin-conjugating enzyme E2 variant 1 OS=Homo sapiens GN=UBE2V1 PE=1 SV=2	34058.1	56895.7	88510.1
Q15819	3	2	300		2.32447	8	1	5S	Neat	UB2V2_HUMAN Ubiquitin-conjugating enzyme E2 variant 2 OS=Homo sapiens GN=UBE2V2 PE=1 SV=4	36236.9	84231.7	78797.1
Q04760	2	2	200		2.14943	8	1	20S	Neat	LGUL_HUMAN Lactoylglutathione lyase OS=Homo sapiens GN=GLO1 PE=1 SV=4	106242	177021	228361
O14908	1	0	94.8864		1	8	1	---	---	GIPC1_HUMAN PDZ domain-containing protein GIPC1 OS=Homo sapiens GN=GIPC1 PE=1 SV=2
Q8TF64	1	0	94.8864		1	8	1	---	---	GIPC3_HUMAN PDZ domain-containing protein GIPC3 OS=Homo sapiens GN=GIPC3 PE=1 SV=1
P35613	1	1	100		3.84114	8	1	20S	Neat	BASI_HUMAN Basigin OS=Homo sapiens GN=BSG PE=1 SV=2	34405.4	79374.5	132156
Q9H4G4	1	1	100		4.5855	8	1	20S	Neat	GAPR1_HUMAN Golgi-associated plant pathogenesis-related protein 1 OS=Homo sapiens GN=GLIPR2 PE=1 SV=3	28509.5	60882.3	130730
Q9HAT2	9	9	892.147		1.23714	8;7;6;4;3	5	5S	20S	SIAE_HUMAN Sialate O-acetylesterase OS=Homo sapiens GN=SIAE PE=1 SV=1	987236	1.14809e+06	928022
Q86UW8	2	2	200		1.84438	8	1	5S	20S	HPLN4_HUMAN Hyaluronan and proteoglycan link protein 4 OS=Homo sapiens GN=HAPLN4 PE=2 SV=1	175481	309531	167824
O00264	3	3	300		1.94627	8	1	20S	Neat	PGRC1_HUMAN Membrane-associated progesterone receptor component 1 OS=Homo sapiens GN=PGRMC1 PE=1 SV=3	161438	234865	314202
P21579	2	2	200		1.18656	8	1	5S	Neat	SYT1_HUMAN Synaptotagmin-1 OS=Homo sapiens GN=SYT1 PE=1 SV=1	192716	228669	198543
A6NIL8	1	0	88		1	8	1	---	---	YP041_HUMAN Putative CDC37-like protein ENSP00000350273 OS=Homo sapiens PE=5 SV=1
A6NDJ8	1	0	100		1	8	1	---	---	RB43L_HUMAN Putative Rab-43-like protein ENSP00000330714 OS=Homo sapiens PE=5 SV=3
O95716	1	0	100		1	8	1	---	---	RAB3D_HUMAN Ras-related protein Rab-3D OS=Homo sapiens GN=RAB3D PE=1 SV=1
P20336	1	0	100		1	8	1	---	---	RAB3A_HUMAN Ras-related protein Rab-3A OS=Homo sapiens GN=RAB3A PE=1 SV=1
P20337	1	0	100		1	8	1	---	---	RAB3B_HUMAN Ras-related protein Rab-3B OS=Homo sapiens GN=RAB3B PE=1 SV=2
P20338	1	0	100		1	8	1	---	---	RAB4A_HUMAN Ras-related protein Rab-4A OS=Homo sapiens GN=RAB4A PE=1 SV=2
P61006	1	0	100		1	8	1	---	---	RAB8A_HUMAN Ras-related protein Rab-8A OS=Homo sapiens GN=RAB8A PE=1 SV=1
P61018	1	0	100		1	8	1	---	---	RAB4B_HUMAN Ras-related protein Rab-4B OS=Homo sapiens GN=RAB4B PE=1 SV=1
P61026	1	0	100		1	8	1	---	---	RAB10_HUMAN Ras-related protein Rab-10 OS=Homo sapiens GN=RAB10 PE=1 SV=1
P61106	1	0	100		1	8	1	---	---	RAB14_HUMAN Ras-related protein Rab-14 OS=Homo sapiens GN=RAB14 PE=1 SV=4
P62820	1	0	100		1	8	1	---	---	RAB1A_HUMAN Ras-related protein Rab-1A OS=Homo sapiens GN=RAB1A PE=1 SV=3
Q15286	1	0	100		1	8	1	---	---	RAB35_HUMAN Ras-related protein Rab-35 OS=Homo sapiens GN=RAB35 PE=1 SV=1
Q15771	1	0	100		1	8	1	---	---	RAB30_HUMAN Ras-related protein Rab-30 OS=Homo sapiens GN=RAB30 PE=1 SV=2
Q6IQ22	1	0	100		1	8	1	---	---	RAB12_HUMAN Ras-related protein Rab-12 OS=Homo sapiens GN=RAB12 PE=1 SV=3
Q86YS6	1	0	100		1	8	1	---	---	RAB43_HUMAN Ras-related protein Rab-43 OS=Homo sapiens GN=RAB43 PE=1 SV=1
Q92928	1	0	100		1	8	1	---	---	RAB1C_HUMAN Putative Ras-related protein Rab-1C OS=Homo sapiens GN=RAB1C PE=5 SV=2
Q92930	1	0	100		1	8	1	---	---	RAB8B_HUMAN Ras-related protein Rab-8B OS=Homo sapiens GN=RAB8B PE=1 SV=2
Q96AX2	1	0	100		1	8	1	---	---	RAB37_HUMAN Ras-related protein Rab-37 OS=Homo sapiens GN=RAB37 PE=1 SV=3
Q96DA2	1	0	100		1	8	1	---	---	RB39B_HUMAN Ras-related protein Rab-39B OS=Homo sapiens GN=RAB39B PE=1 SV=1
Q96E17	1	0	100		1	8	1	---	---	RAB3C_HUMAN Ras-related protein Rab-3C OS=Homo sapiens GN=RAB3C PE=2 SV=1
Q9H0U4	1	0	100		1	8	1	---	---	RAB1B_HUMAN Ras-related protein Rab-1B OS=Homo sapiens GN=RAB1B PE=1 SV=1
Q10472	1	0	100		1	8;4	2	---	---	GALT1_HUMAN Polypeptide N-acetylgalactosaminyltransferase 1 OS=Homo sapiens GN=GALNT1 PE=1 SV=1
P18075	1	1	100		1.71415	8	1	5S	Neat	BMP7_HUMAN Bone morphogenetic protein 7 OS=Homo sapiens GN=BMP7 PE=1 SV=1	33508.8	57439.2	37094.8
Q13790	2	2	200		8.07749	8	1	20S	Neat	APOF_HUMAN Apolipoprotein F OS=Homo sapiens GN=APOF PE=1 SV=2	75760.3	175024	611954
Q92185	1	1	94.3182		5.24225	8	1	20S	Neat	SIA8A_HUMAN Alpha-N-acetylneuraminide alpha-2,8-sialyltransferase OS=Homo sapiens GN=ST8SIA1 PE=1 SV=1	20867.9	42358.6	109395
Q9H4F8	2	2	200		1.80489	8;7	2	5S	Neat	SMOC1_HUMAN SPARC-related modular calcium-binding protein 1 OS=Homo sapiens GN=SMOC1 PE=1 SV=1	50821.4	91727	71269.1
Q9HBJ7	1	1	94.6746		1.46075	8	1	20S	Neat	UBP29_HUMAN Ubiquitin carboxyl-terminal hydrolase 29 OS=Homo sapiens GN=USP29 PE=2 SV=1	61944.7	68762.9	90486
Q8N9B5	2	2	187.647		1.77043	8;7	2	20S	Neat	JMY_HUMAN Junction-mediating and -regulatory protein OS=Homo sapiens GN=JMY PE=1 SV=2	36300.7	57887.3	64268
Q8N2G4	2	2	192.529		1.61949	8	1	5S	Neat	LYPD1_HUMAN Ly6/PLAUR domain-containing protein 1 OS=Homo sapiens GN=LYPD1 PE=1 SV=2	136910	221725	195082
Q8TAF3	1	1	97.3262		1.25999	8	1	5S	Neat	WDR48_HUMAN WD repeat-containing protein 48 OS=Homo sapiens GN=WDR48 PE=1 SV=1	106248	133871	127156
P27348	3	1	290.909		1.804	8;7	2	20S	Neat	1433T_HUMAN 14-3-3 protein theta OS=Homo sapiens GN=YWHAQ PE=1 SV=1	6672.36	8431.91	12036.9
P31946	3	0	290.369		1	8;7	2	---	---	1433B_HUMAN 14-3-3 protein beta/alpha OS=Homo sapiens GN=YWHAB PE=1 SV=3
P31947	2	0	190.909		1	8;7	2	---	---	1433S_HUMAN 14-3-3 protein sigma OS=Homo sapiens GN=SFN PE=1 SV=1
P61981	5	2	490.369		2.25295	8;7	2	20S	Neat	1433G_HUMAN 14-3-3 protein gamma OS=Homo sapiens GN=YWHAG PE=1 SV=2	51425	111874	115858
P62258	12	10	1187.13		1.58116	8;7	2	5S	Neat	1433E_HUMAN 14-3-3 protein epsilon OS=Homo sapiens GN=YWHAE PE=1 SV=1	290914	459982	458350
P63104	11	9	1187.64		1.50434	8;7	2	20S	Neat	1433Z_HUMAN 14-3-3 protein zeta/delta OS=Homo sapiens GN=YWHAZ PE=1 SV=1	460733	628609	693101
Q04917	3	0	290.909		1	8;7	2	---	---	1433F_HUMAN 14-3-3 protein eta OS=Homo sapiens GN=YWHAH PE=1 SV=4
Q9HC10	1	1	98.1395		2.9147	8	1	20S	Neat	OTOF_HUMAN Otoferlin OS=Homo sapiens GN=OTOF PE=1 SV=3	10436.5	18857.5	30419.2
P28066	2	2	195.004		38.9522	8	1	20S	Neat	PSA5_HUMAN Proteasome subunit alpha type-5 OS=Homo sapiens GN=PSMA5 PE=1 SV=3	3577.57	60649.9	139354
P25189	1	1	100		1.21852	8	1	5S	Neat	MYP0_HUMAN Myelin protein P0 OS=Homo sapiens GN=MPZ PE=1 SV=1	27096.4	33017.4	32212
Q9NYX4	1	1	100		2.63901	8	1	5S	Neat	CALY_HUMAN Neuron-specific vesicular protein calcyon OS=Homo sapiens GN=CALY PE=1 SV=1	25681.6	67773.8	56839
P07195	14	13	1780.97		1.33026	8;7;6;5	4	5S	20S	LDHB_HUMAN L-lactate dehydrogenase B chain OS=Homo sapiens GN=LDHB PE=1 SV=2	9.91609e+06	1.09414e+07	8.225e+06
Q9NWV4	1	1	98.0952		2.87328	8	1	20S	Neat	CA123_HUMAN UPF0587 protein C1orf123 OS=Homo sapiens GN=C1orf123 PE=1 SV=1	28315.2	66295.3	81357.5
Q8IYR6	1	1	98.8889		4.63388	8	1	20S	Neat	TEFF1_HUMAN Tomoregulin-1 OS=Homo sapiens GN=TMEFF1 PE=1 SV=1	27581.7	45586.8	127810
Q14982	10	9	1391		1.29733	8;7;6;5;4	5	5S	20S	OPCM_HUMAN Opioid-binding protein/cell adhesion molecule OS=Homo sapiens GN=OPCML PE=1 SV=1	2.32507e+07	2.70577e+07	2.08565e+07
Q9P121	9	8	1599.22		1.24969	8;7;6;5;4;3;2	7	5S	Neat	NTRI_HUMAN Neurotrimin OS=Homo sapiens GN=NTM PE=1 SV=1	2.92554e+07	3.65601e+07	3.27658e+07
Q8IX12	1	1	87.6471		1.31138	8	1	5S	Neat	CCAR1_HUMAN Cell division cycle and apoptosis regulator protein 1 OS=Homo sapiens GN=CCAR1 PE=1 SV=2	19451.8	25508.7	21924
P16083	2	2	198.857		1.47077	8	1	5S	Neat	NQO2_HUMAN Ribosyldihydronicotinamide dehydrogenase [quinone] OS=Homo sapiens GN=NQO2 PE=1 SV=5	135681	199557	181671
P07858	20	20	3294.43		1.19915	8;7;5	3	5S	20S	CATB_HUMAN Cathepsin B OS=Homo sapiens GN=CTSB PE=1 SV=3	2.05374e+07	2.42932e+07	2.02586e+07
Q6UXI9	1	1	100		1.9724	8	1	5S	20S	NPNT_HUMAN Nephronectin OS=Homo sapiens GN=NPNT PE=2 SV=3	15829.9	20591.5	10439.8
Q9GZV4	1	0	200		1	8	1	---	---	IF5A2_HUMAN Eukaryotic translation initiation factor 5A-2 OS=Homo sapiens GN=EIF5A2 PE=1 SV=3
Q6IS14	1	0	200		1	8	1	---	---	IF5AL_HUMAN Eukaryotic translation initiation factor 5A-1-like OS=Homo sapiens GN=EIF5AL1 PE=1 SV=2
P63241	1	0	200		1	8	1	---	---	IF5A1_HUMAN Eukaryotic translation initiation factor 5A-1 OS=Homo sapiens GN=EIF5A PE=1 SV=2
P61088	1	0	100		1	8	1	---	---	UBE2N_HUMAN Ubiquitin-conjugating enzyme E2 N OS=Homo sapiens GN=UBE2N PE=1 SV=1
Q5JXB2	1	0	100		1	8	1	---	---	UE2NL_HUMAN Putative ubiquitin-conjugating enzyme E2 N-like OS=Homo sapiens GN=UBE2NL PE=5 SV=1
Q8N3J6	5	5	689.179		1.24621	8;6;5;4	4	5S	20S	CADM2_HUMAN Cell adhesion molecule 2 OS=Homo sapiens GN=CADM2 PE=2 SV=1	1.22431e+06	1.4726e+06	1.18166e+06
Q9UIG0	1	1	98.2353		5.91547	8	1	5S	20S	BAZ1B_HUMAN Tyrosine-protein kinase BAZ1B OS=Homo sapiens GN=BAZ1B PE=1 SV=2	92853.9	390847	66072
Q9UK28	2	2	200		1.88789	8	1	5S	Neat	TM59L_HUMAN Transmembrane protein 59-like OS=Homo sapiens GN=TMEM59L PE=2 SV=1	71322.8	134649	109644
O43581	1	1	89.6552		1.83177	8	1	Neat	20S	SYT7_HUMAN Synaptotagmin-7 OS=Homo sapiens GN=SYT7 PE=1 SV=3	304762	277550	166376
P00338	7	6	786.568		1.51658	8;7;6	3	5S	20S	LDHA_HUMAN L-lactate dehydrogenase A chain OS=Homo sapiens GN=LDHA PE=1 SV=2	940532	1.3091e+06	863191
P07864	1	0	100		1	8;7;6	3	---	---	LDHC_HUMAN L-lactate dehydrogenase C chain OS=Homo sapiens GN=LDHC PE=2 SV=4
Q6ZMR3	1	0	100		1	8;7;6	3	---	---	LDH6A_HUMAN L-lactate dehydrogenase A-like 6A OS=Homo sapiens GN=LDHAL6A PE=2 SV=1
Q14165	4	4	400		1.60105	8;7	2	5S	20S	MLEC_HUMAN Malectin OS=Homo sapiens GN=MLEC PE=1 SV=1	307548	326501	203930
Q13227	1	0	90.0585		1	8	1	---	---	GPS2_HUMAN G protein pathway suppressor 2 OS=Homo sapiens GN=GPS2 PE=1 SV=3
Q9Y2B0	1	1	100		2.04657	8	1	5S	Neat	CNPY2_HUMAN Protein canopy homolog 2 OS=Homo sapiens GN=CNPY2 PE=1 SV=1	22818.6	46699.8	29742
Q13444	1	1	100		1.10875	8	1	20S	Neat	ADA15_HUMAN Disintegrin and metalloproteinase domain-containing protein 15 OS=Homo sapiens GN=ADAM15 PE=1 SV=4	48520.4	52795.9	53796.8
Q13508	11	11	1375.92		1.08187	8;7;6;5	4	5S	Neat	NAR3_HUMAN Ecto-ADP-ribosyltransferase 3 OS=Homo sapiens GN=ART3 PE=1 SV=2	8.722e+06	9.43603e+06	8.75819e+06
Q9H8J5	1	1	100		2.19111	8	1	20S	Neat	MANS1_HUMAN MANSC domain-containing protein 1 OS=Homo sapiens GN=MANSC1 PE=2 SV=1	26756.9	38738.2	58627.3
P60174	14	14	1996.73		1.21339	8;7;5	3	5S	Neat	TPIS_HUMAN Triosephosphate isomerase OS=Homo sapiens GN=TPI1 PE=1 SV=3	4.62928e+06	5.61712e+06	4.87543e+06
Q5H9I0	1	1	94.7674		1.21462	8	1	20S	5S	TFDP3_HUMAN Transcription factor Dp family member 3 OS=Homo sapiens GN=TFDP3 PE=1 SV=1	59371	57163	69431.2
P34931	2	0	186.401		1	8	1	---	---	HS71L_HUMAN Heat shock 70 kDa protein 1-like OS=Homo sapiens GN=HSPA1L PE=1 SV=2
P08107	2	0	186.401		1	8	1	---	---	HSP71_HUMAN Heat shock 70 kDa protein 1A/1B OS=Homo sapiens GN=HSPA1A PE=1 SV=5
P05451	1	1	100		1.12469	8	1	20S	5S	REG1A_HUMAN Lithostathine-1-alpha OS=Homo sapiens GN=REG1A PE=1 SV=3	34162.4	32308.1	36336.6
P0C2Y1	1	1	100		31.7231	8	1	20S	Neat	NBPF7_HUMAN Putative neuroblastoma breakpoint family member 7 OS=Homo sapiens GN=NBPF7 PE=5 SV=1	1325.56	18699.2	42051
P30048	2	2	200		1.23011	8	1	5S	Neat	PRDX3_HUMAN Thioredoxin-dependent peroxide reductase, mitochondrial OS=Homo sapiens GN=PRDX3 PE=1 SV=3	69383.6	85349.6	84896.8
Q8IV08	5	5	497.863		1.18986	8;6;5;4;3	5	5S	20S	PLD3_HUMAN Phospholipase D3 OS=Homo sapiens GN=PLD3 PE=1 SV=1	475778	489748	411601
Q8N9I0	2	2	200		1.19522	8	1	5S	20S	SYT2_HUMAN Synaptotagmin-2 OS=Homo sapiens GN=SYT2 PE=1 SV=2	99144.5	113892	95289.4
P20916	4	4	400		1.37142	8;5;3	3	Neat	20S	MAG_HUMAN Myelin-associated glycoprotein OS=Homo sapiens GN=MAG PE=1 SV=1	487979	452043	355819
Q99674	3	3	400		2.09575	8;7;6	3	5S	Neat	CGRE1_HUMAN Cell growth regulator with EF hand domain protein 1 OS=Homo sapiens GN=CGREF1 PE=2 SV=2	529156	1.10898e+06	811728
P68402	1	1	100		3.34026	8	1	20S	Neat	PA1B2_HUMAN Platelet-activating factor acetylhydrolase IB subunit beta OS=Homo sapiens GN=PAFAH1B2 PE=1 SV=1	9783.54	17127.3	32679.6
O95490	3	2	295.506		1.36753	8;5;4;3	4	20S	Neat	LPHN2_HUMAN Latrophilin-2 OS=Homo sapiens GN=LPHN2 PE=1 SV=2	47952.2	51631.6	65576.2
P00918	7	7	898.919		43.7852	8;7;6;5	4	20S	Neat	CAH2_HUMAN Carbonic anhydrase 2 OS=Homo sapiens GN=CA2 PE=1 SV=2	83730.1	1.40429e+06	3.66613e+06
Q9HC29	1	1	89.4118		7.56272	8	1	Neat	20S	NOD2_HUMAN Nucleotide-binding oligomerization domain-containing protein 2 OS=Homo sapiens GN=NOD2 PE=1 SV=1	166131	102134	21967.1
Q9P0L0	1	1	100		1.80753	8	1	20S	Neat	VAPA_HUMAN Vesicle-associated membrane protein-associated protein A OS=Homo sapiens GN=VAPA PE=1 SV=3	26511.5	46823.9	47920.3
O95989	1	1	100		1.45176	8	1	5S	20S	NUDT3_HUMAN Diphosphoinositol polyphosphate phosphohydrolase 1 OS=Homo sapiens GN=NUDT3 PE=1 SV=1	36147.1	48275.6	33253.2
Q8NBJ4	4	4	389.579		1.24183	8;6;5;3	4	20S	Neat	GOLM1_HUMAN Golgi membrane protein 1 OS=Homo sapiens GN=GOLM1 PE=1 SV=1	376093	414578	467045
P28161	1	1	100		1.62337	8	1	5S	Neat	GSTM2_HUMAN Glutathione S-transferase Mu 2 OS=Homo sapiens GN=GSTM2 PE=1 SV=2	36155.5	58693.6	46442.9
P09668	10	10	1292.84		1.10913	8;7;5	3	5S	Neat	CATH_HUMAN Pro-cathepsin H OS=Homo sapiens GN=CTSH PE=1 SV=4	2.31517e+06	2.56783e+06	2.38965e+06
O15417	1	1	87.5		7.88719	8	1	Neat	5S	TNC18_HUMAN Trinucleotide repeat-containing gene 18 protein OS=Homo sapiens GN=TNRC18 PE=1 SV=3	15841.1	2008.46	3496.61
O14960	1	1	98.8439		4.52831	8	1	20S	Neat	LECT2_HUMAN Leukocyte cell-derived chemotaxin-2 OS=Homo sapiens GN=LECT2 PE=1 SV=2	4764.7	14394	21576
Q6UXB8	5	5	797.727		1.24387	8;7;6;5;4;3;2	7	20S	Neat	PI16_HUMAN Peptidase inhibitor 16 OS=Homo sapiens GN=PI16 PE=1 SV=1	4.23433e+06	4.98156e+06	5.26695e+06
Q7Z7H5	1	1	100		21.2556	8	1	20S	Neat	TMED4_HUMAN Transmembrane emp24 domain-containing protein 4 OS=Homo sapiens GN=TMED4 PE=1 SV=1	416.775	3992.04	8858.8
P36222	24	24	3088.47		1.22996	8;7;6;5	4	Neat	20S	CH3L1_HUMAN Chitinase-3-like protein 1 OS=Homo sapiens GN=CHI3L1 PE=1 SV=2	1.24517e+08	1.16652e+08	1.01236e+08
P62491	1	0	98.8372		1	8	1	---	---	RB11A_HUMAN Ras-related protein Rab-11A OS=Homo sapiens GN=RAB11A PE=1 SV=3
Q15907	1	0	98.8372		1	8	1	---	---	RB11B_HUMAN Ras-related protein Rab-11B OS=Homo sapiens GN=RAB11B PE=1 SV=4
P01834	2	2	192.417		1.70102	8;7	2	5S	Neat	IGKC_HUMAN Ig kappa chain C region OS=Homo sapiens GN=IGKC PE=1 SV=1	119085	202566	173887
P08572	4	4	381.045		1.38034	8;7;6	3	20S	Neat	CO4A2_HUMAN Collagen alpha-2(IV) chain OS=Homo sapiens GN=COL4A2 PE=1 SV=4	3.00645e+06	3.43735e+06	4.14992e+06
P78417	3	3	298.916		3.00895	8;7	2	20S	Neat	GSTO1_HUMAN Glutathione S-transferase omega-1 OS=Homo sapiens GN=GSTO1 PE=1 SV=2	44398.9	84818.9	133594
Q63ZY3	1	0	99.4465		1	8;6	2	---	---	KANK2_HUMAN KN motif and ankyrin repeat domain-containing protein 2 OS=Homo sapiens GN=KANK2 PE=1 SV=1
O15145	1	1	89.5954		Infinity	8	1	20S	Neat	ARPC3_HUMAN Actin-related protein 2/3 complex subunit 3 OS=Homo sapiens GN=ARPC3 PE=1 SV=3	0	1907.79	23690.7
P52566	1	1	100		5.68771	8;7	2	20S	Neat	GDIR2_HUMAN Rho GDP-dissociation inhibitor 2 OS=Homo sapiens GN=ARHGDIB PE=1 SV=3	9394.67	19487.3	53434.2
O14514	5	5	486.164		1.17002	8;6	2	5S	Neat	BAI1_HUMAN Brain-specific angiogenesis inhibitor 1 OS=Homo sapiens GN=BAI1 PE=1 SV=1	1.25542e+06	1.46887e+06	1.46783e+06
Q5S007	1	1	89.5349		31.2438	8	1	20S	Neat	LRRK2_HUMAN Leucine-rich repeat serine/threonine-protein kinase 2 OS=Homo sapiens GN=LRRK2 PE=1 SV=2	563.066	2751.76	17592.3
Q3ZCW2	1	1	97.9058		Infinity	8	1	20S	Neat	LEGL_HUMAN Galectin-related protein OS=Homo sapiens GN=LGALSL PE=1 SV=2	0	733.394	6040.45
Q14CM0	1	1	98.9247		1.35038	8	1	5S	20S	FRPD4_HUMAN FERM and PDZ domain-containing protein 4 OS=Homo sapiens GN=FRMPD4 PE=1 SV=1	16606.8	17891.8	13249.5
P49913	1	1	100		Infinity	8	1	20S	Neat	CAMP_HUMAN Cathelicidin antimicrobial peptide OS=Homo sapiens GN=CAMP PE=1 SV=1	0	3381.26	21111.1
P25940	1	0	87.6471		1	8	1	---	---	CO5A3_HUMAN Collagen alpha-3(V) chain OS=Homo sapiens GN=COL5A3 PE=1 SV=3
Q8IZJ1	1	1	97.0588		5.28287	8	1	Neat	20S	UNC5B_HUMAN Netrin receptor UNC5B OS=Homo sapiens GN=UNC5B PE=1 SV=2	3774.96	3303.65	714.566
O15041	1	1	100		2.06008	8	1	5S	Neat	SEM3E_HUMAN Semaphorin-3E OS=Homo sapiens GN=SEMA3E PE=2 SV=1	1413.99	2912.95	2621.61
P01033	10	10	1486.74		1.18122	7;6;5;4	4	5S	20S	TIMP1_HUMAN Metalloproteinase inhibitor 1 OS=Homo sapiens GN=TIMP1 PE=1 SV=1	1.35471e+07	1.54611e+07	1.30892e+07
Q6ZRV2	1	0	96.5686		1	7;5;3	3	---	---	FA83H_HUMAN Protein FAM83H OS=Homo sapiens GN=FAM83H PE=1 SV=3
Q15848	2	2	300		5.76958	7;6;4	3	20S	Neat	ADIPO_HUMAN Adiponectin OS=Homo sapiens GN=ADIPOQ PE=1 SV=1	275589	717561	1.59003e+06
Q8IWL8	1	1	83.1522		1.56325	7	1	5S	20S	STH_HUMAN Saitohin OS=Homo sapiens GN=STH PE=1 SV=1	942792	1.04524e+06	668632
Q8N8S7	1	0	100		1	7;6;5;2	4	---	---	ENAH_HUMAN Protein enabled homolog OS=Homo sapiens GN=ENAH PE=1 SV=2
O75899	1	1	90.7104		2.26439	7	1	5S	20S	GABR2_HUMAN Gamma-aminobutyric acid type B receptor subunit 2 OS=Homo sapiens GN=GABBR2 PE=1 SV=1	593379	674895	298047
Q2WGJ9	1	0	100		1	7	1	---	---	FR1L6_HUMAN Fer-1-like protein 6 OS=Homo sapiens GN=FER1L6 PE=2 SV=2
Q9P0K1	10	10	1084.18		1.12906	7;6;4;3	4	5S	20S	ADA22_HUMAN Disintegrin and metalloproteinase domain-containing protein 22 OS=Homo sapiens GN=ADAM22 PE=1 SV=1	2.5034e+06	2.75613e+06	2.44108e+06
Q96CB9	1	1	96.4912		1.19307	7;5;3;2	4	5S	Neat	NSUN4_HUMAN Putative methyltransferase NSUN4 OS=Homo sapiens GN=NSUN4 PE=1 SV=2	1.55685e+06	1.85743e+06	1.77929e+06
A7XYQ1	1	1	83.0601		1.78909	7	1	Neat	20S	SOBP_HUMAN Sine oculis-binding protein homolog OS=Homo sapiens GN=SOBP PE=2 SV=2	120237	102473	67205.9
Q9NYW8	1	0	100		1	7	1	---	---	RBAK_HUMAN RB-associated KRAB zinc finger protein OS=Homo sapiens GN=RBAK PE=1 SV=1
Q9UHI8	2	1	198.37		1.40264	7	1	5S	Neat	ATS1_HUMAN A disintegrin and metalloproteinase with thrombospondin motifs 1 OS=Homo sapiens GN=ADAMTS1 PE=1 SV=4	12026.1	16868.2	14507.5
Q12907	11	11	1381.01		1.47541	7;6	2	5S	Neat	LMAN2_HUMAN Vesicular integral-membrane protein VIP36 OS=Homo sapiens GN=LMAN2 PE=1 SV=1	6.4248e+06	9.47919e+06	8.19273e+06
O43707	6	1	599.677		1.06122	7;2	2	5S	Neat	ACTN4_HUMAN Alpha-actinin-4 OS=Homo sapiens GN=ACTN4 PE=1 SV=2	738293	783493	745171
P22626	1	1	90.7104		1.73088	7	1	5S	20S	ROA2_HUMAN Heterogeneous nuclear ribonucleoproteins A2/B1 OS=Homo sapiens GN=HNRNPA2B1 PE=1 SV=2	94728.9	99434.9	57447.6
P54108	2	2	299.894		3.89001	7;6	2	20S	Neat	CRIS3_HUMAN Cysteine-rich secretory protein 3 OS=Homo sapiens GN=CRISP3 PE=1 SV=1	421457	911184	1.63947e+06
P20908	2	2	171.846		1.07913	7;5	2	5S	Neat	CO5A1_HUMAN Collagen alpha-1(V) chain OS=Homo sapiens GN=COL5A1 PE=1 SV=3	538637	581260	563217
Q9P225	2	2	287.329		1.39465	7;6;5;3	4	Neat	20S	DYH2_HUMAN Dynein heavy chain 2, axonemal OS=Homo sapiens GN=DNAH2 PE=1 SV=3	6.70444e+06	5.41422e+06	4.80727e+06
P42704	1	1	98.2759		1.1627	7	1	Neat	20S	LPPRC_HUMAN Leucine-rich PPR motif-containing protein, mitochondrial OS=Homo sapiens GN=LRPPRC PE=1 SV=3	188492	163412	162116
P51170	1	1	83.1522		1.33951	7	1	5S	20S	SCNNG_HUMAN Amiloride-sensitive sodium channel subunit gamma OS=Homo sapiens GN=SCNN1G PE=1 SV=4	546634	577289	430970
Q7Z3B1	20	20	2893.56		1.25131	7;6;5;4	4	5S	20S	NEGR1_HUMAN Neuronal growth regulator 1 OS=Homo sapiens GN=NEGR1 PE=1 SV=3	5.35848e+07	6.56994e+07	5.25045e+07
Q01518	1	1	83.5106		1.48618	7	1	Neat	20S	CAP1_HUMAN Adenylyl cyclase-associated protein 1 OS=Homo sapiens GN=CAP1 PE=1 SV=5	644404	488798	433598
Q9UL33	1	1	88		1.35817	7	1	Neat	20S	TPC2L_HUMAN Trafficking protein particle complex subunit 2-like protein OS=Homo sapiens GN=TRAPPC2L PE=1 SV=1	96751.2	84544.7	71236.2
O15015	1	1	97.8261		1.23156	7	1	Neat	20S	ZN646_HUMAN Zinc finger protein 646 OS=Homo sapiens GN=ZNF646 PE=1 SV=1	782652	708885	635495
Q9UHL4	10	10	1296.33		1.20015	7;6;5;4;3	5	Neat	20S	DPP2_HUMAN Dipeptidyl peptidase 2 OS=Homo sapiens GN=DPP7 PE=1 SV=3	1.01981e+06	943645	849732
P05090	6	6	590.051		1.35695	7;6	2	Neat	20S	APOD_HUMAN Apolipoprotein D OS=Homo sapiens GN=APOD PE=1 SV=1	256894	234430	189317
P15259	3	0	397.906		1	7	1	---	---	PGAM2_HUMAN Phosphoglycerate mutase 2 OS=Homo sapiens GN=PGAM2 PE=1 SV=3
P18669	6	3	895.174		1.80573	7	1	20S	Neat	PGAM1_HUMAN Phosphoglycerate mutase 1 OS=Homo sapiens GN=PGAM1 PE=1 SV=2	66598.4	112454	120259
Q8N0Y7	2	0	297.906		1	7	1	---	---	PGAM4_HUMAN Probable phosphoglycerate mutase 4 OS=Homo sapiens GN=PGAM4 PE=1 SV=1
O75629	1	1	98.3696		1.38569	7	1	20S	5S	CREG1_HUMAN Protein CREG1 OS=Homo sapiens GN=CREG1 PE=1 SV=1	255502	247493	342948
Q6UXG2	1	1	83.6957		2.84807	7	1	5S	Neat	K1324_HUMAN UPF0577 protein KIAA1324 OS=Homo sapiens GN=KIAA1324 PE=2 SV=2	11712.8	33358.8	19563.6
Q9P0K9	4	4	500		1.28328	7;6	2	5S	20S	CI004_HUMAN Uncharacterized protein C9orf4 OS=Homo sapiens GN=C9orf4 PE=2 SV=2	279760	329883	257062
O95711	1	1	98.9189		1.46872	7	1	Neat	20S	LY86_HUMAN Lymphocyte antigen 86 OS=Homo sapiens GN=LY86 PE=1 SV=1	25606.5	23614.5	17434.6
O43556	6	6	595.883		1.38473	7;6	2	Neat	20S	SGCE_HUMAN Epsilon-sarcoglycan OS=Homo sapiens GN=SGCE PE=1 SV=6	1.36453e+06	1.21535e+06	985407
Q15375	2	0	200		1	7;4	2	---	---	EPHA7_HUMAN Ephrin type-A receptor 7 OS=Homo sapiens GN=EPHA7 PE=1 SV=3
Q5JZY3	3	1	300		2.35833	7;4	2	5S	20S	EPHAA_HUMAN Ephrin type-A receptor 10 OS=Homo sapiens GN=EPHA10 PE=2 SV=1	26217	26500.8	11237.1
Q9BXJ4	4	4	400		1.87186	7;6	2	Neat	20S	C1QT3_HUMAN Complement C1q tumor necrosis factor-related protein 3 OS=Homo sapiens GN=C1QTNF3 PE=2 SV=1	286621	269264	153121
P05937	8	8	884.847		1.25542	7	1	5S	20S	CALB1_HUMAN Calbindin OS=Homo sapiens GN=CALB1 PE=1 SV=2	321508	381394	303797
Q9H4G0	1	1	98.913		1.38803	7	1	Neat	20S	E41L1_HUMAN Band 4.1-like protein 1 OS=Homo sapiens GN=EPB41L1 PE=1 SV=2	216990	215247	156330
O75787	3	3	400		1.59366	7	1	Neat	20S	RENR_HUMAN Renin receptor OS=Homo sapiens GN=ATP6AP2 PE=1 SV=2	420409	369995	263802
P02461	4	4	485.792		1.24684	7;6	2	5S	Neat	CO3A1_HUMAN Collagen alpha-1(III) chain OS=Homo sapiens GN=COL3A1 PE=1 SV=4	266532	332322	291119
P55083	5	5	694.403		3.2314	7;6	2	Neat	20S	MFAP4_HUMAN Microfibril-associated glycoprotein 4 OS=Homo sapiens GN=MFAP4 PE=1 SV=2	1.36308e+07	1.21166e+07	4.21824e+06
O60939	2	2	200		1.78206	7	1	5S	Neat	SCN2B_HUMAN Sodium channel subunit beta-2 OS=Homo sapiens GN=SCN2B PE=1 SV=1	44942.1	80089.4	52922.9
Q9UPQ9	1	1	83.0601		1.46446	7	1	20S	Neat	TNR6B_HUMAN Trinucleotide repeat-containing gene 6B protein OS=Homo sapiens GN=TNRC6B PE=1 SV=4	100043	117635	146509
O75828	2	0	200		1	7	1	---	---	CBR3_HUMAN Carbonyl reductase [NADPH] 3 OS=Homo sapiens GN=CBR3 PE=1 SV=3
P16152	7	5	698.907		1.31135	7	1	5S	Neat	CBR1_HUMAN Carbonyl reductase [NADPH] 1 OS=Homo sapiens GN=CBR1 PE=1 SV=3	171927	225456	197126
Q92845	1	1	92.6316		1.39809	7	1	Neat	20S	KIFA3_HUMAN Kinesin-associated protein 3 OS=Homo sapiens GN=KIFAP3 PE=1 SV=2	171908	126479	122959
Q96CG8	2	1	200		1.54145	7	1	5S	20S	CTHR1_HUMAN Collagen triple helix repeat-containing protein 1 OS=Homo sapiens GN=CTHRC1 PE=1 SV=1	22140.6	26055.1	16903
Q96EK4	1	1	98.3607		2.07759	7	1	5S	20S	THA11_HUMAN THAP domain-containing protein 11 OS=Homo sapiens GN=THAP11 PE=1 SV=2	39321.9	61073.3	29396.2
Q9UKI9	1	1	97.4227		1.41827	7;6	2	20S	Neat	PO2F3_HUMAN POU domain, class 2, transcription factor 3 OS=Homo sapiens GN=POU2F3 PE=2 SV=3	2.7423e+06	3.36762e+06	3.88933e+06
P08123	4	4	388.759		2.33547	7;6	2	5S	Neat	CO1A2_HUMAN Collagen alpha-2(I) chain OS=Homo sapiens GN=COL1A2 PE=1 SV=7	278606	650676	540593
Q9BZM5	2	1	200		1.62592	7	1	5S	20S	N2DL2_HUMAN NKG2D ligand 2 OS=Homo sapiens GN=ULBP2 PE=1 SV=1	43425.1	52436.2	32250.2
Q6ZSZ6	1	1	100		4.88352	7	1	20S	Neat	TSH1_HUMAN Teashirt homolog 1 OS=Homo sapiens GN=TSHZ1 PE=2 SV=2	59461.1	167932	290380
Q641Q3	1	1	100		1.38207	7	1	Neat	20S	METRL_HUMAN Meteorin-like protein OS=Homo sapiens GN=METRNL PE=2 SV=1	39292.9	38831.3	28430.5
P07738	2	2	200		7.94431	7	1	20S	Neat	PMGE_HUMAN Bisphosphoglycerate mutase OS=Homo sapiens GN=BPGM PE=1 SV=2	28284	78662.8	224697
Q9BU40	2	2	200		1.27932	7;4	2	5S	20S	CRDL1_HUMAN Chordin-like protein 1 OS=Homo sapiens GN=CHRDL1 PE=2 SV=1	113097	122820	96004.4
P33527	1	0	100		1	7	1	---	---	MRP1_HUMAN Multidrug resistance-associated protein 1 OS=Homo sapiens GN=ABCC1 PE=1 SV=3
Q8WUM0	1	1	100		1.37777	7	1	Neat	20S	NU133_HUMAN Nuclear pore complex protein Nup133 OS=Homo sapiens GN=NUP133 PE=1 SV=2	44381.8	33547.3	32212.9
P00491	4	4	400		123.16	7	1	20S	Neat	PNPH_HUMAN Purine nucleoside phosphorylase OS=Homo sapiens GN=PNP PE=1 SV=2	994.441	63026.1	122476
Q8WXX0	1	1	98.3607		1.12338	7	1	Neat	20S	DYH7_HUMAN Dynein heavy chain 7, axonemal OS=Homo sapiens GN=DNAH7 PE=1 SV=2	219636	217188	195513
P06753	2	0	298.372		1	7;6	2	---	---	TPM3_HUMAN Tropomyosin alpha-3 chain OS=Homo sapiens GN=TPM3 PE=1 SV=1
P67936	4	2	498.372		59.2115	7;6	2	20S	Neat	TPM4_HUMAN Tropomyosin alpha-4 chain OS=Homo sapiens GN=TPM4 PE=1 SV=3	1076.47	26450.5	63739.5
Q16775	4	4	387.258		1.65318	7	1	20S	Neat	GLO2_HUMAN Hydroxyacylglutathione hydrolase, mitochondrial OS=Homo sapiens GN=HAGH PE=1 SV=2	37278.1	50144.6	61627.3
Q13449	9	9	1395.13		1.34401	7;6;5;4;3	5	20S	Neat	LSAMP_HUMAN Limbic system-associated membrane protein OS=Homo sapiens GN=LSAMP PE=1 SV=2	2.08478e+07	2.62766e+07	2.80196e+07
Q9Y696	2	2	200		1.13389	7	1	Neat	5S	CLIC4_HUMAN Chloride intracellular channel protein 4 OS=Homo sapiens GN=CLIC4 PE=1 SV=4	67483	59514.5	66478.3
Q9BYN0	1	1	88.3598		1.74146	7	1	5S	Neat	SRXN1_HUMAN Sulfiredoxin-1 OS=Homo sapiens GN=SRXN1 PE=1 SV=2	14373.6	25031.1	19204.3
P11142	3	2	300		1.33467	7;3	2	5S	20S	HSP7C_HUMAN Heat shock cognate 71 kDa protein OS=Homo sapiens GN=HSPA8 PE=1 SV=1	50609.1	57085.4	42771
Q08174	5	5	493.012		1.10249	7;6;5;3;2	5	Neat	20S	PCDH1_HUMAN Protocadherin-1 OS=Homo sapiens GN=PCDH1 PE=1 SV=2	1.31354e+06	1.25324e+06	1.19144e+06
Q9H008	2	2	197.268		1.32436	7	1	20S	5S	LHPP_HUMAN Phospholysine phosphohistidine inorganic pyrophosphate phosphatase OS=Homo sapiens GN=LHPP PE=1 SV=2	11499.2	9886.15	13092.8
Q8NFF2	1	1	83.1522		1.19065	7	1	Neat	5S	NCKX4_HUMAN Sodium/potassium/calcium exchanger 4 OS=Homo sapiens GN=SLC24A4 PE=2 SV=2	16575.5	13921.4	14885.1
Q3L8U1	1	1	92.3497		1.90214	7	1	Neat	20S	CHD9_HUMAN Chromodomain-helicase-DNA-binding protein 9 OS=Homo sapiens GN=CHD9 PE=1 SV=2	37301.2	32471.7	19610.1
P26927	21	11	2297.13		2.72877	7;3;2	3	20S	Neat	HGFL_HUMAN Hepatocyte growth factor-like protein OS=Homo sapiens GN=MST1 PE=1 SV=2	2.655e+06	4.64652e+06	7.2449e+06
Q8N9R6	1	1	98.0769		1.55849	7	1	Neat	20S	CDRT4_HUMAN CMT1A duplicated region transcript 4 protein OS=Homo sapiens GN=CDRT4 PE=2 SV=2	11326.2	9829.59	7267.45
P35609	2	1	198.077		1.53984	7;6;2	3	5S	Neat	ACTN2_HUMAN Alpha-actinin-2 OS=Homo sapiens GN=ACTN2 PE=1 SV=1	124889	192310	149295
P53041	3	3	285.946		1.15245	7;6	2	Neat	20S	PPP5_HUMAN Serine/threonine-protein phosphatase 5 OS=Homo sapiens GN=PPP5C PE=1 SV=1	312418	310565	271090
O95336	3	3	299.457		1.24351	7	1	5S	20S	6PGL_HUMAN 6-phosphogluconolactonase OS=Homo sapiens GN=PGLS PE=1 SV=2	55641.6	61199.3	49214.9
O43166	1	1	86.413		5.39949	7	1	20S	Neat	SI1L1_HUMAN Signal-induced proliferation-associated 1-like protein 1 OS=Homo sapiens GN=SIPA1L1 PE=1 SV=4	5505.78	7542.69	29728.4
P07951	1	0	99.4536		1	7	1	---	---	TPM2_HUMAN Tropomyosin beta chain OS=Homo sapiens GN=TPM2 PE=1 SV=1
P09493	1	0	99.4536		1	7	1	---	---	TPM1_HUMAN Tropomyosin alpha-1 chain OS=Homo sapiens GN=TPM1 PE=1 SV=2
Q10567	2	0	200		1	7	1	---	---	AP1B1_HUMAN AP-1 complex subunit beta-1 OS=Homo sapiens GN=AP1B1 PE=1 SV=2
P22748	6	6	692.322		1.57258	7;6	2	Neat	20S	CAH4_HUMAN Carbonic anhydrase 4 OS=Homo sapiens GN=CA4 PE=1 SV=2	1.36346e+06	1.26181e+06	867023
Q8TBZ6	1	1	100		1.54889	7	1	Neat	5S	RG9D2_HUMAN RNA (guanine-9-)-methyltransferase domain-containing protein 2 OS=Homo sapiens GN=RG9MTD2 PE=2 SV=1	38930.7	25134.6	32919.4
O00299	2	2	190.71		8.57239	7	1	20S	Neat	CLIC1_HUMAN Chloride intracellular channel protein 1 OS=Homo sapiens GN=CLIC1 PE=1 SV=4	3570.66	11471.2	30609.1
Q8IWT1	1	1	97.9058		1.83117	7	1	5S	20S	SCN4B_HUMAN Sodium channel subunit beta-4 OS=Homo sapiens GN=SCN4B PE=1 SV=1	13332.2	19356	10570.3
Q9NPI6	1	1	97.8378		1.41721	7	1	Neat	20S	DCP1A_HUMAN mRNA-decapping enzyme 1A OS=Homo sapiens GN=DCP1A PE=1 SV=2	22781.9	22597.3	16075.2
P28799	1	1	100		1.16395	7	1	5S	Neat	GRN_HUMAN Granulins OS=Homo sapiens GN=GRN PE=1 SV=2	19794	23039.3	20993
Q9NZJ4	1	1	87.2449		308.548	7	1	20S	Neat	SACS_HUMAN Sacsin OS=Homo sapiens GN=SACS PE=1 SV=2	150.879	21424.3	46553.3
A6NL28	1	1	97.8261		8.96988	7	1	20S	Neat	TPM3L_HUMAN Putative tropomyosin alpha-3 chain-like protein OS=Homo sapiens PE=5 SV=2	3351.66	13480.7	30064
Q5VY80	1	0	100		1	7	1	---	---	RET1L_HUMAN Retinoic acid early transcript 1L protein OS=Homo sapiens GN=RAET1L PE=2 SV=1
Q6H3X3	1	0	100		1	7	1	---	---	RET1G_HUMAN Retinoic acid early transcript 1G protein OS=Homo sapiens GN=RAET1G PE=1 SV=1
Q9H013	1	0	100		1	7	1	---	---	ADA19_HUMAN Disintegrin and metalloproteinase domain-containing protein 19 OS=Homo sapiens GN=ADAM19 PE=1 SV=3
O95156	1	0	98.9418		1	7	1	---	---	NXPH2_HUMAN Neurexophilin-2 OS=Homo sapiens GN=NXPH2 PE=2 SV=2
P58417	1	0	98.9418		1	7	1	---	---	NXPH1_HUMAN Neurexophilin-1 OS=Homo sapiens GN=NXPH1 PE=2 SV=1
Q9Y2T1	1	1	87.5		2.63259	7	1	20S	Neat	AXIN2_HUMAN Axin-2 OS=Homo sapiens GN=AXIN2 PE=1 SV=1	12423.7	22990.5	32706.4
P0CG38	6	0	794.488		1	7;6;5;2	4	---	---	POTEI_HUMAN POTE ankyrin domain family member I OS=Homo sapiens GN=POTEI PE=3 SV=1
P0CG39	4	0	600		1	7;6;5;2	4	---	---	POTEJ_HUMAN POTE ankyrin domain family member J OS=Homo sapiens GN=POTEJ PE=3 SV=1
Q9Y2G1	2	1	191.339		1.77815	7;6;5	3	5S	Neat	MRF_HUMAN Myelin gene regulatory factor OS=Homo sapiens GN=MRF PE=1 SV=3	52992.2	94228.2	57529.8
A8MT79	3	0	296.094		1	7;6;5	3	---	---	ZAGL1_HUMAN Putative zinc-alpha-2-glycoprotein-like 1 OS=Homo sapiens PE=5 SV=2
P25311	22	19	2871.94		5.71271	7;6;5	3	20S	Neat	ZA2G_HUMAN Zinc-alpha-2-glycoprotein OS=Homo sapiens GN=AZGP1 PE=1 SV=2	1.08647e+07	2.26496e+07	6.20667e+07
Q9BS40	1	1	100		12.9432	7	1	20S	Neat	LXN_HUMAN Latexin OS=Homo sapiens GN=LXN PE=1 SV=2	2014.21	11881	26070.2
Q9BWP8	1	1	97.8142		11.4018	7;6	2	20S	Neat	COL11_HUMAN Collectin-11 OS=Homo sapiens GN=COLEC11 PE=1 SV=1	2502.55	12915.8	28533.7
Q9UBR2	6	6	790.893		1.31628	7;6	2	5S	20S	CATZ_HUMAN Cathepsin Z OS=Homo sapiens GN=CTSZ PE=1 SV=1	7.61177e+06	7.88401e+06	5.9896e+06
P27169	7	7	1000		1.38322	7;6;5	3	20S	Neat	PON1_HUMAN Serum paraoxonase/arylesterase 1 OS=Homo sapiens GN=PON1 PE=1 SV=3	6.29985e+06	8.02639e+06	8.71405e+06
Q9H6B4	1	1	98.2759		1.56091	7	1	5S	Neat	CLMP_HUMAN CXADR-like membrane protein OS=Homo sapiens GN=CLMP PE=1 SV=1	2763.19	4313.11	3188.86
P01911	1	0	100		1	7	1	---	---	2B1F_HUMAN HLA class II histocompatibility antigen, DRB1-15 beta chain OS=Homo sapiens GN=HLA-DRB1 PE=1 SV=2
P01912	1	0	100		1	7	1	---	---	2B13_HUMAN HLA class II histocompatibility antigen, DRB1-3 chain OS=Homo sapiens GN=HLA-DRB1 PE=1 SV=2
P04440	1	0	100		1	7	1	---	---	DPB1_HUMAN HLA class II histocompatibility antigen, DP beta 1 chain OS=Homo sapiens GN=HLA-DPB1 PE=1 SV=1
P20039	1	0	100		1	7	1	---	---	2B1B_HUMAN HLA class II histocompatibility antigen, DRB1-11 beta chain OS=Homo sapiens GN=HLA-DRB1 PE=1 SV=1
Q5Y7A7	1	0	100		1	7	1	---	---	2B1D_HUMAN HLA class II histocompatibility antigen, DRB1-13 beta chain OS=Homo sapiens GN=HLA-DRB1 PE=1 SV=1
Q95IE3	1	0	100		1	7	1	---	---	2B1C_HUMAN HLA class II histocompatibility antigen, DRB1-12 beta chain OS=Homo sapiens GN=HLA-DRB1 PE=1 SV=1
Q9H0R4	1	1	98.3957		1.92503	7	1	5S	20S	HDHD2_HUMAN Haloacid dehalogenase-like hydrolase domain-containing protein 2 OS=Homo sapiens GN=HDHD2 PE=1 SV=1	4348.93	6928.37	3599.1
Q9UJQ1	1	1	198.919		1.83091	7	1	5S	Neat	LAMP5_HUMAN Lysosome-associated membrane glycoprotein 5 OS=Homo sapiens GN=LAMP5 PE=1 SV=1	6584.34	12055.4	8208.21
Q9UGM5	9	9	1089.45		1.45607	7;6;5;4;3;2	6	5S	Neat	FETUB_HUMAN Fetuin-B OS=Homo sapiens GN=FETUB PE=1 SV=2	8.22505e+06	1.19763e+07	1.11916e+07
Q13740	24	24	3784.7		1.06297	7;6;5;4;3;2	6	Neat	20S	CD166_HUMAN CD166 antigen OS=Homo sapiens GN=ALCAM PE=1 SV=2	2.39204e+07	2.25446e+07	2.25033e+07
P07451	1	1	100		48.9112	7	1	20S	Neat	CAH3_HUMAN Carbonic anhydrase 3 OS=Homo sapiens GN=CA3 PE=1 SV=3	371.693	10337.8	18179.9
Q9HD45	1	1	100		1.41471	7	1	5S	20S	TM9S3_HUMAN Transmembrane 9 superfamily member 3 OS=Homo sapiens GN=TM9SF3 PE=1 SV=2	5096.12	5106.13	3609.31
Q9UBX8	1	1	98.9189		Infinity	7	1	20S	Neat	B4GT6_HUMAN Beta-1,4-galactosyltransferase 6 OS=Homo sapiens GN=B4GALT6 PE=1 SV=1	0	6111.31	10583.7
Q9Y6Y9	1	1	100		9.71951	7	1	5S	20S	LY96_HUMAN Lymphocyte antigen 96 OS=Homo sapiens GN=LY96 PE=1 SV=2	2605.1	4258.48	438.137
Q9BXR6	3	2	300		11.1919	7;6;5;3	4	20S	Neat	FHR5_HUMAN Complement factor H-related protein 5 OS=Homo sapiens GN=CFHR5 PE=1 SV=1	37284.8	116075	417289
O15079	1	0	94.086		1	7	1	---	---	SNPH_HUMAN Syntaphilin OS=Homo sapiens GN=SNPH PE=1 SV=2
Q9NX95	1	0	94.086		1	7	1	---	---	SYBU_HUMAN Syntabulin OS=Homo sapiens GN=SYBU PE=1 SV=2
O94919	15	15	2086.31		1.25632	7;6	2	5S	20S	ENDD1_HUMAN Endonuclease domain-containing 1 protein OS=Homo sapiens GN=ENDOD1 PE=1 SV=2	1.75716e+07	1.99141e+07	1.58511e+07
Q9NT99	22	15	2541.12		1.26886	7;6;5;4;3;2	6	Neat	20S	LRC4B_HUMAN Leucine-rich repeat-containing protein 4B OS=Homo sapiens GN=LRRC4B PE=1 SV=3	2.11103e+07	2.1083e+07	1.66372e+07
P49019	1	0	97.3545		1	7	1	---	---	HCAR3_HUMAN Hydroxycarboxylic acid receptor 3 OS=Homo sapiens GN=HCAR3 PE=1 SV=2
Q8TDS4	1	0	97.3545		1	7	1	---	---	HCAR2_HUMAN Hydroxycarboxylic acid receptor 2 OS=Homo sapiens GN=HCAR2 PE=1 SV=1
Q9UKU9	2	2	200		1.6214	7;6	2	Neat	20S	ANGL2_HUMAN Angiopoietin-related protein 2 OS=Homo sapiens GN=ANGPTL2 PE=2 SV=1	178012	149209	109789
O00716	1	0	99.5475		1	7	1	---	---	E2F3_HUMAN Transcription factor E2F3 OS=Homo sapiens GN=E2F3 PE=1 SV=1
Q15404	1	1	97.2826		Infinity	7	1	20S	Neat	RSU1_HUMAN Ras suppressor protein 1 OS=Homo sapiens GN=RSU1 PE=1 SV=3	0	1092.76	2501.14
P00558	17	12	2080.23		1.44485	7;5	2	5S	Neat	PGK1_HUMAN Phosphoglycerate kinase 1 OS=Homo sapiens GN=PGK1 PE=1 SV=3	4.11233e+06	5.94168e+06	5.36204e+06
P07205	4	0	489.933		1	7;5	2	---	---	PGK2_HUMAN Phosphoglycerate kinase 2 OS=Homo sapiens GN=PGK2 PE=1 SV=3
Q9Y473	1	1	90.7104		4.23647	7	1	Neat	20S	ZN175_HUMAN Zinc finger protein 175 OS=Homo sapiens GN=ZNF175 PE=1 SV=1	4409.91	2991.29	1040.94
Q2TV78	10	0	1097.97		1	7;3;2	3	---	---	MSTP9_HUMAN Putative macrophage-stimulating protein MSTP9 OS=Homo sapiens GN=MST1P9 PE=5 SV=2
O95198	1	1	87.5		48.6105	7	1	20S	Neat	KLHL2_HUMAN Kelch-like protein 2 OS=Homo sapiens GN=KLHL2 PE=1 SV=2	66.0537	132.813	3210.91
P06733	16	13	1988.41		1.17991	7;6;5	3	5S	Neat	ENOA_HUMAN Alpha-enolase OS=Homo sapiens GN=ENO1 PE=1 SV=2	5.98989e+06	7.06754e+06	6.92937e+06
P27797	9	9	1499.56		1.60974	7;6;5;4;3;2	6	5S	20S	CALR_HUMAN Calreticulin OS=Homo sapiens GN=CALR PE=1 SV=1	6.43683e+06	8.49581e+06	5.27775e+06
Q6AHZ1	1	0	100		1	6	1	---	---	Z518A_HUMAN Zinc finger protein 518A OS=Homo sapiens GN=ZNF518A PE=1 SV=2
Q14118	15	15	2091.33		1.26912	6;5	2	5S	Neat	DAG1_HUMAN Dystroglycan OS=Homo sapiens GN=DAG1 PE=1 SV=2	2.84548e+07	3.61125e+07	3.29987e+07
Q9BXS5	1	0	90.3602		1	6	1	---	---	AP1M1_HUMAN AP-1 complex subunit mu-1 OS=Homo sapiens GN=AP1M1 PE=1 SV=3
Q9UBQ6	9	9	1293.67		1.51932	6	1	5S	20S	EXTL2_HUMAN Exostosin-like 2 OS=Homo sapiens GN=EXTL2 PE=1 SV=1	1.09949e+07	1.21052e+07	7.96747e+06
Q8N6R0	1	1	94.7202		1.14078	6	1	20S	Neat	MTL13_HUMAN Methyltransferase-like protein 13 OS=Homo sapiens GN=METTL13 PE=1 SV=1	3.20684e+06	3.27089e+06	3.65831e+06
P02745	1	1	95.2381		2.244	6	1	20S	Neat	C1QA_HUMAN Complement C1q subcomponent subunit A OS=Homo sapiens GN=C1QA PE=1 SV=2	504802	630357	1.13277e+06
Q96AP7	3	3	500		1.48649	6;5	2	5S	20S	ESAM_HUMAN Endothelial cell-selective adhesion molecule OS=Homo sapiens GN=ESAM PE=1 SV=1	2.17455e+06	3.01248e+06	2.02658e+06
Q86XX4	1	1	89.1949		2.13888	6	1	5S	20S	FRAS1_HUMAN Extracellular matrix protein FRAS1 OS=Homo sapiens GN=FRAS1 PE=2 SV=1	311120	452323	211477
O14576	1	1	94.5148		1.60146	6	1	5S	Neat	DC1I1_HUMAN Cytoplasmic dynein 1 intermediate chain 1 OS=Homo sapiens GN=DYNC1I1 PE=1 SV=2	5.34127e+06	8.55386e+06	7.08909e+06
Q9UNN8	5	5	796.199		1.69314	6;5	2	20S	Neat	EPCR_HUMAN Endothelial protein C receptor OS=Homo sapiens GN=PROCR PE=1 SV=1	3.81981e+06	5.92522e+06	6.46747e+06
Q9Y5G3	1	1	90.4963		6.2932	6	1	5S	20S	PCDGD_HUMAN Protocadherin gamma-B1 OS=Homo sapiens GN=PCDHGB1 PE=2 SV=1	798541	2.52999e+06	402020
Q15057	1	1	90.411		1.1682	6	1	20S	Neat	ACAP2_HUMAN Arf-GAP with coiled-coil, ANK repeat and PH domain-containing protein 2 OS=Homo sapiens GN=ACAP2 PE=1 SV=3	688822	744844	804683
O94760	3	3	298.309		1.64113	6	1	Neat	20S	DDAH1_HUMAN N(G),N(G)-dimethylarginine dimethylaminohydrolase 1 OS=Homo sapiens GN=DDAH1 PE=1 SV=3	580494	576247	353716
Q9GZX9	1	1	200		1.68718	6;5	2	5S	20S	TWSG1_HUMAN Twisted gastrulation protein homolog 1 OS=Homo sapiens GN=TWSG1 PE=2 SV=1	855627	1.18971e+06	705145
Q15782	8	8	886.567		1.34721	6	1	Neat	20S	CH3L2_HUMAN Chitinase-3-like protein 2 OS=Homo sapiens GN=CHI3L2 PE=1 SV=1	2.62415e+06	2.55894e+06	1.94783e+06
P54756	5	5	499.245		1.70264	6;5	2	Neat	20S	EPHA5_HUMAN Ephrin type-A receptor 5 OS=Homo sapiens GN=EPHA5 PE=1 SV=3	3.44384e+06	3.20594e+06	2.02265e+06
O43542	1	0	95.2632		1	6	1	---	---	XRCC3_HUMAN DNA repair protein XRCC3 OS=Homo sapiens GN=XRCC3 PE=1 SV=1
Q9HCJ2	5	0	581.322		1	6;5;3;2	4	---	---	LRC4C_HUMAN Leucine-rich repeat-containing protein 4C OS=Homo sapiens GN=LRRC4C PE=1 SV=1
Q9Y223	2	2	178.784		1.49121	6	1	20S	Neat	GLCNE_HUMAN Bifunctional UDP-N-acetylglucosamine 2-epimerase/N-acetylmannosamine kinase OS=Homo sapiens GN=GNE PE=1 SV=1	2.32352e+06	2.55902e+06	3.46485e+06
Q9H2A7	2	2	200		1.11461	6;5	2	5S	Neat	CXL16_HUMAN C-X-C motif chemokine 16 OS=Homo sapiens GN=CXCL16 PE=2 SV=4	1.85258e+06	2.06489e+06	1.93971e+06
Q9UBX7	5	5	593.346		1.59981	6;5	2	5S	20S	KLK11_HUMAN Kallikrein-11 OS=Homo sapiens GN=KLK11 PE=1 SV=2	846065	1.32466e+06	828014
P14207	5	5	489.112		1.43167	6	1	5S	Neat	FOLR2_HUMAN Folate receptor beta OS=Homo sapiens GN=FOLR2 PE=1 SV=4	812629	1.16342e+06	1.04071e+06
Q9Y617	11	11	1186.63		1.79594	6;5	2	5S	20S	SERC_HUMAN Phosphoserine aminotransferase OS=Homo sapiens GN=PSAT1 PE=1 SV=2	1.31322e+06	1.48288e+06	825687
O95633	3	3	299.788		1.49907	6	1	5S	Neat	FSTL3_HUMAN Follistatin-related protein 3 OS=Homo sapiens GN=FSTL3 PE=1 SV=1	692796	1.03855e+06	955464
O43827	6	6	794.144		1.4412	6;5	2	Neat	20S	ANGL7_HUMAN Angiopoietin-related protein 7 OS=Homo sapiens GN=ANGPTL7 PE=1 SV=1	1.21044e+06	1.09771e+06	839880
Q9NS85	3	3	287.182		1.60992	6	1	5S	20S	CAH10_HUMAN Carbonic anhydrase-related protein 10 OS=Homo sapiens GN=CA10 PE=1 SV=1	557237	573182	356032
P52799	3	3	390.062		1.44252	6	1	5S	Neat	EFNB2_HUMAN Ephrin-B2 OS=Homo sapiens GN=EFNB2 PE=1 SV=1	780851	1.12639e+06	1.02747e+06
P30613	1	0	100		1	6;4	2	---	---	KPYR_HUMAN Pyruvate kinase isozymes R/L OS=Homo sapiens GN=PKLR PE=1 SV=2
P18074	1	1	94.2918		1.43177	6	1	5S	Neat	ERCC2_HUMAN TFIIH basal transcription factor complex helicase XPD subunit OS=Homo sapiens GN=ERCC2 PE=1 SV=1	935498	1.33942e+06	1.1909e+06
Q8WXH0	1	1	94.9206		1.18406	6	1	5S	20S	SYNE2_HUMAN Nesprin-2 OS=Homo sapiens GN=SYNE2 PE=1 SV=3	461660	525692	443974
P09104	12	10	1692.87		1.25695	6;5	2	5S	20S	ENOG_HUMAN Gamma-enolase OS=Homo sapiens GN=ENO2 PE=1 SV=3	5.67076e+06	6.21255e+06	4.94257e+06
Q04756	8	8	1097.4		2.37033	6;3;2	3	20S	Neat	HGFA_HUMAN Hepatocyte growth factor activator OS=Homo sapiens GN=HGFAC PE=1 SV=1	5.23783e+06	8.45309e+06	1.24154e+07
P57087	4	4	499.153		1.44739	6	1	Neat	20S	JAM2_HUMAN Junctional adhesion molecule B OS=Homo sapiens GN=JAM2 PE=1 SV=1	665579	584377	459849
Q6PJG9	1	1	100		1.17988	6	1	Neat	20S	LRFN4_HUMAN Leucine-rich repeat and fibronectin type-III domain-containing protein 4 OS=Homo sapiens GN=LRFN4 PE=1 SV=1	676849	598997	573659
Q8NES3	5	5	591.452		2.62111	6	1	Neat	20S	LFNG_HUMAN Beta-1,3-N-acetylglucosaminyltransferase lunatic fringe OS=Homo sapiens GN=LFNG PE=1 SV=2	995498	578224	379800
O15516	1	1	90.592		1.17174	6	1	Neat	20S	CLOCK_HUMAN Circadian locomoter output cycles protein kaput OS=Homo sapiens GN=CLOCK PE=1 SV=1	996285	906413	850258
O60241	4	4	494.521		1.28082	6;5;4	3	5S	20S	BAI2_HUMAN Brain-specific angiogenesis inhibitor 2 OS=Homo sapiens GN=BAI2 PE=2 SV=2	2.60673e+06	2.94898e+06	2.30241e+06
Q9BUD6	2	2	287.426		1.87913	6	1	5S	20S	SPON2_HUMAN Spondin-2 OS=Homo sapiens GN=SPON2 PE=1 SV=3	247549	251985	134097
Q9HBW1	4	0	484.175		1	6;5;3;2	4	---	---	LRRC4_HUMAN Leucine-rich repeat-containing protein 4 OS=Homo sapiens GN=LRRC4 PE=1 SV=2
Q3BBW0	1	0	90.1691		1	6	1	---	---	NBPF9_HUMAN Neuroblastoma breakpoint family member 9 OS=Homo sapiens GN=NBPF9 PE=2 SV=1
Q5SXJ2	1	0	90.1691		1	6	1	---	---	NBPFG_HUMAN Neuroblastoma breakpoint family member 16 OS=Homo sapiens GN=NBPF16 PE=3 SV=1
Q8N660	1	0	90.1691		1	6	1	---	---	NBPFF_HUMAN Neuroblastoma breakpoint family member 15 OS=Homo sapiens GN=NBPF15 PE=2 SV=2
Q9Y4D1	1	1	94.4269		1.98242	6	1	5S	20S	DAAM1_HUMAN Disheveled-associated activator of morphogenesis 1 OS=Homo sapiens GN=DAAM1 PE=1 SV=2	144207	194154	97938.1
O60279	2	2	186.229		1.31928	6;5;3;2	4	5S	20S	SUSD5_HUMAN Sushi domain-containing protein 5 OS=Homo sapiens GN=SUSD5 PE=1 SV=3	151141	170049	128895
P98172	2	2	296.957		1.32122	6	1	5S	20S	EFNB1_HUMAN Ephrin-B1 OS=Homo sapiens GN=EFNB1 PE=1 SV=1	236514	282428	213763
Q9BUJ0	2	2	192.714		1.45307	6	1	Neat	20S	ABHEA_HUMAN Abhydrolase domain-containing protein 14A OS=Homo sapiens GN=ABHD14A PE=2 SV=2	402917	379191	277286
Q9NX62	7	7	888.184		1.23235	6;5	2	20S	5S	IMPA3_HUMAN Inositol monophosphatase 3 OS=Homo sapiens GN=IMPAD1 PE=1 SV=1	2.02034e+06	1.68876e+06	2.08114e+06
Q8NA61	1	1	93.0159		1.78566	6	1	5S	20S	SPERT_HUMAN Spermatid-associated protein OS=Homo sapiens GN=SPERT PE=2 SV=1	146521	236052	132193
O14556	1	0	99.4424		1	6	1	---	---	G3PT_HUMAN Glyceraldehyde-3-phosphate dehydrogenase, testis-specific OS=Homo sapiens GN=GAPDHS PE=1 SV=2
Q92820	8	8	1089.1		1.2843	6;5	2	5S	20S	GGH_HUMAN Gamma-glutamyl hydrolase OS=Homo sapiens GN=GGH PE=1 SV=2	2.88072e+06	3.5251e+06	2.74478e+06
P11226	4	4	399.683		19.2621	6	1	20S	Neat	MBL2_HUMAN Mannose-binding protein C OS=Homo sapiens GN=MBL2 PE=1 SV=2	62837.6	507368	1.21038e+06
Q9UL41	1	1	98.3105		2.07361	6	1	5S	20S	PNMA3_HUMAN Paraneoplastic antigen Ma3 OS=Homo sapiens GN=PNMA3 PE=2 SV=2	108404	147799	71276.2
P10153	2	2	385.873		1.79492	6;5	2	20S	Neat	RNAS2_HUMAN Non-secretory ribonuclease OS=Homo sapiens GN=RNASE2 PE=1 SV=2	1.10331e+06	1.67461e+06	1.98035e+06
P30740	6	5	696.324		1.10403	6;5	2	5S	Neat	ILEU_HUMAN Leukocyte elastase inhibitor OS=Homo sapiens GN=SERPINB1 PE=1 SV=1	1.07795e+06	1.19009e+06	1.10557e+06
Q96JC1	2	1	187.942		Infinity	6	1	5S	Neat	VPS39_HUMAN Vam6/Vps39-like protein OS=Homo sapiens GN=VPS39 PE=1 SV=2	0	12975.9	4880.14
P15586	7	7	692.097		1.24016	6;5;3;2	4	Neat	20S	GNS_HUMAN N-acetylglucosamine-6-sulfatase OS=Homo sapiens GN=GNS PE=1 SV=3	1.68687e+06	1.4399e+06	1.36021e+06
Q8WVQ1	12	11	1386.4		1.16256	6;5	2	20S	5S	CANT1_HUMAN Soluble calcium-activated nucleotidase 1 OS=Homo sapiens GN=CANT1 PE=1 SV=1	4.21721e+06	3.92398e+06	4.56188e+06
O76061	3	3	298.425		1.42714	6;5	2	5S	20S	STC2_HUMAN Stanniocalcin-2 OS=Homo sapiens GN=STC2 PE=1 SV=1	238879	284988	199691
Q9UHB6	1	0	86.3114		1	6	1	---	---	LIMA1_HUMAN LIM domain and actin-binding protein 1 OS=Homo sapiens GN=LIMA1 PE=1 SV=1
Q9UKJ1	3	2	299.231		2.42326	6;5	2	5S	20S	PILRA_HUMAN Paired immunoglobulin-like type 2 receptor alpha OS=Homo sapiens GN=PILRA PE=1 SV=3	258651	394387	162750
P31260	1	1	98.0932		1.21944	6	1	5S	Neat	HXA10_HUMAN Homeobox protein Hox-A10 OS=Homo sapiens GN=HOXA10 PE=1 SV=3	182350	222365	222321
O75493	1	1	100		2.65745	6;5	2	Neat	20S	CAH11_HUMAN Carbonic anhydrase-related protein 11 OS=Homo sapiens GN=CA11 PE=1 SV=2	723215	585944	272146
A6NIN4	1	1	90.4963		5.27114	6	1	20S	Neat	YQ014_HUMAN Putative uncharacterized protein FLJ38447 OS=Homo sapiens PE=5 SV=3	122521	524225	645827
O75509	4	4	394.831		1.30992	6;5;4	3	5S	Neat	TNR21_HUMAN Tumor necrosis factor receptor superfamily member 21 OS=Homo sapiens GN=TNFRSF21 PE=1 SV=1	670334	878083	732227
Q07092	1	1	100		1.57619	6	1	Neat	20S	COGA1_HUMAN Collagen alpha-1(XVI) chain OS=Homo sapiens GN=COL16A1 PE=1 SV=2	152040	116501	96460.2
Q8N3T6	8	8	778.756		1.23751	6;5;3;2	4	5S	Neat	T132C_HUMAN Transmembrane protein 132C OS=Homo sapiens GN=TMEM132C PE=2 SV=3	586231	725469	684349
Q8TDQ0	2	2	199.894		2.11696	6;5	2	5S	Neat	HAVR2_HUMAN Hepatitis A virus cellular receptor 2 OS=Homo sapiens GN=HAVCR2 PE=1 SV=3	150669	318960	209787
Q9BZJ0	1	1	90.2954		1.27569	6	1	20S	5S	CRNL1_HUMAN Crooked neck-like protein 1 OS=Homo sapiens GN=CRNKL1 PE=1 SV=4	63026.1	55483.2	70779.7
Q9HC38	3	3	298.323		1.5615	6	1	5S	20S	GLOD4_HUMAN Glyoxalase domain-containing protein 4 OS=Homo sapiens GN=GLOD4 PE=1 SV=1	224049	274511	175799
P48637	4	4	380.235		1.33977	6;5	2	5S	20S	GSHB_HUMAN Glutathione synthetase OS=Homo sapiens GN=GSS PE=1 SV=1	281044	336953	251501
Q14643	1	1	95.4497		2.05489	6	1	Neat	20S	ITPR1_HUMAN Inositol 1,4,5-trisphosphate receptor type 1 OS=Homo sapiens GN=ITPR1 PE=1 SV=2	104182	96880.9	50699.5
Q53RD9	2	2	199.966		1.58082	6;4	2	5S	20S	FBLN7_HUMAN Fibulin-7 OS=Homo sapiens GN=FBLN7 PE=2 SV=1	110935	141840	89725.9
P50897	1	1	100		1.37737	6	1	Neat	20S	PPT1_HUMAN Palmitoyl-protein thioesterase 1 OS=Homo sapiens GN=PPT1 PE=1 SV=1	217344	178324	157796
Q9UJ98	1	1	94.8203		3.62277	6	1	Neat	20S	STAG3_HUMAN Cohesin subunit SA-3 OS=Homo sapiens GN=STAG3 PE=1 SV=2	103393	99742.2	28539.7
Q8IW52	7	7	994.361		1.53059	6;5	2	5S	20S	SLIK4_HUMAN SLIT and NTRK-like protein 4 OS=Homo sapiens GN=SLITRK4 PE=2 SV=1	3.13722e+06	3.35074e+06	2.18919e+06
Q15223	4	4	498.246		1.2104	6;5;4	3	5S	20S	PVRL1_HUMAN Poliovirus receptor-related protein 1 OS=Homo sapiens GN=PVRL1 PE=1 SV=3	1.21069e+06	1.2596e+06	1.04065e+06
O95460	1	1	89.1949		1.27566	6	1	5S	20S	MATN4_HUMAN Matrilin-4 OS=Homo sapiens GN=MATN4 PE=1 SV=3	423848	520522	408041
O60610	1	1	92.6984		1.6375	6	1	Neat	20S	DIAP1_HUMAN Protein diaphanous homolog 1 OS=Homo sapiens GN=DIAPH1 PE=1 SV=2	166555	150202	101713
Q15166	2	1	183.846		4.6879	6;5	2	5S	20S	PON3_HUMAN Serum paraoxonase/lactonase 3 OS=Homo sapiens GN=PON3 PE=1 SV=3	58034.2	135800	28968.2
Q2UY09	1	1	90.1691		1.81764	6	1	5S	20S	COSA1_HUMAN Collagen alpha-1(XXVIII) chain OS=Homo sapiens GN=COL28A1 PE=2 SV=2	103669	112964	62148.9
Q5VUB5	3	3	396.334		2.49424	6;5	2	5S	20S	F1711_HUMAN Protein FAM171A1 OS=Homo sapiens GN=FAM171A1 PE=1 SV=1	307417	361298	144853
Q7RTU1	1	1	95.3782		1.94327	6	1	5S	20S	TCF23_HUMAN Transcription factor 23 OS=Homo sapiens GN=TCF23 PE=2 SV=1	244901	270571	139235
Q15485	5	5	487.377		6.08848	6	1	20S	Neat	FCN2_HUMAN Ficolin-2 OS=Homo sapiens GN=FCN2 PE=1 SV=2	129232	388847	786827
Q9BYJ0	1	1	95.4641		1.71593	6	1	20S	Neat	FGFP2_HUMAN Fibroblast growth factor-binding protein 2 OS=Homo sapiens GN=FGFBP2 PE=1 SV=1	33632	55966.3	57710.2
Q99983	7	7	787.534		1.08346	6;5;4;3;2	5	20S	Neat	OMD_HUMAN Osteomodulin OS=Homo sapiens GN=OMD PE=1 SV=1	1.96898e+06	2.09027e+06	2.13331e+06
Q10588	6	6	693.981		1.83108	6;5	2	20S	Neat	BST1_HUMAN ADP-ribosyl cyclase 2 OS=Homo sapiens GN=BST1 PE=1 SV=2	815930	1.21287e+06	1.49404e+06
Q5H913	1	1	94.8093		2.23317	6	1	Neat	20S	AR13A_HUMAN ADP-ribosylation factor-like protein 13A OS=Homo sapiens GN=ARL13A PE=2 SV=2	48464.9	46029.8	21702.3
Q5JTB6	1	1	92.7138		6.46125	6	1	Neat	20S	PLAC9_HUMAN Placenta-specific protein 9 OS=Homo sapiens GN=PLAC9 PE=2 SV=1	76295.4	41528.8	11808.1
Q4G0X9	1	1	94.8258		2.66271	6	1	Neat	20S	CCD40_HUMAN Coiled-coil domain-containing protein 40 OS=Homo sapiens GN=CCDC40 PE=2 SV=2	142357	76788.3	53463.3
Q9BX67	2	2	189.844		1.22951	6;5	2	20S	Neat	JAM3_HUMAN Junctional adhesion molecule C OS=Homo sapiens GN=JAM3 PE=1 SV=1	338546	343280	416245
O14791	1	1	100		6.38884	6;5	2	20S	Neat	APOL1_HUMAN Apolipoprotein L1 OS=Homo sapiens GN=APOL1 PE=1 SV=5	86800.8	219690	554557
P15121	1	1	100		2.09786	6	1	5S	20S	ALDR_HUMAN Aldose reductase OS=Homo sapiens GN=AKR1B1 PE=1 SV=3	49027.7	54128.1	25801.6
Q15021	1	0	89.1005		1	6	1	---	---	CND1_HUMAN Condensin complex subunit 1 OS=Homo sapiens GN=NCAPD2 PE=1 SV=3
Q6P587	1	1	86.3589		7.15973	6	1	Neat	20S	FAHD1_HUMAN Acylpyruvase FAHD1, mitochondrial OS=Homo sapiens GN=FAHD1 PE=1 SV=2	182233	87611.9	25452.5
Q9BRF8	1	1	100		1.83114	6	1	5S	20S	CPPED_HUMAN Calcineurin-like phosphoesterase domain-containing protein 1 OS=Homo sapiens GN=CPPED1 PE=1 SV=3	67169.5	86128.1	47035.2
O75830	1	0	100		1	6;5	2	---	---	SPI2_HUMAN Serpin I2 OS=Homo sapiens GN=SERPINI2 PE=2 SV=1
P50453	1	0	100		1	6;5	2	---	---	SPB9_HUMAN Serpin B9 OS=Homo sapiens GN=SERPINB9 PE=1 SV=1
P40121	3	3	293.037		1.70151	6	1	5S	Neat	CAPG_HUMAN Macrophage-capping protein OS=Homo sapiens GN=CAPG PE=1 SV=2	84774.7	144245	94147.6
P13716	5	5	499.684		7.45485	6	1	20S	Neat	HEM2_HUMAN Delta-aminolevulinic acid dehydratase OS=Homo sapiens GN=ALAD PE=1 SV=1	109825	428562	818730
P48551	2	2	200		1.56146	6	1	5S	20S	INAR2_HUMAN Interferon alpha/beta receptor 2 OS=Homo sapiens GN=IFNAR2 PE=1 SV=1	243711	289490	185397
Q9H7T0	1	1	89.2632		1.38644	6	1	20S	5S	CTSRB_HUMAN Cation channel sperm-associated protein subunit beta OS=Homo sapiens GN=CATSPERB PE=1 SV=2	60414.6	53267.9	73852.6
Q6PRD7	1	1	87.1958		1.19739	6	1	Neat	20S	CEMP1_HUMAN Cementoblastoma-derived protein 1 OS=Homo sapiens GN=CEMP1 PE=2 SV=1	161622	147936	134979
O75144	6	6	800		1.41422	6;5;4	3	5S	Neat	ICOSL_HUMAN ICOS ligand OS=Homo sapiens GN=ICOSLG PE=1 SV=2	3.47559e+06	4.91525e+06	3.61642e+06
Q96JD6	1	1	99.8943		1.47945	6	1	5S	20S	AKCL2_HUMAN 1,5-anhydro-D-fructose reductase OS=Homo sapiens GN=AKR1E2 PE=1 SV=2	33129.4	35973.7	24315.7
Q9NUQ9	3	3	299.789		1.15637	6	1	5S	20S	FA49B_HUMAN Protein FAM49B OS=Homo sapiens GN=FAM49B PE=1 SV=1	189782	200239	173162
O94766	1	1	99.8945		2.80011	6	1	5S	20S	B3GA3_HUMAN Galactosylgalactosylxylosylprotein 3-beta-glucuronosyltransferase 3 OS=Homo sapiens GN=B3GAT3 PE=1 SV=2	46340.6	53430	19081.4
Q14894	1	1	100		3.56275	6	1	Neat	20S	CRYM_HUMAN Thiomorpholine-carboxylate dehydrogenase OS=Homo sapiens GN=CRYM PE=1 SV=1	86550.3	72743	24293.1
P27708	1	1	92.8042		1.34542	6	1	20S	Neat	PYR1_HUMAN CAD protein OS=Homo sapiens GN=CAD PE=1 SV=3	194255	232593	261354
P30530	5	5	696.054		1.10107	6;5;4;3	4	20S	Neat	UFO_HUMAN Tyrosine-protein kinase receptor UFO OS=Homo sapiens GN=AXL PE=1 SV=3	2.34157e+06	2.52287e+06	2.57823e+06
Q8NBJ7	4	4	389.037		1.57385	6	1	5S	20S	SUMF2_HUMAN Sulfatase-modifying factor 2 OS=Homo sapiens GN=SUMF2 PE=1 SV=2	258859	307256	195226
P52797	3	3	400		1.24621	6;5	2	5S	20S	EFNA3_HUMAN Ephrin-A3 OS=Homo sapiens GN=EFNA3 PE=1 SV=1	1.78761e+06	2.14335e+06	1.71989e+06
Q32MZ4	1	0	88.6435		1	6	1	---	---	LRRF1_HUMAN Leucine-rich repeat flightless-interacting protein 1 OS=Homo sapiens GN=LRRFIP1 PE=1 SV=2
P05154	10	10	1398.44		1.71079	6;5;4;3	4	20S	Neat	IPSP_HUMAN Plasma serine protease inhibitor OS=Homo sapiens GN=SERPINA5 PE=1 SV=3	1.18087e+07	1.69884e+07	2.02023e+07
Q07699	1	1	100		1.53135	6	1	Neat	20S	SCN1B_HUMAN Sodium channel subunit beta-1 OS=Homo sapiens GN=SCN1B PE=1 SV=1	111681	88171	72929.7
Q96B23	1	1	90.4963		7.14387	6	1	20S	Neat	CR025_HUMAN Uncharacterized protein C18orf25 OS=Homo sapiens GN=C18orf25 PE=1 SV=2	12042.8	36195	86032
O15371	1	1	87.1822		19.3098	6	1	5S	Neat	EIF3D_HUMAN Eukaryotic translation initiation factor 3 subunit D OS=Homo sapiens GN=EIF3D PE=1 SV=1	5245.53	101290	62538.9
Q16620	4	4	500		1.25122	6;5;4;3	4	20S	Neat	NTRK2_HUMAN BDNF/NT-3 growth factors receptor OS=Homo sapiens GN=NTRK2 PE=1 SV=1	2.49478e+06	2.85377e+06	3.12152e+06
Q9Y646	11	11	1200		1.58889	6;5;4	3	5S	20S	PGCP_HUMAN Plasma glutamate carboxypeptidase OS=Homo sapiens GN=PGCP PE=1 SV=1	4.17305e+06	4.3873e+06	2.76123e+06
Q9Y625	3	2	299.79		2.02092	6	1	Neat	20S	GPC6_HUMAN Glypican-6 OS=Homo sapiens GN=GPC6 PE=2 SV=1	134513	100536	66560.4
C9J6K1	1	1	93.8689		2.40692	6	1	20S	Neat	CS081_HUMAN Putative uncharacterized protein C19orf81 OS=Homo sapiens GN=C19orf81 PE=4 SV=1	60738.5	97709.4	146193
P19438	1	1	99.4286		1.53022	6	1	Neat	20S	TNR1A_HUMAN Tumor necrosis factor receptor superfamily member 1A OS=Homo sapiens GN=TNFRSF1A PE=1 SV=1	43178.3	38337	28217
Q9BRC7	1	1	89.1949		20.2408	6	1	5S	Neat	PLCD4_HUMAN 1-phosphatidylinositol-4,5-bisphosphate phosphodiesterase delta-4 OS=Homo sapiens GN=PLCD4 PE=1 SV=1	4268.53	86398.3	30492.2
Q96PX8	7	7	783.629		1.06749	6;5;4;3;2	5	5S	Neat	SLIK1_HUMAN SLIT and NTRK-like protein 1 OS=Homo sapiens GN=SLITRK1 PE=1 SV=2	4.73615e+06	5.05578e+06	4.81201e+06
Q6P9F7	1	1	93.981		74.0488	6	1	5S	Neat	LRC8B_HUMAN Leucine-rich repeat-containing protein 8B OS=Homo sapiens GN=LRRC8B PE=2 SV=2	414.097	30663.4	27807.7
Q5VW00	1	1	97.2487		10.3491	6	1	5S	20S	DC122_HUMAN DDB1- and CUL4-associated factor 12-like protein 2 OS=Homo sapiens GN=DCAF12L2 PE=2 SV=1	110314	116042	11212.8
Q9BRK3	7	7	879.904		1.09685	6;5	2	Neat	20S	MXRA8_HUMAN Matrix-remodeling-associated protein 8 OS=Homo sapiens GN=MXRA8 PE=1 SV=1	1.67576e+06	1.67335e+06	1.52779e+06
Q8IWJ2	1	1	92.6984		2.11759	6	1	5S	Neat	GCC2_HUMAN GRIP and coiled-coil domain-containing protein 2 OS=Homo sapiens GN=GCC2 PE=1 SV=4	55774.7	118108	100660
P22304	12	11	1682.87		1.37354	6;3;2	3	Neat	20S	IDS_HUMAN Iduronate 2-sulfatase OS=Homo sapiens GN=IDS PE=1 SV=1	1.41419e+07	1.10518e+07	1.02959e+07
P19320	19	17	2166.11		1.17593	6;3;2	3	Neat	5S	VCAM1_HUMAN Vascular cell adhesion protein 1 OS=Homo sapiens GN=VCAM1 PE=1 SV=1	5.44217e+06	4.62797e+06	4.95207e+06
Q9GZT8	2	2	200		1.76947	6	1	Neat	20S	NIF3L_HUMAN NIF3-like protein 1 OS=Homo sapiens GN=NIF3L1 PE=1 SV=2	84511.9	81132.6	47761
P08253	28	28	3793.23		1.85383	6;5;4;3	4	Neat	20S	MMP2_HUMAN 72 kDa type IV collagenase OS=Homo sapiens GN=MMP2 PE=1 SV=2	3.22636e+07	2.83799e+07	1.74037e+07
Q9HB20	1	1	94.7644		2.27243	6	1	Neat	20S	PKHA3_HUMAN Pleckstrin homology domain-containing family A member 3 OS=Homo sapiens GN=PLEKHA3 PE=1 SV=2	97402.1	74366.3	42862.6
Q9NR82	1	1	91.8519		2.63919	6	1	Neat	20S	KCNQ5_HUMAN Potassium voltage-gated channel subfamily KQT member 5 OS=Homo sapiens GN=KCNQ5 PE=1 SV=3	25651.5	18249.6	9719.46
Q9NU53	1	1	97.0433		1.93302	6	1	Neat	20S	CF072_HUMAN Uncharacterized protein C6orf72 OS=Homo sapiens GN=C6orf72 PE=2 SV=1	25359.7	18346.5	13119.2
Q8IZF0	1	1	100		1.15206	6;5;3	3	20S	5S	NALCN_HUMAN Sodium leak channel non-selective protein OS=Homo sapiens GN=NALCN PE=1 SV=1	574654	527808	608069
Q03167	7	7	787.448		1.62164	6;5	2	Neat	20S	TGBR3_HUMAN Transforming growth factor beta receptor type 3 OS=Homo sapiens GN=TGFBR3 PE=1 SV=3	1.38613e+06	1.18123e+06	854767
O94991	4	4	499.35		1.66001	6;5;3	3	5S	20S	SLIK5_HUMAN SLIT and NTRK-like protein 5 OS=Homo sapiens GN=SLITRK5 PE=1 SV=2	363943	419692	252824
Q9Y639	2	2	200		1.4014	6;5	2	5S	Neat	NPTN_HUMAN Neuroplastin OS=Homo sapiens GN=NPTN PE=1 SV=2	97791.9	137046	132791
A5D6W6	1	1	100		1.9235	6;5;4;3;2	5	Neat	20S	FITM1_HUMAN Fat storage-inducing transmembrane protein 1 OS=Homo sapiens GN=FITM1 PE=1 SV=1	506752	443967	263454
Q6UX71	4	4	495.711		1.15675	6;4;3	3	20S	5S	PXDC2_HUMAN Plexin domain-containing protein 2 OS=Homo sapiens GN=PLXDC2 PE=1 SV=1	2.3685e+06	2.13545e+06	2.4702e+06
Q6EMK4	8	8	1077.75		1.44005	6;3;2	3	20S	5S	VASN_HUMAN Vasorin OS=Homo sapiens GN=VASN PE=1 SV=1	8.81682e+06	8.53809e+06	1.22952e+07
P98153	2	2	200		1.26571	6;5	2	5S	Neat	IDD_HUMAN Integral membrane protein DGCR2/IDD OS=Homo sapiens GN=DGCR2 PE=1 SV=1	217856	275743	267963
Q9NQ11	1	1	87.3016		1.56621	6	1	5S	Neat	AT132_HUMAN Probable cation-transporting ATPase 13A2 OS=Homo sapiens GN=ATP13A2 PE=1 SV=2	100144	156846	108969
Q15493	2	2	200		1.93854	6	1	Neat	20S	RGN_HUMAN Regucalcin OS=Homo sapiens GN=RGN PE=1 SV=1	83283.1	66179.9	42961.7
P11362	6	6	689.773		1.0428	6;5;4;3	4	5S	Neat	FGFR1_HUMAN Fibroblast growth factor receptor 1 OS=Homo sapiens GN=FGFR1 PE=1 SV=3	4.16969e+06	4.34816e+06	4.30517e+06
P35580	1	1	92.9175		1.63111	6	1	5S	20S	MYH10_HUMAN Myosin-10 OS=Homo sapiens GN=MYH10 PE=1 SV=3	41598.3	66904.6	41018
Q53TN4	1	1	100		1.57973	6	1	5S	20S	CYBR1_HUMAN Cytochrome b reductase 1 OS=Homo sapiens GN=CYBRD1 PE=1 SV=1	179991	229386	145206
Q86VZ4	1	1	100		1.48286	6;4	2	5S	20S	LRP11_HUMAN Low-density lipoprotein receptor-related protein 11 OS=Homo sapiens GN=LRP11 PE=2 SV=2	112826	147918	99751.7
P28290	1	1	93.9966		16.2671	6;4;2	3	20S	5S	SSFA2_HUMAN Sperm-specific antigen 2 OS=Homo sapiens GN=SSFA2 PE=1 SV=3	2285.57	1988.84	32352.6
Q06828	4	4	589.732		1.10974	6;5;4;3	4	Neat	20S	FMOD_HUMAN Fibromodulin OS=Homo sapiens GN=FMOD PE=1 SV=2	2.2476e+06	2.24429e+06	2.02534e+06
P40926	1	1	98.0952		1.52446	6	1	5S	20S	MDHM_HUMAN Malate dehydrogenase, mitochondrial OS=Homo sapiens GN=MDH2 PE=1 SV=3	20832.6	26996.6	17708.9
P17980	1	1	92.7292		2.0547	6	1	5S	Neat	PRS6A_HUMAN 26S protease regulatory subunit 6A OS=Homo sapiens GN=PSMC3 PE=1 SV=3	83131.6	170810	83456.1
Q96CX2	2	2	200		1.56625	6	1	5S	20S	KCD12_HUMAN BTB/POZ domain-containing protein KCTD12 OS=Homo sapiens GN=KCTD12 PE=1 SV=1	99680.3	133837	85451
P10644	1	1	99.8943		1.47915	6	1	Neat	5S	KAP0_HUMAN cAMP-dependent protein kinase type I-alpha regulatory subunit OS=Homo sapiens GN=PRKAR1A PE=1 SV=1	24305.3	16432	21133
P78527	1	1	195.451		1.71876	6	1	5S	Neat	PRKDC_HUMAN DNA-dependent protein kinase catalytic subunit OS=Homo sapiens GN=PRKDC PE=1 SV=3	105833	181902	116321
Q8NBK3	1	1	100		1.06534	6	1	5S	Neat	SUMF1_HUMAN Sulfatase-modifying factor 1 OS=Homo sapiens GN=SUMF1 PE=1 SV=3	42418	45189.6	44042.7
P48058	11	11	1596.91		1.53742	6;4;2	3	Neat	20S	GRIA4_HUMAN Glutamate receptor 4 OS=Homo sapiens GN=GRIA4 PE=2 SV=2	2.00909e+06	1.96648e+06	1.30679e+06
P09619	6	6	598.107		1.18849	6;3;2	3	20S	Neat	PGFRB_HUMAN Platelet-derived growth factor receptor beta OS=Homo sapiens GN=PDGFRB PE=1 SV=1	668955	679602	795046
Q8TEU8	10	9	1278.56		1.41421	6;3	2	Neat	20S	WFKN2_HUMAN WAP, kazal, immunoglobulin, kunitz and NTR domain-containing protein 2 OS=Homo sapiens GN=WFIKKN2 PE=1 SV=1	5.26779e+06	4.64196e+06	3.7249e+06
Q12841	8	8	986.512		1.28537	6;5;4	3	5S	20S	FSTL1_HUMAN Follistatin-related protein 1 OS=Homo sapiens GN=FSTL1 PE=1 SV=1	5.11218e+06	6.16434e+06	4.79578e+06
Q9UN36	3	3	399.245		1.72611	6;5	2	Neat	5S	NDRG2_HUMAN Protein NDRG2 OS=Homo sapiens GN=NDRG2 PE=1 SV=2	741440	429545	648947
P31321	1	1	100		1.94801	6	1	5S	20S	KAP1_HUMAN cAMP-dependent protein kinase type I-beta regulatory subunit OS=Homo sapiens GN=PRKAR1B PE=1 SV=4	127671	163007	83678.9
P24387	1	1	99.7888		2.43135	6	1	Neat	5S	CRHBP_HUMAN Corticotropin-releasing factor-binding protein OS=Homo sapiens GN=CRHBP PE=1 SV=2	51735.1	21278.4	39318.9
Q13576	1	0	93.8689		1	6	1	---	---	IQGA2_HUMAN Ras GTPase-activating-like protein IQGAP2 OS=Homo sapiens GN=IQGAP2 PE=1 SV=4
Q15311	1	0	88.6911		1	6	1	---	---	RBP1_HUMAN RalA-binding protein 1 OS=Homo sapiens GN=RALBP1 PE=1 SV=3
P14314	7	7	699.405		1.34765	6;3	2	Neat	20S	GLU2B_HUMAN Glucosidase 2 subunit beta OS=Homo sapiens GN=PRKCSH PE=1 SV=2	2.2619e+06	2.01606e+06	1.67841e+06
Q9NZN1	1	1	100		19.9943	6	1	Neat	20S	IRPL1_HUMAN Interleukin-1 receptor accessory protein-like 1 OS=Homo sapiens GN=IL1RAPL1 PE=1 SV=2	22875.8	13295.4	1144.12
Q9NT22	1	1	99.7888		2.59987	6	1	5S	20S	EMIL3_HUMAN EMILIN-3 OS=Homo sapiens GN=EMILIN3 PE=2 SV=2	29518.9	49332.7	18975.1
Q8NBI6	1	1	100		2.5781	6;5	2	Neat	20S	XXLT1_HUMAN Xyloside xylosyltransferase 1 OS=Homo sapiens GN=XXYLT1 PE=1 SV=1	63047.7	28970.6	24455.1
Q9BZR6	9	9	900		1.2705	6;5;4	3	5S	20S	RTN4R_HUMAN Reticulon-4 receptor OS=Homo sapiens GN=RTN4R PE=1 SV=1	2.48932e+06	2.82146e+06	2.22075e+06
Q9UK55	10	10	1072.96		6.05879	6;4;3;2	4	20S	Neat	ZPI_HUMAN Protein Z-dependent protease inhibitor OS=Homo sapiens GN=SERPINA10 PE=1 SV=1	459299	1.24172e+06	2.78279e+06
Q7RTM1	1	1	88.6435		1.6474	6	1	5S	20S	OTOP1_HUMAN Otopetrin-1 OS=Homo sapiens GN=OTOP1 PE=2 SV=1	73485.3	113822	69091.9
Q15075	1	1	188.656		3.58316	6;4	2	5S	20S	EEA1_HUMAN Early endosome antigen 1 OS=Homo sapiens GN=EEA1 PE=1 SV=2	46682.3	123716	34527.1
O60242	2	2	200		1.66456	6;5	2	5S	20S	BAI3_HUMAN Brain-specific angiogenesis inhibitor 3 OS=Homo sapiens GN=BAI3 PE=1 SV=2	228695	238693	143397
Q59EK9	1	1	99.7886		3.74449	6	1	5S	Neat	RUN3A_HUMAN RUN domain-containing protein 3A OS=Homo sapiens GN=RUNDC3A PE=2 SV=2	5033.38	18847.4	5476.96
Q9UJA9	4	4	400		1.59603	6;4;3	3	5S	20S	ENPP5_HUMAN Ectonucleotide pyrophosphatase/phosphodiesterase family member 5 OS=Homo sapiens GN=ENPP5 PE=1 SV=1	328568	333798	209143
Q86YT9	1	1	98.0952		2.83577	6	1	Neat	20S	JAML1_HUMAN Junctional adhesion molecule-like OS=Homo sapiens GN=AMICA1 PE=1 SV=1	15384.2	10605.2	5425.04
Q53GL7	1	1	100		1.31435	6	1	5S	20S	PAR10_HUMAN Poly [ADP-ribose] polymerase 10 OS=Homo sapiens GN=PARP10 PE=1 SV=2	38840.1	40787.4	31032.4
P04040	13	13	1395.27		26.2736	6;5;4;3	4	20S	Neat	CATA_HUMAN Catalase OS=Homo sapiens GN=CAT PE=1 SV=3	67676.8	537318	1.77812e+06
P08195	8	8	896.537		1.22648	6;4	2	5S	20S	4F2_HUMAN 4F2 cell-surface antigen heavy chain OS=Homo sapiens GN=SLC3A2 PE=1 SV=3	625884	752040	613169
O75487	1	0	100		1	6	1	---	---	GPC4_HUMAN Glypican-4 OS=Homo sapiens GN=GPC4 PE=1 SV=4
P49588	1	1	90.5263		2.06068	6	1	5S	Neat	SYAC_HUMAN Alanine--tRNA ligase, cytoplasmic OS=Homo sapiens GN=AARS PE=1 SV=2	8525.92	17569.2	9637.81
Q6PK81	1	0	94.8367		1	6	1	---	---	ZN773_HUMAN Zinc finger protein 773 OS=Homo sapiens GN=ZNF773 PE=2 SV=1
Q96HQ0	1	0	94.8367		1	6	1	---	---	ZN419_HUMAN Zinc finger protein 419 OS=Homo sapiens GN=ZNF419 PE=2 SV=2
Q9BUA3	1	1	95.2596		1.36198	6;3	2	5S	Neat	CK084_HUMAN Uncharacterized protein C11orf84 OS=Homo sapiens GN=C11orf84 PE=1 SV=3	3.34396e+06	4.55442e+06	4.36827e+06
Q6R2W3	1	1	92.9175		2.90378	6	1	5S	Neat	SCND3_HUMAN SCAN domain-containing protein 3 OS=Homo sapiens GN=SCAND3 PE=2 SV=1	8354.46	24259.6	23643.8
Q6P4E1	1	1	100		1.92397	6;5;4;3	4	20S	Neat	CASC4_HUMAN Protein CASC4 OS=Homo sapiens GN=CASC4 PE=2 SV=1	264493	424953	508875
Q01459	11	11	1599.35		1.25663	5;4	2	5S	20S	DIAC_HUMAN Di-N-acetylchitobiase OS=Homo sapiens GN=CTBS PE=1 SV=1	6.03289e+06	7.08384e+06	5.63718e+06
Q15738	1	0	83.4646		1	5	1	---	---	NSDHL_HUMAN Sterol-4-alpha-carboxylate 3-dehydrogenase, decarboxylating OS=Homo sapiens GN=NSDHL PE=1 SV=2
Q4G0N8	1	0	83.4646		1	5	1	---	---	S9A10_HUMAN Sodium/hydrogen exchanger 10 OS=Homo sapiens GN=SLC9A10 PE=2 SV=2
Q6ULP2	1	1	85.0394		4.26685	5	1	20S	Neat	AFTIN_HUMAN Aftiphilin OS=Homo sapiens GN=AFTPH PE=1 SV=2	503504	1.5253e+06	2.14838e+06
O14498	7	7	900		1.62908	5;4	2	5S	20S	ISLR_HUMAN Immunoglobulin superfamily containing leucine-rich repeat protein OS=Homo sapiens GN=ISLR PE=1 SV=1	7.96334e+06	9.98213e+06	6.12745e+06
P04278	10	10	1388.1		2.35302	5	1	20S	Neat	SHBG_HUMAN Sex hormone-binding globulin OS=Homo sapiens GN=SHBG PE=1 SV=2	5.57819e+06	1.00747e+07	1.31256e+07
Q9Y2T3	21	21	2570.99		1.26713	5	1	5S	20S	GUAD_HUMAN Guanine deaminase OS=Homo sapiens GN=GDA PE=1 SV=1	1.46565e+07	1.48826e+07	1.17451e+07
P13929	3	0	294.488		1	5	1	---	---	ENOB_HUMAN Beta-enolase OS=Homo sapiens GN=ENO3 PE=1 SV=4
Q9HAR2	15	14	1800		1.45254	5;4;3	3	5S	20S	LPHN3_HUMAN Latrophilin-3 OS=Homo sapiens GN=LPHN3 PE=1 SV=2	5.12865e+06	5.38757e+06	3.70906e+06
P41273	1	1	99.2188		5.22917	5	1	20S	Neat	TNFL9_HUMAN Tumor necrosis factor ligand superfamily member 9 OS=Homo sapiens GN=TNFSF9 PE=1 SV=1	1.74158e+06	3.86765e+06	9.10703e+06
Q86Z02	1	1	94.0959		1.16721	5	1	20S	Neat	HIPK1_HUMAN Homeodomain-interacting protein kinase 1 OS=Homo sapiens GN=HIPK1 PE=1 SV=1	1.32897e+06	1.43065e+06	1.5512e+06
Q9NRN5	14	14	1684.61		1.61055	5;4	2	5S	20S	OLFL3_HUMAN Olfactomedin-like protein 3 OS=Homo sapiens GN=OLFML3 PE=2 SV=1	6.55499e+06	7.58888e+06	4.71198e+06
P11279	4	4	398.587		1.23222	5;4;3;2	4	Neat	20S	LAMP1_HUMAN Lysosome-associated membrane glycoprotein 1 OS=Homo sapiens GN=LAMP1 PE=1 SV=3	1.65107e+06	1.382e+06	1.33991e+06
Q86UN3	10	10	1186.97		1.19193	5;4	2	5S	20S	R4RL2_HUMAN Reticulon-4 receptor-like 2 OS=Homo sapiens GN=RTN4RL2 PE=1 SV=1	4.48401e+06	5.20287e+06	4.36507e+06
P20062	11	11	1285.92		1.49	5	1	5S	20S	TCO2_HUMAN Transcobalamin-2 OS=Homo sapiens GN=TCN2 PE=1 SV=3	7.13079e+06	8.14708e+06	5.46785e+06
Q5VU43	1	0	94.4882		1	5	1	---	---	MYOME_HUMAN Myomegalin OS=Homo sapiens GN=PDE4DIP PE=2 SV=1
Q96SN8	1	0	94.4882		1	5	1	---	---	CK5P2_HUMAN CDK5 regulatory subunit-associated protein 2 OS=Homo sapiens GN=CDK5RAP2 PE=1 SV=5
P08637	4	3	400		1.23814	5	1	5S	20S	FCG3A_HUMAN Low affinity immunoglobulin gamma Fc region receptor III-A OS=Homo sapiens GN=FCGR3A PE=1 SV=2	1.18959e+06	1.46612e+06	1.18413e+06
O15228	1	0	96.124		1	5	1	---	---	GNPAT_HUMAN Dihydroxyacetone phosphate acyltransferase OS=Homo sapiens GN=GNPAT PE=1 SV=1
Q9UJJ9	4	4	600		1.14282	5	1	5S	20S	GNPTG_HUMAN N-acetylglucosamine-1-phosphotransferase subunit gamma OS=Homo sapiens GN=GNPTG PE=1 SV=1	2.78711e+06	3.1522e+06	2.75827e+06
P00505	7	7	700		1.47965	5	1	5S	20S	AATM_HUMAN Aspartate aminotransferase, mitochondrial OS=Homo sapiens GN=GOT2 PE=1 SV=3	1.93333e+06	2.14295e+06	1.44827e+06
A6NGN9	6	6	589.06		1.67993	5;4	2	5S	20S	IGLO5_HUMAN IgLON family member 5 OS=Homo sapiens GN=IGLON5 PE=2 SV=4	1.64355e+06	1.82128e+06	1.08414e+06
O43286	1	1	100		1.85483	5;4	2	5S	20S	B4GT5_HUMAN Beta-1,4-galactosyltransferase 5 OS=Homo sapiens GN=B4GALT5 PE=2 SV=1	317030	322860	174065
Q96N64	2	1	186.484		2.96726	5;2	2	Neat	20S	PWP2A_HUMAN PWWP domain-containing protein 2A OS=Homo sapiens GN=PWWP2A PE=1 SV=2	188369	185872	63482.4
P11021	19	19	2089.03		1.02586	5;4;3	3	20S	Neat	GRP78_HUMAN 78 kDa glucose-regulated protein OS=Homo sapiens GN=HSPA5 PE=1 SV=2	7.97018e+06	8.16307e+06	8.17628e+06
Q86UN2	5	5	483.846		1.60933	5	1	5S	20S	R4RL1_HUMAN Reticulon-4 receptor-like 1 OS=Homo sapiens GN=RTN4RL1 PE=2 SV=1	931125	966076	600297
Q13421	6	6	600		1.71121	5	1	5S	Neat	MSLN_HUMAN Mesothelin OS=Homo sapiens GN=MSLN PE=1 SV=2	1.45002e+06	2.48128e+06	1.87623e+06
Q38SD2	3	3	278.628		2.90619	5;2	2	5S	Neat	LRRK1_HUMAN Leucine-rich repeat serine/threonine-protein kinase 1 OS=Homo sapiens GN=LRRK1 PE=1 SV=3	235414	684157	677256
Q63ZE4	1	0	95.2756		1	5	1	---	---	S22AA_HUMAN Solute carrier family 22 member 10 OS=Homo sapiens GN=SLC22A10 PE=2 SV=2
Q9Y240	9	9	882.184		1.16893	5	1	5S	20S	CLC11_HUMAN C-type lectin domain family 11 member A OS=Homo sapiens GN=CLEC11A PE=1 SV=1	1.07513e+06	1.19388e+06	1.02134e+06
Q0P6D2	3	3	395.339		1.26973	5	1	20S	Neat	FA69C_HUMAN Protein FAM69C OS=Homo sapiens GN=FAM69C PE=2 SV=3	717303	819965	910782
Q8TD57	1	1	95.2756		6.30632	5	1	20S	Neat	DYH3_HUMAN Dynein heavy chain 3, axonemal OS=Homo sapiens GN=DNAH3 PE=2 SV=1	514372	1.06536e+06	3.24379e+06
P04066	6	6	600		2.45199	5;4	2	5S	20S	FUCO_HUMAN Tissue alpha-L-fucosidase OS=Homo sapiens GN=FUCA1 PE=1 SV=4	1.52038e+06	1.60416e+06	654228
O00115	4	4	399.213		1.69818	5	1	5S	20S	DNS2A_HUMAN Deoxyribonuclease-2-alpha OS=Homo sapiens GN=DNASE2 PE=1 SV=2	400099	473730	278963
Q9BTY2	8	8	795.111		1.51892	5;4	2	5S	20S	FUCO2_HUMAN Plasma alpha-L-fucosidase OS=Homo sapiens GN=FUCA2 PE=1 SV=2	2.48359e+06	3.00151e+06	1.97608e+06
P41217	5	5	579.636		1.03027	5	1	5S	20S	OX2G_HUMAN OX-2 membrane glycoprotein OS=Homo sapiens GN=CD200 PE=1 SV=4	2.91378e+06	2.9468e+06	2.86023e+06
P35052	9	9	899.251		1.23561	5;3	2	Neat	20S	GPC1_HUMAN Glypican-1 OS=Homo sapiens GN=GPC1 PE=1 SV=2	2.72546e+06	2.60354e+06	2.20575e+06
Q8IVI9	1	1	85.0394		3.14021	5	1	20S	Neat	NOSTN_HUMAN Nostrin OS=Homo sapiens GN=NOSTRIN PE=1 SV=2	103439	133662	324821
P07093	7	6	789.857		1.62136	5	1	5S	20S	GDN_HUMAN Glia-derived nexin OS=Homo sapiens GN=SERPINE2 PE=1 SV=1	794902	943364	581834
Q9Y2I2	7	7	798.993		2.42181	5;4;3	3	5S	20S	NTNG1_HUMAN Netrin-G1 OS=Homo sapiens GN=NTNG1 PE=1 SV=3	1.35244e+06	1.47543e+06	609226
O75063	6	6	591.288		1.71953	5	1	Neat	20S	XYLK_HUMAN Glycosaminoglycan xylosylkinase OS=Homo sapiens GN=FAM20B PE=1 SV=1	841788	801075	489545
O75015	1	0	100		1	5	1	---	---	FCG3B_HUMAN Low affinity immunoglobulin gamma Fc region receptor III-B OS=Homo sapiens GN=FCGR3B PE=1 SV=2
P31150	13	6	1392.33		2.84229	5;4	2	Neat	20S	GDIA_HUMAN Rab GDP dissociation inhibitor alpha OS=Homo sapiens GN=GDI1 PE=1 SV=2	1.25094e+06	1.22726e+06	440119
P50395	14	7	1483.49		1.33364	5;4	2	20S	Neat	GDIB_HUMAN Rab GDP dissociation inhibitor beta OS=Homo sapiens GN=GDI2 PE=1 SV=2	793649	1.01228e+06	1.05844e+06
P08174	5	5	495.276		1.10681	5;4	2	5S	Neat	DAF_HUMAN Complement decay-accelerating factor OS=Homo sapiens GN=CD55 PE=1 SV=4	1.24247e+06	1.37518e+06	1.32774e+06
Q08431	6	6	591.369		1.97118	5	1	5S	20S	MFGM_HUMAN Lactadherin OS=Homo sapiens GN=MFGE8 PE=1 SV=2	878845	1.20722e+06	612436
Q13231	5	5	478.197		1.21682	5	1	5S	Neat	CHIT1_HUMAN Chitotriosidase-1 OS=Homo sapiens GN=CHIT1 PE=1 SV=1	702679	855033	829405
P30622	1	1	91.3386		9.22185	5	1	20S	5S	CLIP1_HUMAN CAP-Gly domain-containing linker protein 1 OS=Homo sapiens GN=CLIP1 PE=1 SV=2	162100	152802	1.40912e+06
O95069	1	0	93.7729		1	5	1	---	---	KCNK2_HUMAN Potassium channel subfamily K member 2 OS=Homo sapiens GN=KCNK2 PE=2 SV=2
Q9Y4L1	3	2	399.213		1.51026	5;4	2	5S	Neat	HYOU1_HUMAN Hypoxia up-regulated protein 1 OS=Homo sapiens GN=HYOU1 PE=1 SV=1	204024	308130	300931
O75752	6	6	593.407		1.94075	5;4	2	Neat	20S	B3GL1_HUMAN UDP-GalNAc:beta-1,3-N-acetylgalactosaminyltransferase 1 OS=Homo sapiens GN=B3GALNT1 PE=1 SV=1	1.15385e+06	1.08364e+06	594541
Q8NCC3	7	6	690.748		1.66333	5	1	5S	20S	PAG15_HUMAN Group XV phospholipase A2 OS=Homo sapiens GN=PLA2G15 PE=1 SV=2	1.39803e+06	1.5187e+06	913047
P16930	2	2	200		1.15335	5	1	5S	20S	FAAA_HUMAN Fumarylacetoacetase OS=Homo sapiens GN=FAH PE=1 SV=2	385367	425161	368630
O95196	1	1	100		1.13723	5;4;3	3	Neat	20S	CSPG5_HUMAN Chondroitin sulfate proteoglycan 5 OS=Homo sapiens GN=CSPG5 PE=1 SV=3	682964	625269	600550
P21217	1	1	93.75		3.51328	5	1	Neat	20S	FUT3_HUMAN Galactoside 3(4)-L-fucosyltransferase OS=Homo sapiens GN=FUT3 PE=2 SV=1	1.63148e+06	994867	464377
P00390	3	3	300		3.60807	5;4	2	5S	20S	GSHR_HUMAN Glutathione reductase, mitochondrial OS=Homo sapiens GN=GSR PE=1 SV=2	325343	332636	92192.1
P15086	6	6	594.488		1.38014	5	1	5S	20S	CBPB1_HUMAN Carboxypeptidase B OS=Homo sapiens GN=CPB1 PE=1 SV=4	650274	669253	484916
Q9Y5Y7	6	6	699.775		1.49432	5;4;3;2	4	20S	Neat	LYVE1_HUMAN Lymphatic vessel endothelial hyaluronic acid receptor 1 OS=Homo sapiens GN=LYVE1 PE=1 SV=2	1.37157e+06	1.56391e+06	2.04957e+06
Q9BTK2	1	1	93.985		1.43835	5	1	5S	Neat	YX002_HUMAN Putative uncharacterized protein LOC642776 OS=Homo sapiens PE=5 SV=2	208744	300246	221914
O94813	1	0	95.3488		1	5	1	---	---	SLIT2_HUMAN Slit homolog 2 protein OS=Homo sapiens GN=SLIT2 PE=1 SV=1
Q9Y6Z7	1	1	100		3.3522	5	1	20S	Neat	COL10_HUMAN Collectin-10 OS=Homo sapiens GN=COLEC10 PE=2 SV=2	80822	187038	270932
Q9UBX5	1	1	91.791		3.18338	5	1	5S	20S	FBLN5_HUMAN Fibulin-5 OS=Homo sapiens GN=FBLN5 PE=1 SV=1	103102	140744	44212.1
O15389	3	0	282.677		1	5	1	---	---	SIGL5_HUMAN Sialic acid-binding Ig-like lectin 5 OS=Homo sapiens GN=SIGLEC5 PE=1 SV=1
Q08ET2	3	0	282.677		1	5	1	---	---	SIG14_HUMAN Sialic acid-binding Ig-like lectin 14 OS=Homo sapiens GN=SIGLEC14 PE=1 SV=1
Q96HD1	1	1	100		1.18085	5	1	20S	Neat	CREL1_HUMAN Cysteine-rich with EGF-like domain protein 1 OS=Homo sapiens GN=CRELD1 PE=1 SV=3	128319	149662	151526
Q9H7Y0	4	4	494.488		1.73844	5	1	5S	20S	CX036_HUMAN UPF0672 protein CXorf36 OS=Homo sapiens GN=CXorf36 PE=2 SV=3	643710	692718	398470
Q99519	4	4	494.595		2.63759	5	1	Neat	20S	NEUR1_HUMAN Sialidase-1 OS=Homo sapiens GN=NEU1 PE=1 SV=1	416757	396751	158007
P26572	4	4	488.285		1.41598	5	1	Neat	20S	MGAT1_HUMAN Alpha-1,3-mannosyl-glycoprotein 2-beta-N-acetylglucosaminyltransferase OS=Homo sapiens GN=MGAT1 PE=2 SV=2	762421	668689	538440
P17050	3	3	299.219		1.98218	5	1	Neat	20S	NAGAB_HUMAN Alpha-N-acetylgalactosaminidase OS=Homo sapiens GN=NAGA PE=1 SV=2	522277	473311	263487
Q96P63	1	0	100		1	5	1	---	---	SPB12_HUMAN Serpin B12 OS=Homo sapiens GN=SERPINB12 PE=1 SV=1
Q9P212	1	1	85.0394		1.903	5	1	Neat	20S	PLCE1_HUMAN 1-phosphatidylinositol-4,5-bisphosphate phosphodiesterase epsilon-1 OS=Homo sapiens GN=PLCE1 PE=1 SV=3	146871	139667	77178.5
P09622	5	5	498.859		3.37479	5	1	5S	20S	DLDH_HUMAN Dihydrolipoyl dehydrogenase, mitochondrial OS=Homo sapiens GN=DLD PE=1 SV=2	593239	670666	198728
Q9Y2H8	1	1	94.0959		6.43438	5	1	20S	Neat	ZN510_HUMAN Zinc finger protein 510 OS=Homo sapiens GN=ZNF510 PE=2 SV=1	24689.4	82159.7	158861
Q13867	1	1	200		1.94785	5	1	20S	Neat	BLMH_HUMAN Bleomycin hydrolase OS=Homo sapiens GN=BLMH PE=1 SV=1	151243	171462	294599
O95185	1	1	100		3.06397	5	1	Neat	20S	UNC5C_HUMAN Netrin receptor UNC5C OS=Homo sapiens GN=UNC5C PE=1 SV=2	192454	164324	62811.8
Q12797	1	1	100		1.49615	5	1	5S	Neat	ASPH_HUMAN Aspartyl/asparaginyl beta-hydroxylase OS=Homo sapiens GN=ASPH PE=1 SV=3	526351	787503	672673
Q8IYS5	2	2	292.126		1.21209	5	1	5S	20S	OSCAR_HUMAN Osteoclast-associated immunoglobulin-like receptor OS=Homo sapiens GN=OSCAR PE=2 SV=3	619958	678844	560063
Q8N967	2	2	199.213		1.85609	5	1	5S	20S	LRTM2_HUMAN Leucine-rich repeat and transmembrane domain-containing protein 2 OS=Homo sapiens GN=LRTM2 PE=2 SV=1	122551	179384	96646.4
P15328	3	3	299.245		1.90657	5	1	20S	5S	FOLR1_HUMAN Folate receptor alpha OS=Homo sapiens GN=FOLR1 PE=1 SV=3	358868	346254	660159
Q6UWR7	5	5	499.621		1.74296	5;4	2	5S	20S	ENPP6_HUMAN Ectonucleotide pyrophosphatase/phosphodiesterase family member 6 OS=Homo sapiens GN=ENPP6 PE=2 SV=2	382680	410131	235306
A6NM03	1	0	100		1	5	1	---	---	O2AG2_HUMAN Olfactory receptor 2AG2 OS=Homo sapiens GN=OR2AG2 PE=2 SV=1
Q9H205	1	0	100		1	5	1	---	---	O2AG1_HUMAN Olfactory receptor 2AG1 OS=Homo sapiens GN=OR2AG1 PE=2 SV=2
Q9UHQ7	1	1	91.635		2.17035	5	1	5S	20S	WPB5_HUMAN WW domain-binding protein 5 OS=Homo sapiens GN=WBP5 PE=2 SV=1	37080.3	57692.9	26582.3
P15291	2	2	200		1.33972	5	1	20S	Neat	B4GT1_HUMAN Beta-1,4-galactosyltransferase 1 OS=Homo sapiens GN=B4GALT1 PE=1 SV=5	455823	569214	610675
Q9NSD5	1	1	96.0938		2.41253	5	1	5S	20S	S6A13_HUMAN Sodium- and chloride-dependent GABA transporter 2 OS=Homo sapiens GN=SLC6A13 PE=1 SV=3	57242.1	74891.1	31042.5
P49257	2	2	194.444		1.35939	5	1	Neat	20S	LMAN1_HUMAN Protein ERGIC-53 OS=Homo sapiens GN=LMAN1 PE=1 SV=2	300595	295302	221125
O60245	2	2	200		1.15688	5;2	2	Neat	5S	PCDH7_HUMAN Protocadherin-7 OS=Homo sapiens GN=PCDH7 PE=1 SV=2	231436	200052	203800
Q92692	3	3	298.859		1.23694	5	1	5S	Neat	PVRL2_HUMAN Poliovirus receptor-related protein 2 OS=Homo sapiens GN=PVRL2 PE=1 SV=1	270728	334875	306624
P26992	8	8	778.313		1.34825	5;4	2	5S	20S	CNTFR_HUMAN Ciliary neurotrophic factor receptor subunit alpha OS=Homo sapiens GN=CNTFR PE=1 SV=2	889668	1.18981e+06	882485
Q8NBS9	3	3	299.62		1.50647	5	1	5S	20S	TXND5_HUMAN Thioredoxin domain-containing protein 5 OS=Homo sapiens GN=TXNDC5 PE=1 SV=2	276830	325061	215776
Q08345	5	5	499.091		1.69779	5;4	2	5S	20S	DDR1_HUMAN Epithelial discoidin domain-containing receptor 1 OS=Homo sapiens GN=DDR1 PE=1 SV=1	369868	444402	261753
P06865	14	14	1378.57		1.0434	5;4	2	Neat	20S	HEXA_HUMAN Beta-hexosaminidase subunit alpha OS=Homo sapiens GN=HEXA PE=1 SV=2	1.27429e+06	1.22327e+06	1.22129e+06
Q6FHJ7	3	3	300		1.71497	5	1	5S	Neat	SFRP4_HUMAN Secreted frizzled-related protein 4 OS=Homo sapiens GN=SFRP4 PE=1 SV=2	314476	539318	375205
Q6UY11	1	1	100		1.57437	5	1	5S	20S	DLK2_HUMAN Protein delta homolog 2 OS=Homo sapiens GN=DLK2 PE=2 SV=1	45299.1	58421.9	37108.2
Q7Z5P9	1	1	89.1791		2.36761	5	1	20S	Neat	MUC19_HUMAN Mucin-19 OS=Homo sapiens GN=MUC19 PE=1 SV=2	56490.4	110374	133747
P05026	1	1	94.697		1.5644	5	1	5S	Neat	AT1B1_HUMAN Sodium/potassium-transporting ATPase subunit beta-1 OS=Homo sapiens GN=ATP1B1 PE=1 SV=1	121671	190342	188017
Q92993	1	1	95.3488		2.51388	5	1	Neat	20S	KAT5_HUMAN Histone acetyltransferase KAT5 OS=Homo sapiens GN=KAT5 PE=1 SV=2	653303	590884	259878
O00461	1	1	98.8593		1.50635	5	1	20S	Neat	GOLI4_HUMAN Golgi integral membrane protein 4 OS=Homo sapiens GN=GOLIM4 PE=1 SV=1	80444.9	103736	121178
P09603	6	5	595.131		1.34225	5;4;3;2	4	5S	Neat	CSF1_HUMAN Macrophage colony-stimulating factor 1 OS=Homo sapiens GN=CSF1 PE=1 SV=2	584481	784521	632371
P13598	2	2	300		2.27737	5;4	2	5S	Neat	ICAM2_HUMAN Intercellular adhesion molecule 2 OS=Homo sapiens GN=ICAM2 PE=1 SV=2	295011	671850	440973
Q92542	2	2	199.775		1.4643	5;3	2	5S	20S	NICA_HUMAN Nicastrin OS=Homo sapiens GN=NCSTN PE=1 SV=2	62950.6	78302.3	53474.3
Q8IV01	1	1	94.2966		2.48264	5	1	Neat	20S	SYT12_HUMAN Synaptotagmin-12 OS=Homo sapiens GN=SYT12 PE=2 SV=1	115364	92688	46468.4
O43278	1	1	100		1.39966	5	1	Neat	20S	SPIT1_HUMAN Kunitz-type protease inhibitor 1 OS=Homo sapiens GN=SPINT1 PE=1 SV=2	52932.5	45579.2	37818.1
P55291	10	10	999.179		1.3923	5;3	2	Neat	20S	CAD15_HUMAN Cadherin-15 OS=Homo sapiens GN=CDH15 PE=1 SV=1	2.42014e+06	2.10628e+06	1.73822e+06
Q92896	2	2	193.993		1.27318	5	1	5S	Neat	GSLG1_HUMAN Golgi apparatus protein 1 OS=Homo sapiens GN=GLG1 PE=1 SV=2	125114	159292	127245
P11117	2	2	196.85		4.30347	5	1	Neat	20S	PPAL_HUMAN Lysosomal acid phosphatase OS=Homo sapiens GN=ACP2 PE=1 SV=3	84790.1	68933.2	19702.7
Q9BXT5	1	0	99.2126		1	5	1	---	---	TEX15_HUMAN Testis-expressed sequence 15 protein OS=Homo sapiens GN=TEX15 PE=1 SV=2
P08185	5	5	499.556		5.17268	5;4	2	20S	Neat	CBG_HUMAN Corticosteroid-binding globulin OS=Homo sapiens GN=SERPINA6 PE=1 SV=1	833059	1.6296e+06	4.30915e+06
O75874	6	5	587.512		1.21466	5	1	5S	20S	IDHC_HUMAN Isocitrate dehydrogenase [NADP] cytoplasmic OS=Homo sapiens GN=IDH1 PE=1 SV=2	464659	541804	446056
Q13145	1	1	96.3235		3.10314	5	1	Neat	20S	BAMBI_HUMAN BMP and activin membrane-bound inhibitor homolog OS=Homo sapiens GN=BAMBI PE=1 SV=1	366541	193563	118119
Q8N8V2	1	1	92.803		2.39796	5	1	Neat	20S	GBP7_HUMAN Guanylate-binding protein 7 OS=Homo sapiens GN=GBP7 PE=2 SV=2	156429	123256	65234.3
P10412	1	0	93.9394		1	5	1	---	---	H14_HUMAN Histone H1.4 OS=Homo sapiens GN=HIST1H1E PE=1 SV=2
P16402	1	0	93.9394		1	5	1	---	---	H13_HUMAN Histone H1.3 OS=Homo sapiens GN=HIST1H1D PE=1 SV=2
P16403	1	0	93.9394		1	5	1	---	---	H12_HUMAN Histone H1.2 OS=Homo sapiens GN=HIST1H1C PE=1 SV=2
O15197	2	2	200		1.09317	5;4	2	Neat	20S	EPHB6_HUMAN Ephrin type-B receptor 6 OS=Homo sapiens GN=EPHB6 PE=1 SV=4	327639	312328	299715
Q96P44	2	2	200		2.46708	5	1	5S	20S	COLA1_HUMAN Collagen alpha-1(XXI) chain OS=Homo sapiens GN=COL21A1 PE=2 SV=1	69621.3	73601.9	29833.6
Q9H6X2	1	1	100		1.1683	5	1	Neat	20S	ANTR1_HUMAN Anthrax toxin receptor 1 OS=Homo sapiens GN=ANTXR1 PE=1 SV=2	57092	49860.2	48867.7
Q02818	9	9	897.436		1.34958	5;4	2	5S	Neat	NUCB1_HUMAN Nucleobindin-1 OS=Homo sapiens GN=NUCB1 PE=1 SV=4	777413	1.04918e+06	871038
P01891	1	0	100		1	5	1	---	---	1A68_HUMAN HLA class I histocompatibility antigen, A-68 alpha chain OS=Homo sapiens GN=HLA-A PE=1 SV=4
P01892	1	0	100		1	5	1	---	---	1A02_HUMAN HLA class I histocompatibility antigen, A-2 alpha chain OS=Homo sapiens GN=HLA-A PE=1 SV=1
P04439	1	0	100		1	5	1	---	---	1A03_HUMAN HLA class I histocompatibility antigen, A-3 alpha chain OS=Homo sapiens GN=HLA-A PE=1 SV=2
P05534	1	0	100		1	5	1	---	---	1A24_HUMAN HLA class I histocompatibility antigen, A-24 alpha chain OS=Homo sapiens GN=HLA-A PE=1 SV=2
P10314	1	0	100		1	5	1	---	---	1A32_HUMAN HLA class I histocompatibility antigen, A-32 alpha chain OS=Homo sapiens GN=HLA-A PE=2 SV=2
P10316	1	0	100		1	5	1	---	---	1A69_HUMAN HLA class I histocompatibility antigen, A-69 alpha chain OS=Homo sapiens GN=HLA-A PE=1 SV=2
P10319	1	0	100		1	5	1	---	---	1B58_HUMAN HLA class I histocompatibility antigen, B-58 alpha chain OS=Homo sapiens GN=HLA-B PE=2 SV=1
P13746	1	0	100		1	5	1	---	---	1A11_HUMAN HLA class I histocompatibility antigen, A-11 alpha chain OS=Homo sapiens GN=HLA-A PE=1 SV=1
P16188	1	0	100		1	5	1	---	---	1A30_HUMAN HLA class I histocompatibility antigen, A-30 alpha chain OS=Homo sapiens GN=HLA-A PE=1 SV=2
P16189	1	0	100		1	5	1	---	---	1A31_HUMAN HLA class I histocompatibility antigen, A-31 alpha chain OS=Homo sapiens GN=HLA-A PE=2 SV=2
P16190	1	0	100		1	5	1	---	---	1A33_HUMAN HLA class I histocompatibility antigen, A-33 alpha chain OS=Homo sapiens GN=HLA-A PE=1 SV=3
P18462	1	0	100		1	5	1	---	---	1A25_HUMAN HLA class I histocompatibility antigen, A-25 alpha chain OS=Homo sapiens GN=HLA-A PE=2 SV=1
P18464	1	0	100		1	5	1	---	---	1B51_HUMAN HLA class I histocompatibility antigen, B-51 alpha chain OS=Homo sapiens GN=HLA-B PE=1 SV=1
P18465	1	0	100		1	5	1	---	---	1B57_HUMAN HLA class I histocompatibility antigen, B-57 alpha chain OS=Homo sapiens GN=HLA-B PE=1 SV=1
P30443	1	0	100		1	5	1	---	---	1A01_HUMAN HLA class I histocompatibility antigen, A-1 alpha chain OS=Homo sapiens GN=HLA-A PE=1 SV=1
P30447	1	0	100		1	5	1	---	---	1A23_HUMAN HLA class I histocompatibility antigen, A-23 alpha chain OS=Homo sapiens GN=HLA-A PE=1 SV=1
P30450	1	0	100		1	5	1	---	---	1A26_HUMAN HLA class I histocompatibility antigen, A-26 alpha chain OS=Homo sapiens GN=HLA-A PE=2 SV=2
P30453	1	0	100		1	5	1	---	---	1A34_HUMAN HLA class I histocompatibility antigen, A-34 alpha chain OS=Homo sapiens GN=HLA-A PE=1 SV=1
P30455	1	0	100		1	5	1	---	---	1A36_HUMAN HLA class I histocompatibility antigen, A-36 alpha chain OS=Homo sapiens GN=HLA-A PE=2 SV=1
P30456	1	0	100		1	5	1	---	---	1A43_HUMAN HLA class I histocompatibility antigen, A-43 alpha chain OS=Homo sapiens GN=HLA-A PE=2 SV=1
P30457	1	0	100		1	5	1	---	---	1A66_HUMAN HLA class I histocompatibility antigen, A-66 alpha chain OS=Homo sapiens GN=HLA-A PE=2 SV=1
P30459	1	0	100		1	5	1	---	---	1A74_HUMAN HLA class I histocompatibility antigen, A-74 alpha chain OS=Homo sapiens GN=HLA-A PE=1 SV=1
P30464	1	0	100		1	5	1	---	---	1B15_HUMAN HLA class I histocompatibility antigen, B-15 alpha chain OS=Homo sapiens GN=HLA-B PE=1 SV=2
P30484	1	0	100		1	5	1	---	---	1B46_HUMAN HLA class I histocompatibility antigen, B-46 alpha chain OS=Homo sapiens GN=HLA-B PE=2 SV=1
P30490	1	0	100		1	5	1	---	---	1B52_HUMAN HLA class I histocompatibility antigen, B-52 alpha chain OS=Homo sapiens GN=HLA-B PE=2 SV=1
P30491	1	0	100		1	5	1	---	---	1B53_HUMAN HLA class I histocompatibility antigen, B-53 alpha chain OS=Homo sapiens GN=HLA-B PE=1 SV=1
P30492	1	0	100		1	5	1	---	---	1B54_HUMAN HLA class I histocompatibility antigen, B-54 alpha chain OS=Homo sapiens GN=HLA-B PE=2 SV=1
P30493	1	0	100		1	5	1	---	---	1B55_HUMAN HLA class I histocompatibility antigen, B-55 alpha chain OS=Homo sapiens GN=HLA-B PE=1 SV=1
P30495	1	0	100		1	5	1	---	---	1B56_HUMAN HLA class I histocompatibility antigen, B-56 alpha chain OS=Homo sapiens GN=HLA-B PE=2 SV=1
P30498	1	0	100		1	5	1	---	---	1B78_HUMAN HLA class I histocompatibility antigen, B-78 alpha chain OS=Homo sapiens GN=HLA-B PE=2 SV=1
P30504	1	0	100		1	5	1	---	---	1C04_HUMAN HLA class I histocompatibility antigen, Cw-4 alpha chain OS=Homo sapiens GN=HLA-C PE=1 SV=1
P30508	1	0	100		1	5	1	---	---	1C12_HUMAN HLA class I histocompatibility antigen, Cw-12 alpha chain OS=Homo sapiens GN=HLA-C PE=1 SV=2
P30510	1	0	100		1	5	1	---	---	1C14_HUMAN HLA class I histocompatibility antigen, Cw-14 alpha chain OS=Homo sapiens GN=HLA-C PE=2 SV=2
P30512	1	0	100		1	5	1	---	---	1A29_HUMAN HLA class I histocompatibility antigen, A-29 alpha chain OS=Homo sapiens GN=HLA-A PE=2 SV=2
P30685	1	0	100		1	5	1	---	---	1B35_HUMAN HLA class I histocompatibility antigen, B-35 alpha chain OS=Homo sapiens GN=HLA-B PE=1 SV=1
Q29940	1	0	100		1	5	1	---	---	1B59_HUMAN HLA class I histocompatibility antigen, B-59 alpha chain OS=Homo sapiens GN=HLA-B PE=2 SV=1
Q29960	1	0	100		1	5	1	---	---	1C16_HUMAN HLA class I histocompatibility antigen, Cw-16 alpha chain OS=Homo sapiens GN=HLA-C PE=2 SV=1
Q95604	1	0	100		1	5	1	---	---	1C17_HUMAN HLA class I histocompatibility antigen, Cw-17 alpha chain OS=Homo sapiens GN=HLA-C PE=1 SV=1
Q9UKJ0	1	0	100		1	5	1	---	---	PILRB_HUMAN Paired immunoglobulin-like type 2 receptor beta OS=Homo sapiens GN=PILRB PE=2 SV=1
Q7Z7M8	1	1	100		1.89898	5	1	20S	Neat	B3GN8_HUMAN UDP-GlcNAc:betaGal beta-1,3-N-acetylglucosaminyltransferase 8 OS=Homo sapiens GN=B3GNT8 PE=1 SV=1	93692.4	158076	177920
Q16651	1	1	200		1.47216	5	1	20S	5S	PRSS8_HUMAN Prostasin OS=Homo sapiens GN=PRSS8 PE=1 SV=1	81440	80884.1	119075
Q9UQ49	1	1	99.7758		1.42593	5;3	2	20S	5S	NEUR3_HUMAN Sialidase-3 OS=Homo sapiens GN=NEU3 PE=1 SV=1	602355	554409	790546
Q6UWV6	1	0	100		1	5;4	2	---	---	ENPP7_HUMAN Ectonucleotide pyrophosphatase/phosphodiesterase family member 7 OS=Homo sapiens GN=ENPP7 PE=1 SV=3
Q9Y6X5	1	0	100		1	5;4	2	---	---	ENPP4_HUMAN Ectonucleotide pyrophosphatase/phosphodiesterase family member 4 OS=Homo sapiens GN=ENPP4 PE=1 SV=3
P15529	1	1	100		1.24165	5	1	5S	Neat	MCP_HUMAN Membrane cofactor protein OS=Homo sapiens GN=CD46 PE=1 SV=3	61302.3	76116.2	69657.3
Q5JSJ4	1	0	99.2453		1	5	1	---	---	DX26B_HUMAN Protein DDX26B OS=Homo sapiens GN=DDX26B PE=2 SV=1
Q9UL03	1	0	99.2453		1	5	1	---	---	INT6_HUMAN Integrator complex subunit 6 OS=Homo sapiens GN=INTS6 PE=1 SV=1
Q9NZU1	2	2	196.622		1.68072	5	1	5S	20S	FLRT1_HUMAN Leucine-rich repeat transmembrane protein FLRT1 OS=Homo sapiens GN=FLRT1 PE=1 SV=3	103150	112490	66929.2
Q96BY6	1	0	83.5821		1	5	1	---	---	DOC10_HUMAN Dedicator of cytokinesis protein 10 OS=Homo sapiens GN=DOCK10 PE=1 SV=3
Q5SZI1	1	1	100		1.21461	5	1	5S	20S	LRAD2_HUMAN Low-density lipoprotein receptor class A domain-containing protein 2 OS=Homo sapiens GN=LDLRAD2 PE=2 SV=1	90223.9	105485	86846.9
Q9P2P1	1	1	96.0938		1.4066	5	1	Neat	20S	NYNRI_HUMAN Protein NYNRIN OS=Homo sapiens GN=NYNRIN PE=1 SV=3	360411	299100	256228
P12955	4	4	380.283		1.72838	5;4	2	20S	Neat	PEPD_HUMAN Xaa-Pro dipeptidase OS=Homo sapiens GN=PEPD PE=1 SV=3	155989	244101	269608
Q8ND61	1	1	95.4198		3.30473	5	1	20S	Neat	CC020_HUMAN Uncharacterized protein C3orf20 OS=Homo sapiens GN=C3orf20 PE=1 SV=2	125578	338289	415002
Q7RTU3	1	1	95.4198		4.53196	5	1	5S	20S	OLIG3_HUMAN Oligodendrocyte transcription factor 3 OS=Homo sapiens GN=OLIG3 PE=1 SV=2	201715	211204	46603.3
Q96DY2	1	1	96.3235		11.2135	5	1	20S	5S	IQCD_HUMAN IQ domain-containing protein D OS=Homo sapiens GN=IQCD PE=2 SV=2	11553.6	10294.7	115439
Q9BS26	1	1	100		1.601	5	1	20S	Neat	ERP44_HUMAN Endoplasmic reticulum resident protein 44 OS=Homo sapiens GN=ERP44 PE=1 SV=1	74956.9	91397.5	120006
Q96PQ7	1	1	95.2756		4.31482	5	1	Neat	20S	KLHL5_HUMAN Kelch-like protein 5 OS=Homo sapiens GN=KLHL5 PE=2 SV=3	22265	14965.2	5160.13
O43173	1	1	100		8.66588	5	1	Neat	20S	SIA8C_HUMAN Sia-alpha-2,3-Gal-beta-1,4-GlcNAc-R:alpha 2,8-sialyltransferase OS=Homo sapiens GN=ST8SIA3 PE=2 SV=3	36580.6	33083.5	4221.22
Q9UNW1	4	4	398.684		1.07885	5;4	2	5S	Neat	MINP1_HUMAN Multiple inositol polyphosphate phosphatase 1 OS=Homo sapiens GN=MINPP1 PE=1 SV=1	531087	572966	562797
Q15293	1	1	100		1.87944	5	1	20S	Neat	RCN1_HUMAN Reticulocalbin-1 OS=Homo sapiens GN=RCN1 PE=1 SV=1	71998.8	88950.3	135317
Q5JS37	2	2	200		2.65072	5	1	Neat	20S	NHLC3_HUMAN NHL repeat-containing protein 3 OS=Homo sapiens GN=NHLRC3 PE=2 SV=1	115794	80429.3	43683.9
Q92485	3	3	300		1.48882	5;4	2	5S	20S	ASM3B_HUMAN Acid sphingomyelinase-like phosphodiesterase 3b OS=Homo sapiens GN=SMPDL3B PE=2 SV=2	106992	120755	81108
Q9Y334	2	2	200		1.59454	5;4	2	Neat	20S	G7C_HUMAN Protein G7c OS=Homo sapiens GN=C6orf27 PE=2 SV=4	122276	105266	76683.9
O94933	2	1	199.219		1.97193	5	1	5S	20S	SLIK3_HUMAN SLIT and NTRK-like protein 3 OS=Homo sapiens GN=SLITRK3 PE=2 SV=2	171919	335326	170050
Q93050	1	0	96.3235		1	5	1	---	---	VPP1_HUMAN V-type proton ATPase 116 kDa subunit a isoform 1 OS=Homo sapiens GN=ATP6V0A1 PE=1 SV=3
Q9Y487	1	0	96.3235		1	5	1	---	---	VPP2_HUMAN V-type proton ATPase 116 kDa subunit a isoform 2 OS=Homo sapiens GN=ATP6V0A2 PE=1 SV=2
P20138	1	1	100		9.16722	5	1	5S	20S	CD33_HUMAN Myeloid cell surface antigen CD33 OS=Homo sapiens GN=CD33 PE=1 SV=2	41929.7	54244.8	5917.26
P06280	1	1	100		2.0785	5	1	5S	20S	AGAL_HUMAN Alpha-galactosidase A OS=Homo sapiens GN=GLA PE=1 SV=1	53186.9	71215.8	34263.1
Q9HB40	1	1	100		11.9036	5	1	Neat	20S	RISC_HUMAN Retinoid-inducible serine carboxypeptidase OS=Homo sapiens GN=SCPEP1 PE=1 SV=1	22741.1	20212.7	1910.43
Q16658	1	1	100		24.4606	5;4	2	Neat	20S	FSCN1_HUMAN Fascin OS=Homo sapiens GN=FSCN1 PE=1 SV=3	23360.8	18033.1	955.038
P68363	1	0	100		1	5	1	---	---	TBA1B_HUMAN Tubulin alpha-1B chain OS=Homo sapiens GN=TUBA1B PE=1 SV=1
P68366	1	0	100		1	5	1	---	---	TBA4A_HUMAN Tubulin alpha-4A chain OS=Homo sapiens GN=TUBA4A PE=1 SV=1
Q13748	1	0	100		1	5	1	---	---	TBA3C_HUMAN Tubulin alpha-3C/D chain OS=Homo sapiens GN=TUBA3C PE=1 SV=3
Q6PEY2	1	0	100		1	5	1	---	---	TBA3E_HUMAN Tubulin alpha-3E chain OS=Homo sapiens GN=TUBA3E PE=1 SV=2
Q71U36	1	0	100		1	5	1	---	---	TBA1A_HUMAN Tubulin alpha-1A chain OS=Homo sapiens GN=TUBA1A PE=1 SV=1
Q9BQE3	1	0	100		1	5	1	---	---	TBA1C_HUMAN Tubulin alpha-1C chain OS=Homo sapiens GN=TUBA1C PE=1 SV=1
Q9NY65	1	0	100		1	5	1	---	---	TBA8_HUMAN Tubulin alpha-8 chain OS=Homo sapiens GN=TUBA8 PE=1 SV=1
Q9H156	2	1	198.243		1.89075	5;3	2	Neat	20S	SLIK2_HUMAN SLIT and NTRK-like protein 2 OS=Homo sapiens GN=SLITRK2 PE=1 SV=1	8434.49	5096.06	4460.92
Q68CZ6	1	1	92.8302		2.72868	5	1	5S	20S	HAUS3_HUMAN HAUS augmin-like complex subunit 3 OS=Homo sapiens GN=HAUS3 PE=1 SV=1	515504	557809	204425
P23526	1	1	100		3.50598	5	1	20S	Neat	SAHH_HUMAN Adenosylhomocysteinase OS=Homo sapiens GN=AHCY PE=1 SV=4	7259.59	24925	25452
Q15345	1	1	85.0394		12.5316	5	1	20S	5S	LRC41_HUMAN Leucine-rich repeat-containing protein 41 OS=Homo sapiens GN=LRRC41 PE=1 SV=3	20536.5	14430.2	180834
Q8N307	1	1	96.3235		154.285	5	1	20S	Neat	MUC20_HUMAN Mucin-20 OS=Homo sapiens GN=MUC20 PE=1 SV=3	418.341	4147.13	64543.9
Q9HDC9	1	1	100		1.9218	5	1	20S	Neat	APMAP_HUMAN Adipocyte plasma membrane-associated protein OS=Homo sapiens GN=APMAP PE=1 SV=2	14127.5	20543.7	27150.3
O75503	6	6	600		1.15599	5;4	2	Neat	20S	CLN5_HUMAN Ceroid-lipofuscinosis neuronal protein 5 OS=Homo sapiens GN=CLN5 PE=1 SV=2	230154	223526	199096
Q5JVS0	1	1	96.1538		1.47502	5	1	20S	5S	HABP4_HUMAN Intracellular hyaluronan-binding protein 4 OS=Homo sapiens GN=HABP4 PE=1 SV=1	24102.2	19147.6	28243.1
P08138	1	1	100		2.72352	5	1	20S	5S	TNR16_HUMAN Tumor necrosis factor receptor superfamily member 16 OS=Homo sapiens GN=NGFR PE=1 SV=1	34205.1	25308.8	68929.2
Q9Y644	2	2	194.946		2.03232	5	1	5S	20S	RFNG_HUMAN Beta-1,3-N-acetylglucosaminyltransferase radical fringe OS=Homo sapiens GN=RFNG PE=2 SV=3	48811.4	56962.7	28028.4
P50502	1	0	99.2126		1	5	1	---	---	F10A1_HUMAN Hsc70-interacting protein OS=Homo sapiens GN=ST13 PE=1 SV=2
Q8IZP2	1	0	99.2126		1	5	1	---	---	ST134_HUMAN Putative protein FAM10A4 OS=Homo sapiens GN=ST13P4 PE=5 SV=1
Q8NFI4	1	0	99.2126		1	5	1	---	---	F10A5_HUMAN Putative protein FAM10A5 OS=Homo sapiens GN=ST13P5 PE=5 SV=1
Q9UPP2	1	0	91.3386		1	5	1	---	---	IQEC3_HUMAN IQ motif and SEC7 domain-containing protein 3 OS=Homo sapiens GN=IQSEC3 PE=2 SV=3
C9J069	1	1	93.7984		3.77586	5	1	Neat	20S	CI172_HUMAN Uncharacterized protein C9orf172 OS=Homo sapiens GN=C9orf172 PE=3 SV=1	70856.4	62727.1	18765.6
O75976	1	0	96.1977		1	5	1	---	---	CBPD_HUMAN Carboxypeptidase D OS=Homo sapiens GN=CPD PE=1 SV=2
P31274	1	1	95.4545		13.7418	5	1	20S	Neat	HXC9_HUMAN Homeobox protein Hox-C9 OS=Homo sapiens GN=HOXC9 PE=2 SV=3	78183.4	118363	1.07438e+06
Q9NZS2	1	1	89.8438		2.5178	5	1	20S	Neat	KLRF1_HUMAN Killer cell lectin-like receptor subfamily F member 1 OS=Homo sapiens GN=KLRF1 PE=1 SV=2	25548.1	48583.5	64325
O43300	3	3	299.115		1.69475	5;4	2	5S	20S	LRRT2_HUMAN Leucine-rich repeat transmembrane neuronal protein 2 OS=Homo sapiens GN=LRRTM2 PE=2 SV=3	104315	155072	91501.7
P36269	1	1	100		3.14007	5	1	5S	20S	GGT5_HUMAN Gamma-glutamyltransferase 5 OS=Homo sapiens GN=GGT5 PE=1 SV=2	7209.02	20424.3	6504.42
P61158	1	0	100		1	5	1	---	---	ARP3_HUMAN Actin-related protein 3 OS=Homo sapiens GN=ACTR3 PE=1 SV=3
Q9C0K3	1	0	100		1	5	1	---	---	ARP3C_HUMAN Actin-related protein 3C OS=Homo sapiens GN=ACTR3C PE=2 SV=1
Q9P1U1	1	0	100		1	5	1	---	---	ARP3B_HUMAN Actin-related protein 3B OS=Homo sapiens GN=ACTR3B PE=1 SV=1
P98095	1	1	94.1606		1.73247	5	1	5S	Neat	FBLN2_HUMAN Fibulin-2 OS=Homo sapiens GN=FBLN2 PE=1 SV=2	2545.17	4409.43	3420.26
O75179	1	1	91.1111		1.20475	4	1	Neat	20S	ANR17_HUMAN Ankyrin repeat domain-containing protein 17 OS=Homo sapiens GN=ANKRD17 PE=1 SV=3	3.63791e+06	3.49319e+06	3.01963e+06
Q7Z5J4	1	0	88.172		1	4	1	---	---	RAI1_HUMAN Retinoic acid-induced protein 1 OS=Homo sapiens GN=RAI1 PE=1 SV=2
O14782	1	1	84.7826		1.75293	4	1	20S	Neat	KIF3C_HUMAN Kinesin-like protein KIF3C OS=Homo sapiens GN=KIF3C PE=1 SV=3	609282	1.00552e+06	1.06803e+06
O14773	9	9	1285.73		1.10096	4;3	2	Neat	20S	TPP1_HUMAN Tripeptidyl-peptidase 1 OS=Homo sapiens GN=TPP1 PE=1 SV=2	1.93233e+06	1.91574e+06	1.75513e+06
P04180	8	8	800		1.05919	4	1	5S	20S	LCAT_HUMAN Phosphatidylcholine-sterol acyltransferase OS=Homo sapiens GN=LCAT PE=1 SV=1	1.21882e+06	1.28069e+06	1.20912e+06
Q12768	1	1	97.8142		3.64862	4;3	2	20S	Neat	STRUM_HUMAN WASH complex subunit strumpellin OS=Homo sapiens GN=KIAA0196 PE=1 SV=1	293268	463841	1.07002e+06
P42785	9	9	1089.78		1.15897	4	1	Neat	5S	PCP_HUMAN Lysosomal Pro-X carboxypeptidase OS=Homo sapiens GN=PRCP PE=1 SV=1	1.18813e+06	1.02516e+06	1.04635e+06
A4FU69	1	1	92.8889		1.64481	4	1	5S	20S	EFCB5_HUMAN EF-hand calcium-binding domain-containing protein 5 OS=Homo sapiens GN=EFCAB5 PE=1 SV=2	1.58235e+06	1.87141e+06	1.13777e+06
Q14964	1	1	92.9825		2.42173	4	1	20S	Neat	RB39A_HUMAN Ras-related protein Rab-39A OS=Homo sapiens GN=RAB39A PE=2 SV=2	42216.7	51885.5	102238
P15151	3	3	300		2.02102	4;3	2	20S	Neat	PVR_HUMAN Poliovirus receptor OS=Homo sapiens GN=PVR PE=1 SV=2	250555	343594	506376
Q06418	1	1	100		1.06219	4	1	Neat	5S	TYRO3_HUMAN Tyrosine-protein kinase receptor TYRO3 OS=Homo sapiens GN=TYRO3 PE=1 SV=1	98998.2	93201.9	98243.5
Q15131	1	1	89.4737		7.79204	4	1	20S	Neat	CDK10_HUMAN Cyclin-dependent kinase 10 OS=Homo sapiens GN=CDK10 PE=1 SV=1	32632.8	90939.9	254276
P29275	1	1	84.9558		1.53857	4	1	Neat	20S	AA2BR_HUMAN Adenosine receptor A2b OS=Homo sapiens GN=ADORA2B PE=2 SV=1	874261	791787	568228
Q01081	1	1	94.2478		1.14995	4	1	20S	Neat	U2AF1_HUMAN Splicing factor U2AF 35 kDa subunit OS=Homo sapiens GN=U2AF1 PE=1 SV=3	98465.9	104197	113231
Q9NS98	9	9	968.222		1.9913	4	1	Neat	20S	SEM3G_HUMAN Semaphorin-3G OS=Homo sapiens GN=SEMA3G PE=1 SV=1	624032	612413	313379
P48723	5	5	476.931		1.19583	4	1	Neat	20S	HSP13_HUMAN Heat shock 70 kDa protein 13 OS=Homo sapiens GN=HSPA13 PE=1 SV=1	323401	321933	270440
Q9NZC9	1	1	91.1111		3.57335	4	1	20S	Neat	SMAL1_HUMAN SWI/SNF-related matrix-associated actin-dependent regulator of chromatin subfamily A-like protein 1 OS=Homo sapiens GN=SMARCAL1 PE=1 SV=1	937627	1.9645e+06	3.35047e+06
Q9H3G5	9	9	996.889		1.59073	4	1	Neat	20S	CPVL_HUMAN Probable serine carboxypeptidase CPVL OS=Homo sapiens GN=CPVL PE=1 SV=2	746009	548823	468971
Q8IUK5	2	2	188.398		1.15322	4;3	2	Neat	20S	PLDX1_HUMAN Plexin domain-containing protein 1 OS=Homo sapiens GN=PLXDC1 PE=1 SV=2	302674	281918	262460
Q9BY67	2	2	197.333		1.16157	4;3	2	Neat	20S	CADM1_HUMAN Cell adhesion molecule 1 OS=Homo sapiens GN=CADM1 PE=1 SV=2	739568	719584	636698
P51888	9	9	884.552		1.13074	4;3;2	3	Neat	20S	PRELP_HUMAN Prolargin OS=Homo sapiens GN=PRELP PE=1 SV=1	1.17333e+06	1.15432e+06	1.03767e+06
P14151	6	5	600		3.51751	4;3;2	3	20S	Neat	LYAM1_HUMAN L-selectin OS=Homo sapiens GN=SELL PE=1 SV=2	913317	1.40535e+06	3.2126e+06
P16109	1	0	100		1	4;3	2	---	---	LYAM3_HUMAN P-selectin OS=Homo sapiens GN=SELP PE=1 SV=3
P16581	1	0	100		1	4;3	2	---	---	LYAM2_HUMAN E-selectin OS=Homo sapiens GN=SELE PE=1 SV=1
Q10471	9	9	892.896		1.37	4	1	5S	20S	GALT2_HUMAN Polypeptide N-acetylgalactosaminyltransferase 2 OS=Homo sapiens GN=GALNT2 PE=1 SV=1	755441	809756	591061
O75078	3	3	288.398		1.67822	4	1	Neat	20S	ADA11_HUMAN Disintegrin and metalloproteinase domain-containing protein 11 OS=Homo sapiens GN=ADAM11 PE=2 SV=3	291600	263221	173756
Q9NPH3	1	1	99.569		2.46098	4	1	20S	Neat	IL1AP_HUMAN Interleukin-1 receptor accessory protein OS=Homo sapiens GN=IL1RAP PE=1 SV=2	57705.2	85133.9	142011
P13805	1	1	93.7143		6.30381	4	1	20S	Neat	TNNT1_HUMAN Troponin T, slow skeletal muscle OS=Homo sapiens GN=TNNT1 PE=1 SV=4	19817.7	51497.6	124927
Q99784	4	4	386.927		1.34019	4;3	2	20S	Neat	NOE1_HUMAN Noelin OS=Homo sapiens GN=OLFM1 PE=1 SV=4	204446	226738	273996
Q6ICL3	1	1	84.8214		3.92581	4	1	20S	Neat	CV025_HUMAN Uncharacterized protein C22orf25 OS=Homo sapiens GN=C22orf25 PE=2 SV=1	13409.8	25009	52644.3
O60312	1	1	98.8571		1.11229	4	1	5S	Neat	AT10A_HUMAN Probable phospholipid-transporting ATPase VA OS=Homo sapiens GN=ATP10A PE=2 SV=2	18639.4	20732.4	19125.1
P13796	11	8	1275.94		2.76658	4	1	20S	Neat	PLSL_HUMAN Plastin-2 OS=Homo sapiens GN=LCP1 PE=1 SV=6	328947	505402	910057
Q9NZK5	3	3	400		1.52779	4	1	Neat	20S	CECR1_HUMAN Adenosine deaminase CECR1 OS=Homo sapiens GN=CECR1 PE=1 SV=2	221658	201042	145084
P06744	6	6	797.333		1.10606	4	1	5S	20S	G6PI_HUMAN Glucose-6-phosphate isomerase OS=Homo sapiens GN=GPI PE=1 SV=4	281180	310291	280539
P56645	1	1	94.8276		1.05065	4	1	20S	5S	PER3_HUMAN Period circadian protein homolog 3 OS=Homo sapiens GN=PER3 PE=2 SV=4	205542	196997	206974
Q14865	1	1	99.1071		1.28151	4	1	Neat	20S	ARI5B_HUMAN AT-rich interactive domain-containing protein 5B OS=Homo sapiens GN=ARID5B PE=1 SV=3	126224	122373	98495.8
P53634	5	5	497.97		1.62673	4	1	5S	20S	CATC_HUMAN Dipeptidyl peptidase 1 OS=Homo sapiens GN=CTSC PE=1 SV=2	123966	137408	84469
P30101	3	3	300		1.0166	4;2	2	20S	Neat	PDIA3_HUMAN Protein disulfide-isomerase A3 OS=Homo sapiens GN=PDIA3 PE=1 SV=4	142067	143883	144425
P22891	4	4	388.127		7.37713	4;3	2	20S	Neat	PROZ_HUMAN Vitamin K-dependent protein Z OS=Homo sapiens GN=PROZ PE=1 SV=2	36070.2	93167.8	266094
O15553	1	1	97.7528		1.68145	4	1	20S	Neat	MEFV_HUMAN Pyrin OS=Homo sapiens GN=MEFV PE=1 SV=1	115413	156349	194062
P13797	2	0	194.298		1	4	1	---	---	PLST_HUMAN Plastin-3 OS=Homo sapiens GN=PLS3 PE=1 SV=4
Q9UBX1	5	5	496.476		1.06778	4	1	5S	Neat	CATF_HUMAN Cathepsin F OS=Homo sapiens GN=CTSF PE=1 SV=1	160767	171663	170890
Q13214	4	4	498.857		4.0975	4	1	Neat	20S	SEM3B_HUMAN Semaphorin-3B OS=Homo sapiens GN=SEMA3B PE=2 SV=1	107885	105438	26329.5
Q9NY97	4	4	484.103		1.32533	4	1	5S	Neat	B3GN2_HUMAN UDP-GlcNAc:betaGal beta-1,3-N-acetylglucosaminyltransferase 2 OS=Homo sapiens GN=B3GNT2 PE=1 SV=2	80699.6	106954	85731.1
Q9UHG3	1	1	100		6.28474	4	1	20S	Neat	PCYOX_HUMAN Prenylcysteine oxidase 1 OS=Homo sapiens GN=PCYOX1 PE=1 SV=3	5776.45	12940.9	36303.5
P14384	2	2	190.986		1.33805	4	1	Neat	20S	CBPM_HUMAN Carboxypeptidase M OS=Homo sapiens GN=CPM PE=1 SV=2	85956.6	83845.4	64240.2
Q5TCX8	1	1	92.891		1.6579	4	1	5S	Neat	M3KL4_HUMAN Mitogen-activated protein kinase kinase kinase MLK4 OS=Homo sapiens GN=MLK4 PE=1 SV=1	86853.8	143995	106473
Q96BZ4	5	5	492.707		1.09174	4;3	2	20S	Neat	PLD4_HUMAN Phospholipase D4 OS=Homo sapiens GN=PLD4 PE=1 SV=2	880723	915097	961520
Q9Y2W3	1	1	200		1.65069	4	1	5S	20S	S45A1_HUMAN Proton-associated sugar transporter A OS=Homo sapiens GN=SLC45A1 PE=2 SV=4	174674	195843	118643
O95487	1	1	97.7143		1.32393	4	1	Neat	20S	SC24B_HUMAN Protein transport protein Sec24B OS=Homo sapiens GN=SEC24B PE=1 SV=2	79049.6	76205.8	59708.4
O75077	1	1	100		1.4438	4	1	Neat	20S	ADA23_HUMAN Disintegrin and metalloproteinase domain-containing protein 23 OS=Homo sapiens GN=ADAM23 PE=1 SV=1	58602.2	51470.5	40588.8
Q96AZ6	1	1	88.4444		2.71914	4	1	20S	Neat	ISG20_HUMAN Interferon-stimulated gene 20 kDa protein OS=Homo sapiens GN=ISG20 PE=1 SV=2	56425.8	105574	153430
P55286	1	1	100		7.20906	4	1	5S	Neat	CADH8_HUMAN Cadherin-8 OS=Homo sapiens GN=CDH8 PE=1 SV=2	2084.71	15028.8	10943.8
Q14520	15	14	1743.59		2.20877	4;3;2	3	20S	Neat	HABP2_HUMAN Hyaluronan-binding protein 2 OS=Homo sapiens GN=HABP2 PE=1 SV=1	6.14427e+06	8.73646e+06	1.35713e+07
P27824	1	1	100		1.27011	4	1	5S	20S	CALX_HUMAN Calnexin OS=Homo sapiens GN=CANX PE=1 SV=2	74689	85014.1	66934.6
Q7Z2W7	1	1	90.1566		2.72646	4;3	2	20S	Neat	TRPM8_HUMAN Transient receptor potential cation channel subfamily M member 8 OS=Homo sapiens GN=TRPM8 PE=2 SV=2	52487.8	70194.3	143106
Q99538	1	1	200		3.03906	4	1	5S	Neat	LGMN_HUMAN Legumain OS=Homo sapiens GN=LGMN PE=1 SV=1	6237.64	18956.5	18202.8
Q6UXK2	1	1	100		1.77306	4	1	Neat	20S	ISLR2_HUMAN Immunoglobulin superfamily containing leucine-rich repeat protein 2 OS=Homo sapiens GN=ISLR2 PE=2 SV=1	48454.2	39164	27328
Q86SF2	10	10	1264.69		1.52759	4;3	2	Neat	20S	GALT7_HUMAN N-acetylgalactosaminyltransferase 7 OS=Homo sapiens GN=GALNT7 PE=1 SV=1	1.71708e+06	1.43558e+06	1.12405e+06
Q9P2G9	1	1	99.5536		2.16949	4	1	20S	Neat	KLHL8_HUMAN Kelch-like protein 8 OS=Homo sapiens GN=KLHL8 PE=2 SV=4	153576	235252	333183
P15289	2	2	200		1.1312	4	1	Neat	20S	ARSA_HUMAN Arylsulfatase A OS=Homo sapiens GN=ARSA PE=1 SV=3	101202	92522.5	89465
Q8TDJ6	1	0	85.022		1	4	1	---	---	DMXL2_HUMAN DmX-like protein 2 OS=Homo sapiens GN=DMXL2 PE=1 SV=2
Q5VSG8	1	1	98.8571		1.40398	4	1	20S	Neat	MANEL_HUMAN Glycoprotein endo-alpha-1,2-mannosidase-like protein OS=Homo sapiens GN=MANEAL PE=2 SV=1	22359.2	23391.8	31391.9
Q14651	1	0	94.2982		1	4	1	---	---	PLSI_HUMAN Plastin-1 OS=Homo sapiens GN=PLS1 PE=1 SV=2
O95965	1	1	100		1.79655	4	1	5S	Neat	ITGBL_HUMAN Integrin beta-like protein 1 OS=Homo sapiens GN=ITGBL1 PE=2 SV=1	13890.8	24955.6	14597.7
Q9H1H9	1	1	92.5134		2.4003	4	1	20S	5S	KI13A_HUMAN Kinesin-like protein KIF13A OS=Homo sapiens GN=KIF13A PE=1 SV=2	11777.6	7038.87	16895.4
P04745	1	0	100		1	4	1	---	---	AMY1_HUMAN Alpha-amylase 1 OS=Homo sapiens GN=AMY1A PE=1 SV=2
P04746	1	0	100		1	4	1	---	---	AMYP_HUMAN Pancreatic alpha-amylase OS=Homo sapiens GN=AMY2A PE=1 SV=2
P19961	1	0	100		1	4	1	---	---	AMY2B_HUMAN Alpha-amylase 2B OS=Homo sapiens GN=AMY2B PE=1 SV=1
P36871	1	1	100		2.03369	4	1	5S	20S	PGM1_HUMAN Phosphoglucomutase-1 OS=Homo sapiens GN=PGM1 PE=1 SV=3	3432.01	3623.34	1781.65
Q9Y5K1	1	1	95.0495		1.49566	4	1	5S	20S	SPO11_HUMAN Meiotic recombination protein SPO11 OS=Homo sapiens GN=SPO11 PE=2 SV=1	21068.9	23511.4	15719.8
Q12946	1	1	97.7011		1.71775	4	1	Neat	20S	FOXF1_HUMAN Forkhead box protein F1 OS=Homo sapiens GN=FOXF1 PE=2 SV=2	9656.88	7491.79	5621.81
P15509	1	1	99.7748		1.18402	4;3	2	5S	Neat	CSF2R_HUMAN Granulocyte-macrophage colony-stimulating factor receptor subunit alpha OS=Homo sapiens GN=CSF2RA PE=1 SV=1	89228.7	105649	104239
Q86U86	1	0	95.6522		1	4	1	---	---	PB1_HUMAN Protein polybromo-1 OS=Homo sapiens GN=PBRM1 PE=1 SV=1
O43529	1	1	98.8571		1.29628	4	1	Neat	5S	CHSTA_HUMAN Carbohydrate sulfotransferase 10 OS=Homo sapiens GN=CHST10 PE=1 SV=1	7481.66	5771.65	6048.96
P22303	3	3	298.684		2.45008	4;3	2	5S	20S	ACES_HUMAN Acetylcholinesterase OS=Homo sapiens GN=ACHE PE=1 SV=1	55656.6	56439.3	23035.8
Q6IPR1	1	1	100		8.52928	4	1	20S	Neat	LYRM5_HUMAN LYR motif-containing protein 5 OS=Homo sapiens GN=LYRM5 PE=2 SV=1	1183.03	1473.26	10090.4
A6NN90	1	1	187.937		1.42262	4	1	20S	Neat	CB081_HUMAN Uncharacterized protein C2orf81 OS=Homo sapiens GN=C2orf81 PE=2 SV=2	44408.7	59679.5	63176.7
Q96MU8	1	1	100		1.19545	4	1	Neat	5S	KREM1_HUMAN Kremen protein 1 OS=Homo sapiens GN=KREMEN1 PE=2 SV=3	6837.78	5719.83	6177.84
Q6P9A2	2	2	200		1.7867	4;3	2	5S	20S	GLTL4_HUMAN Putative polypeptide N-acetylgalactosaminyltransferase-like protein 4 OS=Homo sapiens GN=GALNTL4 PE=2 SV=2	69364.7	71231.1	39867.4
Q14264	1	1	93.2127		1.36636	4	1	5S	Neat	ENR1_HUMAN HERV-R_7q21.2 provirus ancestral Env polyprotein OS=Homo sapiens GN=ERV3-1 PE=1 SV=2	6447.45	8809.56	7193.91
O00241	2	1	198.208		2.27556	4;3	2	20S	Neat	SIRB1_HUMAN Signal-regulatory protein beta-1 OS=Homo sapiens GN=SIRPB1 PE=1 SV=5	75812.4	84007.8	172516
Q9P0L1	1	1	93.7143		2.61153	4	1	20S	Neat	ZN167_HUMAN Zinc finger protein 167 OS=Homo sapiens GN=ZNF167 PE=2 SV=2	2005.04	2359.45	5236.24
P09960	1	1	100		Infinity	4	1	20S	5S	LKHA4_HUMAN Leukotriene A-4 hydrolase OS=Homo sapiens GN=LTA4H PE=1 SV=2	130.073	0	10027.3
Q6UXH1	1	1	100		32.72	4	1	5S	Neat	CREL2_HUMAN Cysteine-rich with EGF-like domain protein 2 OS=Homo sapiens GN=CRELD2 PE=1 SV=1	142.451	4661	2773.96
Q2VWA4	1	1	87.9781		6.09575	4	1	20S	5S	SKOR2_HUMAN SKI family transcriptional corepressor 2 OS=Homo sapiens GN=SKOR2 PE=1 SV=2	1478.43	1017.1	6200.01
O14578	1	1	100		46.1698	4	1	5S	20S	CTRO_HUMAN Citron Rho-interacting kinase OS=Homo sapiens GN=CIT PE=1 SV=2	7280.4	8996.97	194.867
P13667	1	1	94.2408		12.7627	4	1	5S	Neat	PDIA4_HUMAN Protein disulfide-isomerase A4 OS=Homo sapiens GN=PDIA4 PE=1 SV=2	160.462	2047.94	1076.78
Q9Y5K6	2	2	180.287		1.22746	3;2	2	Neat	5S	CD2AP_HUMAN CD2-associated protein OS=Homo sapiens GN=CD2AP PE=1 SV=1	3.98969e+07	3.25035e+07	3.96572e+07
Q658P3	1	1	90.7104		4.38559	3	1	Neat	20S	STEA3_HUMAN Metalloreductase STEAP3 OS=Homo sapiens GN=STEAP3 PE=1 SV=2	5.55496e+06	3.92314e+06	1.26664e+06
P55160	1	0	91.6479		1	3	1	---	---	NCKPL_HUMAN Nck-associated protein 1-like OS=Homo sapiens GN=NCKAP1L PE=1 SV=3
Q96FE5	11	10	1299.75		1.37242	3	1	Neat	20S	LIGO1_HUMAN Leucine-rich repeat and immunoglobulin-like domain-containing nogo receptor-interacting protein 1 OS=Homo sapiens GN=LINGO1 PE=1 SV=2	8.9279e+06	7.06771e+06	6.50524e+06
Q8IVL1	2	2	169.326		1.45884	3	1	Neat	20S	NAV2_HUMAN Neuron navigator 2 OS=Homo sapiens GN=NAV2 PE=1 SV=3	1.28177e+06	908982	878622
Q9NYF3	1	1	86.9318		1.16444	3	1	Neat	20S	FA53C_HUMAN Protein FAM53C OS=Homo sapiens GN=FAM53C PE=1 SV=1	1.18062e+06	1.14584e+06	1.0139e+06
Q9HCG7	1	1	95.1351		1.95034	3	1	20S	Neat	GBA2_HUMAN Non-lysosomal glucosylceramidase OS=Homo sapiens GN=GBA2 PE=1 SV=2	631118	777614	1.23089e+06
P02788	7	7	783.084		2.13748	3	1	20S	Neat	TRFL_HUMAN Lactotransferrin OS=Homo sapiens GN=LTF PE=1 SV=6	1.58507e+06	2.09212e+06	3.38805e+06
O15534	1	0	98.427		1	3	1	---	---	PER1_HUMAN Period circadian protein homolog 1 OS=Homo sapiens GN=PER1 PE=1 SV=2
P10721	5	5	598.379		1.09995	3;2	2	Neat	5S	KIT_HUMAN Mast/stem cell growth factor receptor Kit OS=Homo sapiens GN=KIT PE=1 SV=1	1.78413e+06	1.62201e+06	1.62736e+06
Q99766	1	1	99.5485		4.09635	3	1	Neat	20S	ATP5S_HUMAN ATP synthase subunit s, mitochondrial OS=Homo sapiens GN=ATP5S PE=1 SV=3	202771	160167	49500.5
Q96NY9	1	1	88.7701		1.72296	3	1	20S	Neat	MUS81_HUMAN Crossover junction endonuclease MUS81 OS=Homo sapiens GN=MUS81 PE=1 SV=3	231893	270400	399543
Q9H2E6	9	9	886.559		1.80773	3;2	2	Neat	20S	SEM6A_HUMAN Semaphorin-6A OS=Homo sapiens GN=SEMA6A PE=1 SV=2	2.33588e+06	1.95983e+06	1.29216e+06
Q5T0W9	1	1	84.5291		1.19422	3	1	Neat	5S	FA83B_HUMAN Protein FAM83B OS=Homo sapiens GN=FAM83B PE=1 SV=1	663224	555360	659332
Q9NPR2	8	7	977.47		1.15296	3;2	2	Neat	5S	SEM4B_HUMAN Semaphorin-4B OS=Homo sapiens GN=SEMA4B PE=1 SV=3	2.90048e+06	2.51568e+06	2.82961e+06
P33151	9	9	983.826		2.7466	3;2	2	20S	Neat	CADH5_HUMAN Cadherin-5 OS=Homo sapiens GN=CDH5 PE=1 SV=5	1.28571e+06	1.91401e+06	3.53134e+06
A6NKG5	1	1	93.2886		3.03492	3	1	20S	Neat	RTL1_HUMAN Retrotransposon-like protein 1 OS=Homo sapiens GN=RTL1 PE=2 SV=2	116112	159676	352391
P24347	1	1	96.1625		3.23611	3	1	Neat	20S	MMP11_HUMAN Stromelysin-3 OS=Homo sapiens GN=MMP11 PE=1 SV=3	241430	125792	74604.9
Q9NR34	6	5	594.006		1.67023	3	1	20S	5S	MA1C1_HUMAN Mannosyl-oligosaccharide 1,2-alpha-mannosidase IC OS=Homo sapiens GN=MAN1C1 PE=1 SV=1	913874	825051	1.37802e+06
Q9ULV5	1	1	79.8658		1.24112	3	1	20S	Neat	HSF4_HUMAN Heat shock factor protein 4 OS=Homo sapiens GN=HSF4 PE=1 SV=2	2.12456e+06	2.50762e+06	2.63684e+06
P55285	10	8	1198.7		1.2968	3	1	Neat	20S	CADH6_HUMAN Cadherin-6 OS=Homo sapiens GN=CDH6 PE=1 SV=1	1.83477e+06	1.69496e+06	1.41485e+06
A6NIE9	1	0	77.7528		1	3	1	---	---	PRS29_HUMAN Putative serine protease 29 OS=Homo sapiens GN=PRSS29P PE=5 SV=3
E7EML9	1	0	77.7528		1	3	1	---	---	PRS44_HUMAN Serine protease 44 OS=Homo sapiens GN=PRSS44 PE=3 SV=3
O43240	1	0	77.7528		1	3	1	---	---	KLK10_HUMAN Kallikrein-10 OS=Homo sapiens GN=KLK10 PE=1 SV=3
O60259	1	0	77.7528		1	3	1	---	---	KLK8_HUMAN Kallikrein-8 OS=Homo sapiens GN=KLK8 PE=1 SV=1
P05981	1	0	77.7528		1	3	1	---	---	HEPS_HUMAN Serine protease hepsin OS=Homo sapiens GN=HPN PE=1 SV=1
P06870	1	0	77.7528		1	3	1	---	---	KLK1_HUMAN Kallikrein-1 OS=Homo sapiens GN=KLK1 PE=1 SV=2
P07288	1	0	77.7528		1	3	1	---	---	KLK3_HUMAN Prostate-specific antigen OS=Homo sapiens GN=KLK3 PE=1 SV=2
P08217	1	0	77.7528		1	3	1	---	---	CEL2A_HUMAN Chymotrypsin-like elastase family member 2A OS=Homo sapiens GN=CELA2A PE=1 SV=1
P08218	1	0	77.7528		1	3	1	---	---	CEL2B_HUMAN Chymotrypsin-like elastase family member 2B OS=Homo sapiens GN=CELA2B PE=2 SV=2
P0CW18	1	0	77.7528		1	3	1	---	---	PRS56_HUMAN Putative serine protease 56 OS=Homo sapiens GN=PRSS56 PE=5 SV=1
P10323	1	0	77.7528		1	3	1	---	---	ACRO_HUMAN Acrosin OS=Homo sapiens GN=ACR PE=2 SV=4
P12544	1	0	77.7528		1	3	1	---	---	GRAA_HUMAN Granzyme A OS=Homo sapiens GN=GZMA PE=1 SV=2
P20151	1	0	77.7528		1	3	1	---	---	KLK2_HUMAN Kallikrein-2 OS=Homo sapiens GN=KLK2 PE=2 SV=1
P20231	1	0	77.7528		1	3	1	---	---	TRYB2_HUMAN Tryptase beta-2 OS=Homo sapiens GN=TPSB2 PE=1 SV=2
P49862	1	0	77.7528		1	3	1	---	---	KLK7_HUMAN Kallikrein-7 OS=Homo sapiens GN=KLK7 PE=1 SV=1
P49863	1	0	77.7528		1	3	1	---	---	GRAK_HUMAN Granzyme K OS=Homo sapiens GN=GZMK PE=1 SV=1
P51124	1	0	77.7528		1	3	1	---	---	GRAM_HUMAN Granzyme M OS=Homo sapiens GN=GZMM PE=1 SV=2
P56730	1	0	77.7528		1	3	1	---	---	NETR_HUMAN Neurotrypsin OS=Homo sapiens GN=PRSS12 PE=2 SV=2
Q15661	1	0	77.7528		1	3	1	---	---	TRYB1_HUMAN Tryptase alpha/beta-1 OS=Homo sapiens GN=TPSAB1 PE=1 SV=1
Q2L4Q9	1	0	77.7528		1	3	1	---	---	PRS53_HUMAN Serine protease 53 OS=Homo sapiens GN=PRSS53 PE=2 SV=1
Q86WS5	1	0	77.7528		1	3	1	---	---	TMPSC_HUMAN Transmembrane protease serine 12 OS=Homo sapiens GN=TMPRSS12 PE=2 SV=2
Q8NF86	1	0	77.7528		1	3	1	---	---	PRS33_HUMAN Serine protease 33 OS=Homo sapiens GN=PRSS33 PE=1 SV=3
Q9BQR3	1	0	77.7528		1	3	1	---	---	PRS27_HUMAN Serine protease 27 OS=Homo sapiens GN=PRSS27 PE=1 SV=1
Q9BYE2	1	0	77.7528		1	3	1	---	---	TMPSD_HUMAN Transmembrane protease serine 13 OS=Homo sapiens GN=TMPRSS13 PE=2 SV=3
Q9BZJ3	1	0	77.7528		1	3	1	---	---	TRYD_HUMAN Tryptase delta OS=Homo sapiens GN=TPSD1 PE=1 SV=2
Q9NRR2	1	0	77.7528		1	3	1	---	---	TRYG1_HUMAN Tryptase gamma OS=Homo sapiens GN=TPSG1 PE=2 SV=3
Q9NRS4	1	0	77.7528		1	3	1	---	---	TMPS4_HUMAN Transmembrane protease serine 4 OS=Homo sapiens GN=TMPRSS4 PE=2 SV=2
Q9UKR0	1	0	77.7528		1	3	1	---	---	KLK12_HUMAN Kallikrein-12 OS=Homo sapiens GN=KLK12 PE=1 SV=1
Q9UKR3	1	0	77.7528		1	3	1	---	---	KLK13_HUMAN Kallikrein-13 OS=Homo sapiens GN=KLK13 PE=1 SV=1
P50895	3	3	298.638		1.34136	3	1	Neat	20S	BCAM_HUMAN Basal cell adhesion molecule OS=Homo sapiens GN=BCAM PE=1 SV=2	1.52241e+06	1.36573e+06	1.13497e+06
P15311	3	0	300		1	3	1	---	---	EZRI_HUMAN Ezrin OS=Homo sapiens GN=EZR PE=1 SV=4
P35241	3	0	300		1	3	1	---	---	RADI_HUMAN Radixin OS=Homo sapiens GN=RDX PE=1 SV=1
P26038	7	4	700		1.5429	3	1	Neat	20S	MOES_HUMAN Moesin OS=Homo sapiens GN=MSN PE=1 SV=3	726866	595733	471103
Q9Y5I4	8	6	891.255		1.07169	3	1	Neat	20S	PCDC2_HUMAN Protocadherin alpha-C2 OS=Homo sapiens GN=PCDHAC2 PE=2 SV=1	2.40245e+06	2.29545e+06	2.24173e+06
Q9ULH4	1	1	84.4944		1.15791	3	1	5S	Neat	LRFN2_HUMAN Leucine-rich repeat and fibronectin type-III domain-containing protein 2 OS=Homo sapiens GN=LRFN2 PE=1 SV=2	221646	256647	237176
P82930	1	1	99.5495		1.32176	3	1	Neat	20S	RT34_HUMAN 28S ribosomal protein S34, mitochondrial OS=Homo sapiens GN=MRPS34 PE=1 SV=2	101564	97818.7	76839.5
Q96NZ8	1	0	100		1	3	1	---	---	WFKN1_HUMAN WAP, kazal, immunoglobulin, kunitz and NTR domain-containing protein 1 OS=Homo sapiens GN=WFIKKN1 PE=1 SV=1
Q8N0W4	3	0	297.143		1	3	1	---	---	NLGNX_HUMAN Neuroligin-4, X-linked OS=Homo sapiens GN=NLGN4X PE=1 SV=1
Q8NFZ3	3	0	297.143		1	3	1	---	---	NLGNY_HUMAN Neuroligin-4, Y-linked OS=Homo sapiens GN=NLGN4Y PE=2 SV=1
Q8NFZ4	4	3	400		1.61425	3	1	Neat	20S	NLGN2_HUMAN Neuroligin-2 OS=Homo sapiens GN=NLGN2 PE=1 SV=1	612032	558147	379143
Q9NZ94	2	0	197.143		1	3	1	---	---	NLGN3_HUMAN Neuroligin-3 OS=Homo sapiens GN=NLGN3 PE=1 SV=2
Q9BQS8	1	1	98.2955		1.32626	3	1	5S	20S	FYCO1_HUMAN FYVE and coiled-coil domain-containing protein 1 OS=Homo sapiens GN=FYCO1 PE=1 SV=3	93977.3	100901	76079.6
Q8WXF0	1	1	99.5495		1.30725	3;2	2	20S	Neat	SRS12_HUMAN Serine/arginine-rich splicing factor 12 OS=Homo sapiens GN=SRSF12 PE=1 SV=1	661421	699035	864640
Q14126	8	8	797.833		1.19064	3	1	20S	5S	DSG2_HUMAN Desmoglein-2 OS=Homo sapiens GN=DSG2 PE=1 SV=2	1.81952e+06	1.72083e+06	2.04889e+06
Q9Y6N8	5	3	494.289		1.19799	3	1	Neat	5S	CAD10_HUMAN Cadherin-10 OS=Homo sapiens GN=CDH10 PE=1 SV=2	445528	371895	372801
Q9ULB4	2	0	199.255		1	3	1	---	---	CADH9_HUMAN Cadherin-9 OS=Homo sapiens GN=CDH9 PE=2 SV=2
O75153	1	0	99.7753		1	3	1	---	---	K0664_HUMAN Protein KIAA0664 OS=Homo sapiens GN=KIAA0664 PE=1 SV=2
Q66K80	1	1	86.6667		1.60276	3	1	20S	5S	RUAS1_HUMAN Putative uncharacterized protein RUSC1-AS1 OS=Homo sapiens GN=RUSC1-AS1 PE=5 SV=1	125284	107719	172649
Q8NFY4	12	11	1375.18		1.42381	3;2	2	Neat	20S	SEM6D_HUMAN Semaphorin-6D OS=Homo sapiens GN=SEMA6D PE=1 SV=1	4.53615e+06	3.91306e+06	3.18592e+06
P27448	1	1	86.3043		1.9024	3	1	20S	Neat	MARK3_HUMAN MAP/microtubule affinity-regulating kinase 3 OS=Homo sapiens GN=MARK3 PE=1 SV=4	453660	525878	863045
Q86W11	1	1	99.4475		4.04576	3;2	2	Neat	20S	ZSC30_HUMAN Zinc finger and SCAN domain-containing protein 30 OS=Homo sapiens GN=ZSCAN30 PE=1 SV=1	521618	349985	128930
Q8IYG6	1	1	88.8298		6.5861	3	1	20S	Neat	LRC56_HUMAN Leucine-rich repeat-containing protein 56 OS=Homo sapiens GN=LRRC56 PE=2 SV=1	171963	296332	1.13257e+06
Q99999	1	1	87.2247		1.5162	3	1	5S	Neat	G3ST1_HUMAN Galactosylceramide sulfotransferase OS=Homo sapiens GN=GAL3ST1 PE=1 SV=1	74887.9	113545	104317
P52597	1	1	96.4912		1.54612	3	1	5S	Neat	HNRPF_HUMAN Heterogeneous nuclear ribonucleoprotein F OS=Homo sapiens GN=HNRNPF PE=1 SV=3	155844	240953	184984
Q8N2Q7	6	5	697.143		1.33387	3	1	Neat	20S	NLGN1_HUMAN Neuroligin-1 OS=Homo sapiens GN=NLGN1 PE=1 SV=2	1.22906e+06	1.01249e+06	921429
P58304	1	1	80.9417		1.19627	3	1	5S	Neat	VSX2_HUMAN Visual system homeobox 2 OS=Homo sapiens GN=VSX2 PE=1 SV=1	154872	185270	163819
Q7L985	1	0	100		1	3	1	---	---	LIGO2_HUMAN Leucine-rich repeat and immunoglobulin-like domain-containing nogo receptor-interacting protein 2 OS=Homo sapiens GN=LINGO2 PE=1 SV=1
Q8TAP8	1	0	99.7753		1	3	1	---	---	PPR35_HUMAN Protein phosphatase 1 regulatory subunit 35 OS=Homo sapiens GN=PPP1R35 PE=1 SV=1
Q8IZP7	7	5	663.873		1.48349	3	1	Neat	20S	H6ST3_HUMAN Heparan-sulfate 6-O-sulfotransferase 3 OS=Homo sapiens GN=HS6ST3 PE=2 SV=3	388494	350437	261879
Q3MII6	1	1	99.5485		3.77461	3	1	20S	Neat	TBC25_HUMAN TBC1 domain family member 25 OS=Homo sapiens GN=TBC1D25 PE=1 SV=2	97451.6	129581	367842
Q15063	4	4	391.133		1.34007	3	1	20S	5S	POSTN_HUMAN Periostin OS=Homo sapiens GN=POSTN PE=1 SV=2	387161	368428	493719
Q14588	1	0	174.542		1	3	1	---	---	ZN234_HUMAN Zinc finger protein 234 OS=Homo sapiens GN=ZNF234 PE=2 SV=3
Q9NYT6	1	0	174.542		1	3	1	---	---	ZN226_HUMAN Zinc finger protein 226 OS=Homo sapiens GN=ZNF226 PE=2 SV=2
Q9UL54	1	1	84.5291		1.42335	3	1	5S	20S	TAOK2_HUMAN Serine/threonine-protein kinase TAO2 OS=Homo sapiens GN=TAOK2 PE=1 SV=2	203866	217997	153157
Q9UKZ1	1	1	90.1124		9.02569	3	1	20S	Neat	CB029_HUMAN UPF0760 protein C2orf29 OS=Homo sapiens GN=C2orf29 PE=1 SV=1	227243	781199	2.05102e+06
Q6ZRP7	12	12	1390.14		1.19522	3	1	Neat	5S	QSOX2_HUMAN Sulfhydryl oxidase 2 OS=Homo sapiens GN=QSOX2 PE=1 SV=3	1.71257e+06	1.43286e+06	1.51634e+06
P14625	7	6	792.518		1.37545	3;2	2	Neat	20S	ENPL_HUMAN Endoplasmin OS=Homo sapiens GN=HSP90B1 PE=1 SV=1	1.24254e+06	971615	903373
Q5JSZ5	1	1	96		1.48247	3	1	20S	Neat	PRC2B_HUMAN Protein PRRC2B OS=Homo sapiens GN=PRRC2B PE=1 SV=2	346024	472441	512970
Q9P2E7	4	4	399.204		1.21982	3	1	Neat	20S	PCD10_HUMAN Protocadherin-10 OS=Homo sapiens GN=PCDH10 PE=2 SV=2	616639	563451	505514
P61086	1	1	91.6667		8.35562	3	1	20S	Neat	UBE2K_HUMAN Ubiquitin-conjugating enzyme E2 K OS=Homo sapiens GN=UBE2K PE=1 SV=3	37054.9	83490.9	309617
P54802	14	14	1388.94		1.15602	3;2	2	Neat	20S	ANAG_HUMAN Alpha-N-acetylglucosaminidase OS=Homo sapiens GN=NAGLU PE=1 SV=2	2.24598e+06	1.94375e+06	1.94286e+06
P30481	1	1	86.8571		2.12241	3	1	20S	Neat	1B44_HUMAN HLA class I histocompatibility antigen, B-44 alpha chain OS=Homo sapiens GN=HLA-B PE=1 SV=1	160788	227402	341258
Q86SR1	3	3	285.903		1.20965	3	1	Neat	20S	GLT10_HUMAN Polypeptide N-acetylgalactosaminyltransferase 10 OS=Homo sapiens GN=GALNT10 PE=1 SV=2	193732	186319	160156
Q9NY33	1	1	97.7143		1.22914	3	1	20S	Neat	DPP3_HUMAN Dipeptidyl peptidase 3 OS=Homo sapiens GN=DPP3 PE=1 SV=2	112225	116729	137940
Q9Y426	1	1	94.2857		1.45359	3	1	Neat	20S	CU025_HUMAN C2 domain-containing protein 2 OS=Homo sapiens GN=C2CD2 PE=1 SV=2	285397	246406	196340
Q9UKM7	4	4	398.305		1.92002	3	1	Neat	20S	MA1B1_HUMAN Endoplasmic reticulum mannosyl-oligosaccharide 1,2-alpha-mannosidase OS=Homo sapiens GN=MAN1B1 PE=1 SV=2	630522	368403	328393
Q8IZ13	1	1	96.1625		1.7256	3	1	Neat	20S	CE054_HUMAN Transposon-derived Buster3 transposase-like protein OS=Homo sapiens GN=C5orf54 PE=2 SV=1	39377	33070.4	22819.2
Q9H3T3	2	2	199.248		1.77864	3	1	Neat	20S	SEM6B_HUMAN Semaphorin-6B OS=Homo sapiens GN=SEMA6B PE=1 SV=4	313429	249601	176219
Q16288	2	2	200		1.67345	3	1	Neat	20S	NTRK3_HUMAN NT-3 growth factor receptor OS=Homo sapiens GN=NTRK3 PE=1 SV=2	564405	388734	337270
Q5T1J6	1	1	90.7104		4.43314	3	1	20S	Neat	F182A_HUMAN Protein FAM182A OS=Homo sapiens GN=FAM182A PE=2 SV=1	19432.1	42300.4	86145.1
Q99523	5	4	499.775		2.11807	3	1	Neat	20S	SORT_HUMAN Sortilin OS=Homo sapiens GN=SORT1 PE=1 SV=3	439439	274154	207471
Q02809	6	6	685.468		2.1494	3	1	Neat	20S	PLOD1_HUMAN Procollagen-lysine,2-oxoglutarate 5-dioxygenase 1 OS=Homo sapiens GN=PLOD1 PE=1 SV=2	596189	422984	277375
P54886	1	1	96		1.15435	3	1	5S	Neat	P5CS_HUMAN Delta-1-pyrroline-5-carboxylate synthase OS=Homo sapiens GN=ALDH18A1 PE=1 SV=2	511141	590036	516176
Q7Z5K2	1	1	88.6918		2.87015	3	1	Neat	20S	WAPL_HUMAN Wings apart-like protein homolog OS=Homo sapiens GN=WAPAL PE=1 SV=1	249023	127435	86762.9
O60568	8	8	798.648		1.53896	3	1	Neat	20S	PLOD3_HUMAN Procollagen-lysine,2-oxoglutarate 5-dioxygenase 3 OS=Homo sapiens GN=PLOD3 PE=1 SV=1	643175	555808	417928
O95497	6	5	593.065		1.33265	3	1	20S	Neat	VNN1_HUMAN Pantetheinase OS=Homo sapiens GN=VNN1 PE=1 SV=2	414679	448253	552621
Q8WXW3	1	0	95.2596		1	3	1	---	---	PIBF1_HUMAN Progesterone-induced-blocking factor 1 OS=Homo sapiens GN=PIBF1 PE=2 SV=2
Q96IZ7	1	1	87.5847		1.94863	3	1	20S	Neat	RSRC1_HUMAN Serine/Arginine-related protein 53 OS=Homo sapiens GN=RSRC1 PE=1 SV=1	70773.1	126639	137910
Q8NCL4	1	1	100		1.64869	3	1	5S	20S	GALT6_HUMAN Polypeptide N-acetylgalactosaminyltransferase 6 OS=Homo sapiens GN=GALNT6 PE=2 SV=2	93485.4	104402	63324.1
P20929	1	1	92.1171		3.04723	3	1	20S	Neat	NEBU_HUMAN Nebulin OS=Homo sapiens GN=NEB PE=1 SV=4	101575	190165	309523
A8MPT4	1	0	88.6667		1	3	1	---	---	GSTT4_HUMAN Glutathione S-transferase theta-4 OS=Homo sapiens GN=GSTT4 PE=3 SV=2
P30711	1	0	88.6667		1	3	1	---	---	GSTT1_HUMAN Glutathione S-transferase theta-1 OS=Homo sapiens GN=GSTT1 PE=1 SV=4
Q9NY84	1	0	100		1	3	1	---	---	VNN3_HUMAN Vascular non-inflammatory molecule 3 OS=Homo sapiens GN=VNN3 PE=2 SV=2
P56377	1	0	88.8158		1	3	1	---	---	AP1S2_HUMAN AP-1 complex subunit sigma-2 OS=Homo sapiens GN=AP1S2 PE=1 SV=1
P61966	1	0	88.8158		1	3	1	---	---	AP1S1_HUMAN AP-1 complex subunit sigma-1A OS=Homo sapiens GN=AP1S1 PE=1 SV=1
O14786	6	6	578.458		1.24346	3;2	2	Neat	5S	NRP1_HUMAN Neuropilin-1 OS=Homo sapiens GN=NRP1 PE=1 SV=3	1.10771e+06	890828	1.0617e+06
Q92854	4	3	390.132		1.21318	3;2	2	Neat	20S	SEM4D_HUMAN Semaphorin-4D OS=Homo sapiens GN=SEMA4D PE=1 SV=1	435968	392778	359358
P11172	1	1	96.5686		5.51564	3	1	20S	Neat	UMPS_HUMAN Uridine 5'-monophosphate synthase OS=Homo sapiens GN=UMPS PE=1 SV=1	8626.02	20018.8	47578.1
Q5JV73	1	1	93.2886		1.37986	3	1	5S	Neat	FRPD3_HUMAN FERM and PDZ domain-containing protein 3 OS=Homo sapiens GN=FRMPD3 PE=2 SV=2	1.94504e+06	2.68388e+06	2.22645e+06
O95218	1	1	91.6854		1.32355	3	1	5S	Neat	ZRAB2_HUMAN Zinc finger Ran-binding domain-containing protein 2 OS=Homo sapiens GN=ZRANB2 PE=1 SV=2	78138.6	103420	91477.7
Q32MH5	1	0	92		1	3	1	---	---	K1370_HUMAN Uncharacterized protein KIAA1370 OS=Homo sapiens GN=KIAA1370 PE=2 SV=2
Q9H3T2	1	0	91.6479		1	3	1	---	---	SEM6C_HUMAN Semaphorin-6C OS=Homo sapiens GN=SEMA6C PE=2 SV=4
Q9NZN5	1	1	94.3567		1.84336	3	1	20S	Neat	ARHGC_HUMAN Rho guanine nucleotide exchange factor 12 OS=Homo sapiens GN=ARHGEF12 PE=1 SV=1	203467	306420	375064
Q8N7B9	1	1	93.228		2.44686	3	1	5S	20S	EFCB3_HUMAN EF-hand calcium-binding domain-containing protein 3 OS=Homo sapiens GN=EFCAB3 PE=1 SV=1	304151	328712	134341
O60548	1	1	90.9707		1.59111	3	1	Neat	5S	FOXD2_HUMAN Forkhead box protein D2 OS=Homo sapiens GN=FOXD2 PE=2 SV=2	158380	99540	100139
Q96EP0	1	0	77.7528		1	3	1	---	---	RNF31_HUMAN RING finger protein 31 OS=Homo sapiens GN=RNF31 PE=1 SV=1
O75771	1	1	100		2.12527	3	1	Neat	5S	RA51D_HUMAN DNA repair protein RAD51 homolog 4 OS=Homo sapiens GN=RAD51D PE=1 SV=1	27755.9	13059.9	20972.9
O95197	1	1	80.8463		2.15102	3	1	20S	5S	RTN3_HUMAN Reticulon-3 OS=Homo sapiens GN=RTN3 PE=1 SV=2	53344.8	32358.7	69604.2
Q8IXL6	1	1	100		1.28484	3	1	5S	20S	DMP4_HUMAN Dentin matrix protein 4 OS=Homo sapiens GN=FAM20C PE=1 SV=2	255381	269196	209517
P07585	2	2	200		2.43494	3	1	Neat	20S	PGS2_HUMAN Decorin OS=Homo sapiens GN=DCN PE=1 SV=1	384757	216948	158015
P07197	1	1	97.1591		1.4471	3	1	Neat	5S	NFM_HUMAN Neurofilament medium polypeptide OS=Homo sapiens GN=NEFM PE=1 SV=3	36535	25247	26668.3
Q6UXK5	2	2	200		1.26733	3	1	Neat	5S	LRRN1_HUMAN Leucine-rich repeat neuronal protein 1 OS=Homo sapiens GN=LRRN1 PE=1 SV=1	105642	83357.9	87882.8
O14513	1	1	96.5686		1.47689	3	1	20S	Neat	NCKP5_HUMAN Nck-associated protein 5 OS=Homo sapiens GN=NCKAP5 PE=2 SV=2	29098.6	29433.7	42975.4
Q86UL3	1	1	95.0339		1.03645	3;2	2	5S	Neat	GPAT4_HUMAN Glycerol-3-phosphate acyltransferase 4 OS=Homo sapiens GN=AGPAT6 PE=1 SV=1	1.28377e+06	1.33057e+06	1.31412e+06
Q8IWE2	1	1	91.236		1.03142	3	1	5S	Neat	NXP20_HUMAN Protein NOXP20 OS=Homo sapiens GN=FAM114A1 PE=1 SV=2	51843.9	53472.8	53245.7
Q6ZRI6	1	1	94.8546		1.36738	3	1	20S	Neat	CO039_HUMAN Uncharacterized protein C15orf39 OS=Homo sapiens GN=C15orf39 PE=1 SV=3	186035	220056	254380
O60243	1	0	91.6479		1	3	1	---	---	H6ST1_HUMAN Heparan-sulfate 6-O-sulfotransferase 1 OS=Homo sapiens GN=HS6ST1 PE=2 SV=5
Q96MM7	1	0	91.6479		1	3	1	---	---	H6ST2_HUMAN Heparan-sulfate 6-O-sulfotransferase 2 OS=Homo sapiens GN=HS6ST2 PE=2 SV=2
O15466	1	1	100		2.16119	3	1	Neat	20S	SIA8E_HUMAN Alpha-2,8-sialyltransferase 8E OS=Homo sapiens GN=ST8SIA5 PE=2 SV=2	138026	100699	63865.5
P04003	2	2	200		3.1981	3	1	20S	5S	C4BPA_HUMAN C4b-binding protein alpha chain OS=Homo sapiens GN=C4BPA PE=1 SV=2	85286.8	83097.7	265755
Q16394	1	1	81.1236		2.66307	3	1	Neat	20S	EXT1_HUMAN Exostosin-1 OS=Homo sapiens GN=EXT1 PE=1 SV=2	71878.2	61296.4	26990.7
O15172	1	0	90.7104		1	3	1	---	---	PSPHL_HUMAN Putative phosphoserine phosphatase-like protein OS=Homo sapiens GN=PSPHP1 PE=5 SV=1
P00387	1	0	96.5686		1	3	1	---	---	NB5R3_HUMAN NADH-cytochrome b5 reductase 3 OS=Homo sapiens GN=CYB5R3 PE=1 SV=3
Q93063	1	1	100		1.25702	3	1	Neat	5S	EXT2_HUMAN Exostosin-2 OS=Homo sapiens GN=EXT2 PE=1 SV=1	55097.6	43831.9	45310.6
P12830	1	1	100		1.65033	3	1	5S	Neat	CADH1_HUMAN Cadherin-1 OS=Homo sapiens GN=CDH1 PE=1 SV=3	14581.6	24064.6	23763.5
P54652	1	0	100		1	3	1	---	---	HSP72_HUMAN Heat shock-related 70 kDa protein 2 OS=Homo sapiens GN=HSPA2 PE=1 SV=1
O60476	1	0	95.7207		1	3	1	---	---	MA1A2_HUMAN Mannosyl-oligosaccharide 1,2-alpha-mannosidase IB OS=Homo sapiens GN=MAN1A2 PE=2 SV=1
Q9H069	1	1	98.2079		1.80408	3	1	5S	Neat	LRC48_HUMAN Leucine-rich repeat-containing protein 48 OS=Homo sapiens GN=LRRC48 PE=2 SV=2	23160.6	41783.6	28012.7
Q14DG7	1	1	95.9551		1.23173	3	1	Neat	20S	T132B_HUMAN Transmembrane protein 132B OS=Homo sapiens GN=TMEM132B PE=2 SV=2	86722.7	76471.1	70407
P17405	3	3	296.397		2.10896	3	1	Neat	20S	ASM_HUMAN Sphingomyelin phosphodiesterase OS=Homo sapiens GN=SMPD1 PE=1 SV=4	123929	105890	58763.3
Q99832	1	1	87.0027		4.05161	3;2	2	20S	Neat	TCPH_HUMAN T-complex protein 1 subunit eta OS=Homo sapiens GN=CCT7 PE=1 SV=2	71650.5	120138	290300
P05362	1	1	100		3.54397	3	1	20S	Neat	ICAM1_HUMAN Intercellular adhesion molecule 1 OS=Homo sapiens GN=ICAM1 PE=1 SV=2	16939.1	37382.7	60031.6
Q8NEZ4	1	1	89.3401		1.29689	3	1	5S	Neat	MLL3_HUMAN Histone-lysine N-methyltransferase MLL3 OS=Homo sapiens GN=MLL3 PE=1 SV=3	82831.1	107423	94332.1
Q96H40	1	1	98.2079		1.48177	3	1	Neat	20S	ZN486_HUMAN Zinc finger protein 486 OS=Homo sapiens GN=ZNF486 PE=2 SV=4	17493.8	12412.2	11806
Q9H4A9	1	1	99.4819		3.79757	3	1	20S	Neat	DPEP2_HUMAN Dipeptidase 2 OS=Homo sapiens GN=DPEP2 PE=1 SV=2	30591.4	49728.9	116173
Q05996	1	1	100		2.34076	3	1	Neat	20S	ZP2_HUMAN Zona pellucida sperm-binding protein 2 OS=Homo sapiens GN=ZP2 PE=2 SV=1	30044.2	12921.1	12835.2
Q8N393	1	1	81.2081		6.64816	3	1	20S	Neat	ZN786_HUMAN Zinc finger protein 786 OS=Homo sapiens GN=ZNF786 PE=2 SV=2	22141.5	35915	147200
P0C6S8	2	2	198.646		2.03394	3	1	Neat	20S	LIGO3_HUMAN Leucine-rich repeat and immunoglobulin-like domain-containing nogo receptor-interacting protein 3 OS=Homo sapiens GN=LINGO3 PE=2 SV=1	52464.1	37087.7	25794.3
O94898	2	2	198.286		1.67116	3	1	Neat	20S	LRIG2_HUMAN Leucine-rich repeats and immunoglobulin-like domains protein 2 OS=Homo sapiens GN=LRIG2 PE=1 SV=3	60744.4	43683.5	36348.7
P15863	1	1	84.7682		4.22169	3	1	20S	Neat	PAX1_HUMAN Paired box protein Pax-1 OS=Homo sapiens GN=PAX1 PE=2 SV=4	208481	375251	880143
Q92696	1	1	90.6459		3.46408	3	1	Neat	20S	PGTA_HUMAN Geranylgeranyl transferase type-2 subunit alpha OS=Homo sapiens GN=RABGGTA PE=1 SV=2	131154	127003	37861.1
Q09666	1	1	91.4221		11.5892	3	1	20S	Neat	AHNK_HUMAN Neuroblast differentiation-associated protein AHNAK OS=Homo sapiens GN=AHNAK PE=1 SV=2	29720.6	108142	344439
Q9C0C4	1	1	100		1.24818	3	1	Neat	5S	SEM4C_HUMAN Semaphorin-4C OS=Homo sapiens GN=SEMA4C PE=1 SV=2	73983.2	59272.7	60608.1
P08582	1	1	99.9729		2.73266	3	1	Neat	20S	TRFM_HUMAN Melanotransferrin OS=Homo sapiens GN=MFI2 PE=1 SV=2	34437.9	26910.7	12602.3
Q5TKA1	1	1	78.022		1.33417	3	1	5S	20S	LIN9_HUMAN Protein lin-9 homolog OS=Homo sapiens GN=LIN9 PE=1 SV=1	361736	377047	282609
Q495W5	1	1	100		1.25124	3	1	20S	Neat	FUT11_HUMAN Alpha-(1,3)-fucosyltransferase 11 OS=Homo sapiens GN=FUT11 PE=1 SV=1	14300.6	14478.6	17893.4
P08581	1	1	99.9724		1.83212	3	1	Neat	5S	MET_HUMAN Hepatocyte growth factor receptor OS=Homo sapiens GN=MET PE=1 SV=4	22824.2	12457.8	17365.1
P35475	1	1	100		1.85065	3	1	Neat	20S	IDUA_HUMAN Alpha-L-iduronidase OS=Homo sapiens GN=IDUA PE=1 SV=2	14143	8309.36	7642.17
Q6ZW31	1	1	93.4685		1.49625	3	1	Neat	5S	SYDE1_HUMAN Rho GTPase-activating protein SYDE1 OS=Homo sapiens GN=SYDE1 PE=1 SV=1	107857	72085	86096.2
Q96S15	1	1	85.2097		63.2013	3	1	20S	Neat	WDR24_HUMAN WD repeat-containing protein 24 OS=Homo sapiens GN=WDR24 PE=1 SV=1	1878.78	7107.13	118742
Q14966	1	1	90.991		1.03953	3	1	5S	20S	ZN638_HUMAN Zinc finger protein 638 OS=Homo sapiens GN=ZNF638 PE=1 SV=2	107236	109624	105455
O14917	4	4	499.286		1.36335	3;2	2	Neat	20S	PCD17_HUMAN Protocadherin-17 OS=Homo sapiens GN=PCDH17 PE=2 SV=2	542083	491734	397612
Q96JA1	1	1	99.9735		1.13692	3	1	5S	20S	LRIG1_HUMAN Leucine-rich repeats and immunoglobulin-like domains protein 1 OS=Homo sapiens GN=LRIG1 PE=1 SV=2	19237	20119.2	17696.2
P24311	1	1	82.1429		2.08295	3	1	5S	20S	COX7B_HUMAN Cytochrome c oxidase subunit 7B, mitochondrial OS=Homo sapiens GN=COX7B PE=1 SV=2	41335.5	61954.7	29743.8
Q15477	1	1	95.4955		1.69321	3	1	20S	Neat	SKIV2_HUMAN Helicase SKI2W OS=Homo sapiens GN=SKIV2L PE=1 SV=3	10392	12749.6	17595.8
Q9H8H0	1	1	95.4545		15.4406	3	1	20S	Neat	NOL11_HUMAN Nucleolar protein 11 OS=Homo sapiens GN=NOL11 PE=1 SV=1	1009.69	3451.87	15590.2
Q96AY4	1	1	94.2857		2.00607	3	1	5S	20S	TTC28_HUMAN Tetratricopeptide repeat protein 28 OS=Homo sapiens GN=TTC28 PE=1 SV=4	13209.6	13439.7	6699.54
Q02325	3	0	284.952		1	2	1	---	---	PLGB_HUMAN Plasminogen-related protein B OS=Homo sapiens GN=PLGLB1 PE=1 SV=1
Q8WXI7	2	2	184.204		1.64229	2	1	20S	Neat	MUC16_HUMAN Mucin-16 OS=Homo sapiens GN=MUC16 PE=1 SV=2	3.3236e+06	3.74897e+06	5.45832e+06
Q96AQ1	1	0	100		1	2	1	---	---	CC74A_HUMAN Coiled-coil domain-containing protein 74A OS=Homo sapiens GN=CCDC74A PE=2 SV=1
Q96LY2	1	0	100		1	2	1	---	---	CC74B_HUMAN Coiled-coil domain-containing protein 74B OS=Homo sapiens GN=CCDC74B PE=2 SV=1
P49747	6	4	684.445		2.26771	2	1	20S	Neat	COMP_HUMAN Cartilage oligomeric matrix protein OS=Homo sapiens GN=COMP PE=1 SV=2	562932	804333	1.27657e+06
Q5U4N7	1	1	90.3485		1.6107	2	1	20S	Neat	GDF5O_HUMAN Protein GDF5OS, mitochondrial OS=Homo sapiens GN=GDF5OS PE=1 SV=2	306213	427876	493217
Q9HC56	7	7	696.281		1.58683	2	1	Neat	20S	PCDH9_HUMAN Protocadherin-9 OS=Homo sapiens GN=PCDH9 PE=1 SV=2	1.61156e+06	1.24875e+06	1.01559e+06
Q9NY46	1	1	90.9402		2.51385	2	1	Neat	20S	SCN3A_HUMAN Sodium channel protein type 3 subunit alpha OS=Homo sapiens GN=SCN3A PE=1 SV=2	212950	186921	84710.4
Q8N475	5	4	498.656		3.17234	2	1	Neat	20S	FSTL5_HUMAN Follistatin-related protein 5 OS=Homo sapiens GN=FSTL5 PE=2 SV=2	301662	225583	95091.4
Q9HCK4	8	4	798.632		1.41427	2	1	Neat	20S	ROBO2_HUMAN Roundabout homolog 2 OS=Homo sapiens GN=ROBO2 PE=1 SV=2	498549	482566	352514
P49916	1	1	90.6915		3.10397	2	1	20S	Neat	DNLI3_HUMAN DNA ligase 3 OS=Homo sapiens GN=LIG3 PE=1 SV=2	130970	135456	406525
Q13315	1	0	97.084		1	2	1	---	---	ATM_HUMAN Serine-protein kinase ATM OS=Homo sapiens GN=ATM PE=1 SV=3
P00533	6	5	599.488		1.2108	2	1	20S	5S	EGFR_HUMAN Epidermal growth factor receptor OS=Homo sapiens GN=EGFR PE=1 SV=2	647393	631369	764462
Q15056	1	0	87.0968		1	2	1	---	---	IF4H_HUMAN Eukaryotic translation initiation factor 4H OS=Homo sapiens GN=EIF4H PE=1 SV=5
Q92832	1	1	97.8297		4.47232	2	1	20S	Neat	NELL1_HUMAN Protein kinase C-binding protein NELL1 OS=Homo sapiens GN=NELL1 PE=2 SV=4	344570	679650	1.54103e+06
Q14C87	10	10	1197.98		2.48028	2	1	Neat	20S	T132D_HUMAN Transmembrane protein 132D OS=Homo sapiens GN=TMEM132D PE=2 SV=1	1.69914e+06	1.20241e+06	685060
Q14697	9	9	993.038		1.80044	2	1	Neat	20S	GANAB_HUMAN Neutral alpha-glucosidase AB OS=Homo sapiens GN=GANAB PE=1 SV=3	1.14898e+06	766559	638166
Q96GD4	1	1	98.645		1.10711	2	1	5S	Neat	AURKB_HUMAN Aurora kinase B OS=Homo sapiens GN=AURKB PE=1 SV=3	213377	236232	217365
Q8N6C5	6	6	598.421		1.31525	2	1	Neat	20S	IGSF1_HUMAN Immunoglobulin superfamily member 1 OS=Homo sapiens GN=IGSF1 PE=1 SV=3	676174	562545	514104
Q5T8D3	1	1	84.3243		1.51998	2	1	Neat	20S	ACBD5_HUMAN Acyl-CoA-binding domain-containing protein 5 OS=Homo sapiens GN=ACBD5 PE=1 SV=1	345455	281014	227276
Q9H4D0	7	7	695.987		1.49712	2	1	Neat	20S	CSTN2_HUMAN Calsyntenin-2 OS=Homo sapiens GN=CLSTN2 PE=1 SV=2	754011	615593	503641
P80108	10	10	1196.21		4.93239	2	1	20S	Neat	PHLD_HUMAN Phosphatidylinositol-glycan-specific phospholipase D OS=Homo sapiens GN=GPLD1 PE=1 SV=3	385328	1.11331e+06	1.90059e+06
Q8N0V4	1	0	84.7594		1	2	1	---	---	LGI2_HUMAN Leucine-rich repeat LGI family member 2 OS=Homo sapiens GN=LGI2 PE=1 SV=1
O76050	1	1	87.2973		2.36838	2	1	Neat	20S	NEU1A_HUMAN Neuralized-like protein 1A OS=Homo sapiens GN=NEURL PE=2 SV=1	207401	161224	87571
Q8WY21	6	5	595.004		2.12037	2	1	Neat	20S	SORC1_HUMAN VPS10 domain-containing receptor SorCS1 OS=Homo sapiens GN=SORCS1 PE=2 SV=3	1.13018e+06	844186	533013
Q15262	4	4	388.514		1.24534	2	1	Neat	20S	PTPRK_HUMAN Receptor-type tyrosine-protein phosphatase kappa OS=Homo sapiens GN=PTPRK PE=1 SV=2	379611	315826	304826
Q8N5C6	1	1	94.8649		2.01544	2	1	Neat	20S	SRBD1_HUMAN S1 RNA-binding domain-containing protein 1 OS=Homo sapiens GN=SRBD1 PE=1 SV=2	109752	74024.3	54455.9
P55786	10	6	997.833		1.34704	2	1	Neat	20S	PSA_HUMAN Puromycin-sensitive aminopeptidase OS=Homo sapiens GN=NPEPPS PE=1 SV=2	689579	635251	511922
P19835	4	4	386.699		1.66427	2	1	Neat	20S	CEL_HUMAN Bile salt-activated lipase OS=Homo sapiens GN=CEL PE=1 SV=3	333918	228696	200640
Q13308	1	1	100		1.22416	2	1	5S	20S	PTK7_HUMAN Inactive tyrosine-protein kinase 7 OS=Homo sapiens GN=PTK7 PE=1 SV=2	102137	112486	91888.5
P08238	1	0	99.2208		1	2	1	---	---	HS90B_HUMAN Heat shock protein HSP 90-beta OS=Homo sapiens GN=HSP90AB1 PE=1 SV=4
Q7Z553	3	3	293.14		1.4437	2	1	Neat	20S	MDGA2_HUMAN MAM domain-containing glycosylphosphatidylinositol anchor protein 2 OS=Homo sapiens GN=MDGA2 PE=2 SV=2	381630	366195	264341
P35590	7	7	797.39		1.12211	2	1	Neat	20S	TIE1_HUMAN Tyrosine-protein kinase receptor Tie-1 OS=Homo sapiens GN=TIE1 PE=1 SV=1	633814	576730	564841
O00339	4	3	392.096		1.605	2	1	Neat	20S	MATN2_HUMAN Matrilin-2 OS=Homo sapiens GN=MATN2 PE=1 SV=4	129493	108591	80681.1
Q8NEX9	1	1	98.308		1.14558	2	1	5S	Neat	DR9C7_HUMAN Short-chain dehydrogenase/reductase family 9C member 7 OS=Homo sapiens GN=SDR9C7 PE=2 SV=1	51281.7	58747.5	51845.1
Q15303	4	4	399.829		1.28728	2	1	Neat	5S	ERBB4_HUMAN Receptor tyrosine-protein kinase erbB-4 OS=Homo sapiens GN=ERBB4 PE=1 SV=1	310574	241264	245706
Q9NSC7	2	2	199.147		2.15286	2	1	Neat	20S	SIA7A_HUMAN Alpha-N-acetylgalactosaminide alpha-2,6-sialyltransferase 1 OS=Homo sapiens GN=ST6GALNAC1 PE=1 SV=1	72226.4	45647.8	33549.1
Q6UX41	1	0	97.29		1	2	1	---	---	BTNL8_HUMAN Butyrophilin-like protein 8 OS=Homo sapiens GN=BTNL8 PE=1 SV=1
Q9ULV3	1	1	90.107		2.3741	2	1	20S	Neat	CIZ1_HUMAN Cip1-interacting zinc finger protein OS=Homo sapiens GN=CIZ1 PE=1 SV=2	698508	991846	1.65833e+06
A6NEC2	4	0	398.103		1	2	1	---	---	PSAL_HUMAN Puromycin-sensitive aminopeptidase-like protein OS=Homo sapiens GN=NPEPPSL1 PE=2 SV=3
Q9NS15	1	1	83.2447		1.07328	2	1	Neat	5S	LTBP3_HUMAN Latent-transforming growth factor beta-binding protein 3 OS=Homo sapiens GN=LTBP3 PE=1 SV=4	26956.2	25115.7	26937.5
Q9ULL4	4	4	388.121		1.61202	2	1	Neat	20S	PLXB3_HUMAN Plexin-B3 OS=Homo sapiens GN=PLXNB3 PE=1 SV=2	282616	258334	175318
Q8TD26	1	0	93.9966		1	2	1	---	---	CHD6_HUMAN Chromodomain-helicase-DNA-binding protein 6 OS=Homo sapiens GN=CHD6 PE=1 SV=4
Q9HCK8	1	0	93.9966		1	2	1	---	---	CHD8_HUMAN Chromodomain-helicase-DNA-binding protein 8 OS=Homo sapiens GN=CHD8 PE=1 SV=5
P12814	8	3	791.145		12.8919	2	1	20S	Neat	ACTN1_HUMAN Alpha-actinin-1 OS=Homo sapiens GN=ACTN1 PE=1 SV=2	19337.6	78598.2	249299
P29992	1	1	98.6486		1.91283	2	1	Neat	20S	GNA11_HUMAN Guanine nucleotide-binding protein subunit alpha-11 OS=Homo sapiens GN=GNA11 PE=1 SV=2	394310	375527	206139
P11509	1	0	99.3162		1	2	1	---	---	CP2A6_HUMAN Cytochrome P450 2A6 OS=Homo sapiens GN=CYP2A6 PE=1 SV=3
P20853	1	0	99.3162		1	2	1	---	---	CP2A7_HUMAN Cytochrome P450 2A7 OS=Homo sapiens GN=CYP2A7 PE=1 SV=2
Q6NXG1	1	1	87.2629		1.42589	2	1	Neat	20S	ESRP1_HUMAN Epithelial splicing regulatory protein 1 OS=Homo sapiens GN=ESRP1 PE=1 SV=2	23969.6	22280	16810.3
Q8IZU0	1	1	98.9218		4.16971	2	1	20S	Neat	FAM9B_HUMAN Protein FAM9B OS=Homo sapiens GN=FAM9B PE=2 SV=1	83522	184062	348263
Q9HBR0	1	1	97.8405		2.53911	2	1	20S	5S	S38AA_HUMAN Putative sodium-coupled neutral amino acid transporter 10 OS=Homo sapiens GN=SLC38A10 PE=1 SV=2	59107.9	26603.3	67548.9
Q14151	1	1	94.863		1.54422	2	1	Neat	5S	SAFB2_HUMAN Scaffold attachment factor B2 OS=Homo sapiens GN=SAFB2 PE=1 SV=1	143863	93162.2	112143
P21860	3	3	298.528		1.56007	2	1	Neat	20S	ERBB3_HUMAN Receptor tyrosine-protein kinase erbB-3 OS=Homo sapiens GN=ERBB3 PE=1 SV=1	118309	97762.3	75835.4
Q9UP79	1	1	97.2973		2.37146	2	1	Neat	20S	ATS8_HUMAN A disintegrin and metalloproteinase with thrombospondin motifs 8 OS=Homo sapiens GN=ADAMTS8 PE=1 SV=2	50262.1	33298.4	21194.6
Q8IU80	1	1	91.1528		1.5541	2	1	20S	Neat	TMPS6_HUMAN Transmembrane protease serine 6 OS=Homo sapiens GN=TMPRSS6 PE=1 SV=3	118043	133673	183450
Q6IEE7	2	2	197.291		4.11613	2	1	Neat	20S	T132E_HUMAN Transmembrane protein 132E OS=Homo sapiens GN=TMEM132E PE=2 SV=1	82347	42969.7	20005.9
Q9UKU6	3	3	297.421		2.91938	2	1	Neat	20S	TRHDE_HUMAN Thyrotropin-releasing hormone-degrading ectoenzyme OS=Homo sapiens GN=TRHDE PE=2 SV=1	134310	109106	46006.3
O15303	1	1	90.8356		1.14074	2	1	5S	20S	GRM6_HUMAN Metabotropic glutamate receptor 6 OS=Homo sapiens GN=GRM6 PE=1 SV=2	89193.8	90961.7	79739.5
P98155	2	2	199.829		1.46098	2	1	5S	20S	VLDLR_HUMAN Very low-density lipoprotein receptor OS=Homo sapiens GN=VLDLR PE=1 SV=1	80561.4	88521.9	60590.6
Q14956	1	1	98.916		1.36266	2	1	Neat	5S	GPNMB_HUMAN Transmembrane glycoprotein NMB OS=Homo sapiens GN=GPNMB PE=1 SV=2	35797.7	26270.4	32408.1
Q9H098	1	0	94.8649		1	2	1	---	---	F107B_HUMAN Protein FAM107B OS=Homo sapiens GN=FAM107B PE=1 SV=1
Q9NVX0	1	0	94.8649		1	2	1	---	---	HAUS2_HUMAN HAUS augmin-like complex subunit 2 OS=Homo sapiens GN=HAUS2 PE=1 SV=1
Q9H2X0	1	1	99.8302		14.8308	2	1	Neat	20S	CHRD_HUMAN Chordin OS=Homo sapiens GN=CHRD PE=1 SV=2	42381.1	29728.7	2857.65
Q13107	1	1	99.187		1.37911	2	1	5S	20S	UBP4_HUMAN Ubiquitin carboxyl-terminal hydrolase 4 OS=Homo sapiens GN=USP4 PE=1 SV=3	42023.4	52685.8	38202.6
Q96DB2	1	1	97.561		1.54227	2	1	Neat	20S	HDA11_HUMAN Histone deacetylase 11 OS=Homo sapiens GN=HDAC11 PE=1 SV=1	15067.6	10273.4	9769.73
P28827	2	2	189.751		1.21403	2	1	Neat	5S	PTPRM_HUMAN Receptor-type tyrosine-protein phosphatase mu OS=Homo sapiens GN=PTPRM PE=1 SV=2	51116	42104.3	42212.6
O95479	1	1	99.7297		1.79141	2	1	5S	20S	G6PE_HUMAN GDH/6PGL endoplasmic bifunctional protein OS=Homo sapiens GN=H6PD PE=1 SV=2	26457	38999.8	21770.4
Q08043	1	0	100		1	2	1	---	---	ACTN3_HUMAN Alpha-actinin-3 OS=Homo sapiens GN=ACTN3 PE=1 SV=2
P29353	1	1	90.3485		1.20196	2	1	5S	20S	SHC1_HUMAN SHC-transforming protein 1 OS=Homo sapiens GN=SHC1 PE=1 SV=4	39987.2	42595.4	35438.4
P19367	4	2	398.861		3.43135	2	1	Neat	20S	HXK1_HUMAN Hexokinase-1 OS=Homo sapiens GN=HK1 PE=1 SV=3	30456.2	22892.6	8875.86
Q2TB90	1	0	99.6737		1	2	1	---	---	HKDC1_HUMAN Putative hexokinase HKDC1 OS=Homo sapiens GN=HKDC1 PE=2 SV=3
Q3YBR2	1	1	91.9137		2.0524	2	1	5S	Neat	TBRG1_HUMAN Transforming growth factor beta regulator 1 OS=Homo sapiens GN=TBRG1 PE=1 SV=1	14446.5	29650	24129.9
Q6P179	1	1	100		1.50802	2	1	5S	20S	ERAP2_HUMAN Endoplasmic reticulum aminopeptidase 2 OS=Homo sapiens GN=ERAP2 PE=1 SV=2	17984.6	25022	16592.6
Q09328	2	2	199.187		1.36745	2	1	Neat	20S	MGT5A_HUMAN Alpha-1,6-mannosylglycoprotein 6-beta-N-acetylglucosaminyltransferase A OS=Homo sapiens GN=MGAT5 PE=1 SV=1	61535.1	55601.9	45000
Q96JJ6	1	1	94.0379		1.76656	2	1	5S	20S	JPH4_HUMAN Junctophilin-4 OS=Homo sapiens GN=JPH4 PE=1 SV=2	47205.6	52034.2	29455.2
Q16853	1	1	100		1.94333	2	1	Neat	20S	AOC3_HUMAN Membrane primary amine oxidase OS=Homo sapiens GN=AOC3 PE=1 SV=3	16991.4	15092.6	8743.48
Q9NYC9	2	2	191.745		1.70636	2	1	20S	Neat	DYH9_HUMAN Dynein heavy chain 9, axonemal OS=Homo sapiens GN=DNAH9 PE=1 SV=3	659396	926867	1.12517e+06
P49454	1	0	96.496		1	2	1	---	---	CENPF_HUMAN Centromere protein F OS=Homo sapiens GN=CENPF PE=1 SV=2
Q7Z401	1	1	85.0949		2.71173	2	1	Neat	20S	MYCPP_HUMAN C-myc promoter-binding protein OS=Homo sapiens GN=DENND4A PE=1 SV=2	55714.9	29826.3	20545.9
Q86WV1	1	1	92.4528		2.09835	2	1	Neat	20S	SKAP1_HUMAN Src kinase-associated phosphoprotein 1 OS=Homo sapiens GN=SKAP1 PE=1 SV=3	73671.4	52097.3	35109.2
Q01668	1	0	95.1351		1	2	1	---	---	CAC1D_HUMAN Voltage-dependent L-type calcium channel subunit alpha-1D OS=Homo sapiens GN=CACNA1D PE=1 SV=2
Q13936	1	0	95.1351		1	2	1	---	---	CAC1C_HUMAN Voltage-dependent L-type calcium channel subunit alpha-1C OS=Homo sapiens GN=CACNA1C PE=1 SV=4
P52789	1	0	100		1	2	1	---	---	HXK2_HUMAN Hexokinase-2 OS=Homo sapiens GN=HK2 PE=1 SV=2
Q92729	1	1	100		2.91065	2	1	Neat	20S	PTPRU_HUMAN Receptor-type tyrosine-protein phosphatase U OS=Homo sapiens GN=PTPRU PE=1 SV=2	21042.2	13752.2	7229.4
O95757	1	1	91.0959		1.76397	2	1	20S	Neat	HS74L_HUMAN Heat shock 70 kDa protein 4L OS=Homo sapiens GN=HSPA4L PE=1 SV=3	29109	35471.4	51347.5
O43310	1	1	94.8649		3.0586	2	1	Neat	20S	CTIF_HUMAN CBP80/20-dependent translation initiation factor OS=Homo sapiens GN=CTIF PE=1 SV=1	27250.1	15762.4	8909.34
Q96A59	1	1	91.3747		2.66531	2	1	Neat	20S	MALD3_HUMAN MARVEL domain-containing protein 3 OS=Homo sapiens GN=MARVELD3 PE=2 SV=3	51733.6	32724	19409.9
Q07889	1	0	93.9863		1	2	1	---	---	SOS1_HUMAN Son of sevenless homolog 1 OS=Homo sapiens GN=SOS1 PE=1 SV=1
Q07890	1	0	93.9863		1	2	1	---	---	SOS2_HUMAN Son of sevenless homolog 2 OS=Homo sapiens GN=SOS2 PE=1 SV=2
P56202	1	0	91.4237		1	2	1	---	---	CATW_HUMAN Cathepsin W OS=Homo sapiens GN=CTSW PE=1 SV=2
Q15672	1	1	94.863		24.2215	2	1	20S	Neat	TWST1_HUMAN Twist-related protein 1 OS=Homo sapiens GN=TWIST1 PE=1 SV=1	403.083	1928.82	9763.27
P14780	1	1	99.729		2445.25	2	1	20S	Neat	MMP9_HUMAN Matrix metalloproteinase-9 OS=Homo sapiens GN=MMP9 PE=1 SV=3	8.35225	5592.89	20423.3
Q7Z6W1	1	1	99.6569		1.72312	2	1	5S	Neat	TMCO2_HUMAN Transmembrane and coiled-coil domain-containing protein 2 OS=Homo sapiens GN=TMCO2 PE=2 SV=1	29573.3	50958.3	32380.9
Q9UIW2	1	1	99.187		11.484	2	1	Neat	20S	PLXA1_HUMAN Plexin-A1 OS=Homo sapiens GN=PLXNA1 PE=1 SV=3	10766.5	5180.1	937.515
Q9H3U1	1	1	97.3046		1.63633	2	1	5S	Neat	UN45A_HUMAN Protein unc-45 homolog A OS=Homo sapiens GN=UNC45A PE=1 SV=1	224383	367164	264171
P21810	1	1	90.2439		1.71138	2	1	Neat	5S	PGS1_HUMAN Biglycan OS=Homo sapiens GN=BGN PE=1 SV=2	31421.4	18360.3	18953.4
P78395	1	1	83.1099		2.99144	2	1	Neat	20S	PRAME_HUMAN Melanoma antigen preferentially expressed in tumors OS=Homo sapiens GN=PRAME PE=1 SV=1	90799.1	32729.3	30353
Q0VDD8	1	1	93.4959		3.02882	2	1	20S	Neat	DYH14_HUMAN Dynein heavy chain 14, axonemal OS=Homo sapiens GN=DNAH14 PE=2 SV=3	35998.8	93235.4	109034
O14525	1	1	100		5.27554	2	1	Neat	20S	ASTN1_HUMAN Astrotactin-1 OS=Homo sapiens GN=ASTN1 PE=1 SV=3	10648.7	7325.27	2018.5

## Sheet: Peptide_Report
																	Raw Abundance			Spectral counts
																	0% blood, reference CSF	0.5% blood centrifuged	2% blood centrifuged	0% blood, reference CSF	0.5% blood centrifuged	2% blood centrifuged
#	Fraction	Retention time (min)	Charge	m/z	Measured mass	Mass error (u)	Mass error (ppm)	Score	Sequence	Modifications	Accession	Description	Use in quantitation	Max fold change	Highest mean condition	Lowest mean condition	Neat	5S	20S	Neat	5S	20S
1	1	21.7524	2	735.865	1469.72			100	EVGPTNADPVCLAK		P00450	CERU_HUMAN Ceruloplasmin OS=Homo sapiens GN=CP PE=1 SV=1	TRUE	2.18537	20S	Neat	6.14923e+07	7.13364e+07	1.34384e+08	2	2	2
170	1	22.9975	2	735.864	1469.71			99.0698	EVGPTNADPVCLAK		P00450	CERU_HUMAN Ceruloplasmin OS=Homo sapiens GN=CP PE=1 SV=1	FALSE	3.92803	20S	Neat	8.16043e+06	1.91162e+07	3.20544e+07	1	0	0
5925	1	21.7849	3	490.912	1469.71			100	EVGPTNADPVCLAK		P00450	CERU_HUMAN Ceruloplasmin OS=Homo sapiens GN=CP PE=1 SV=1	TRUE	1.97717	Neat	5S	219221	110876	215202	1	0	1
2	1	34.2653	2	686.385	1370.75			100	GAYPLSIEPIGVR		P00450	CERU_HUMAN Ceruloplasmin OS=Homo sapiens GN=CP PE=1 SV=1	TRUE	1.78773	20S	Neat	7.45624e+07	9.59388e+07	1.33298e+08	2	2	2
1407	1	34.2653	3	457.925	1370.75			100	GAYPLSIEPIGVR		P00450	CERU_HUMAN Ceruloplasmin OS=Homo sapiens GN=CP PE=1 SV=1	TRUE	1.06302	Neat	5S	1.01191e+06	951920	956914	1	1	1
4	1	26.2005	3	724.361	2170.06			100	LISVDTEHSNIYLQNGPDR		P00450	CERU_HUMAN Ceruloplasmin OS=Homo sapiens GN=CP PE=1 SV=1	TRUE	1.81981	20S	Neat	7.31285e+07	9.3714e+07	1.3308e+08	3	3	3
84	1	26.2005	2	1086.04	2170.06			100	LISVDTEHSNIYLQNGPDR		P00450	CERU_HUMAN Ceruloplasmin OS=Homo sapiens GN=CP PE=1 SV=1	TRUE	2.31304	20S	Neat	2.63167e+07	3.91378e+07	6.08716e+07	2	2	2
2391	1	26.2005	4	543.522	2170.06			100	LISVDTEHSNIYLQNGPDR		P00450	CERU_HUMAN Ceruloplasmin OS=Homo sapiens GN=CP PE=1 SV=1	TRUE	1.45569	20S	5S	592039	504560	734484	1	0	0
8263	1	32.133	3	724.361	2170.06			100	LISVDTEHSNIYLQNGPDR		P00450	CERU_HUMAN Ceruloplasmin OS=Homo sapiens GN=CP PE=1 SV=1	TRUE	1.63699	20S	Neat	496577	579723	812890	1	0	0
5	1	33.2803	2	760.374	1518.73			100	ALYLQYTDETFR		P00450	CERU_HUMAN Ceruloplasmin OS=Homo sapiens GN=CP PE=1 SV=1	TRUE	2.15327	20S	Neat	6.91813e+07	9.8095e+07	1.48966e+08	3	3	3
2242	1	33.2666	3	507.251	1518.73			100	ALYLQYTDETFR		P00450	CERU_HUMAN Ceruloplasmin OS=Homo sapiens GN=CP PE=1 SV=1	TRUE	1.19025	Neat	5S	614069	515917	544154	1	1	1
7	1	21.5024	3	533.27	1596.79			99.5516	QYTDSTFRVPVER		P00450	CERU_HUMAN Ceruloplasmin OS=Homo sapiens GN=CP PE=1 SV=1	TRUE	2.55159	20S	Neat	2.63403e+07	3.3789e+07	6.72096e+07	2	1	2
125	1	21.4813	2	799.4	1596.79			100	QYTDSTFRVPVER		P00450	CERU_HUMAN Ceruloplasmin OS=Homo sapiens GN=CP PE=1 SV=1	TRUE	2.94611	20S	Neat	8.71713e+06	1.26641e+07	2.56816e+07	2	2	2
3046	1	22.7526	3	533.267	1596.78			99.5918	QYTDSTFRVPVER		P00450	CERU_HUMAN Ceruloplasmin OS=Homo sapiens GN=CP PE=1 SV=1	FALSE	1.52922	Neat	5S	610407	399162	550097	1	1	1
9	1	23.2761	2	716.322	1430.63			100	QSEDSTFYLGER		P00450	CERU_HUMAN Ceruloplasmin OS=Homo sapiens GN=CP PE=1 SV=1	TRUE	1.77388	20S	Neat	4.00928e+07	4.42847e+07	7.11199e+07	3	3	3
4899	1	23.3178	3	477.883	1430.63			100	QSEDSTFYLGER		P00450	CERU_HUMAN Ceruloplasmin OS=Homo sapiens GN=CP PE=1 SV=1	TRUE	3.13198	Neat	5S	237352	75783.3	150228	1	0	0
19	1	48.8752	3	638.049	1911.12			100	TTIEKPVWLGFLGPIIK		P00450	CERU_HUMAN Ceruloplasmin OS=Homo sapiens GN=CP PE=1 SV=1	TRUE	3.59264	20S	Neat	4.32373e+07	7.96333e+07	1.55336e+08	3	3	4
137	1	48.8752	2	956.568	1911.12			100	TTIEKPVWLGFLGPIIK		P00450	CERU_HUMAN Ceruloplasmin OS=Homo sapiens GN=CP PE=1 SV=1	TRUE	5.33473	20S	Neat	1.88633e+07	4.38841e+07	1.0063e+08	2	2	3
5398	1	48.9025	4	478.788	1911.12			100	TTIEKPVWLGFLGPIIK		P00450	CERU_HUMAN Ceruloplasmin OS=Homo sapiens GN=CP PE=1 SV=1	TRUE	2.97441	20S	Neat	282265	423218	839571	2	1	2
21	1	47.9009	2	735.423	1468.83			100	DIASGLIGPLIICK		P00450	CERU_HUMAN Ceruloplasmin OS=Homo sapiens GN=CP PE=1 SV=1	TRUE	2.3441	20S	Neat	4.66994e+07	7.09053e+07	1.09468e+08	3	3	3
548	1	47.9169	3	490.618	1468.83			100	DIASGLIGPLIICK		P00450	CERU_HUMAN Ceruloplasmin OS=Homo sapiens GN=CP PE=1 SV=1	TRUE	1.92978	20S	Neat	2.98903e+06	4.04341e+06	5.76817e+06	2	2	3
44	1	51.4866	2	788.432	1574.85			100	DLYSGLIGPLIVCR		P00450	CERU_HUMAN Ceruloplasmin OS=Homo sapiens GN=CP PE=1 SV=1	TRUE	2.33153	20S	Neat	5.04033e+07	7.63146e+07	1.17517e+08	3	3	2
445	1	51.475	3	525.957	1574.85			100	DLYSGLIGPLIVCR		P00450	CERU_HUMAN Ceruloplasmin OS=Homo sapiens GN=CP PE=1 SV=1	TRUE	1.69518	20S	Neat	5.46728e+06	7.36867e+06	9.26802e+06	3	3	3
22366	1	48.5266	2	788.43	1574.85			100	DLYSGLIGPLIVCR		P00450	CERU_HUMAN Ceruloplasmin OS=Homo sapiens GN=CP PE=1 SV=1	TRUE	1.72188	20S	Neat	111734	122239	192393	1	0	0
50	1	17.8975	2	794.372	1586.73			100	RQSEDSTFYLGER		P00450	CERU_HUMAN Ceruloplasmin OS=Homo sapiens GN=CP PE=1 SV=1	TRUE	2.61803	20S	Neat	1.57141e+07	2.26237e+07	4.114e+07	2	2	1
75	1	17.9183	3	529.917	1586.73			100	RQSEDSTFYLGER		P00450	CERU_HUMAN Ceruloplasmin OS=Homo sapiens GN=CP PE=1 SV=1	TRUE	2.04154	20S	Neat	7.54477e+06	9.26443e+06	1.54029e+07	1	1	2
52	1	16.335	2	602.267	1202.52			100	EYTDASFTNR		P00450	CERU_HUMAN Ceruloplasmin OS=Homo sapiens GN=CP PE=1 SV=1	TRUE	2.77162	5S	20S	1.12942e+07	1.23322e+07	4.44945e+06	1	1	1
5451	1	17.6948	2	602.266	1202.52			99.537	EYTDASFTNR		P00450	CERU_HUMAN Ceruloplasmin OS=Homo sapiens GN=CP PE=1 SV=1	TRUE	1.52903	Neat	5S	191750	125406	139914	1	0	0
55	1	22.7315	4	575.546	2298.16			100	KLISVDTEHSNIYLQNGPDR		P00450	CERU_HUMAN Ceruloplasmin OS=Homo sapiens GN=CP PE=1 SV=1	TRUE	2.12056	20S	Neat	1.30291e+07	1.53872e+07	2.76291e+07	2	2	2
58	1	22.7098	3	767.059	2298.16			100	KLISVDTEHSNIYLQNGPDR		P00450	CERU_HUMAN Ceruloplasmin OS=Homo sapiens GN=CP PE=1 SV=1	TRUE	2.73337	20S	Neat	1.72578e+07	2.64575e+07	4.71721e+07	2	2	2
344	1	22.7098	2	1150.08	2298.15			100	KLISVDTEHSNIYLQNGPDR		P00450	CERU_HUMAN Ceruloplasmin OS=Homo sapiens GN=CP PE=1 SV=1	TRUE	3.28608	20S	Neat	7.19517e+06	1.14214e+07	2.36439e+07	1	1	1
5512	1	21.9888	2	1150.08	2298.16			82.8358	KLISVDTEHSNIYLQNGPDR		P00450	CERU_HUMAN Ceruloplasmin OS=Homo sapiens GN=CP PE=1 SV=1	TRUE	3.884	20S	Neat	407710	646731	1.58355e+06	0	1	1
71	1	16.4821	3	538.595	1612.76			100	PYTFHSHGITYYK		P00450	CERU_HUMAN Ceruloplasmin OS=Homo sapiens GN=CP PE=1 SV=1	TRUE	2.87325	20S	Neat	7.64753e+06	1.03138e+07	2.19733e+07	2	2	2
363	1	16.4821	2	807.389	1612.76			100	PYTFHSHGITYYK		P00450	CERU_HUMAN Ceruloplasmin OS=Homo sapiens GN=CP PE=1 SV=1	TRUE	2.97199	20S	Neat	4.20516e+06	5.57862e+06	1.24977e+07	1	2	2
77	1	16.3144	3	765.012	2292.02			100	FNKNNEGTYYSPNYNPQSR		P00450	CERU_HUMAN Ceruloplasmin OS=Homo sapiens GN=CP PE=1 SV=1	TRUE	2.66442	20S	Neat	1.3174e+07	2.25249e+07	3.5101e+07	2	3	3
366	1	16.335	2	1147.01	2292.01			100	FNKNNEGTYYSPNYNPQSR		P00450	CERU_HUMAN Ceruloplasmin OS=Homo sapiens GN=CP PE=1 SV=1	TRUE	3.44269	20S	Neat	6.37253e+06	1.16097e+07	2.19386e+07	1	1	1
102	1	38.265	3	800.037	2397.09			100	HYYIGIIETTWDYASDHGEK		P00450	CERU_HUMAN Ceruloplasmin OS=Homo sapiens GN=CP PE=1 SV=1	TRUE	3.04288	20S	Neat	3.11533e+07	5.34162e+07	9.47956e+07	5	7	7
650	1	38.2831	4	600.28	2397.09			100	HYYIGIIETTWDYASDHGEK		P00450	CERU_HUMAN Ceruloplasmin OS=Homo sapiens GN=CP PE=1 SV=1	TRUE	1.7908	20S	Neat	6.46347e+06	8.1221e+06	1.15748e+07	3	3	4
2156	1	38.2449	2	1199.55	2397.09			100	HYYIGIIETTWDYASDHGEK		P00450	CERU_HUMAN Ceruloplasmin OS=Homo sapiens GN=CP PE=1 SV=1	TRUE	4.27019	20S	Neat	2.66673e+06	5.65727e+06	1.13874e+07	1	1	2
74901	1	44.1879	2	600.281	1198.55			88.2353	HYYIGIIETTWDYASDHGEK		P00450	CERU_HUMAN Ceruloplasmin OS=Homo sapiens GN=CP PE=1 SV=1	TRUE	Infinity	20S	5S	2612.46	0	11191.1	0	0	1
126	1	17.9386	2	952.412	1902.81			100	NNEGTYYSPNYNPQSR		P00450	CERU_HUMAN Ceruloplasmin OS=Homo sapiens GN=CP PE=1 SV=1	TRUE	2.03903	20S	Neat	1.93474e+07	2.59833e+07	3.94501e+07	2	2	2
1315	1	17.9183	3	635.277	1902.81			100	NNEGTYYSPNYNPQSR		P00450	CERU_HUMAN Ceruloplasmin OS=Homo sapiens GN=CP PE=1 SV=1	TRUE	1.34227	20S	5S	1.65958e+06	1.47502e+06	1.97987e+06	1	1	1
133	1	14.0684	4	591.282	2361.1			100	VNKDDEEFIESNKMHAINGR	[14] oxidation of m	P00450	CERU_HUMAN Ceruloplasmin OS=Homo sapiens GN=CP PE=1 SV=1	TRUE	2.03287	20S	Neat	1.0675e+07	1.44236e+07	2.17008e+07	2	2	2
502	1	14.0684	3	788.04	2361.1			100	VNKDDEEFIESNKMHAINGR	[14] oxidation of m	P00450	CERU_HUMAN Ceruloplasmin OS=Homo sapiens GN=CP PE=1 SV=1	TRUE	2.40278	20S	Neat	4.9131e+06	7.07094e+06	1.18051e+07	1	2	2
5894	1	14.0821	2	1181.56	2361.1			100	VNKDDEEFIESNKMHAINGR	[14] oxidation of m	P00450	CERU_HUMAN Ceruloplasmin OS=Homo sapiens GN=CP PE=1 SV=1	TRUE	2.74295	20S	Neat	580718	870863	1.59288e+06	1	1	1
158	1	29.5222	2	790.888	1579.76			91.6667	QYTDSTFRVPVER	[1] pyro-glu q	P00450	CERU_HUMAN Ceruloplasmin OS=Homo sapiens GN=CP PE=1 SV=1	TRUE	2.66668	20S	Neat	7.44674e+06	1.20577e+07	1.98581e+07	0	1	1
13427	1	29.5222	3	527.594	1579.76			96.0317	QYTDSTFRVPVER	[1] pyro-glu q	P00450	CERU_HUMAN Ceruloplasmin OS=Homo sapiens GN=CP PE=1 SV=1	TRUE	2.20141	20S	Neat	34451.2	44106.9	75841	0	0	1
164	1	27.2356	3	549.95	1646.83			100	KALYLQYTDETFR		P00450	CERU_HUMAN Ceruloplasmin OS=Homo sapiens GN=CP PE=1 SV=1	TRUE	2.44845	20S	Neat	4.5307e+06	6.33945e+06	1.10932e+07	1	1	1
230	1	27.2356	2	824.421	1646.83			100	KALYLQYTDETFR		P00450	CERU_HUMAN Ceruloplasmin OS=Homo sapiens GN=CP PE=1 SV=1	TRUE	3.34318	20S	Neat	5.02993e+06	7.96797e+06	1.6816e+07	1	1	1
224	1	40.0733	3	533.316	1596.93			100	DIASGLIGPLIICKK		P00450	CERU_HUMAN Ceruloplasmin OS=Homo sapiens GN=CP PE=1 SV=1	TRUE	4.46106	20S	Neat	4.73323e+06	1.14017e+07	2.11152e+07	2	2	3
539	1	40.0733	2	799.47	1596.93			100	DIASGLIGPLIICKK		P00450	CERU_HUMAN Ceruloplasmin OS=Homo sapiens GN=CP PE=1 SV=1	TRUE	5.02795	20S	Neat	3.5151e+06	9.44351e+06	1.76738e+07	2	2	2
262	1	16.8122	4	587.283	2345.1			100	VNKDDEEFIESNKMHAINGR		P00450	CERU_HUMAN Ceruloplasmin OS=Homo sapiens GN=CP PE=1 SV=1	TRUE	2.60175	20S	Neat	3.5505e+06	5.28152e+06	9.23751e+06	1	1	2
768	1	16.7906	3	782.708	2345.1			100	VNKDDEEFIESNKMHAINGR		P00450	CERU_HUMAN Ceruloplasmin OS=Homo sapiens GN=CP PE=1 SV=1	TRUE	2.7506	20S	Neat	1.94664e+06	3.18683e+06	5.35445e+06	1	1	1
5514	1	16.7906	2	1173.56	2345.1			100	VNKDDEEFIESNKMHAINGR		P00450	CERU_HUMAN Ceruloplasmin OS=Homo sapiens GN=CP PE=1 SV=1	TRUE	3.4173	20S	Neat	344147	650120	1.17605e+06	0	1	1
523	1	17.2239	4	539.522	2154.06			100	NLASRPYTFHSHGITYYK		P00450	CERU_HUMAN Ceruloplasmin OS=Homo sapiens GN=CP PE=1 SV=1	TRUE	2.3069	20S	Neat	2.99882e+06	3.56096e+06	6.91797e+06	0	1	2
682	1	17.2239	3	719.027	2154.06			100	NLASRPYTFHSHGITYYK		P00450	CERU_HUMAN Ceruloplasmin OS=Homo sapiens GN=CP PE=1 SV=1	TRUE	2.5765	20S	Neat	3.2536e+06	4.21516e+06	8.3829e+06	1	1	2
3084	1	17.2239	2	1078.04	2154.06			100	NLASRPYTFHSHGITYYK		P00450	CERU_HUMAN Ceruloplasmin OS=Homo sapiens GN=CP PE=1 SV=1	TRUE	2.99245	20S	Neat	1.12466e+06	1.57043e+06	3.36548e+06	1	1	1
544	1	27.9733	3	735.311	2202.91			100	MHSMNGFMYGNQPGLTMCK		P00450	CERU_HUMAN Ceruloplasmin OS=Homo sapiens GN=CP PE=1 SV=1	TRUE	3.73859	20S	Neat	2.97429e+06	5.37457e+06	1.11197e+07	1	1	1
2001	1	27.9733	2	1102.46	2202.91			100	MHSMNGFMYGNQPGLTMCK		P00450	CERU_HUMAN Ceruloplasmin OS=Homo sapiens GN=CP PE=1 SV=1	TRUE	5.70809	20S	Neat	1.1001e+06	2.54479e+06	6.27947e+06	1	1	1
629	1	44.8406	2	596.325	1190.64			100	DIFTGLIGPMK		P00450	CERU_HUMAN Ceruloplasmin OS=Homo sapiens GN=CP PE=1 SV=1	TRUE	1.20714	20S	Neat	2.24244e+06	2.42468e+06	2.70693e+06	1	1	1
656	1	19.0299	2	587.775	1173.54			100	MYYSAVDPTK		P00450	CERU_HUMAN Ceruloplasmin OS=Homo sapiens GN=CP PE=1 SV=1	TRUE	1.42906	20S	Neat	1.54586e+06	1.71043e+06	2.20913e+06	1	1	1
690	1	25.1993	4	532.771	2127.06			100	AEEEHLGILGPQLHADVGDK		P00450	CERU_HUMAN Ceruloplasmin OS=Homo sapiens GN=CP PE=1 SV=1	TRUE	1.11012	20S	5S	2.26513e+06	2.10752e+06	2.33961e+06	1	2	1
771	1	25.1783	3	710.024	2127.05			100	AEEEHLGILGPQLHADVGDK		P00450	CERU_HUMAN Ceruloplasmin OS=Homo sapiens GN=CP PE=1 SV=1	TRUE	1.11707	20S	5S	3.23783e+06	3.13988e+06	3.50748e+06	1	1	1
3944	1	25.1993	2	1064.54	2127.06			100	AEEEHLGILGPQLHADVGDK		P00450	CERU_HUMAN Ceruloplasmin OS=Homo sapiens GN=CP PE=1 SV=1	TRUE	1.44024	20S	5S	881481	787231	1.1338e+06	1	1	1
784	1	17.4546	3	621.65	1861.93			100	LVYREYTDASFTNRK		P00450	CERU_HUMAN Ceruloplasmin OS=Homo sapiens GN=CP PE=1 SV=1	TRUE	2.73567	20S	Neat	1.17505e+06	2.18071e+06	3.21456e+06	1	1	1
1016	1	17.4342	4	466.489	1861.93			98.5401	LVYREYTDASFTNRK		P00450	CERU_HUMAN Ceruloplasmin OS=Homo sapiens GN=CP PE=1 SV=1	TRUE	2.39339	20S	Neat	716235	1.05753e+06	1.71423e+06	1	0	0
4386	1	17.4546	2	931.971	1861.93			100	LVYREYTDASFTNRK		P00450	CERU_HUMAN Ceruloplasmin OS=Homo sapiens GN=CP PE=1 SV=1	TRUE	3.57818	20S	Neat	265813	662594	951128	1	1	1
787	1	35.2761	2	820.397	1638.78			100	AGLQAFFQVQECNK		P00450	CERU_HUMAN Ceruloplasmin OS=Homo sapiens GN=CP PE=1 SV=1	TRUE	2.16255	20S	Neat	8.00077e+06	1.04953e+07	1.73021e+07	4	4	6
5025	1	35.3127	3	547.267	1638.78			100	AGLQAFFQVQECNK		P00450	CERU_HUMAN Ceruloplasmin OS=Homo sapiens GN=CP PE=1 SV=1	TRUE	1.43803	20S	Neat	523604	601733	752961	1	1	2
35174	1	37.7399	2	820.397	1638.78			100	AGLQAFFQVQECNK		P00450	CERU_HUMAN Ceruloplasmin OS=Homo sapiens GN=CP PE=1 SV=1	TRUE	2.35463	20S	Neat	105586	172738	248617	0	0	1
842	1	39.2978	2	604.322	1206.63			100	DIFTGLIGPMK	[10] oxidation of m	P00450	CERU_HUMAN Ceruloplasmin OS=Homo sapiens GN=CP PE=1 SV=1	TRUE	1.42108	Neat	20S	2.66569e+06	2.0894e+06	1.87582e+06	1	1	0
889	1	16.1511	2	595.773	1189.53			100	MYYSAVDPTK	[1] oxidation of m	P00450	CERU_HUMAN Ceruloplasmin OS=Homo sapiens GN=CP PE=1 SV=1	TRUE	1.12351	Neat	5S	1.41441e+06	1.25893e+06	1.32233e+06	1	1	1
930	1	24.2634	3	740.642	2218.91			100	MHSMNGFMYGNQPGLTMCK	[8] oxidation of m	P00450	CERU_HUMAN Ceruloplasmin OS=Homo sapiens GN=CP PE=1 SV=1	TRUE	2.25473	20S	Neat	3.21289e+06	4.34476e+06	7.24421e+06	0	1	0
1413	1	24.9614	3	740.642	2218.9			100	MHSMNGFMYGNQPGLTMCK	[8] oxidation of m	P00450	CERU_HUMAN Ceruloplasmin OS=Homo sapiens GN=CP PE=1 SV=1	TRUE	2.65253	20S	Neat	1.62297e+06	2.27623e+06	4.30497e+06	1	1	1
3171	1	26.2383	3	740.642	2218.9			100	MHSMNGFMYGNQPGLTMCK	[8] oxidation of m	P00450	CERU_HUMAN Ceruloplasmin OS=Homo sapiens GN=CP PE=1 SV=1	TRUE	2.09081	20S	Neat	1.13475e+06	1.69027e+06	2.37255e+06	1	2	2
6299	1	24.9764	2	1110.46	2218.9			100	MHSMNGFMYGNQPGLTMCK	[8] oxidation of m	P00450	CERU_HUMAN Ceruloplasmin OS=Homo sapiens GN=CP PE=1 SV=1	TRUE	3.6427	20S	Neat	509272	769740	1.85512e+06	1	0	1
930	1	24.2634	3	740.642	2218.91			100	MHSMNGFMYGNQPGLTMCK	[1] oxidation of m	P00450	CERU_HUMAN Ceruloplasmin OS=Homo sapiens GN=CP PE=1 SV=1	TRUE	2.25473	20S	Neat	3.21289e+06	4.34476e+06	7.24421e+06	1	1	2
3171	1	26.2383	3	740.642	2218.9			100	MHSMNGFMYGNQPGLTMCK	[1] oxidation of m	P00450	CERU_HUMAN Ceruloplasmin OS=Homo sapiens GN=CP PE=1 SV=1	TRUE	2.09081	20S	Neat	1.13475e+06	1.69027e+06	2.37255e+06	2	0	1
4634	1	26.2383	2	1110.46	2218.9			100	MHSMNGFMYGNQPGLTMCK	[1] oxidation of m	P00450	CERU_HUMAN Ceruloplasmin OS=Homo sapiens GN=CP PE=1 SV=1	TRUE	3.01129	20S	Neat	637565	1.21853e+06	1.91989e+06	0	1	1
1035	1	21.2679	3	745.974	2234.9			100	MHSMNGFMYGNQPGLTMCK	[4] oxidation of m|[8] oxidation of m	P00450	CERU_HUMAN Ceruloplasmin OS=Homo sapiens GN=CP PE=1 SV=1	TRUE	1.95512	20S	Neat	2.66025e+06	3.35443e+06	5.2011e+06	0	1	0
1552	1	23.2163	3	745.973	2234.9			100	MHSMNGFMYGNQPGLTMCK	[4] oxidation of m|[8] oxidation of m	P00450	CERU_HUMAN Ceruloplasmin OS=Homo sapiens GN=CP PE=1 SV=1	TRUE	1.61513	20S	Neat	2.45308e+06	2.60385e+06	3.96205e+06	0	1	1
3571	1	21.2468	2	1118.46	2234.9			100	MHSMNGFMYGNQPGLTMCK	[4] oxidation of m|[8] oxidation of m	P00450	CERU_HUMAN Ceruloplasmin OS=Homo sapiens GN=CP PE=1 SV=1	TRUE	2.17472	20S	Neat	1.3498e+06	1.60578e+06	2.93544e+06	1	1	1
1035	1	21.2679	3	745.974	2234.9			100	MHSMNGFMYGNQPGLTMCK	[1] oxidation of m|[8] oxidation of m	P00450	CERU_HUMAN Ceruloplasmin OS=Homo sapiens GN=CP PE=1 SV=1	TRUE	1.95512	20S	Neat	2.66025e+06	3.35443e+06	5.2011e+06	1	0	0
1552	1	23.2163	3	745.973	2234.9			99.2395	MHSMNGFMYGNQPGLTMCK	[1] oxidation of m|[8] oxidation of m	P00450	CERU_HUMAN Ceruloplasmin OS=Homo sapiens GN=CP PE=1 SV=1	TRUE	1.61513	20S	Neat	2.45308e+06	2.60385e+06	3.96205e+06	0	1	0
4182	1	23.2361	2	1118.46	2234.9			100	MHSMNGFMYGNQPGLTMCK	[1] oxidation of m|[8] oxidation of m	P00450	CERU_HUMAN Ceruloplasmin OS=Homo sapiens GN=CP PE=1 SV=1	TRUE	2.0242	20S	Neat	1.35506e+06	1.60889e+06	2.74292e+06	0	0	1
1137	1	21.3737	3	578.952	1733.83			100	LVYREYTDASFTNR		P00450	CERU_HUMAN Ceruloplasmin OS=Homo sapiens GN=CP PE=1 SV=1	TRUE	1.1642	20S	5S	1.91653e+06	1.77785e+06	2.06979e+06	2	2	1
2553	1	21.3737	2	867.924	1733.83			100	LVYREYTDASFTNR		P00450	CERU_HUMAN Ceruloplasmin OS=Homo sapiens GN=CP PE=1 SV=1	TRUE	1.43391	20S	Neat	1.15422e+06	1.3492e+06	1.65505e+06	1	1	1
1194	1	33.9919	3	738.364	2212.07			100	LISVDTEHSNIYLQNGPDR	[1] acetylation of protein n-term	P00450	CERU_HUMAN Ceruloplasmin OS=Homo sapiens GN=CP PE=1 SV=1	TRUE	1.3514	20S	5S	3.76786e+06	3.6335e+06	4.9103e+06	1	1	1
6169	1	33.9919	2	1107.04	2212.07			100	LISVDTEHSNIYLQNGPDR	[1] acetylation of protein n-term	P00450	CERU_HUMAN Ceruloplasmin OS=Homo sapiens GN=CP PE=1 SV=1	TRUE	2.01955	20S	Neat	852410	940342	1.72149e+06	1	1	1
1359	1	14.3439	3	522.914	1565.72			100	VNKDDEEFIESNK		P00450	CERU_HUMAN Ceruloplasmin OS=Homo sapiens GN=CP PE=1 SV=1	TRUE	1.35939	Neat	5S	656442	482895	579508	1	1	1
3464	1	14.3439	2	783.867	1565.72			100	VNKDDEEFIESNK		P00450	CERU_HUMAN Ceruloplasmin OS=Homo sapiens GN=CP PE=1 SV=1	TRUE	1.57382	20S	5S	414559	337733	531533	1	1	1
1552	1	23.2163	3	745.973	2234.9			100	MHSMNGFMYGNQPGLTMCK	[1] oxidation of m|[4] oxidation of m	P00450	CERU_HUMAN Ceruloplasmin OS=Homo sapiens GN=CP PE=1 SV=1	TRUE	1.61513	20S	Neat	2.45308e+06	2.60385e+06	3.96205e+06	1	0	0
4182	1	23.2361	2	1118.46	2234.9			100	MHSMNGFMYGNQPGLTMCK	[1] oxidation of m|[4] oxidation of m	P00450	CERU_HUMAN Ceruloplasmin OS=Homo sapiens GN=CP PE=1 SV=1	TRUE	2.0242	20S	Neat	1.35506e+06	1.60889e+06	2.74292e+06	1	1	0
1902	1	16.7516	3	756.637	2266.89			100	MHSMNGFMYGNQPGLTMCK	[1] oxidation of m|[4] oxidation of m|[8] oxidation of m|[17] oxidation of m	P00450	CERU_HUMAN Ceruloplasmin OS=Homo sapiens GN=CP PE=1 SV=1	TRUE	1.04142	20S	5S	1.92942e+06	1.87932e+06	1.95716e+06	1	1	1
5598	1	16.7727	2	1134.45	2266.89			100	MHSMNGFMYGNQPGLTMCK	[1] oxidation of m|[4] oxidation of m|[8] oxidation of m|[17] oxidation of m	P00450	CERU_HUMAN Ceruloplasmin OS=Homo sapiens GN=CP PE=1 SV=1	TRUE	1.35942	20S	Neat	888829	1.00686e+06	1.20829e+06	1	1	1
1971	1	20.1137	2	671.344	1340.67			100	VGPTNADPVCLAK		P00450	CERU_HUMAN Ceruloplasmin OS=Homo sapiens GN=CP PE=1 SV=1	TRUE	2.45936	20S	Neat	845151	1.02217e+06	2.07853e+06	1	2	2
2044	1	20.3233	3	751.305	2250.89			100	MHSMNGFMYGNQPGLTMCK	[1] oxidation of m|[4] oxidation of m|[8] oxidation of m	P00450	CERU_HUMAN Ceruloplasmin OS=Homo sapiens GN=CP PE=1 SV=1	TRUE	1.37146	20S	Neat	2.22962e+06	2.28593e+06	3.05785e+06	1	1	1
5763	1	20.3233	2	1126.45	2250.89			100	MHSMNGFMYGNQPGLTMCK	[1] oxidation of m|[4] oxidation of m|[8] oxidation of m	P00450	CERU_HUMAN Ceruloplasmin OS=Homo sapiens GN=CP PE=1 SV=1	TRUE	1.80928	20S	Neat	1.09556e+06	1.10344e+06	1.98218e+06	1	1	1
2044	1	20.3233	3	751.305	2250.89			99.5516	MHSMNGFMYGNQPGLTMCK	[4] oxidation of m|[8] oxidation of m|[17] oxidation of m	P00450	CERU_HUMAN Ceruloplasmin OS=Homo sapiens GN=CP PE=1 SV=1	TRUE	1.37146	20S	Neat	2.22962e+06	2.28593e+06	3.05785e+06	1	0	0
2115	1	17.6123	3	751.305	2250.89			100	MHSMNGFMYGNQPGLTMCK	[4] oxidation of m|[8] oxidation of m|[17] oxidation of m	P00450	CERU_HUMAN Ceruloplasmin OS=Homo sapiens GN=CP PE=1 SV=1	TRUE	1.3125	20S	Neat	1.3873e+06	1.40801e+06	1.82084e+06	1	1	1
3256	1	19.1937	3	751.305	2250.89			100	MHSMNGFMYGNQPGLTMCK	[4] oxidation of m|[8] oxidation of m|[17] oxidation of m	P00450	CERU_HUMAN Ceruloplasmin OS=Homo sapiens GN=CP PE=1 SV=1	TRUE	1.08606	Neat	5S	1.90652e+06	1.75545e+06	1.87532e+06	2	2	2
2044	1	20.3233	3	751.305	2250.89			99.2395	MHSMNGFMYGNQPGLTMCK	[1] oxidation of m|[8] oxidation of m|[17] oxidation of m	P00450	CERU_HUMAN Ceruloplasmin OS=Homo sapiens GN=CP PE=1 SV=1	TRUE	1.37146	20S	Neat	2.22962e+06	2.28593e+06	3.05785e+06	1	0	0
2115	1	17.6123	3	751.305	2250.89			100	MHSMNGFMYGNQPGLTMCK	[1] oxidation of m|[8] oxidation of m|[17] oxidation of m	P00450	CERU_HUMAN Ceruloplasmin OS=Homo sapiens GN=CP PE=1 SV=1	TRUE	1.3125	20S	Neat	1.3873e+06	1.40801e+06	1.82084e+06	0	0	1
3256	1	19.1937	3	751.305	2250.89			100	MHSMNGFMYGNQPGLTMCK	[1] oxidation of m|[8] oxidation of m|[17] oxidation of m	P00450	CERU_HUMAN Ceruloplasmin OS=Homo sapiens GN=CP PE=1 SV=1	TRUE	1.08606	Neat	5S	1.90652e+06	1.75545e+06	1.87532e+06	2	2	2
6700	1	17.6541	2	1126.45	2250.89			100	MHSMNGFMYGNQPGLTMCK	[1] oxidation of m|[8] oxidation of m|[17] oxidation of m	P00450	CERU_HUMAN Ceruloplasmin OS=Homo sapiens GN=CP PE=1 SV=1	TRUE	1.95001	20S	Neat	521927	686477	1.01776e+06	1	0	1
2090	1	33.7677	2	657.874	1313.73			100	AYPLSIEPIGVR		P00450	CERU_HUMAN Ceruloplasmin OS=Homo sapiens GN=CP PE=1 SV=1	TRUE	1.62431	20S	5S	749031	738742	1.19994e+06	1	1	1
2327	1	18.2664	2	613.263	1224.51			100	DDEEFIESNK		P00450	CERU_HUMAN Ceruloplasmin OS=Homo sapiens GN=CP PE=1 SV=1	TRUE	1.06751	Neat	5S	620208	580985	588289	1	1	0
2772	1	20.1788	3	490.583	1468.73			97.3333	YTDSTFRVPVER		P00450	CERU_HUMAN Ceruloplasmin OS=Homo sapiens GN=CP PE=1 SV=1	TRUE	2.46387	20S	Neat	226290	238500	557549	0	1	1
2784	1	13.2479	3	453.913	1358.72			100	AETGDKVYVHLK		P00450	CERU_HUMAN Ceruloplasmin OS=Homo sapiens GN=CP PE=1 SV=1	TRUE	2.89449	20S	Neat	114060	158032	330145	1	1	1
9933	1	13.2479	2	680.366	1358.72			100	AETGDKVYVHLK		P00450	CERU_HUMAN Ceruloplasmin OS=Homo sapiens GN=CP PE=1 SV=1	TRUE	3.31783	20S	Neat	43291.5	60126.8	143634	1	1	1
2800	1	31.5877	2	724.855	1447.7			100	LYLQYTDETFR		P00450	CERU_HUMAN Ceruloplasmin OS=Homo sapiens GN=CP PE=1 SV=1	TRUE	1.32209	20S	5S	1.047e+06	818107	1.08161e+06	1	1	1
3105	1	24.2634	2	1110.46	2218.9			100	MHSMNGFMYGNQPGLTMCK	[4] oxidation of m	P00450	CERU_HUMAN Ceruloplasmin OS=Homo sapiens GN=CP PE=1 SV=1	TRUE	3.03414	20S	Neat	1.34254e+06	1.8721e+06	4.07346e+06	1	1	1
3422	1	47.0981	3	814.041	2439.1			100	HYYIGIIETTWDYASDHGEK	[1] acetylation of protein n-term	P00450	CERU_HUMAN Ceruloplasmin OS=Homo sapiens GN=CP PE=1 SV=1	TRUE	3.40293	20S	Neat	835338	1.43203e+06	2.8426e+06	1	1	1
5539	1	46.26	3	814.04	2439.1			100	HYYIGIIETTWDYASDHGEK	[1] acetylation of protein n-term	P00450	CERU_HUMAN Ceruloplasmin OS=Homo sapiens GN=CP PE=1 SV=1	TRUE	4.95061	20S	Neat	293535	606201	1.45318e+06	0	1	1
7485	1	46.5451	3	814.041	2439.1			100	HYYIGIIETTWDYASDHGEK	[1] acetylation of protein n-term	P00450	CERU_HUMAN Ceruloplasmin OS=Homo sapiens GN=CP PE=1 SV=1	TRUE	3.08821	20S	Neat	617604	767343	1.90729e+06	1	1	1
14602	1	48.2156	3	814.041	2439.1			98.4962	HYYIGIIETTWDYASDHGEK	[1] acetylation of protein n-term	P00450	CERU_HUMAN Ceruloplasmin OS=Homo sapiens GN=CP PE=1 SV=1	TRUE	2.96591	20S	Neat	611571	795800	1.81387e+06	0	0	2
3510	1	19.7955	3	781.679	2342.01			100	FTTAPDQVDKEDEDFQESNK		P00450	CERU_HUMAN Ceruloplasmin OS=Homo sapiens GN=CP PE=1 SV=1	TRUE	2.0513	20S	Neat	530436	540329	1.08808e+06	1	1	1
3599	1	20.1997	3	745.974	2234.9			100	MHSMNGFMYGNQPGLTMCK	[1] oxidation of m|[17] oxidation of m	P00450	CERU_HUMAN Ceruloplasmin OS=Homo sapiens GN=CP PE=1 SV=1	TRUE	2.07462	20S	Neat	618818	805705	1.28381e+06	1	1	1
4101	1	22.3953	3	745.974	2234.9			100	MHSMNGFMYGNQPGLTMCK	[1] oxidation of m|[17] oxidation of m	P00450	CERU_HUMAN Ceruloplasmin OS=Homo sapiens GN=CP PE=1 SV=1	TRUE	1.48772	20S	5S	809893	805595	1.1985e+06	1	1	2
8320	1	20.1565	2	1118.46	2234.9			100	MHSMNGFMYGNQPGLTMCK	[1] oxidation of m|[17] oxidation of m	P00450	CERU_HUMAN Ceruloplasmin OS=Homo sapiens GN=CP PE=1 SV=1	TRUE	2.98483	20S	Neat	272366	395534	812967	0	1	0
3852	1	41.5005	2	730.918	1459.82			100	LYSGLIGPLIVCR		P00450	CERU_HUMAN Ceruloplasmin OS=Homo sapiens GN=CP PE=1 SV=1	TRUE	1.73209	20S	5S	666859	602906	1.04429e+06	1	1	1
3974	1	53.2616	2	670.41	1338.81			100	PVWLGFLGPIIK		P00450	CERU_HUMAN Ceruloplasmin OS=Homo sapiens GN=CP PE=1 SV=1	TRUE	2.53208	20S	Neat	393467	593340	996288	0	1	1
4033	1	13.3815	3	444.545	1330.61			96.875	EYTDASFTNRK		P00450	CERU_HUMAN Ceruloplasmin OS=Homo sapiens GN=CP PE=1 SV=1	TRUE	2.52061	20S	Neat	59192.5	95561.2	149201	1	0	1
8692	1	13.3815	2	666.314	1330.61			100	EYTDASFTNRK		P00450	CERU_HUMAN Ceruloplasmin OS=Homo sapiens GN=CP PE=1 SV=1	TRUE	3.02375	20S	Neat	50696.9	82547.8	153295	1	1	1
4166	1	32.8781	2	707.809	1413.6			100	QSEDSTFYLGER	[1] pyro-glu q	P00450	CERU_HUMAN Ceruloplasmin OS=Homo sapiens GN=CP PE=1 SV=1	TRUE	1.36571	20S	Neat	1.09106e+06	1.34108e+06	1.49007e+06	1	1	1
4620	1	17.9386	2	626.797	1251.58			100	MFTTAPDQVDK		P00450	CERU_HUMAN Ceruloplasmin OS=Homo sapiens GN=CP PE=1 SV=1	TRUE	1.33427	20S	5S	237987	206568	275619	1	1	1
4897	1	22.2431	3	686.666	2056.98			95.8333	ISVDTEHSNIYLQNGPDR		P00450	CERU_HUMAN Ceruloplasmin OS=Homo sapiens GN=CP PE=1 SV=1	TRUE	1.31552	Neat	5S	445661	338771	368597	1	0	0
5029	1	38.5056	2	677.909	1353.8			100	IASGLIGPLIICK		P00450	CERU_HUMAN Ceruloplasmin OS=Homo sapiens GN=CP PE=1 SV=1	TRUE	2.08942	20S	Neat	321180	415709	671079	1	1	1
5167	1	27.6716	3	781.063	2340.17			100	KLISVDTEHSNIYLQNGPDR	[1] acetylation of k	P00450	CERU_HUMAN Ceruloplasmin OS=Homo sapiens GN=CP PE=1 SV=1	TRUE	2.64081	20S	Neat	252671	412101	667257	0	1	1
10833	1	23.5322	3	781.063	2340.17			98.3165	KLISVDTEHSNIYLQNGPDR	[1] acetylation of k	P00450	CERU_HUMAN Ceruloplasmin OS=Homo sapiens GN=CP PE=1 SV=1	TRUE	1.58501	20S	Neat	144498	172710	229032	0	0	1
5369	1	16.2534	3	674.305	2019.89			100	DDEEFIESNKMHAINGR	[11] oxidation of m	P00450	CERU_HUMAN Ceruloplasmin OS=Homo sapiens GN=CP PE=1 SV=1	TRUE	1.294	20S	5S	381303	358059	463330	1	1	1
5649	1	23.5749	2	652.293	1302.57			96.3303	SEDSTFYLGER		P00450	CERU_HUMAN Ceruloplasmin OS=Homo sapiens GN=CP PE=1 SV=1	TRUE	1.59524	20S	5S	233352	230409	367557	1	1	0
5865	1	36.525	2	468.768	935.522			100	TPGIWLLH		P00450	CERU_HUMAN Ceruloplasmin OS=Homo sapiens GN=CP PE=1 SV=1	TRUE	2.39595	20S	Neat	76236.2	133077	182658	1	1	1
6246	1	22.3739	2	500.721	999.428			98.6111	QYTDSTFR	[1] pyro-glu q	P00450	CERU_HUMAN Ceruloplasmin OS=Homo sapiens GN=CP PE=1 SV=1	TRUE	1.84238	20S	Neat	158479	187483	291977	0	1	1
6321	1	17.8975	2	895.39	1788.77			100	NEGTYYSPNYNPQSR		P00450	CERU_HUMAN Ceruloplasmin OS=Homo sapiens GN=CP PE=1 SV=1	TRUE	1.77341	20S	5S	394748	373214	661861	1	1	1
6379	1	12.1546	3	394.208	1179.6			100	IYHSHIDAPK		P00450	CERU_HUMAN Ceruloplasmin OS=Homo sapiens GN=CP PE=1 SV=1	TRUE	2.36733	20S	Neat	33233.8	45215.7	78675.2	1	1	1
14257	1	12.5085	3	394.208	1179.6			100	IYHSHIDAPK		P00450	CERU_HUMAN Ceruloplasmin OS=Homo sapiens GN=CP PE=1 SV=1	TRUE	2.38866	20S	Neat	18777.7	24193.5	44853.5	1	1	1
32676	1	12.1546	2	590.808	1179.6			100	IYHSHIDAPK		P00450	CERU_HUMAN Ceruloplasmin OS=Homo sapiens GN=CP PE=1 SV=1	TRUE	2.65859	20S	Neat	8064.62	10916.6	21440.5	1	1	1
6853	1	17.7346	2	657.308	1312.6			83.7638	EYTDASFTNRK	[1] pyro-glu e	P00450	CERU_HUMAN Ceruloplasmin OS=Homo sapiens GN=CP PE=1 SV=1	TRUE	2.39592	20S	Neat	91315.6	125900	218785	0	0	1
6898	1	34.8805	2	624.796	1247.58			100	MFGNLQGLTMH		P00450	CERU_HUMAN Ceruloplasmin OS=Homo sapiens GN=CP PE=1 SV=1	TRUE	1.68518	20S	Neat	119447	170731	201289	1	1	1
7388	1	15.1906	2	634.795	1267.57			99.2565	MFTTAPDQVDK	[1] oxidation of m	P00450	CERU_HUMAN Ceruloplasmin OS=Homo sapiens GN=CP PE=1 SV=1	TRUE	4.18077	Neat	20S	312789	173791	74816.1	1	1	0
7997	1	29.1547	3	511.949	1532.82			99.0132	PTKDIFTGLIGPMK	[13] oxidation of m	P00450	CERU_HUMAN Ceruloplasmin OS=Homo sapiens GN=CP PE=1 SV=1	TRUE	2.11853	20S	Neat	76477.7	146602	162021	0	0	1
8218	1	27.2568	4	525.29	2097.13			98.0769	VTFHNKGAYPLSIEPIGVR		P00450	CERU_HUMAN Ceruloplasmin OS=Homo sapiens GN=CP PE=1 SV=1	TRUE	1.33261	5S	20S	154646	176377	132354	1	1	0
8219	1	33.802	3	506.617	1516.83			98.9796	PTKDIFTGLIGPMK		P00450	CERU_HUMAN Ceruloplasmin OS=Homo sapiens GN=CP PE=1 SV=1	TRUE	3.6094	20S	Neat	95508.8	181823	344730	0	1	0
9402	1	19.1732	2	1126.45	2250.89			100	MHSMNGFMYGNQPGLTMCK	[1] oxidation of m|[4] oxidation of m|[17] oxidation of m	P00450	CERU_HUMAN Ceruloplasmin OS=Homo sapiens GN=CP PE=1 SV=1	TRUE	1.63025	20S	Neat	786170	810984	1.28165e+06	1	0	0
9580	1	30.6447	2	632.793	1263.57			79.5556	MFGNLQGLTMH	[1] oxidation of m	P00450	CERU_HUMAN Ceruloplasmin OS=Homo sapiens GN=CP PE=1 SV=1	TRUE	1.37755	20S	5S	152586	152471	210037	0	0	1
9684	1	15.615	3	430.587	1288.74			99.5536	RPYLKVFNPR		P00450	CERU_HUMAN Ceruloplasmin OS=Homo sapiens GN=CP PE=1 SV=1	TRUE	4.26732	20S	Neat	35926.5	67765.5	153310	1	1	1
11163	1	30.5111	2	726.862	1451.71			100	EVGPTNADPVCLAK	[1] pyro-glu e	P00450	CERU_HUMAN Ceruloplasmin OS=Homo sapiens GN=CP PE=1 SV=1	TRUE	2.05296	20S	Neat	159484	209019	327414	1	0	0
11241	1	14.5602	3	715.99	2144.95			100	NKNNEGTYYSPNYNPQSR		P00450	CERU_HUMAN Ceruloplasmin OS=Homo sapiens GN=CP PE=1 SV=1	TRUE	3.86039	20S	Neat	66064.1	92555.9	255033	1	0	1
11320	1	12.225	2	470.718	939.422			99.5349	YTVNQCR		P00450	CERU_HUMAN Ceruloplasmin OS=Homo sapiens GN=CP PE=1 SV=1	TRUE	2.09472	20S	Neat	34193	49745.5	71624.9	2	2	2
13582	1	23.0342	2	1082.48	2162.95			99.5349	MLLATEEQSPGEGDGNCVTR		P00450	CERU_HUMAN Ceruloplasmin OS=Homo sapiens GN=CP PE=1 SV=1	TRUE	4.77429	20S	Neat	196665	305036	938935	0	1	0
13829	1	20.1997	3	668.973	2003.9			100	DDEEFIESNKMHAINGR		P00450	CERU_HUMAN Ceruloplasmin OS=Homo sapiens GN=CP PE=1 SV=1	TRUE	1.44816	20S	5S	131880	113173	163893	0	0	1
15003	1	56.2711	2	801.879	1601.74			100	FPGTYQTLEMFPR	[10] oxidation of m	P00450	CERU_HUMAN Ceruloplasmin OS=Homo sapiens GN=CP PE=1 SV=1	TRUE	1.62075	20S	Neat	393416	542785	637631	1	0	0
16379	1	36.9832	2	884.942	1767.87			100	VAPTETFTYEWTVPK		P00450	CERU_HUMAN Ceruloplasmin OS=Homo sapiens GN=CP PE=1 SV=1	TRUE	2.3216	20S	Neat	73005.5	110894	169490	0	0	1
35911	1	54.4828	2	1045.5	2088.98			100	TYYIAAVEVEWDYSPQR		P00450	CERU_HUMAN Ceruloplasmin OS=Homo sapiens GN=CP PE=1 SV=1	TRUE	3.74551	20S	Neat	307600	401977	1.15212e+06	0	0	1
40804	1	55.8972	2	1045.5	2088.98			100	TYYIAAVEVEWDYSPQR		P00450	CERU_HUMAN Ceruloplasmin OS=Homo sapiens GN=CP PE=1 SV=1	TRUE	3.11	20S	Neat	140430	184747	436738	0	0	1
47282	1	11.6959	2	507.215	1012.42			100	TYCSEPEK		P00450	CERU_HUMAN Ceruloplasmin OS=Homo sapiens GN=CP PE=1 SV=1	TRUE	2.23777	20S	5S	2968.57	2684.33	6006.9	1	1	1
826	10	26.6883	3	724.361	2170.06			100	LISVDTEHSNIYLQNGPDR		P00450	CERU_HUMAN Ceruloplasmin OS=Homo sapiens GN=CP PE=1 SV=1	TRUE	7.87372	20S	Neat	129966	420359	1.02332e+06	1	1	1
1016	10	33.9524	2	760.373	1518.73			100	ALYLQYTDETFR		P00450	CERU_HUMAN Ceruloplasmin OS=Homo sapiens GN=CP PE=1 SV=1	TRUE	3.55731	20S	Neat	140070	361168	498273	0	1	1
4045	10	23.3386	4	575.546	2298.16			100	KLISVDTEHSNIYLQNGPDR		P00450	CERU_HUMAN Ceruloplasmin OS=Homo sapiens GN=CP PE=1 SV=1	TRUE	3.77031	20S	Neat	32962.1	80250.6	124277	0	1	1
4933	10	23.3386	3	767.059	2298.16			100	KLISVDTEHSNIYLQNGPDR		P00450	CERU_HUMAN Ceruloplasmin OS=Homo sapiens GN=CP PE=1 SV=1	TRUE	5.53881	20S	Neat	24851.1	82174.3	137645	0	1	1
6533	10	35.046	2	686.384	1370.75			100	GAYPLSIEPIGVR		P00450	CERU_HUMAN Ceruloplasmin OS=Homo sapiens GN=CP PE=1 SV=1	TRUE	2.34048	20S	Neat	22178.9	36937.1	51909.3	0	1	1
9689	10	27.8529	3	549.95	1646.83			100	KALYLQYTDETFR		P00450	CERU_HUMAN Ceruloplasmin OS=Homo sapiens GN=CP PE=1 SV=1	TRUE	5.13899	20S	Neat	4711.05	18683.3	24210	0	1	1
13562	10	39.2672	3	800.038	2397.09			100	HYYIGIIETTWDYASDHGEK		P00450	CERU_HUMAN Ceruloplasmin OS=Homo sapiens GN=CP PE=1 SV=1	TRUE	39.3445	20S	Neat	3496.71	24822.6	137576	0	0	1
37214	10	51.7371	2	788.432	1574.85			100	DLYSGLIGPLIVCR		P00450	CERU_HUMAN Ceruloplasmin OS=Homo sapiens GN=CP PE=1 SV=1	TRUE	30.871	20S	Neat	539.47	3709.34	16654	0	0	1
18773	9	49.4638	3	638.048	1911.12			100	TTIEKPVWLGFLGPIIK		P00450	CERU_HUMAN Ceruloplasmin OS=Homo sapiens GN=CP PE=1 SV=1	TRUE	9.20414	20S	Neat	4922.88	16514.3	45310.9	0	0	1
156	8	14.327	3	522.914	1565.72			100	VNKDDEEFIESNK		P00450	CERU_HUMAN Ceruloplasmin OS=Homo sapiens GN=CP PE=1 SV=1	TRUE	4.3342	20S	Neat	731469	1.45885e+06	3.17034e+06	1	1	1
399	8	14.3042	2	783.867	1565.72			100	VNKDDEEFIESNK		P00450	CERU_HUMAN Ceruloplasmin OS=Homo sapiens GN=CP PE=1 SV=1	TRUE	5.88771	20S	Neat	442018	1.11093e+06	2.60247e+06	1	1	1
607	8	14.0975	4	591.282	2361.1			94.7674	VNKDDEEFIESNKMHAINGR	[14] oxidation of m	P00450	CERU_HUMAN Ceruloplasmin OS=Homo sapiens GN=CP PE=1 SV=1	TRUE	4.1943	20S	Neat	658595	1.34532e+06	2.76234e+06	0	0	1
989	8	26.452	3	724.361	2170.06			100	LISVDTEHSNIYLQNGPDR		P00450	CERU_HUMAN Ceruloplasmin OS=Homo sapiens GN=CP PE=1 SV=1	TRUE	2.71947	20S	Neat	508591	851629	1.3831e+06	1	1	1
1101	8	16.7012	4	587.283	2345.1			100	VNKDDEEFIESNKMHAINGR		P00450	CERU_HUMAN Ceruloplasmin OS=Homo sapiens GN=CP PE=1 SV=1	TRUE	3.19113	20S	Neat	324324	609585	1.03496e+06	1	1	1
3561	8	16.7012	3	782.708	2345.1			100	VNKDDEEFIESNKMHAINGR		P00450	CERU_HUMAN Ceruloplasmin OS=Homo sapiens GN=CP PE=1 SV=1	TRUE	4.38394	20S	Neat	103230	247378	452555	0	1	1
1325	8	33.6211	2	760.373	1518.73			100	ALYLQYTDETFR		P00450	CERU_HUMAN Ceruloplasmin OS=Homo sapiens GN=CP PE=1 SV=1	TRUE	2.05519	20S	Neat	489398	746258	1.00581e+06	1	1	1
3025	8	34.6275	2	686.384	1370.75			100	GAYPLSIEPIGVR		P00450	CERU_HUMAN Ceruloplasmin OS=Homo sapiens GN=CP PE=1 SV=1	TRUE	7.22753	20S	Neat	51917.6	137959	375236	0	1	1
4287	8	23.0135	4	575.546	2298.16			98.8166	KLISVDTEHSNIYLQNGPDR		P00450	CERU_HUMAN Ceruloplasmin OS=Homo sapiens GN=CP PE=1 SV=1	TRUE	3.41467	20S	Neat	67159.5	124941	229328	0	0	1
6232	8	23.0326	3	767.06	2298.16			100	KLISVDTEHSNIYLQNGPDR		P00450	CERU_HUMAN Ceruloplasmin OS=Homo sapiens GN=CP PE=1 SV=1	TRUE	3.76594	20S	Neat	59956.9	133915	225794	0	1	1
5915	8	49.3755	3	638.048	1911.12			100	TTIEKPVWLGFLGPIIK		P00450	CERU_HUMAN Ceruloplasmin OS=Homo sapiens GN=CP PE=1 SV=1	TRUE	7.34004	20S	Neat	49020	213380	359809	0	1	1
40185	8	49.3673	2	956.568	1911.12			100	TTIEKPVWLGFLGPIIK		P00450	CERU_HUMAN Ceruloplasmin OS=Homo sapiens GN=CP PE=1 SV=1	TRUE	25.6489	20S	Neat	1749.27	28092.2	44866.9	0	0	1
6679	8	16.2112	3	674.305	2019.89			100	DDEEFIESNKMHAINGR	[11] oxidation of m	P00450	CERU_HUMAN Ceruloplasmin OS=Homo sapiens GN=CP PE=1 SV=1	TRUE	4.24715	20S	Neat	49878	116288	211839	0	0	1
7134	8	22.022	2	735.865	1469.71			98.3146	EVGPTNADPVCLAK		P00450	CERU_HUMAN Ceruloplasmin OS=Homo sapiens GN=CP PE=1 SV=1	TRUE	4.48131	20S	Neat	38656.8	66593.8	173233	0	0	1
8737	8	51.5655	2	788.431	1574.85			100	DLYSGLIGPLIVCR		P00450	CERU_HUMAN Ceruloplasmin OS=Homo sapiens GN=CP PE=1 SV=1	TRUE	2.81992	20S	Neat	95680.9	216385	269812	1	1	2
35204	8	51.5934	3	525.956	1574.85			100	DLYSGLIGPLIVCR		P00450	CERU_HUMAN Ceruloplasmin OS=Homo sapiens GN=CP PE=1 SV=1	TRUE	3.20816	20S	Neat	7760.2	12164.8	24895.9	0	0	1
9167	8	38.6897	3	800.037	2397.09			100	HYYIGIIETTWDYASDHGEK		P00450	CERU_HUMAN Ceruloplasmin OS=Homo sapiens GN=CP PE=1 SV=1	TRUE	3.23204	20S	Neat	116041	215897	375049	0	0	1
9762	8	36.8118	2	468.768	935.522			100	TPGIWLLH		P00450	CERU_HUMAN Ceruloplasmin OS=Homo sapiens GN=CP PE=1 SV=1	TRUE	4.38554	20S	Neat	9346.62	20919.2	40990	1	1	1
11949	8	20.4145	3	668.973	2003.9			100	DDEEFIESNKMHAINGR		P00450	CERU_HUMAN Ceruloplasmin OS=Homo sapiens GN=CP PE=1 SV=1	TRUE	3.75255	20S	Neat	24785.6	69249.5	93009.2	0	0	1
13112	8	35.1313	2	624.796	1247.58			100	MFGNLQGLTMH		P00450	CERU_HUMAN Ceruloplasmin OS=Homo sapiens GN=CP PE=1 SV=1	TRUE	2.43456	20S	Neat	30949.7	36193.6	75348.7	0	0	1
13385	8	27.5663	3	549.95	1646.83			100	KALYLQYTDETFR		P00450	CERU_HUMAN Ceruloplasmin OS=Homo sapiens GN=CP PE=1 SV=1	TRUE	2.79127	20S	Neat	16312.6	27812.1	45532.8	0	0	1
2045	7	26.4855	3	724.361	2170.06			100	LISVDTEHSNIYLQNGPDR		P00450	CERU_HUMAN Ceruloplasmin OS=Homo sapiens GN=CP PE=1 SV=1	TRUE	6.96532	20S	Neat	60052.7	104725	418286	1	1	1
3024	7	33.6439	2	760.374	1518.73			100	ALYLQYTDETFR		P00450	CERU_HUMAN Ceruloplasmin OS=Homo sapiens GN=CP PE=1 SV=1	TRUE	4.23295	20S	Neat	59608.6	84436.7	252320	0	0	1
4267	7	14.424	3	522.913	1565.72			100	VNKDDEEFIESNK		P00450	CERU_HUMAN Ceruloplasmin OS=Homo sapiens GN=CP PE=1 SV=1	TRUE	12.6384	20S	Neat	4804.81	12662.7	60725	0	0	1
16243	7	14.424	2	783.867	1565.72			100	VNKDDEEFIESNK		P00450	CERU_HUMAN Ceruloplasmin OS=Homo sapiens GN=CP PE=1 SV=1	TRUE	34.7999	20S	Neat	730.611	4558.4	25425.2	0	0	1
4406	7	49.3196	3	638.048	1911.12			100	TTIEKPVWLGFLGPIIK		P00450	CERU_HUMAN Ceruloplasmin OS=Homo sapiens GN=CP PE=1 SV=1	TRUE	7.72482	20S	Neat	37826	90156.4	292199	1	1	1
5979	7	47.9782	2	735.422	1468.83			100	DIASGLIGPLIICK		P00450	CERU_HUMAN Ceruloplasmin OS=Homo sapiens GN=CP PE=1 SV=1	TRUE	6.20689	20S	Neat	41401.8	83131.7	256976	1	1	1
6431	7	22.1091	2	735.865	1469.72			100	EVGPTNADPVCLAK		P00450	CERU_HUMAN Ceruloplasmin OS=Homo sapiens GN=CP PE=1 SV=1	TRUE	18.5169	20S	Neat	6467.82	13695.9	119764	0	0	1
7081	7	23.2425	4	575.546	2298.16			100	KLISVDTEHSNIYLQNGPDR		P00450	CERU_HUMAN Ceruloplasmin OS=Homo sapiens GN=CP PE=1 SV=1	TRUE	6.21117	20S	Neat	11386.6	16829.1	70724.4	0	0	1
9433	7	23.2212	3	767.059	2298.16			100	KLISVDTEHSNIYLQNGPDR		P00450	CERU_HUMAN Ceruloplasmin OS=Homo sapiens GN=CP PE=1 SV=1	TRUE	7.50789	20S	Neat	10178.1	18968.8	76416.1	0	0	1
8003	7	34.5328	2	686.384	1370.75			100	GAYPLSIEPIGVR		P00450	CERU_HUMAN Ceruloplasmin OS=Homo sapiens GN=CP PE=1 SV=1	TRUE	158.421	20S	Neat	747.462	4671.15	118413	0	0	1
8910	7	51.4205	2	788.431	1574.85			100	DLYSGLIGPLIVCR		P00450	CERU_HUMAN Ceruloplasmin OS=Homo sapiens GN=CP PE=1 SV=1	TRUE	5.01287	20S	Neat	38834.1	68593	194670	1	1	2
53648	7	51.3048	3	525.957	1574.85			100	DLYSGLIGPLIVCR		P00450	CERU_HUMAN Ceruloplasmin OS=Homo sapiens GN=CP PE=1 SV=1	TRUE	Infinity	20S	Neat	0	0	2775.93	0	0	1
13879	7	16.4824	2	602.268	1202.52			100	EYTDASFTNR		P00450	CERU_HUMAN Ceruloplasmin OS=Homo sapiens GN=CP PE=1 SV=1	TRUE	7.24728	20S	Neat	3743.54	3861.21	27130.5	0	0	1
13989	7	27.7189	3	549.95	1646.83			100	KALYLQYTDETFR		P00450	CERU_HUMAN Ceruloplasmin OS=Homo sapiens GN=CP PE=1 SV=1	TRUE	9.44825	20S	Neat	2702.46	5836.35	25533.5	0	0	1
684	6	26.3914	3	724.361	2170.06			100	LISVDTEHSNIYLQNGPDR		P00450	CERU_HUMAN Ceruloplasmin OS=Homo sapiens GN=CP PE=1 SV=1	TRUE	3.84038	20S	Neat	845341	2.28123e+06	3.24643e+06	1	1	1
5201	6	26.3914	2	1086.04	2170.06			100	LISVDTEHSNIYLQNGPDR		P00450	CERU_HUMAN Ceruloplasmin OS=Homo sapiens GN=CP PE=1 SV=1	TRUE	5.78458	20S	Neat	122654	468019	709502	0	1	1
920	6	33.5541	2	760.374	1518.73			100	ALYLQYTDETFR		P00450	CERU_HUMAN Ceruloplasmin OS=Homo sapiens GN=CP PE=1 SV=1	TRUE	3.27846	20S	Neat	599493	1.68694e+06	1.96542e+06	1	1	1
1743	6	16.5101	3	538.595	1612.76			90.3704	PYTFHSHGITYYK		P00450	CERU_HUMAN Ceruloplasmin OS=Homo sapiens GN=CP PE=1 SV=1	TRUE	4.34054	20S	Neat	103661	393492	449945	1	1	0
6475	6	16.5101	2	807.388	1612.76			100	PYTFHSHGITYYK		P00450	CERU_HUMAN Ceruloplasmin OS=Homo sapiens GN=CP PE=1 SV=1	TRUE	4.76209	20S	Neat	42171.9	178611	200826	0	1	1
1801	6	21.9474	2	735.865	1469.72			100	EVGPTNADPVCLAK		P00450	CERU_HUMAN Ceruloplasmin OS=Homo sapiens GN=CP PE=1 SV=1	TRUE	47.4375	5S	Neat	23787.7	1.12843e+06	971760	0	2	1
1924	6	49.2869	3	638.048	1911.12			100	TTIEKPVWLGFLGPIIK		P00450	CERU_HUMAN Ceruloplasmin OS=Homo sapiens GN=CP PE=1 SV=1	TRUE	9.4383	20S	Neat	174296	1.46861e+06	1.64505e+06	1	1	2
12010	6	49.2869	2	956.568	1911.12			100	TTIEKPVWLGFLGPIIK		P00450	CERU_HUMAN Ceruloplasmin OS=Homo sapiens GN=CP PE=1 SV=1	TRUE	22.9834	20S	Neat	16596.8	341119	381452	0	1	1
1937	6	34.489	2	686.384	1370.75			100	GAYPLSIEPIGVR		P00450	CERU_HUMAN Ceruloplasmin OS=Homo sapiens GN=CP PE=1 SV=1	TRUE	32.3048	5S	Neat	34896.4	1.12732e+06	747490	0	1	1
1946	6	48.0135	2	735.423	1468.83			100	DIASGLIGPLIICK		P00450	CERU_HUMAN Ceruloplasmin OS=Homo sapiens GN=CP PE=1 SV=1	TRUE	3.55713	5S	Neat	545586	1.94072e+06	1.67034e+06	2	2	2
13362	6	47.9781	3	490.617	1468.83			100	DIASGLIGPLIICK		P00450	CERU_HUMAN Ceruloplasmin OS=Homo sapiens GN=CP PE=1 SV=1	TRUE	3.48345	5S	Neat	27028	94150.6	67394.1	1	1	1
2378	6	23.4289	2	716.321	1430.63			99.9037	QSEDSTFYLGER		P00450	CERU_HUMAN Ceruloplasmin OS=Homo sapiens GN=CP PE=1 SV=1	TRUE	8.03597	5S	Neat	80645.4	648064	616471	1	1	1
2565	6	22.9072	4	575.546	2298.16			98.4177	KLISVDTEHSNIYLQNGPDR		P00450	CERU_HUMAN Ceruloplasmin OS=Homo sapiens GN=CP PE=1 SV=1	TRUE	5.17068	20S	Neat	104914	359147	542475	1	1	1
2778	6	22.9248	3	767.059	2298.16			100	KLISVDTEHSNIYLQNGPDR		P00450	CERU_HUMAN Ceruloplasmin OS=Homo sapiens GN=CP PE=1 SV=1	TRUE	5.56053	20S	Neat	116166	479882	645946	1	1	1
3482	6	16.3605	2	602.267	1202.52			99.8968	EYTDASFTNR		P00450	CERU_HUMAN Ceruloplasmin OS=Homo sapiens GN=CP PE=1 SV=1	TRUE	12.3226	5S	Neat	17831.7	219734	208886	0	1	1
3738	6	51.564	2	788.431	1574.85			100	DLYSGLIGPLIVCR		P00450	CERU_HUMAN Ceruloplasmin OS=Homo sapiens GN=CP PE=1 SV=1	TRUE	7.91781	5S	Neat	189464	1.50014e+06	1.01221e+06	1	2	2
12578	6	51.564	3	525.956	1574.85			100	DLYSGLIGPLIVCR		P00450	CERU_HUMAN Ceruloplasmin OS=Homo sapiens GN=CP PE=1 SV=1	TRUE	8.28126	5S	Neat	16439.3	136138	82720.5	0	1	1
6837	6	27.4626	3	549.95	1646.83			100	KALYLQYTDETFR		P00450	CERU_HUMAN Ceruloplasmin OS=Homo sapiens GN=CP PE=1 SV=1	TRUE	4.80783	20S	Neat	33695.2	95759.3	162001	0	1	1
11002	6	27.4626	2	824.421	1646.83			100	KALYLQYTDETFR		P00450	CERU_HUMAN Ceruloplasmin OS=Homo sapiens GN=CP PE=1 SV=1	TRUE	7.38043	20S	Neat	26104.3	124387	192661	0	1	1
7028	6	38.6336	3	800.036	2397.09			100	HYYIGIIETTWDYASDHGEK		P00450	CERU_HUMAN Ceruloplasmin OS=Homo sapiens GN=CP PE=1 SV=1	TRUE	5.35118	20S	Neat	154556	518322	827056	0	1	1
7581	6	18.0347	2	794.371	1586.73			100	RQSEDSTFYLGER		P00450	CERU_HUMAN Ceruloplasmin OS=Homo sapiens GN=CP PE=1 SV=1	TRUE	16.6396	20S	Neat	12332.3	191279	205206	0	1	1
9969	6	18.0347	2	952.411	1902.81			100	NNEGTYYSPNYNPQSR		P00450	CERU_HUMAN Ceruloplasmin OS=Homo sapiens GN=CP PE=1 SV=1	TRUE	39.7139	20S	Neat	7573.38	271639	300768	0	1	1
314	5	26.394	3	724.362	2170.06			100	LISVDTEHSNIYLQNGPDR		P00450	CERU_HUMAN Ceruloplasmin OS=Homo sapiens GN=CP PE=1 SV=1	TRUE	2.98523	20S	Neat	2.94761e+06	3.9091e+06	8.79931e+06	1	1	1
2236	5	26.394	2	1086.04	2170.06			100	LISVDTEHSNIYLQNGPDR		P00450	CERU_HUMAN Ceruloplasmin OS=Homo sapiens GN=CP PE=1 SV=1	TRUE	4.55369	20S	Neat	541892	905967	2.46761e+06	1	1	1
411	5	33.6403	2	760.374	1518.73			100	ALYLQYTDETFR		P00450	CERU_HUMAN Ceruloplasmin OS=Homo sapiens GN=CP PE=1 SV=1	TRUE	2.35262	20S	Neat	3.00704e+06	3.47417e+06	7.07443e+06	1	1	1
895	5	49.4087	3	638.049	1911.12			100	TTIEKPVWLGFLGPIIK		P00450	CERU_HUMAN Ceruloplasmin OS=Homo sapiens GN=CP PE=1 SV=1	TRUE	4.17728	20S	Neat	1.25963e+06	2.97239e+06	5.26181e+06	2	2	2
4693	5	49.3931	2	956.569	1911.12			100	TTIEKPVWLGFLGPIIK		P00450	CERU_HUMAN Ceruloplasmin OS=Homo sapiens GN=CP PE=1 SV=1	TRUE	5.68661	20S	Neat	333558	932547	1.89681e+06	1	1	1
945	5	23.5006	2	716.322	1430.63			100	QSEDSTFYLGER		P00450	CERU_HUMAN Ceruloplasmin OS=Homo sapiens GN=CP PE=1 SV=1	TRUE	2.57137	20S	Neat	1.02359e+06	1.37583e+06	2.63204e+06	1	1	1
1052	5	21.936	2	735.866	1469.72			100	EVGPTNADPVCLAK		P00450	CERU_HUMAN Ceruloplasmin OS=Homo sapiens GN=CP PE=1 SV=1	TRUE	7.74838	20S	Neat	395557	917922	3.06493e+06	2	1	1
1071	5	48.0579	2	735.424	1468.83			100	DIASGLIGPLIICK		P00450	CERU_HUMAN Ceruloplasmin OS=Homo sapiens GN=CP PE=1 SV=1	TRUE	2.35876	20S	Neat	1.9305e+06	3.10772e+06	4.55358e+06	1	2	2
8438	5	48.1099	3	490.618	1468.83			100	DIASGLIGPLIICK		P00450	CERU_HUMAN Ceruloplasmin OS=Homo sapiens GN=CP PE=1 SV=1	TRUE	2.7633	20S	Neat	87125.4	134429	240754	0	1	1
1411	5	16.6704	3	538.595	1612.76			96.1977	PYTFHSHGITYYK		P00450	CERU_HUMAN Ceruloplasmin OS=Homo sapiens GN=CP PE=1 SV=1	TRUE	2.65256	20S	Neat	728414	918153	1.93216e+06	1	0	0
4091	5	16.6704	2	807.389	1612.76			100	PYTFHSHGITYYK		P00450	CERU_HUMAN Ceruloplasmin OS=Homo sapiens GN=CP PE=1 SV=1	TRUE	5.1516	20S	Neat	193417	284852	996409	1	1	1
1478	5	51.5172	2	788.432	1574.85			100	DLYSGLIGPLIVCR		P00450	CERU_HUMAN Ceruloplasmin OS=Homo sapiens GN=CP PE=1 SV=1	TRUE	2.27424	20S	Neat	1.81562e+06	3.30081e+06	4.12914e+06	2	2	2
5951	5	51.545	3	525.957	1574.85			100	DLYSGLIGPLIVCR		P00450	CERU_HUMAN Ceruloplasmin OS=Homo sapiens GN=CP PE=1 SV=1	TRUE	2.3889	20S	Neat	168449	309270	402409	2	2	2
1679	5	23.0379	4	575.547	2298.16			100	KLISVDTEHSNIYLQNGPDR		P00450	CERU_HUMAN Ceruloplasmin OS=Homo sapiens GN=CP PE=1 SV=1	TRUE	2.82586	20S	Neat	513305	557810	1.45053e+06	1	1	1
1773	5	22.9947	3	767.06	2298.16			100	KLISVDTEHSNIYLQNGPDR		P00450	CERU_HUMAN Ceruloplasmin OS=Homo sapiens GN=CP PE=1 SV=1	TRUE	2.82487	20S	Neat	741064	884467	2.09341e+06	1	1	1
2296	5	34.6431	2	686.385	1370.75			100	GAYPLSIEPIGVR		P00450	CERU_HUMAN Ceruloplasmin OS=Homo sapiens GN=CP PE=1 SV=1	TRUE	18.7089	20S	Neat	82873.7	124346	1.55047e+06	0	1	1
2817	5	38.9121	3	800.038	2397.09			100	HYYIGIIETTWDYASDHGEK		P00450	CERU_HUMAN Ceruloplasmin OS=Homo sapiens GN=CP PE=1 SV=1	TRUE	3.69215	20S	Neat	865674	1.17967e+06	3.1962e+06	1	1	1
2915	5	18.1037	2	794.372	1586.73			100	RQSEDSTFYLGER		P00450	CERU_HUMAN Ceruloplasmin OS=Homo sapiens GN=CP PE=1 SV=1	TRUE	4.90623	20S	Neat	209365	441572	1.02719e+06	1	2	1
3424	5	18.0767	3	529.917	1586.73			100	RQSEDSTFYLGER		P00450	CERU_HUMAN Ceruloplasmin OS=Homo sapiens GN=CP PE=1 SV=1	TRUE	2.64151	20S	Neat	145682	202729	384822	1	1	1
3902	5	27.5556	3	549.95	1646.83			100	KALYLQYTDETFR		P00450	CERU_HUMAN Ceruloplasmin OS=Homo sapiens GN=CP PE=1 SV=1	TRUE	3.11482	20S	Neat	169941	203047	529336	1	1	1
5617	5	27.5336	2	824.421	1646.83			100	KALYLQYTDETFR		P00450	CERU_HUMAN Ceruloplasmin OS=Homo sapiens GN=CP PE=1 SV=1	TRUE	5.14134	20S	Neat	131597	187851	676584	1	1	1
5353	5	14.2112	4	591.28	2361.09			94.5946	VNKDDEEFIESNKMHAINGR	[14] oxidation of m	P00450	CERU_HUMAN Ceruloplasmin OS=Homo sapiens GN=CP PE=1 SV=1	TRUE	3.53654	20S	Neat	164324	228259	581141	1	0	0
24372	5	14.2112	3	788.041	2361.1			98.8679	VNKDDEEFIESNKMHAINGR	[14] oxidation of m	P00450	CERU_HUMAN Ceruloplasmin OS=Homo sapiens GN=CP PE=1 SV=1	TRUE	4.02225	20S	Neat	40563	63662.3	163155	0	0	1
6449	5	23.722	2	652.294	1302.57			83.8462	SEDSTFYLGER		P00450	CERU_HUMAN Ceruloplasmin OS=Homo sapiens GN=CP PE=1 SV=1	TRUE	1.64003	20S	Neat	118857	171906	194929	0	1	1
7651	5	16.4214	2	602.267	1202.52			100	EYTDASFTNR		P00450	CERU_HUMAN Ceruloplasmin OS=Homo sapiens GN=CP PE=1 SV=1	TRUE	18.0099	20S	Neat	10069.4	27622.9	181350	0	0	1
7723	5	25.5183	3	710.026	2127.06			100	AEEEHLGILGPQLHADVGDK		P00450	CERU_HUMAN Ceruloplasmin OS=Homo sapiens GN=CP PE=1 SV=1	TRUE	3.65837	20S	Neat	92501.8	198777	338406	0	1	0
8882	5	18.0566	2	952.412	1902.81			100	NNEGTYYSPNYNPQSR		P00450	CERU_HUMAN Ceruloplasmin OS=Homo sapiens GN=CP PE=1 SV=1	TRUE	32.2454	20S	Neat	24856.8	25394.8	801519	0	0	1
8927	5	21.7038	2	799.4	1596.79			100	QYTDSTFRVPVER		P00450	CERU_HUMAN Ceruloplasmin OS=Homo sapiens GN=CP PE=1 SV=1	TRUE	7.60959	20S	Neat	49001.4	133786	372881	0	0	1
13090	5	17.6611	3	719.028	2154.06			100	NLASRPYTFHSHGITYYK		P00450	CERU_HUMAN Ceruloplasmin OS=Homo sapiens GN=CP PE=1 SV=1	TRUE	Infinity	20S	Neat	0	430.415	309352	0	0	1
13809	5	16.4439	3	765.013	2292.02			99.2424	FNKNNEGTYYSPNYNPQSR		P00450	CERU_HUMAN Ceruloplasmin OS=Homo sapiens GN=CP PE=1 SV=1	TRUE	53.9916	20S	Neat	5816.89	16054.8	314063	0	0	1
15095	5	39.4906	2	604.324	1206.63			100	DIFTGLIGPMK	[10] oxidation of m	P00450	CERU_HUMAN Ceruloplasmin OS=Homo sapiens GN=CP PE=1 SV=1	TRUE	5.61863	20S	Neat	17718.3	35408	99552.8	0	1	1
16027	5	40.3856	3	533.316	1596.93			99.2424	DIASGLIGPLIICKK		P00450	CERU_HUMAN Ceruloplasmin OS=Homo sapiens GN=CP PE=1 SV=1	TRUE	5.16598	20S	Neat	31539.1	60885.6	162931	0	1	0
62454	5	12.5064	3	394.209	1179.6			100	IYHSHIDAPK		P00450	CERU_HUMAN Ceruloplasmin OS=Homo sapiens GN=CP PE=1 SV=1	TRUE	3.2059	20S	Neat	1330.81	1932.11	4266.44	1	1	1
729	4	26.6545	3	724.361	2170.06			100	LISVDTEHSNIYLQNGPDR		P00450	CERU_HUMAN Ceruloplasmin OS=Homo sapiens GN=CP PE=1 SV=1	TRUE	4.40068	20S	Neat	454514	1.0694e+06	2.00017e+06	1	1	1
7639	4	26.6417	2	1086.04	2170.06			100	LISVDTEHSNIYLQNGPDR		P00450	CERU_HUMAN Ceruloplasmin OS=Homo sapiens GN=CP PE=1 SV=1	TRUE	16.8196	20S	Neat	21154.1	76250.2	355804	0	0	1
1033	4	49.3203	3	638.048	1911.12			100	TTIEKPVWLGFLGPIIK		P00450	CERU_HUMAN Ceruloplasmin OS=Homo sapiens GN=CP PE=1 SV=1	TRUE	5.1011	20S	Neat	386746	894925	1.97283e+06	1	2	2
6965	4	49.3137	2	956.568	1911.12			100	TTIEKPVWLGFLGPIIK		P00450	CERU_HUMAN Ceruloplasmin OS=Homo sapiens GN=CP PE=1 SV=1	TRUE	9.93915	20S	Neat	49884.8	147693	495813	0	1	1
1044	4	33.8594	2	760.374	1518.73			100	ALYLQYTDETFR		P00450	CERU_HUMAN Ceruloplasmin OS=Homo sapiens GN=CP PE=1 SV=1	TRUE	3.97066	20S	Neat	369735	729246	1.46809e+06	1	1	1
1078	4	34.8912	2	686.384	1370.75			100	GAYPLSIEPIGVR		P00450	CERU_HUMAN Ceruloplasmin OS=Homo sapiens GN=CP PE=1 SV=1	TRUE	4.2814	20S	Neat	245985	490054	1.05316e+06	1	1	1
1480	4	22.2527	2	735.865	1469.72			100	EVGPTNADPVCLAK		P00450	CERU_HUMAN Ceruloplasmin OS=Homo sapiens GN=CP PE=1 SV=1	TRUE	4.36937	20S	Neat	217293	363044	949432	2	1	1
1968	4	23.822	2	716.322	1430.63			100	QSEDSTFYLGER		P00450	CERU_HUMAN Ceruloplasmin OS=Homo sapiens GN=CP PE=1 SV=1	TRUE	3.61929	20S	Neat	172363	266714	623830	1	1	1
2095	4	22.1415	3	533.27	1596.79			96	QYTDSTFRVPVER		P00450	CERU_HUMAN Ceruloplasmin OS=Homo sapiens GN=CP PE=1 SV=1	TRUE	5.30292	20S	Neat	76505.7	148257	405703	0	1	0
15025	4	22.1058	2	799.401	1596.79			97.8632	QYTDSTFRVPVER		P00450	CERU_HUMAN Ceruloplasmin OS=Homo sapiens GN=CP PE=1 SV=1	TRUE	13.7178	20S	Neat	5602.84	17620.7	76858.8	0	0	1
2189	4	48.0458	2	735.423	1468.83			100	DIASGLIGPLIICK		P00450	CERU_HUMAN Ceruloplasmin OS=Homo sapiens GN=CP PE=1 SV=1	TRUE	3.89509	20S	Neat	313002	677652	1.21917e+06	1	1	1
13163	4	48.121	3	490.617	1468.83			100	DIASGLIGPLIICK		P00450	CERU_HUMAN Ceruloplasmin OS=Homo sapiens GN=CP PE=1 SV=1	TRUE	3.46653	20S	Neat	16329.5	28608.7	56606.8	1	1	1
2484	4	16.4747	2	602.267	1202.52			100	EYTDASFTNR		P00450	CERU_HUMAN Ceruloplasmin OS=Homo sapiens GN=CP PE=1 SV=1	TRUE	3.80127	20S	Neat	55408.3	110741	210622	1	1	1
3111	4	51.6114	2	788.432	1574.85			100	DLYSGLIGPLIVCR		P00450	CERU_HUMAN Ceruloplasmin OS=Homo sapiens GN=CP PE=1 SV=1	TRUE	3.19934	20S	Neat	333536	663442	1.06709e+06	2	2	2
9774	4	51.6114	3	525.957	1574.85			100	DLYSGLIGPLIVCR		P00450	CERU_HUMAN Ceruloplasmin OS=Homo sapiens GN=CP PE=1 SV=1	TRUE	2.81278	20S	Neat	39631	69034	111473	2	1	1
3627	4	23.3017	3	767.06	2298.16			100	KLISVDTEHSNIYLQNGPDR		P00450	CERU_HUMAN Ceruloplasmin OS=Homo sapiens GN=CP PE=1 SV=1	TRUE	4.84836	20S	Neat	75860.3	153701	367798	1	1	1
3648	4	16.8576	3	538.594	1612.76			97.0732	PYTFHSHGITYYK		P00450	CERU_HUMAN Ceruloplasmin OS=Homo sapiens GN=CP PE=1 SV=1	TRUE	3.12455	20S	Neat	74233.9	131511	231948	0	0	1
4624	4	38.7642	3	800.037	2397.09			100	HYYIGIIETTWDYASDHGEK		P00450	CERU_HUMAN Ceruloplasmin OS=Homo sapiens GN=CP PE=1 SV=1	TRUE	3.82384	20S	Neat	180874	369465	691633	0	1	1
11596	4	38.7273	4	600.279	2397.09			100	HYYIGIIETTWDYASDHGEK		P00450	CERU_HUMAN Ceruloplasmin OS=Homo sapiens GN=CP PE=1 SV=1	TRUE	2.56732	20S	Neat	47415.9	62749.3	121732	1	0	1
5191	4	27.797	3	549.95	1646.83			100	KALYLQYTDETFR		P00450	CERU_HUMAN Ceruloplasmin OS=Homo sapiens GN=CP PE=1 SV=1	TRUE	6.0059	20S	Neat	26448.5	57838.7	158847	1	1	1
7466	4	14.4552	3	522.913	1565.72			100	VNKDDEEFIESNK		P00450	CERU_HUMAN Ceruloplasmin OS=Homo sapiens GN=CP PE=1 SV=1	TRUE	9.41816	5S	Neat	5096.14	47996.3	47370.6	0	1	1
22836	4	14.4552	2	783.866	1565.72			100	VNKDDEEFIESNK		P00450	CERU_HUMAN Ceruloplasmin OS=Homo sapiens GN=CP PE=1 SV=1	TRUE	16.5147	20S	Neat	1582.15	19872.9	26128.8	0	1	0
9542	4	40.3817	3	533.316	1596.92			94.8276	DIASGLIGPLIICKK		P00450	CERU_HUMAN Ceruloplasmin OS=Homo sapiens GN=CP PE=1 SV=1	TRUE	7.99446	20S	Neat	18210.3	54218.8	145581	0	0	1
11335	4	16.5694	3	765.013	2292.02			100	FNKNNEGTYYSPNYNPQSR		P00450	CERU_HUMAN Ceruloplasmin OS=Homo sapiens GN=CP PE=1 SV=1	TRUE	8.03601	20S	Neat	16664.5	34499	133916	0	0	1
11579	4	28.5589	3	735.312	2202.91			100	MHSMNGFMYGNQPGLTMCK		P00450	CERU_HUMAN Ceruloplasmin OS=Homo sapiens GN=CP PE=1 SV=1	TRUE	10.7545	20S	Neat	14145.5	36966.1	152127	0	0	1
12309	4	18.3251	2	952.412	1902.81			100	NNEGTYYSPNYNPQSR		P00450	CERU_HUMAN Ceruloplasmin OS=Homo sapiens GN=CP PE=1 SV=1	TRUE	8.6677	20S	Neat	20622.2	51699.6	178747	0	0	1
12795	4	35.7722	2	820.397	1638.78			100	AGLQAFFQVQECNK		P00450	CERU_HUMAN Ceruloplasmin OS=Homo sapiens GN=CP PE=1 SV=1	TRUE	4.28068	20S	Neat	38345.3	82107.1	164144	0	0	1
15370	4	17.0667	4	587.283	2345.1			93.7143	VNKDDEEFIESNKMHAINGR		P00450	CERU_HUMAN Ceruloplasmin OS=Homo sapiens GN=CP PE=1 SV=1	TRUE	10.706	20S	Neat	4361.56	11017.7	46695.1	0	0	1
309	3	22.0239	2	735.865	1469.72			100	EVGPTNADPVCLAK		P00450	CERU_HUMAN Ceruloplasmin OS=Homo sapiens GN=CP PE=1 SV=1	TRUE	1.90346	20S	Neat	3.58369e+06	4.14534e+06	6.82142e+06	1	1	1
350	3	34.5941	2	686.385	1370.75			100	GAYPLSIEPIGVR		P00450	CERU_HUMAN Ceruloplasmin OS=Homo sapiens GN=CP PE=1 SV=1	TRUE	2.01847	20S	Neat	2.58619e+06	2.93338e+06	5.22015e+06	1	1	1
14898	3	34.5648	3	457.925	1370.75			100	GAYPLSIEPIGVR		P00450	CERU_HUMAN Ceruloplasmin OS=Homo sapiens GN=CP PE=1 SV=1	TRUE	1.54883	20S	5S	24672.1	21345.1	33060.1	1	1	1
656	3	33.617	2	760.374	1518.73			100	ALYLQYTDETFR		P00450	CERU_HUMAN Ceruloplasmin OS=Homo sapiens GN=CP PE=1 SV=1	TRUE	1.95231	20S	Neat	1.77218e+06	2.25757e+06	3.45984e+06	1	1	0
759	3	26.4054	3	724.361	2170.06			100	LISVDTEHSNIYLQNGPDR		P00450	CERU_HUMAN Ceruloplasmin OS=Homo sapiens GN=CP PE=1 SV=1	TRUE	1.90535	20S	Neat	2.15838e+06	2.80341e+06	4.11248e+06	1	1	1
4255	3	26.3834	2	1086.04	2170.06			100	LISVDTEHSNIYLQNGPDR		P00450	CERU_HUMAN Ceruloplasmin OS=Homo sapiens GN=CP PE=1 SV=1	TRUE	2.4595	20S	Neat	504540	702501	1.24091e+06	1	1	1
876	3	49.1282	3	638.048	1911.12			100	TTIEKPVWLGFLGPIIK		P00450	CERU_HUMAN Ceruloplasmin OS=Homo sapiens GN=CP PE=1 SV=1	TRUE	2.84275	20S	Neat	1.56138e+06	2.29321e+06	4.43862e+06	1	2	2
4148	3	49.1033	2	956.568	1911.12			100	TTIEKPVWLGFLGPIIK		P00450	CERU_HUMAN Ceruloplasmin OS=Homo sapiens GN=CP PE=1 SV=1	TRUE	4.47975	20S	Neat	413566	709772	1.85267e+06	1	1	1
1014	3	23.5312	2	716.322	1430.63			100	QSEDSTFYLGER		P00450	CERU_HUMAN Ceruloplasmin OS=Homo sapiens GN=CP PE=1 SV=1	TRUE	2.16724	20S	Neat	920602	1.41972e+06	1.99516e+06	1	1	1
1087	3	16.3979	2	602.267	1202.52			99.7768	EYTDASFTNR		P00450	CERU_HUMAN Ceruloplasmin OS=Homo sapiens GN=CP PE=1 SV=1	TRUE	1.87963	5S	20S	651426	791311	420993	1	1	1
1149	3	47.9162	2	735.423	1468.83			100	DIASGLIGPLIICK		P00450	CERU_HUMAN Ceruloplasmin OS=Homo sapiens GN=CP PE=1 SV=1	TRUE	2.23289	20S	Neat	1.8475e+06	2.1502e+06	4.12526e+06	2	2	2
8445	3	47.9162	3	490.618	1468.83			100	DIASGLIGPLIICK		P00450	CERU_HUMAN Ceruloplasmin OS=Homo sapiens GN=CP PE=1 SV=1	TRUE	1.70321	20S	5S	107396	106155	180805	1	1	1
1311	3	21.7931	3	533.27	1596.79			96.2162	QYTDSTFRVPVER		P00450	CERU_HUMAN Ceruloplasmin OS=Homo sapiens GN=CP PE=1 SV=1	TRUE	3.52051	20S	Neat	308682	529268	1.08672e+06	1	0	1
1363	3	51.4248	2	788.432	1574.85			100	DLYSGLIGPLIVCR		P00450	CERU_HUMAN Ceruloplasmin OS=Homo sapiens GN=CP PE=1 SV=1	TRUE	2.45823	20S	Neat	1.87318e+06	2.78481e+06	4.60471e+06	2	2	2
6088	3	51.4411	3	525.957	1574.85			100	DLYSGLIGPLIVCR		P00450	CERU_HUMAN Ceruloplasmin OS=Homo sapiens GN=CP PE=1 SV=1	TRUE	1.75278	20S	Neat	211869	260587	371361	2	1	2
2035	3	22.9111	4	575.547	2298.16			96.5686	KLISVDTEHSNIYLQNGPDR		P00450	CERU_HUMAN Ceruloplasmin OS=Homo sapiens GN=CP PE=1 SV=1	TRUE	1.57606	20S	Neat	378800	443289	597013	0	1	1
2277	3	22.9323	3	767.06	2298.16			100	KLISVDTEHSNIYLQNGPDR		P00450	CERU_HUMAN Ceruloplasmin OS=Homo sapiens GN=CP PE=1 SV=1	TRUE	1.95728	20S	Neat	461813	569731	903900	1	1	1
2304	3	18.1284	2	952.412	1902.81			100	NNEGTYYSPNYNPQSR		P00450	CERU_HUMAN Ceruloplasmin OS=Homo sapiens GN=CP PE=1 SV=1	TRUE	1.88606	20S	Neat	922629	1.0962e+06	1.74013e+06	1	1	1
2557	3	18.107	2	794.372	1586.73			100	RQSEDSTFYLGER		P00450	CERU_HUMAN Ceruloplasmin OS=Homo sapiens GN=CP PE=1 SV=1	TRUE	2.30681	20S	Neat	501777	663273	1.1575e+06	0	1	1
3082	3	16.4623	3	765.013	2292.02			100	FNKNNEGTYYSPNYNPQSR		P00450	CERU_HUMAN Ceruloplasmin OS=Homo sapiens GN=CP PE=1 SV=1	TRUE	2.23455	20S	Neat	364891	472789	815369	1	1	1
14870	3	16.42	2	1147.01	2292.01			100	FNKNNEGTYYSPNYNPQSR		P00450	CERU_HUMAN Ceruloplasmin OS=Homo sapiens GN=CP PE=1 SV=1	TRUE	4.29553	20S	Neat	62207.1	85282.9	267213	0	0	1
4024	3	39.4344	2	604.323	1206.63			100	DIFTGLIGPMK	[10] oxidation of m	P00450	CERU_HUMAN Ceruloplasmin OS=Homo sapiens GN=CP PE=1 SV=1	TRUE	1.25573	Neat	20S	257309	222303	204908	1	1	1
4147	3	38.4925	3	800.037	2397.09			100	HYYIGIIETTWDYASDHGEK		P00450	CERU_HUMAN Ceruloplasmin OS=Homo sapiens GN=CP PE=1 SV=1	TRUE	1.71538	20S	Neat	792980	868811	1.36026e+06	1	1	1
4760	3	27.4351	3	549.95	1646.83			100	KALYLQYTDETFR		P00450	CERU_HUMAN Ceruloplasmin OS=Homo sapiens GN=CP PE=1 SV=1	TRUE	2.02386	20S	Neat	92711.6	117742	187635	1	1	1
8436	3	27.4351	2	824.421	1646.83			100	KALYLQYTDETFR		P00450	CERU_HUMAN Ceruloplasmin OS=Homo sapiens GN=CP PE=1 SV=1	TRUE	2.51068	20S	Neat	64840.2	83434.5	162793	0	0	1
4940	3	14.1443	4	591.281	2361.1			99.4475	VNKDDEEFIESNKMHAINGR	[14] oxidation of m	P00450	CERU_HUMAN Ceruloplasmin OS=Homo sapiens GN=CP PE=1 SV=1	TRUE	2.35503	20S	Neat	181050	281924	426379	1	0	1
14267	3	14.1011	3	788.041	2361.1			100	VNKDDEEFIESNKMHAINGR	[14] oxidation of m	P00450	CERU_HUMAN Ceruloplasmin OS=Homo sapiens GN=CP PE=1 SV=1	TRUE	3.10573	20S	Neat	52757.5	97270.4	163850	0	0	1
6702	3	44.8986	2	596.325	1190.64			100	DIFTGLIGPMK		P00450	CERU_HUMAN Ceruloplasmin OS=Homo sapiens GN=CP PE=1 SV=1	TRUE	1.78346	20S	Neat	88010.9	103526	156963	1	1	1
6992	3	19.1736	2	587.775	1173.54			99.9721	MYYSAVDPTK		P00450	CERU_HUMAN Ceruloplasmin OS=Homo sapiens GN=CP PE=1 SV=1	TRUE	4.00363	20S	Neat	26552.4	53043.4	106306	0	1	0
7282	3	25.3909	4	532.771	2127.06			97.7273	AEEEHLGILGPQLHADVGDK		P00450	CERU_HUMAN Ceruloplasmin OS=Homo sapiens GN=CP PE=1 SV=1	TRUE	1.65021	20S	Neat	103292	158025	170453	1	1	1
8235	3	16.2285	2	595.773	1189.53			100	MYYSAVDPTK	[1] oxidation of m	P00450	CERU_HUMAN Ceruloplasmin OS=Homo sapiens GN=CP PE=1 SV=1	TRUE	1.3382	5S	Neat	94225.9	126093	111949	1	2	1
8702	3	35.4425	2	820.397	1638.78			100	AGLQAFFQVQECNK		P00450	CERU_HUMAN Ceruloplasmin OS=Homo sapiens GN=CP PE=1 SV=1	TRUE	1.65868	20S	Neat	193314	230703	320645	1	1	1
9643	3	21.5477	3	745.974	2234.9			100	MHSMNGFMYGNQPGLTMCK	[4] oxidation of m|[8] oxidation of m	P00450	CERU_HUMAN Ceruloplasmin OS=Homo sapiens GN=CP PE=1 SV=1	TRUE	2.19949	20S	Neat	132181	169961	290731	0	1	1
10472	3	28.1894	3	735.312	2202.91			100	MHSMNGFMYGNQPGLTMCK		P00450	CERU_HUMAN Ceruloplasmin OS=Homo sapiens GN=CP PE=1 SV=1	TRUE	7.21805	20S	Neat	46799	112449	337798	0	0	2
12037	3	40.2246	3	533.316	1596.93			99.435	DIASGLIGPLIICKK		P00450	CERU_HUMAN Ceruloplasmin OS=Homo sapiens GN=CP PE=1 SV=1	TRUE	4.05503	20S	Neat	50164.8	85905.1	203420	0	1	1
89224	3	12.1361	3	394.208	1179.6			100	IYHSHIDAPK		P00450	CERU_HUMAN Ceruloplasmin OS=Homo sapiens GN=CP PE=1 SV=1	TRUE	1.61751	20S	Neat	1263.74	1559.67	2044.11	1	1	1
11	2	34.6493	2	686.384	1370.75			100	GAYPLSIEPIGVR		P00450	CERU_HUMAN Ceruloplasmin OS=Homo sapiens GN=CP PE=1 SV=1	TRUE	3.36405	20S	Neat	1.08178e+07	2.48015e+07	3.63916e+07	2	2	2
2174	2	34.6493	3	457.925	1370.75			100	GAYPLSIEPIGVR		P00450	CERU_HUMAN Ceruloplasmin OS=Homo sapiens GN=CP PE=1 SV=1	TRUE	2.07946	20S	Neat	129587	239631	269472	1	1	1
12	2	22.0208	2	735.865	1469.72			100	EVGPTNADPVCLAK		P00450	CERU_HUMAN Ceruloplasmin OS=Homo sapiens GN=CP PE=1 SV=1	TRUE	3.24534	20S	Neat	1.3849e+07	2.49051e+07	4.49447e+07	2	2	2
516	2	23.1695	2	735.863	1469.71			100	EVGPTNADPVCLAK		P00450	CERU_HUMAN Ceruloplasmin OS=Homo sapiens GN=CP PE=1 SV=1	FALSE	3.09877	20S	Neat	1.49352e+06	2.39025e+06	4.62807e+06	1	1	1
15	2	26.4642	3	724.361	2170.06			100	LISVDTEHSNIYLQNGPDR		P00450	CERU_HUMAN Ceruloplasmin OS=Homo sapiens GN=CP PE=1 SV=1	TRUE	2.22956	20S	Neat	1.4883e+07	2.90807e+07	3.31826e+07	2	2	2
383	2	26.4642	2	1086.04	2170.06			100	LISVDTEHSNIYLQNGPDR		P00450	CERU_HUMAN Ceruloplasmin OS=Homo sapiens GN=CP PE=1 SV=1	TRUE	2.88083	20S	Neat	3.42391e+06	7.41821e+06	9.86369e+06	1	1	1
4797	2	26.4642	4	543.523	2170.06			91.2821	LISVDTEHSNIYLQNGPDR		P00450	CERU_HUMAN Ceruloplasmin OS=Homo sapiens GN=CP PE=1 SV=1	TRUE	2.10702	5S	20S	114316	214431	101770	0	1	0
28	2	33.6164	2	760.374	1518.73			100	ALYLQYTDETFR		P00450	CERU_HUMAN Ceruloplasmin OS=Homo sapiens GN=CP PE=1 SV=1	TRUE	3.23111	20S	Neat	1.0884e+07	2.438e+07	3.51676e+07	2	2	2
4357	2	33.5803	3	507.251	1518.73			100	ALYLQYTDETFR		P00450	CERU_HUMAN Ceruloplasmin OS=Homo sapiens GN=CP PE=1 SV=1	TRUE	1.40924	5S	Neat	101174	142579	122076	1	1	1
55	2	16.5058	2	602.266	1202.52			98.6486	EYTDASFTNR		P00450	CERU_HUMAN Ceruloplasmin OS=Homo sapiens GN=CP PE=1 SV=1	TRUE	2.48333	20S	Neat	3.28024e+06	6.67435e+06	8.14592e+06	1	2	2
11386	2	17.9369	2	602.266	1202.52			99.7305	EYTDASFTNR		P00450	CERU_HUMAN Ceruloplasmin OS=Homo sapiens GN=CP PE=1 SV=1	TRUE	2.36624	20S	Neat	30565.5	37171.8	72325.3	0	1	1
60	2	23.5532	2	716.322	1430.63			100	QSEDSTFYLGER		P00450	CERU_HUMAN Ceruloplasmin OS=Homo sapiens GN=CP PE=1 SV=1	TRUE	2.47063	20S	Neat	7.97259e+06	1.33312e+07	1.96973e+07	2	2	3
77	2	49.1438	3	638.048	1911.12			100	TTIEKPVWLGFLGPIIK		P00450	CERU_HUMAN Ceruloplasmin OS=Homo sapiens GN=CP PE=1 SV=1	TRUE	3.64318	20S	Neat	1.05114e+07	2.41294e+07	3.82948e+07	3	3	3
655	2	49.1325	2	956.568	1911.12			100	TTIEKPVWLGFLGPIIK		P00450	CERU_HUMAN Ceruloplasmin OS=Homo sapiens GN=CP PE=1 SV=1	TRUE	6.05765	20S	Neat	2.27603e+06	6.94407e+06	1.37874e+07	1	1	2
12870	2	49.1438	4	478.787	1911.12			99.8291	TTIEKPVWLGFLGPIIK		P00450	CERU_HUMAN Ceruloplasmin OS=Homo sapiens GN=CP PE=1 SV=1	TRUE	3.10819	20S	Neat	29771.9	67219.9	92536.5	1	1	1
78	2	47.9953	2	735.423	1468.83			100	DIASGLIGPLIICK		P00450	CERU_HUMAN Ceruloplasmin OS=Homo sapiens GN=CP PE=1 SV=1	TRUE	3.42668	20S	Neat	1.21206e+07	2.79411e+07	4.15334e+07	3	3	3
1070	2	48.0093	3	490.618	1468.83			100	DIASGLIGPLIICK		P00450	CERU_HUMAN Ceruloplasmin OS=Homo sapiens GN=CP PE=1 SV=1	TRUE	2.50065	20S	Neat	804681	1.53599e+06	2.01222e+06	2	2	2
105	2	21.8386	3	533.269	1596.79			92.8082	QYTDSTFRVPVER		P00450	CERU_HUMAN Ceruloplasmin OS=Homo sapiens GN=CP PE=1 SV=1	TRUE	4.00181	20S	Neat	2.28523e+06	6.29539e+06	9.14504e+06	0	1	1
795	2	21.8386	2	799.4	1596.79			99.4595	QYTDSTFRVPVER		P00450	CERU_HUMAN Ceruloplasmin OS=Homo sapiens GN=CP PE=1 SV=1	TRUE	5.15047	20S	Neat	550049	1.55951e+06	2.83301e+06	1	1	1
115	2	16.655	3	538.595	1612.76			100	PYTFHSHGITYYK		P00450	CERU_HUMAN Ceruloplasmin OS=Homo sapiens GN=CP PE=1 SV=1	TRUE	2.47834	20S	Neat	3.40856e+06	5.53145e+06	8.44757e+06	1	2	2
598	2	16.655	2	807.389	1612.76			100	PYTFHSHGITYYK		P00450	CERU_HUMAN Ceruloplasmin OS=Homo sapiens GN=CP PE=1 SV=1	TRUE	3.06291	20S	Neat	1.4069e+06	2.28561e+06	4.3092e+06	1	1	1
130	2	51.4881	2	788.431	1574.85			100	DLYSGLIGPLIVCR		P00450	CERU_HUMAN Ceruloplasmin OS=Homo sapiens GN=CP PE=1 SV=1	TRUE	3.37535	20S	Neat	1.24736e+07	2.86659e+07	4.21026e+07	2	3	3
785	2	51.4533	3	525.957	1574.85			100	DLYSGLIGPLIVCR		P00450	CERU_HUMAN Ceruloplasmin OS=Homo sapiens GN=CP PE=1 SV=1	TRUE	2.5339	20S	Neat	1.5576e+06	3.13549e+06	3.94682e+06	2	3	3
224	2	23.0189	4	575.546	2298.16			100	KLISVDTEHSNIYLQNGPDR		P00450	CERU_HUMAN Ceruloplasmin OS=Homo sapiens GN=CP PE=1 SV=1	TRUE	2.63361	20S	Neat	2.79518e+06	4.97221e+06	7.36141e+06	1	1	1
266	2	23.0189	3	767.059	2298.16			100	KLISVDTEHSNIYLQNGPDR		P00450	CERU_HUMAN Ceruloplasmin OS=Homo sapiens GN=CP PE=1 SV=1	TRUE	2.80177	20S	Neat	3.58887e+06	6.58904e+06	1.00552e+07	1	1	2
1325	2	23.0189	2	1150.08	2298.15			100	KLISVDTEHSNIYLQNGPDR		P00450	CERU_HUMAN Ceruloplasmin OS=Homo sapiens GN=CP PE=1 SV=1	TRUE	3.02364	20S	Neat	1.32617e+06	2.36914e+06	4.00987e+06	1	1	1
298	2	18.1849	2	794.371	1586.73			100	RQSEDSTFYLGER		P00450	CERU_HUMAN Ceruloplasmin OS=Homo sapiens GN=CP PE=1 SV=1	TRUE	3.51434	20S	Neat	2.16815e+06	4.82839e+06	7.61961e+06	1	2	2
336	2	18.1849	3	529.917	1586.73			100	RQSEDSTFYLGER		P00450	CERU_HUMAN Ceruloplasmin OS=Homo sapiens GN=CP PE=1 SV=1	TRUE	2.96447	20S	Neat	1.26738e+06	2.61869e+06	3.75712e+06	1	1	2
318	2	18.225	2	952.411	1902.81			100	NNEGTYYSPNYNPQSR		P00450	CERU_HUMAN Ceruloplasmin OS=Homo sapiens GN=CP PE=1 SV=1	TRUE	3.50051	20S	Neat	3.86383e+06	9.5531e+06	1.35254e+07	2	2	2
2541	2	18.2473	3	635.277	1902.81			99.3289	NNEGTYYSPNYNPQSR		P00450	CERU_HUMAN Ceruloplasmin OS=Homo sapiens GN=CP PE=1 SV=1	TRUE	1.94695	20S	Neat	353595	611579	688431	1	0	1
361	2	38.6334	3	800.037	2397.09			100	HYYIGIIETTWDYASDHGEK		P00450	CERU_HUMAN Ceruloplasmin OS=Homo sapiens GN=CP PE=1 SV=1	TRUE	3.75886	20S	Neat	6.47123e+06	1.47266e+07	2.43245e+07	2	5	4
1068	2	38.6334	4	600.279	2397.09			99.8291	HYYIGIIETTWDYASDHGEK		P00450	CERU_HUMAN Ceruloplasmin OS=Homo sapiens GN=CP PE=1 SV=1	TRUE	2.55949	20S	Neat	1.70725e+06	3.26066e+06	4.36969e+06	2	2	2
8439	2	38.6561	2	1199.55	2397.09			100	HYYIGIIETTWDYASDHGEK		P00450	CERU_HUMAN Ceruloplasmin OS=Homo sapiens GN=CP PE=1 SV=1	TRUE	4.16798	20S	Neat	358128	775495	1.49267e+06	0	1	1
441	2	27.5859	3	549.95	1646.83			100	KALYLQYTDETFR		P00450	CERU_HUMAN Ceruloplasmin OS=Homo sapiens GN=CP PE=1 SV=1	TRUE	2.40898	20S	Neat	963668	1.89442e+06	2.32145e+06	1	1	1
885	2	27.5859	2	824.421	1646.83			100	KALYLQYTDETFR		P00450	CERU_HUMAN Ceruloplasmin OS=Homo sapiens GN=CP PE=1 SV=1	TRUE	2.90963	20S	Neat	694111	1.7587e+06	2.01961e+06	1	1	1
486	2	16.5058	3	765.012	2292.01			100	FNKNNEGTYYSPNYNPQSR		P00450	CERU_HUMAN Ceruloplasmin OS=Homo sapiens GN=CP PE=1 SV=1	TRUE	3.80398	20S	Neat	1.44968e+06	4.67939e+06	5.51454e+06	1	1	1
2664	2	16.5278	2	1147.01	2292.01			100	FNKNNEGTYYSPNYNPQSR		P00450	CERU_HUMAN Ceruloplasmin OS=Homo sapiens GN=CP PE=1 SV=1	TRUE	5.24089	20S	Neat	389457	1.32985e+06	2.0411e+06	1	1	1
732	2	39.4852	2	604.322	1206.63			100	DIFTGLIGPMK	[10] oxidation of m	P00450	CERU_HUMAN Ceruloplasmin OS=Homo sapiens GN=CP PE=1 SV=1	TRUE	1.2705	5S	Neat	1.27681e+06	1.62219e+06	1.50763e+06	1	1	1
750	2	25.5175	4	532.771	2127.06			98.7973	AEEEHLGILGPQLHADVGDK		P00450	CERU_HUMAN Ceruloplasmin OS=Homo sapiens GN=CP PE=1 SV=1	TRUE	1.9652	20S	Neat	957164	1.79335e+06	1.88101e+06	1	1	1
909	2	25.5175	3	710.026	2127.06			100	AEEEHLGILGPQLHADVGDK		P00450	CERU_HUMAN Ceruloplasmin OS=Homo sapiens GN=CP PE=1 SV=1	TRUE	2.01942	20S	Neat	1.11564e+06	2.18392e+06	2.25295e+06	1	1	1
5469	2	25.4822	2	1064.53	2127.06			100	AEEEHLGILGPQLHADVGDK		P00450	CERU_HUMAN Ceruloplasmin OS=Homo sapiens GN=CP PE=1 SV=1	TRUE	2.2141	5S	Neat	262882	582048	519195	0	1	1
846	2	14.4893	3	522.913	1565.72			100	VNKDDEEFIESNK		P00450	CERU_HUMAN Ceruloplasmin OS=Homo sapiens GN=CP PE=1 SV=1	TRUE	12.0278	20S	Neat	105086	607364	1.26395e+06	0	1	1
2000	2	14.4893	2	783.866	1565.72			100	VNKDDEEFIESNK		P00450	CERU_HUMAN Ceruloplasmin OS=Homo sapiens GN=CP PE=1 SV=1	TRUE	13.8855	20S	Neat	61340	376420	851734	1	1	1
917	2	29.756	2	790.887	1579.76			97.3046	QYTDSTFRVPVER	[1] pyro-glu q	P00450	CERU_HUMAN Ceruloplasmin OS=Homo sapiens GN=CP PE=1 SV=1	TRUE	5.70963	20S	Neat	458701	1.75382e+06	2.61902e+06	1	0	1
1056	2	45.0174	2	596.325	1190.64			100	DIFTGLIGPMK		P00450	CERU_HUMAN Ceruloplasmin OS=Homo sapiens GN=CP PE=1 SV=1	TRUE	1.92578	20S	Neat	632068	1.0899e+06	1.21722e+06	1	1	1
1244	2	16.3173	2	595.773	1189.53			100	MYYSAVDPTK	[1] oxidation of m	P00450	CERU_HUMAN Ceruloplasmin OS=Homo sapiens GN=CP PE=1 SV=1	TRUE	1.38357	5S	Neat	449439	621831	583846	1	1	1
1288	2	17.5731	3	719.027	2154.06			100	NLASRPYTFHSHGITYYK		P00450	CERU_HUMAN Ceruloplasmin OS=Homo sapiens GN=CP PE=1 SV=1	TRUE	1.97038	20S	Neat	912872	1.3956e+06	1.7987e+06	1	1	1
7181	2	17.5731	2	1078.04	2154.06			100	NLASRPYTFHSHGITYYK		P00450	CERU_HUMAN Ceruloplasmin OS=Homo sapiens GN=CP PE=1 SV=1	TRUE	3.1015	20S	Neat	128477	291598	398472	0	1	1
1323	2	14.2806	4	591.281	2361.1			93.1741	VNKDDEEFIESNKMHAINGR	[14] oxidation of m	P00450	CERU_HUMAN Ceruloplasmin OS=Homo sapiens GN=CP PE=1 SV=1	TRUE	9.21435	20S	Neat	189562	1.54113e+06	1.74669e+06	0	0	1
4548	2	14.2806	3	788.039	2361.1			100	VNKDDEEFIESNKMHAINGR	[14] oxidation of m	P00450	CERU_HUMAN Ceruloplasmin OS=Homo sapiens GN=CP PE=1 SV=1	TRUE	10.2978	20S	Neat	71191.5	644536	733112	0	1	1
1333	2	35.5759	2	820.397	1638.78			100	AGLQAFFQVQECNK		P00450	CERU_HUMAN Ceruloplasmin OS=Homo sapiens GN=CP PE=1 SV=1	TRUE	3.02028	20S	Neat	1.40338e+06	3.0215e+06	4.23859e+06	1	2	3
7102	2	35.5759	3	547.267	1638.78			100	AGLQAFFQVQECNK		P00450	CERU_HUMAN Ceruloplasmin OS=Homo sapiens GN=CP PE=1 SV=1	TRUE	1.75581	5S	Neat	115716	203176	196868	1	1	1
1387	2	24.6022	3	740.642	2218.91			100	MHSMNGFMYGNQPGLTMCK	[8] oxidation of m	P00450	CERU_HUMAN Ceruloplasmin OS=Homo sapiens GN=CP PE=1 SV=1	TRUE	3.58372	20S	Neat	695122	1.70653e+06	2.49112e+06	1	0	0
2548	2	25.3214	3	740.642	2218.9			100	MHSMNGFMYGNQPGLTMCK	[8] oxidation of m	P00450	CERU_HUMAN Ceruloplasmin OS=Homo sapiens GN=CP PE=1 SV=1	TRUE	4.04767	20S	Neat	315285	898647	1.27617e+06	1	1	1
3885	2	26.6297	3	740.643	2218.91			100	MHSMNGFMYGNQPGLTMCK	[8] oxidation of m	P00450	CERU_HUMAN Ceruloplasmin OS=Homo sapiens GN=CP PE=1 SV=1	TRUE	3.71693	20S	Neat	240789	719856	894998	2	1	2
1387	2	24.6022	3	740.642	2218.91			100	MHSMNGFMYGNQPGLTMCK	[1] oxidation of m	P00450	CERU_HUMAN Ceruloplasmin OS=Homo sapiens GN=CP PE=1 SV=1	TRUE	3.58372	20S	Neat	695122	1.70653e+06	2.49112e+06	0	1	1
14985	2	26.6186	2	1110.46	2218.9			100	MHSMNGFMYGNQPGLTMCK	[1] oxidation of m	P00450	CERU_HUMAN Ceruloplasmin OS=Homo sapiens GN=CP PE=1 SV=1	TRUE	3.14967	20S	Neat	98513.9	287021	310286	0	0	1
[truncated: 27,762 more rows]
