# Supplementary material for: Effects of Blood Contamination and the Rostro-Caudal Gradient on the Human Cerebrospinal Fluid Proteome
Source: PLoS One. 2014 Mar 5;9(3):e90429. doi: 10.1371/journal.pone.0090429 (PMC3943968; doi:10.1371/journal.pone.0090429)
Supplement: Table S3 — Results from the blood contamination study, experiment B. Comparison of the effect of centrifugation of 0.5% blood contaminated CSF with label free quantification. Ratio >1.5 for 0.5% blood not centrifuged/0.5% blood centrifuged were considered affected by blood contamination, while ratio <1.2 was considered as unaffected. CS is the confidence score from the Progenesis output. The data are identified using the database homo sapiens, SwissProt. The protein and peptide reports from Progenesis are available in the table. (XLSX) [file pone.0090429.s004.xlsx]

## Sheet: All data
Table S3. Proteins identified in blood contamination study. Label free quantification using Progenesis and analyzed using the database homo sapiens SwissProt.
Accession	Protein ID	Peptides	CS	0.5% blood / reference CSF	0.5% blood Not centrifuged / reference CSF	0.5% blood not centrifuged / 0.5% blood centrifuged	Affected by centrifugation after 0.5% blood contamination
P60174	Triosephosphate isomerase	2	200	0.681565	967.389	1419.36	Affected
P30043	Flavin reductase (NADPH)	4	400	1.00677	1045.25	1038.22	Affected
P02730	Band 3 anion transport protein	6	884.127	2.01882	936.28	463.776	Affected
P02042	Hemoglobin subunit delta	7	1792.68	4.32902	1962.16	453.258	Affected
P69905	Hemoglobin subunit alpha	27	3694.12	2.37368	948.3	399.507	Affected
P16157	Ankyrin-1	6	600	0.631484	236.945	375.219	Affected
P32119	Peroxiredoxin-2	4	598.78	4.34919	1574.65	362.055	Affected
P68871	Hemoglobin subunit beta	12	2287.38	1.62006	427.638	263.963	Affected
P00915	Carbonic anhydrase 1	7	1092.78	4.4918	1047.26	233.149	Affected
P00918	Carbonic anhydrase 2	5	597.561	2.41852	498.271	206.023	Affected
P04040	Catalase	5	597.531	1.39206	188.445	135.371	Affected
P04632	Calpain small subunit 1	5	393.11	1.69411	102.479	60.4916	Affected
P11277	Spectrin beta chain, erythrocyte	12	1186.68	1.76068	100.539	57.102	Affected
P30041	Peroxiredoxin-6	4	484.797	3.46425	182.838	52.7785	Affected
P62258	14-3-3 protein epsilon	2	198.78	1.6916	67.5284	39.9199	Affected
P01031	Complement C5	4	397.561	1.72567	45.4778	26.3537	Affected
P13716	Delta-aminolevulinic acid dehydratase	2	200	0.81942	17.7466	21.6575	Affected
P35611	Alpha-adducin	2	200	2.43476	40.4288	16.6048	Affected
P04406	Glyceraldehyde-3-phosphate dehydrogenase	2	284.608	0.702322	10.411	14.8237	Affected
P02549	Spectrin alpha chain, erythrocyte	4	400	3.35475	34.8782	10.3966	Affected
P20774	Mimecan	2	200	6.17901	24.6933	3.99632	Affected
P25311	Zinc-alpha-2-glycoprotein	3	397.6	3.14343	10.7273	3.4126	Affected
P04114	Apolipoprotein B-100	7	696.11	7.27722	22.0592	3.03127	Affected
P01859	Ig gamma-2 chain C region	3	696.671	1.96097	5.02124	2.56059	Affected
P08697	Alpha-2-antiplasmin	5	698.78	2.84679	7.13177	2.5052	Affected
Q14624	Inter-alpha-trypsin inhibitor heavy chain H4	9	881.851	2.87736	7.0845	2.46215	Affected
P08185	Corticosteroid-binding globulin	3	300	2.00396	4.78714	2.38884	Affected
O00533	Neural cell adhesion molecule L1-like protein	10	989.89	1.17323	2.68957	2.29244	Affected
P19652	Alpha-1-acid glycoprotein 2	3	392.683	2.36421	5.18296	2.19226	Affected
P01861	Ig gamma-4 chain C region	2	698.131	2.84162	6.12853	2.15671	Affected
P01019	Angiotensinogen	7	998.765	1.49508	3.15905	2.11296	Affected
P01009	Alpha-1-antitrypsin	15	2295.06	1.93557	3.98853	2.06065	Affected
P08571	Monocyte differentiation antigen CD14	7	697.479	1.7422	3.5849	2.05768	Affected
Q12860	Contactin-1	8	797.887	1.28	2.61974	2.04667	Affected
P01834	Ig kappa chain C region	6	1098.78	2.40205	4.86002	2.02329	Affected
P01008	Antithrombin-III	7	800	1.86024	3.74893	2.0153	Affected
P01024	Complement C3	32	4372.89	1.82963	3.65704	1.99879	Affected
P02647	Apolipoprotein A-I	12	1567.84	2.26978	4.51937	1.99111	Affected
P07360	Complement component C8 gamma chain	2	200	1.99969	3.89241	1.94651	Affected
P05155	Plasma protease C1 inhibitor	5	600	1.8541	3.34119	1.80205	Affected
P05156	Complement factor I	3	395.349	1.83573	3.29599	1.79547	Affected
P03952	Plasma kallikrein	4	393.103	2.31887	4.02074	1.73392	Affected
P36955	Pigment epithelium-derived factor	4	596.296	1.10746	1.9067	1.72169	Affected
P04217	Alpha-1B-glycoprotein	4	700	2.06217	3.47703	1.6861	Affected
P10643	Complement component C7	2	300	1.59204	2.61576	1.64302	Affected
P02763	Alpha-1-acid glycoprotein 1	3	593.902	1.38909	2.21868	1.59721	Affected
O15240	Neurosecretory protein VGF	5	586.348	1.04102	1.63637	1.57189	Affected
P07339	Cathepsin D	2	300	1.6039	2.47813	1.54507	Affected
P01042	Kininogen-1	10	1187.19	2.05346	3.12881	1.52368	Affected
P43652	Afamin	4	394.048	1.60204	2.43268	1.51849	Affected
P02748	Complement component C9	3	300	1.53345	2.31935	1.5125	Affected
P01011	Alpha-1-antichymotrypsin	14	1692.23	1.39846	2.11246	1.51056	Affected
P01023	Alpha-2-macroglobulin	33	4666.22	3.59853	5.42131	1.50653	Affected
Q92823	Neuronal cell adhesion molecule	7	795.077	1.04433	1.56625	1.49976	Affected
Q96KN2	Beta-Ala-His dipeptidase	5	495.922	1.04902	1.56105	1.4881	Uncertain
P10645	Chromogranin-A	3	300	1.39933	2.03022	1.45085	Uncertain
P02679	Fibrinogen gamma chain	9	1198.29	5.45396	7.87161	1.44328	Uncertain
P00450	Ceruloplasmin	13	1878.32	2.01796	2.9053	1.43972	Uncertain
P51884	Lumican	2	198.795	2.10587	3.00411	1.42654	Uncertain
Q96PD5	N-acetylmuramoyl-L-alanine amidase	4	397.531	1.92252	2.74153	1.42601	Uncertain
P01857	Ig gamma-1 chain C region	3	1189.48	1.94973	2.75961	1.41538	Uncertain
P19823	Inter-alpha-trypsin inhibitor heavy chain H2	6	891.433	3.52796	4.97552	1.41031	Uncertain
P10909	Clusterin	11	1386.47	1.63059	2.28932	1.40399	Uncertain
P02747	Complement C1q subcomponent subunit C	2	300	1.51835	2.11146	1.39063	Uncertain
P05060	Secretogranin-1	7	796.311	1.39108	1.92586	1.38444	Uncertain
P00748	Coagulation factor XII	4	495.349	1.96576	2.71609	1.3817	Uncertain
P01034	Cystatin-C	10	1370.75	1.09988	1.51929	1.38131	Uncertain
P00736	Complement C1r subcomponent	3	300	1.7649	2.41017	1.36561	Uncertain
Q13822	Ectonucleotide pyrophosphatase/phosphodiesterase family member 2	8	893.326	1.22281	1.66619	1.36259	Uncertain
P02750	Leucine-rich alpha-2-glycoprotein	3	397.561	1.9293	2.60656	1.35104	Uncertain
P27169	Serum paraoxonase/arylesterase 1	2	198.78	2.94212	3.89957	1.32543	Uncertain
P06396	Gelsolin	8	887.519	1.23391	1.63457	1.32471	Uncertain
P02671	Fibrinogen alpha chain	12	1793.86	5.73158	7.53335	1.31436	Uncertain
Q99435	Protein kinase C-binding protein NELL2	2	200	1.10947	1.41768	1.2778	Uncertain
P41222	Prostaglandin-H2 D-isomerase	12	1694.7	1.01488	1.29319	1.27422	Uncertain
P02656	Apolipoprotein C-III	2	300	5.29584	6.60546	1.24729	Uncertain
Q92876	Kallikrein-6	4	500	1.02339	1.26738	1.23841	Uncertain
P02768	Serum albumin	75	10350.7	1.52587	1.88138	1.23299	Uncertain
P02749	Beta-2-glycoprotein 1	6	794.001	1.90729	2.34719	1.23064	Uncertain
Q14515	SPARC-like protein 1	7	788.965	1.13093	1.3741	1.21502	Uncertain
Q9UBP4	Dickkopf-related protein 3	3	390.244	1.39422	1.6859	1.20921	Uncertain
P00747	Plasminogen	10	1091.16	2.20425	2.66033	1.20691	Uncertain
P02649	Apolipoprotein E	10	1195.12	1.027	1.2364	1.20391	Unaffected
P02790	Hemopexin	11	1290.99	1.74979	2.09515	1.19737	Unaffected
P00734	Prothrombin	15	2084.5	1.93133	2.30982	1.19598	Unaffected
P05090	Apolipoprotein D	4	500	1.02838	1.22316	1.1894	Unaffected
P04196	Histidine-rich glycoprotein	6	700	1.78454	2.12252	1.18939	Unaffected
P19827	Inter-alpha-trypsin inhibitor heavy chain H1	5	598.291	2.9846	3.54934	1.18922	Unaffected
P02760	Protein AMBP	6	700	2.39764	2.84126	1.18502	Unaffected
P02774	Vitamin D-binding protein	9	1292.24	1.45183	1.71857	1.18372	Unaffected
P02787	Serotransferrin	28	4162.96	1.56545	1.85246	1.18334	Unaffected
P09871	Complement C1s subcomponent	3	291.346	1.26524	1.48942	1.17719	Unaffected
P12109	Collagen alpha-1(VI) chain	2	200	1.08197	1.2736	1.17712	Unaffected
P02746	Complement C1q subcomponent subunit B	2	300	1.71113	2.00567	1.17213	Unaffected
P00751	Complement factor B	8	890.199	1.83898	2.15164	1.17002	Unaffected
P01860	Ig gamma-3 chain C region	3	998.54	1.53306	1.78366	1.16347	Unaffected
P02675	Fibrinogen beta chain	14	2186.83	5.15251	5.96136	1.15698	Unaffected
P04004	Vitronectin	5	697.727	2.05746	2.37968	1.15661	Unaffected
P02751	Fibronectin	9	1287.34	1.86851	2.08238	1.11446	Unaffected
Q9P121	Neurotrimin	3	286.674	1.00965	1.12031	1.10961	Unaffected
Q12805	EGF-containing fibulin-like extracellular matrix protein 1	4	400	1.11042	1.22307	1.10145	Unaffected
P08603	Complement factor H	17	2082.19	1.7922	1.92933	1.07652	Unaffected
Q15113	Procollagen C-endopeptidase enhancer 1	2	200	1.03308	1.09368	1.05866	Unaffected
Q8N126	Cell adhesion molecule 3	2	189.056	1.2065	1.25407	1.03943	Unaffected
P51693	Amyloid-like protein 1	5	696.341	1.11434	1.15129	1.03316	Unaffected
P06727	Apolipoprotein A-IV	9	993.191	1.72377	1.76937	1.02646	Unaffected
P00739	Haptoglobin-related protein	3	600	4.32117	4.34472	1.00545	Unaffected
P04003	C4b-binding protein alpha chain	4	496.311	4.27001	4.23578	0.991984	Unaffected
P23142	Fibulin-1	3	289.655	0.9841	0.97518	0.990936	Unaffected
P04156	Major prion protein	2	200	1.11884	1.0913	0.975384	Unaffected
P07602	Proactivator polypeptide	2	185.599	1.12705	1.09038	0.967463	Unaffected
Q13449	Limbic system-associated membrane protein	2	200	0.970227	0.9311	0.959672	Unaffected
P02655	Apolipoprotein C-II	2	200	4.72834	4.53022	0.958099	Unaffected
Q16610	Extracellular matrix protein 1	3	300	1.57624	1.43594	0.910992	Unaffected
Q92520	Protein FAM3C	2	295.495	1.57897	1.4212	0.900078	Unaffected
P02765	Alpha-2-HS-glycoprotein	4	494.69	1.17472	1.00089	0.852025	Unaffected
Q8WXD2	Secretogranin-3	2	200	1.0568	0.889855	0.84203	Unaffected
Q16270	Insulin-like growth factor-binding protein 7	5	489.632	0.991633	0.810116	0.816951	Unaffected
P00738	Haptoglobin	6	1196.3	2.05552	1.33964	0.651725	Unaffected
P35858	Insulin-like growth factor-binding protein complex acid labile subunit	2	200	4.06916	2.63536	0.647641	Unaffected
Q14118	Dystroglycan	3	300	1.38092	0.892718	0.646466	Unaffected
P05067	Amyloid beta A4 protein	6	775.559	0.886008	0.552237	0.623286	Unaffected
P16870	Carboxypeptidase E	2	193.976	1.05661	0.655159	0.620055	Unaffected
P13987	CD59 glycoprotein	2	200	0.929465	0.537493	0.578282	Unaffected
Q96FE7	Phosphoinositide-3-kinase-interacting protein 1	2	197.222	2.10132	1.10232	0.524585	Unaffected
P12273	Prolactin-inducible protein	2	200	1.02684	0.179075	0.174394	Unaffected
P61769	Beta-2-microglobulin	2	190.647	0.816643	0.135526	0.165955	Unaffected
P08253	72 kDa type IV collagenase	2	200	0.765226	0.106559	0.139252	Unaffected
P02766	Transthyretin	3	295.238	0.661761	0.0433278	0.0654735	Unaffected

## Sheet: Protein_Report
									Normalized abundance					Raw abundance					Spectral counts
									0% blood, reference CSF	0.5% blood, centrifuged	2% blood, centrifuged	0.5% blood, Not centrifuged	2% blood, Not centrifuged	0% blood, reference CSF	0.5% blood, centrifuged	2% blood, centrifuged	0.5% blood, Not centrifuged	2% blood, Not centrifuged	0% blood, reference CSF	0.5% blood, centrifuged	2% blood, centrifuged	0.5% blood, Not centrifuged	2% blood, Not centrifuged
Accession	Peptide count	Peptides used for quantitation	Confidence score	Anova (p)*	Max fold change	Highest mean condition	Lowest mean condition	Description	neat	5S	20S	5U	20U	neat	5S	20S	5U	20U	neat	5S	20S	5U	20U
P02768	75	75	10350.7		11.0671	5 S	20 U	ALBU_HUMAN Serum albumin OS=Homo sapiens GN=ALB PE=1 SV=2	3.01547e+09	3.0386e+09	1.98709e+09	6.7429e+08	2.74563e+08	5.43107e+08	8.28713e+08	1.98709e+09	1.02179e+09	5.42285e+08	95	102	121	73	53
P01023	34	33	4666.22		6.22742	20 S	20 U	A2MG_HUMAN Alpha-2-macroglobulin OS=Homo sapiens GN=A2M PE=1 SV=3	1.37056e+07	3.25706e+07	4.1761e+07	8.83118e+06	6.70598e+06	2.46848e+06	8.88291e+06	4.1761e+07	1.33824e+07	1.32449e+07	16	20	31	23	18
P01024	32	32	4372.89		4.72138	5 S	20 U	CO3_HUMAN Complement C3 OS=Homo sapiens GN=C3 PE=1 SV=2	3.44268e+07	4.15968e+07	4.0552e+07	1.49638e+07	8.81032e+06	6.20051e+06	1.13446e+07	4.0552e+07	2.26755e+07	1.74011e+07	18	23	30	21	17
P02787	28	28	4162.96		14.839	5 S	20 U	TRFE_HUMAN Serotransferrin OS=Homo sapiens GN=TF PE=1 SV=3	1.42671e+08	1.47494e+08	8.54578e+07	3.14123e+07	9.93966e+06	2.56961e+07	4.02259e+07	8.54578e+07	4.76009e+07	1.96317e+07	28	24	23	19	11
P69905	27	27	3694.12		112.71	5 U	Neat	HBA_HUMAN Hemoglobin subunit alpha OS=Homo sapiens GN=HBA1 PE=1 SV=2	3.96045e+06	6.20822e+06	4.79216e+06	4.46381e+08	3.73485e+08	713306	1.69316e+06	4.79216e+06	6.76428e+08	7.37665e+08	1	2	2	26	39
P68871	20	12	2287.38		62.6018	5 U	20 S	HBB_HUMAN Hemoglobin subunit beta OS=Homo sapiens GN=HBB PE=1 SV=2	1.2944e+07	1.38485e+07	1.05093e+07	6.579e+08	5.06816e+08	2.33131e+06	3.77687e+06	1.05093e+07	9.96955e+08	1.001e+09	18	9	2	28	29
P08603	19	17	2082.19		13.8993	5 S	20 U	CFAH_HUMAN Complement factor H OS=Homo sapiens GN=CFH PE=1 SV=4	5.78592e+06	6.84792e+06	5.01706e+06	1.32677e+06	492680	1.04209e+06	1.86762e+06	5.01706e+06	2.01053e+06	973084	11	11	9	6	3
P0C0L4	17	0	2282.62			---	---	CO4A_HUMAN Complement C4-A OS=Homo sapiens GN=C4A PE=1 SV=1	0	0	0	0	0	0	0	0	0	0	0	0	0	0	0
P0C0L5	17	0	2282.62			---	---	CO4B_HUMAN Complement C4-B OS=Homo sapiens GN=C4B PE=1 SV=1	0	0	0	0	0	0	0	0	0	0	0	0	0	0	0
P00734	15	15	2084.5		14.6945	5 S	20 U	THRB_HUMAN Prothrombin OS=Homo sapiens GN=F2 PE=1 SV=2	5.00595e+06	6.38473e+06	6.04498e+06	1.37429e+06	434499	901607	1.7413e+06	6.04498e+06	2.08255e+06	858173	7	9	17	7	2
P01009	15	15	2295.06		6.10989	5 S	20 U	A1AT_HUMAN Alpha-1-antitrypsin OS=Homo sapiens GN=SERPINA1 PE=1 SV=3	3.62711e+07	4.63629e+07	3.97844e+07	1.71944e+07	7.58817e+06	6.53268e+06	1.26445e+07	3.97844e+07	2.60558e+07	1.49873e+07	13	13	17	14	10
P02042	15	7	1792.68		233.212	5 U	Neat	HBD_HUMAN Hemoglobin subunit delta OS=Homo sapiens GN=HBD PE=1 SV=2	322182	921069	948529	7.51368e+07	6.35935e+07	58027.3	251202	948529	1.13859e+08	1.25603e+08	0	0	2	10	8
P02675	14	14	2186.83		7.17114	20 S	20 U	FIBB_HUMAN Fibrinogen beta chain OS=Homo sapiens GN=FGB PE=1 SV=2	5.37972e+06	1.83054e+07	2.08983e+07	3.81172e+06	2.91422e+06	968926	4.99241e+06	2.08983e+07	5.77612e+06	5.75583e+06	7	11	16	5	6
P01011	14	14	1692.23		8.53871	Neat	20 U	AACT_HUMAN Alpha-1-antichymotrypsin OS=Homo sapiens GN=SERPINA3 PE=1 SV=2	7.99093e+06	7.37985e+06	5.23708e+06	2.00632e+06	935848	1.43922e+06	2.01269e+06	5.23708e+06	3.0403e+06	1.84838e+06	10	7	10	7	4
P02671	13	12	1793.86		7.4409	20 S	20 U	FIBA_HUMAN Fibrinogen alpha chain OS=Homo sapiens GN=FGA PE=1 SV=2	2.10905e+06	7.9829e+06	1.19519e+07	1.88838e+06	1.60624e+06	379854	2.17716e+06	1.19519e+07	2.86157e+06	3.17246e+06	2	10	13	7	4
P00450	13	13	1878.32		7.71214	5 S	20 U	CERU_HUMAN Ceruloplasmin OS=Homo sapiens GN=CP PE=1 SV=1	7.71593e+06	1.02826e+07	8.55476e+06	2.66437e+06	1.3333e+06	1.38969e+06	2.80435e+06	8.55476e+06	4.03748e+06	2.63337e+06	7	10	9	7	5
P41222	12	12	1694.7		28.3376	Neat	20 U	PTGDS_HUMAN Prostaglandin-H2 D-isomerase OS=Homo sapiens GN=PTGDS PE=1 SV=1	2.54111e+08	1.7031e+08	6.09068e+07	3.90571e+07	8.96727e+06	4.57672e+07	4.64484e+07	6.09068e+07	5.91855e+07	1.77111e+07	17	13	8	7	6
P11277	12	12	1186.68		11.9495	5 U	Neat	SPTB1_HUMAN Spectrin beta chain, erythrocyte OS=Homo sapiens GN=SPTB PE=1 SV=5	35131.9	40849.2	42824.8	419807	387995	6327.5	11140.7	42824.8	636158	766323	0	0	0	5	7
P02647	12	12	1567.84		4.69793	5 S	20 U	APOA1_HUMAN Apolipoprotein A-I OS=Homo sapiens GN=APOA1 PE=1 SV=1	2.71956e+07	4.07645e+07	4.05142e+07	1.4608e+07	8.67712e+06	4.89812e+06	1.11176e+07	4.05142e+07	2.21364e+07	1.7138e+07	7	7	12	8	6
P10909	11	11	1386.47		13.8651	5 S	20 U	CLUS_HUMAN Clusterin OS=Homo sapiens GN=CLU PE=1 SV=1	1.56519e+07	1.68544e+07	8.3781e+06	4.25883e+06	1.21559e+06	2.81902e+06	4.59667e+06	8.3781e+06	6.45366e+06	2.4009e+06	10	8	4	4	0
P02790	11	11	1290.99		9.89904	5 S	20 U	HEMO_HUMAN Hemopexin OS=Homo sapiens GN=HPX PE=1 SV=2	1.5672e+07	1.81097e+07	1.12265e+07	3.9026e+06	1.82944e+06	2.82263e+06	4.93902e+06	1.12265e+07	5.91384e+06	3.61329e+06	4	5	5	2	5
P00747	10	10	1091.16		9.07506	5 S	20 U	PLMN_HUMAN Plasminogen OS=Homo sapiens GN=PLG PE=1 SV=2	2.30776e+06	3.35932e+06	3.07065e+06	729694	370170	415643	916181	3.07065e+06	1.10575e+06	731117	2	5	6	3	3
P01034	10	10	1370.75		28.2505	Neat	20 U	CYTC_HUMAN Cystatin-C OS=Homo sapiens GN=CST3 PE=1 SV=1	4.34787e+07	3.15809e+07	1.20804e+07	7.85112e+06	1.53904e+06	7.83082e+06	8.613e+06	1.20804e+07	1.18973e+07	3.03974e+06	7	12	6	6	3
P01042	10	10	1187.19		7.42074	5 S	20 U	KNG1_HUMAN Kininogen-1 OS=Homo sapiens GN=KNG1 PE=1 SV=2	2.92178e+06	3.96218e+06	3.69879e+06	1.08653e+06	533933	526233	1.0806e+06	3.69879e+06	1.64648e+06	1.05456e+06	6	4	6	4	3
O00533	10	10	989.89		6.26415	Neat	20 U	CHL1_HUMAN Neural cell adhesion molecule L1-like protein OS=Homo sapiens GN=CHL1 PE=1 SV=4	1.65865e+06	1.28511e+06	398822	530215	264784	298734	350485	398822	803466	522971	3	4	3	2	0
P02649	10	10	1195.12		28.6891	Neat	20 U	APOE_HUMAN Apolipoprotein E OS=Homo sapiens GN=APOE PE=1 SV=1	1.54521e+07	1.04799e+07	4.04633e+06	2.27072e+06	538606	2.78304e+06	2.85817e+06	4.04633e+06	3.44096e+06	1.06379e+06	4	5	2	2	2
Q14624	9	9	881.851		4.52164	20 S	20 U	ITIH4_HUMAN Inter-alpha-trypsin inhibitor heavy chain H4 OS=Homo sapiens GN=ITIH4 PE=1 SV=4	517936	984173	1.19905e+06	436114	265181	93284	268412	1.19905e+06	660870	523754	2	1	4	2	2
P06396	9	8	887.519		15.0396	Neat	20 U	GELS_HUMAN Gelsolin OS=Homo sapiens GN=GSN PE=1 SV=1	4.44558e+06	3.62254e+06	1.73143e+06	863668	295592	800680	987968	1.73143e+06	1.30877e+06	583818	6	6	2	2	2
P02679	9	9	1198.29		7.3139	20 S	20 U	FIBG_HUMAN Fibrinogen gamma chain OS=Homo sapiens GN=FGG PE=1 SV=3	3.75175e+06	1.35128e+07	1.79262e+07	3.51004e+06	2.45098e+06	675716	3.68533e+06	1.79262e+07	5.31897e+06	4.8409e+06	5	7	8	7	6
P02751	9	9	1287.34		13.563	5 S	20 U	FINC_HUMAN Fibronectin OS=Homo sapiens GN=FN1 PE=1 SV=4	2.09288e+06	2.5825e+06	1.89902e+06	517987	190407	376942	704320	1.89902e+06	784936	376070	7	5	4	4	2
P06727	9	9	993.191		13.2952	5 S	20 U	APOA4_HUMAN Apolipoprotein A-IV OS=Homo sapiens GN=APOA4 PE=1 SV=3	3.35934e+06	3.82413e+06	2.57026e+06	706461	287632	605040	1.04295e+06	2.57026e+06	1.07054e+06	568097	4	7	4	1	2
P02774	9	9	1292.24		12.8125	Neat	20 U	VTDB_HUMAN Vitamin D-binding protein OS=Homo sapiens GN=GC PE=1 SV=1	1.35288e+07	1.29711e+07	9.20103e+06	2.76338e+06	1.05591e+06	2.43663e+06	3.53758e+06	9.20103e+06	4.18751e+06	2.08551e+06	7	7	8	7	5
P00738	8	6	1196.3		24.8774	5 S	20 U	HPT_HUMAN Haptoglobin OS=Homo sapiens GN=HP PE=1 SV=1	6.92651e+06	9.40238e+06	9.13874e+06	1.10285e+06	377948	1.24751e+06	2.56429e+06	9.13874e+06	1.67122e+06	746480	5	4	6	1	0
P00751	8	8	890.199		11.8131	5 S	20 U	CFAB_HUMAN Complement factor B OS=Homo sapiens GN=CFB PE=1 SV=2	4.0562e+06	4.92602e+06	4.17764e+06	1.0373e+06	416995	730549	1.34346e+06	4.17764e+06	1.57188e+06	823601	4	5	8	4	2
Q12860	8	8	797.887		3.21163	Neat	5 U	CNTN1_HUMAN Contactin-1 OS=Homo sapiens GN=CNTN1 PE=1 SV=1	2.86632e+06	2.42291e+06	951126	892482	1.25456e+06	516245	660796	951126	1.35243e+06	2.47787e+06	7	5	4	2	0
Q13822	8	8	893.326		15.9571	Neat	20 U	ENPP2_HUMAN Ectonucleotide pyrophosphatase/phosphodiesterase family member 2 OS=Homo sapiens GN=ENPP2 PE=1 SV=3	1.1165e+06	901604	405470	221104	69968.5	201089	245893	405470	335052	138194	4	7	1	1	0
P05060	7	7	796.311		13.6	Neat	20 U	SCG1_HUMAN Secretogranin-1 OS=Homo sapiens GN=CHGB PE=1 SV=2	2.21399e+06	2.03389e+06	722554	506777	162794	398756	554701	722554	767949	321532	5	2	3	4	1
P01008	7	7	800		4.00272	5 S	20 U	ANT3_HUMAN Antithrombin-III OS=Homo sapiens GN=SERPINC1 PE=1 SV=1	1.63908e+06	2.01358e+06	1.70101e+06	730337	503053	295210	549161	1.70101e+06	1.10672e+06	993573	3	3	3	4	1
P08571	7	7	697.479		7.05292	5 S	20 U	CD14_HUMAN Monocyte differentiation antigen CD14 OS=Homo sapiens GN=CD14 PE=1 SV=2	2.18371e+06	2.51243e+06	2.07348e+06	930436	356226	393301	685211	2.07348e+06	1.40994e+06	703576	7	4	6	2	0
P01860	7	3	998.54		17.3291	5 S	20 U	IGHG3_HUMAN Ig gamma-3 chain C region OS=Homo sapiens GN=IGHG3 PE=1 SV=2	8.14394e+06	8.24506e+06	4.84154e+06	1.72648e+06	475793	1.46678e+06	2.24866e+06	4.84154e+06	2.61624e+06	939731	10	6	9	4	3
Q92823	7	7	795.077		24.0747	Neat	20 U	NRCAM_HUMAN Neuronal cell adhesion molecule OS=Homo sapiens GN=NRCAM PE=1 SV=3	2.52253e+06	1.7397e+06	755963	469583	104779	454325	474466	755963	711587	206948	6	5	3	2	0
P01019	7	7	998.765		10.2011	Neat	20 U	ANGT_HUMAN Angiotensinogen OS=Homo sapiens GN=AGT PE=1 SV=1	4.91992e+06	4.85762e+06	2.64703e+06	1.84727e+06	482292	886112	1.32481e+06	2.64703e+06	2.79927e+06	952568	8	6	6	4	2
Q14515	7	7	788.965		29.5624	Neat	20 U	SPRL1_HUMAN SPARC-like protein 1 OS=Homo sapiens GN=SPARCL1 PE=1 SV=2	2.10743e+06	1.57394e+06	651469	344181	71287.3	379562	429259	651469	521558	140798	5	2	4	4	0
P04114	7	7	696.11		13.078	20 S	Neat	APOB_HUMAN Apolipoprotein B-100 OS=Homo sapiens GN=APOB PE=1 SV=2	68583.8	329600	896942	179815	224125	12352.4	89891.2	896942	272484	442665	0	3	3	2	5
P00915	7	7	1092.78		124.471	5 U	Neat	CAH1_HUMAN Carbonic anhydrase 1 OS=Homo sapiens GN=CA1 PE=1 SV=2	89143.7	264430	254122	1.10958e+07	9.99509e+06	16055.4	72117.6	254122	1.68141e+07	1.97411e+07	0	0	0	9	9
P01857	7	3	1189.48		5.65361	5 S	20 U	IGHG1_HUMAN Ig gamma-1 chain C region OS=Homo sapiens GN=IGHG1 PE=1 SV=1	4.34847e+07	5.59902e+07	4.64572e+07	1.42626e+07	9.90344e+06	7.8319e+06	1.52701e+07	4.64572e+07	2.1613e+07	1.95601e+07	8	5	6	7	6
P04196	6	6	700		13.4309	5 S	20 U	HRG_HUMAN Histidine-rich glycoprotein OS=Homo sapiens GN=HRG PE=1 SV=1	1.76983e+06	2.08573e+06	1.70085e+06	446475	155294	318759	568837	1.70085e+06	676570	306718	3	4	6	2	0
P08697	6	5	698.78		5.20434	20 S	20 U	A2AP_HUMAN Alpha-2-antiplasmin OS=Homo sapiens GN=SERPINF2 PE=1 SV=3	528647	993853	1.29829e+06	448104	249462	95213.1	271052	1.29829e+06	679038	492708	2	4	6	1	1
P19823	6	6	891.433		7.70246	20 S	20 U	ITIH2_HUMAN Inter-alpha-trypsin inhibitor heavy chain H2 OS=Homo sapiens GN=ITIH2 PE=1 SV=2	1.10514e+06	2.57478e+06	3.30898e+06	653536	429600	199043	702216	3.30898e+06	990342	848497	3	7	6	2	1
P16157	6	6	600		67.5305	5 U	5 S	ANK1_HUMAN Ankyrin-1 OS=Homo sapiens GN=ANK1 PE=1 SV=3	12125.7	5056.74	7968.18	341484	300130	2183.93	1379.11	7968.18	517470	592782	0	0	0	5	3
P05067	6	6	775.559		43.1602	Neat	20 U	A4_HUMAN Amyloid beta A4 protein OS=Homo sapiens GN=APP PE=1 SV=3	1.85278e+06	1.08408e+06	332465	121609	42928.1	333699	295660	332465	184281	84786.5	7	4	2	1	1
P02730	6	6	884.127		119.446	5 U	20 S	B3AT_HUMAN Band 3 anion transport protein OS=Homo sapiens GN=SLC4A1 PE=1 SV=3	17153.6	22869.3	15981	1.90887e+06	1.70108e+06	3089.48	6237.11	15981	2.89262e+06	3.35978e+06	0	0	0	6	8
P02760	6	6	700		9.66032	5 S	20 U	AMBP_HUMAN Protein AMBP OS=Homo sapiens GN=AMBP PE=1 SV=1	1.07259e+06	1.69831e+06	1.69332e+06	362207	175802	193180	463176	1.69332e+06	548874	347224	2	1	4	3	2
P01861	6	2	698.131		4.66817	20 S	20 U	IGHG4_HUMAN Ig gamma-4 chain C region OS=Homo sapiens GN=IGHG4 PE=1 SV=1	1.09369e+06	2.05239e+06	2.22614e+06	796645	476876	196981	559744	2.22614e+06	1.2072e+06	941870	2	4	3	1	0
P02749	6	6	794.001		11.1908	5 S	20 U	APOH_HUMAN Beta-2-glycoprotein 1 OS=Homo sapiens GN=APOH PE=1 SV=3	3.0529e+06	3.8453e+06	2.39094e+06	851678	343614	549848	1.04872e+06	2.39094e+06	1.2906e+06	678666	4	6	3	5	2
P01834	6	6	1098.78		6.47413	5 S	20 U	IGKC_HUMAN Ig kappa chain C region OS=Homo sapiens GN=IGKC PE=1 SV=1	4.35775e+07	6.91264e+07	5.52834e+07	2.51719e+07	1.06773e+07	7.84861e+06	1.88527e+07	5.52834e+07	3.81444e+07	2.10886e+07	18	25	19	8	11
O15240	5	5	586.348		32.4241	Neat	20 U	VGF_HUMAN Neurosecretory protein VGF OS=Homo sapiens GN=VGF PE=1 SV=2	1.18611e+06	815432	432962	230687	36581.3	213627	222391	432962	349574	72251	4	1	2	1	0
P69892	5	0	598.78			---	---	HBG2_HUMAN Hemoglobin subunit gamma-2 OS=Homo sapiens GN=HBG2 PE=1 SV=2	0	0	0	0	0	0	0	0	0	0	0	0	0	0	0
P69891	5	0	598.78			---	---	HBG1_HUMAN Hemoglobin subunit gamma-1 OS=Homo sapiens GN=HBG1 PE=1 SV=2	0	0	0	0	0	0	0	0	0	0	0	0	0	0	0
Q16270	5	5	489.632		127.901	Neat	20 U	IBP7_HUMAN Insulin-like growth factor-binding protein 7 OS=Homo sapiens GN=IGFBP7 PE=1 SV=1	1.71759e+06	1.12479e+06	328078	165379	13429	309349	306761	328078	250609	26523.4	2	3	1	2	0
P00739	5	3	600		13.482	20 S	20 U	HPTR_HUMAN Haptoglobin-related protein OS=Homo sapiens GN=HPR PE=1 SV=2	138746	395933	482795	71646.8	35810.3	24989.1	107982	482795	108571	70728.3	1	2	1	0	0
P19827	5	5	598.291		6.5811	20 S	5 U	ITIH1_HUMAN Inter-alpha-trypsin inhibitor heavy chain H1 OS=Homo sapiens GN=ITIH1 PE=1 SV=3	261011	514452	724637	110109	113591	47009.9	140306	724637	166854	224353	1	2	6	2	0
P04004	5	5	697.727		8.84998	5 S	20 U	VTNC_HUMAN Vitronectin OS=Homo sapiens GN=VTN PE=1 SV=1	3.87044e+06	5.25888e+06	4.07119e+06	1.0947e+06	594225	697094	1.43425e+06	4.07119e+06	1.65886e+06	1.17364e+06	4	1	2	3	1
P00918	5	5	597.561		63.1001	20 U	Neat	CAH2_HUMAN Carbonic anhydrase 2 OS=Homo sapiens GN=CA2 PE=1 SV=2	19821.7	31658.6	35433.6	1.17388e+06	1.25075e+06	3570.03	8634.2	35433.6	1.77884e+06	2.47034e+06	0	0	0	3	5
P04632	5	5	393.11		17.3088	5 U	20 S	CPNS1_HUMAN Calpain small subunit 1 OS=Homo sapiens GN=CAPNS1 PE=1 SV=1	646140	722883	454686	7.87005e+06	6.16901e+06	116374	197151	454686	1.1926e+07	1.21843e+07	2	1	2	0	1
P51693	5	5	696.341		31.0856	Neat	20 U	APLP1_HUMAN Amyloid-like protein 1 OS=Homo sapiens GN=APLP1 PE=1 SV=3	2.81206e+06	2.06939e+06	660723	384790	90461.7	506471	564382	660723	583096	178669	4	4	4	2	0
P01859	5	3	696.671		3.2962	20 S	20 U	IGHG2_HUMAN Ig gamma-2 chain C region OS=Homo sapiens GN=IGHG2 PE=1 SV=2	7.25244e+06	9.39194e+06	1.04795e+07	4.32823e+06	3.17927e+06	1.30622e+06	2.56145e+06	1.04795e+07	6.55883e+06	6.27932e+06	3	6	5	2	3
Q96KN2	5	5	495.922		17.846	Neat	20 U	CNDP1_HUMAN Beta-Ala-His dipeptidase OS=Homo sapiens GN=CNDP1 PE=1 SV=4	3.11459e+06	2.15767e+06	1.04862e+06	577873	174526	560960	588457	1.04862e+06	875686	344703	5	6	3	2	2
P04040	5	5	597.531		26.2957	5 U	20 S	CATA_HUMAN Catalase OS=Homo sapiens GN=CAT PE=1 SV=3	73810	67853.9	62868.2	1.65316e+06	1.5932e+06	13293.7	18505.7	62868.2	2.50513e+06	3.1467e+06	0	0	0	3	6
P01871	5	1	800		15.8533	20 S	Neat	IGHM_HUMAN Ig mu chain C region OS=Homo sapiens GN=IGHM PE=1 SV=3	158348	1.88555e+06	2.51034e+06	468357	339644	28519.7	514243	2.51034e+06	709729	670825	0	0	1	1	0
P05155	5	5	600		7.24521	5 S	20 U	IC1_HUMAN Plasma protease C1 inhibitor OS=Homo sapiens GN=SERPING1 PE=1 SV=2	2.94903e+06	3.61088e+06	3.13872e+06	1.1711e+06	498382	531141	984789	3.13872e+06	1.77464e+06	984346	2	2	4	4	3
P05090	4	4	500		27.6217	Neat	20 U	APOD_HUMAN Apolipoprotein D OS=Homo sapiens GN=APOD PE=1 SV=1	1.9772e+07	1.34278e+07	4.641e+06	2.87441e+06	715817	3.56108e+06	3.66215e+06	4.641e+06	4.35577e+06	1.4138e+06	2	2	2	2	0
Q92876	4	4	500		23.7365	Neat	20 U	KLK6_HUMAN Kallikrein-6 OS=Homo sapiens GN=KLK6 PE=1 SV=1	5.10046e+06	3.44707e+06	1.36369e+06	768299	214878	918629	940114	1.36369e+06	1.16425e+06	424402	3	3	4	3	0
P02549	4	4	400		4.14543	5 U	Neat	SPTA1_HUMAN Spectrin alpha chain, erythrocyte OS=Homo sapiens GN=SPTA1 PE=1 SV=5	41889.8	92804.6	103143	173651	130623	7544.64	25310.4	103143	263144	257991	0	0	0	3	2
P04217	4	4	700		6.78072	5 S	20 U	A1BG_HUMAN Alpha-1B-glycoprotein OS=Homo sapiens GN=A1BG PE=1 SV=4	2.46434e+06	3.35604e+06	3.31127e+06	1.01842e+06	494939	443846	915287	3.31127e+06	1.54326e+06	977545	4	5	4	4	6
B9A064	4	0	597.887			---	---	IGLL5_HUMAN Immunoglobulin lambda-like polypeptide 5 OS=Homo sapiens GN=IGLL5 PE=2 SV=2	0	0	0	0	0	0	0	0	0	0	0	0	0	0	0
P0CG05	4	0	700			---	---	LAC2_HUMAN Ig lambda-2 chain C regions OS=Homo sapiens GN=IGLC2 PE=1 SV=1	0	0	0	0	0	0	0	0	0	0	0	0	0	0	0
P0CG04	4	0	597.887			---	---	LAC1_HUMAN Ig lambda-1 chain C regions OS=Homo sapiens GN=IGLC1 PE=1 SV=1	0	0	0	0	0	0	0	0	0	0	0	0	0	0	0
P04003	4	4	496.311		7.00761	20 S	20 U	C4BPA_HUMAN C4b-binding protein alpha chain OS=Homo sapiens GN=C4BPA PE=1 SV=2	191131	538965	641650	96223.2	91564.6	34424	146991	641650	145813	180848	0	1	4	0	1
Q96PD5	4	4	397.531		5.0666	5 S	20 U	PGRP2_HUMAN N-acetylmuramoyl-L-alanine amidase OS=Homo sapiens GN=PGLYRP2 PE=1 SV=1	260421	330633	329217	84856.2	65257.4	46903.6	90173	329217	128588	128889	1	0	3	0	1
P02765	4	4	494.69		18.3088	Neat	20 U	FETUA_HUMAN Alpha-2-HS-glycoprotein OS=Homo sapiens GN=AHSG PE=1 SV=1	3.80578e+06	2.95241e+06	1.96943e+06	452735	207866	685447	805207	1.96943e+06	686056	410553	5	2	4	2	1
P00748	4	4	495.349		15.9363	20 S	20 U	FA12_HUMAN Coagulation factor XII OS=Homo sapiens GN=F12 PE=1 SV=3	276501	358945	379895	89259.8	23838.4	49799.8	97894.5	379895	135261	47082.8	1	2	6	0	0
P36955	4	4	596.296		17.1552	Neat	20 U	PEDF_HUMAN Pigment epithelium-derived factor OS=Homo sapiens GN=SERPINF1 PE=1 SV=4	3.92619e+06	2.87143e+06	1.42234e+06	889750	228862	707135	783120	1.42234e+06	1.34829e+06	452022	3	3	2	1	1
P0CG06	4	0	700			---	---	LAC3_HUMAN Ig lambda-3 chain C regions OS=Homo sapiens GN=IGLC3 PE=1 SV=1	0	0	0	0	0	0	0	0	0	0	0	0	0	0	0
P03952	4	4	393.103		7.68128	20 S	20 U	KLKB1_HUMAN Plasma kallikrein OS=Homo sapiens GN=KLKB1 PE=1 SV=1	154390	236426	243252	73780.3	31668.2	27806.7	64480.1	243252	111804	62547.3	1	1	4	0	0
Q12805	4	4	400		47.876	Neat	20 U	FBLN3_HUMAN EGF-containing fibulin-like extracellular matrix protein 1 OS=Homo sapiens GN=EFEMP1 PE=1 SV=2	1.99021e+06	1.45944e+06	795868	289310	41570.1	358451	398029	795868	438409	82104.3	2	2	3	0	0
P30041	4	4	484.797		21.7311	5 U	Neat	PRDX6_HUMAN Peroxiredoxin-6 OS=Homo sapiens GN=PRDX6 PE=1 SV=3	19991.5	45735.7	21796.3	434437	395631	3600.61	12473.4	21796.3	658328	781404	0	0	0	3	2
P32119	4	4	598.78		187.154	5 U	Neat	PRDX2_HUMAN Peroxiredoxin-2 OS=Homo sapiens GN=PRDX2 PE=1 SV=5	20588.7	59134	58201	3.85324e+06	3.52692e+06	3708.16	16127.5	58201	5.83905e+06	6.96596e+06	0	0	0	5	1
P30043	4	4	400		638.624	20 U	5 S	BLVRB_HUMAN Flavin reductase (NADPH) OS=Homo sapiens GN=BLVRB PE=1 SV=3	2456.98	1633.55	2493.67	305236	1.04323e+06	442.519	445.516	2493.67	462543	2.06046e+06	0	0	0	3	1
P04220	4	0	700			---	---	MUCB_HUMAN Ig mu heavy chain disease protein OS=Homo sapiens PE=1 SV=1	0	0	0	0	0	0	0	0	0	0	0	0	0	0	0
P43652	4	4	394.048		7.33637	5 S	20 U	AFAM_HUMAN Afamin OS=Homo sapiens GN=AFM PE=1 SV=1	536160	567243	470421	155022	77319.3	96566.2	154703	470421	234915	152712	2	1	2	1	0
P01031	4	4	397.561		5.40524	5 U	Neat	CO5_HUMAN Complement C5 OS=Homo sapiens GN=C5 PE=1 SV=4	168299	191797	213909	909698	522211	30311.9	52308.4	213909	1.37852e+06	1.03141e+06	0	2	4	1	0
P10643	3	2	300		13.8424	5 S	20 U	CO7_HUMAN Complement component C7 OS=Homo sapiens GN=C7 PE=1 SV=2	183446	192869	178073	57032.2	13933.2	33039.9	52600.8	178073	86424.3	27519.2	2	2	2	1	0
P01777	3	0	400			---	---	HV316_HUMAN Ig heavy chain V-III region TEI OS=Homo sapiens PE=1 SV=1	0	0	0	0	0	0	0	0	0	0	0	0	0	0	0
P02763	3	3	593.902		11.9432	Neat	20 U	A1AG1_HUMAN Alpha-1-acid glycoprotein 1 OS=Homo sapiens GN=ORM1 PE=1 SV=1	2.74738e+07	2.52029e+07	1.81245e+07	7.24482e+06	2.30037e+06	4.94822e+06	6.87354e+06	1.81245e+07	1.09785e+07	4.54342e+06	1	5	4	5	4
Q9P121	3	3	286.674		35.7405	Neat	20 U	NTRI_HUMAN Neurotrimin OS=Homo sapiens GN=NTM PE=1 SV=1	438685	292498	101038	58412.7	12274.1	79010.2	79772.6	101038	88516.2	24242.5	2	0	0	1	0
P23142	3	3	289.655		37.3016	Neat	20 U	FBLN1_HUMAN Fibulin-1 OS=Homo sapiens GN=FBLN1 PE=1 SV=4	1.94209e+06	1.26215e+06	434068	225097	52064.6	349785	344223	434068	341103	102832	1	2	2	1	0
P01877	3	0	494.697			---	---	IGHA2_HUMAN Ig alpha-2 chain C region OS=Homo sapiens GN=IGHA2 PE=1 SV=3	0	0	0	0	0	0	0	0	0	0	0	0	0	0	0
P01876	3	0	494.697			---	---	IGHA1_HUMAN Ig alpha-1 chain C region OS=Homo sapiens GN=IGHA1 PE=1 SV=2	0	0	0	0	0	0	0	0	0	0	0	0	0	0	0
P01766	3	0	400			---	---	HV305_HUMAN Ig heavy chain V-III region BRO OS=Homo sapiens PE=1 SV=1	0	0	0	0	0	0	0	0	0	0	0	0	0	0	0
P19652	3	3	392.683		4.48552	5 S	20 U	A1AG2_HUMAN Alpha-1-acid glycoprotein 2 OS=Homo sapiens GN=ORM2 PE=1 SV=2	1.39573e+06	2.17915e+06	2.02079e+06	859791	485819	251380	594316	2.02079e+06	1.30289e+06	959533	3	2	2	3	0
P05156	3	3	395.349		6.92149	20 S	20 U	CFAI_HUMAN Complement factor I OS=Homo sapiens GN=CFI PE=1 SV=2	159523	193390	205825	62492	29737.1	28731.3	52742.8	205825	94697.9	58733.3	1	2	1	0	1
Q16610	3	3	300		34.1191	5 S	20 U	ECM1_HUMAN Extracellular matrix protein 1 OS=Homo sapiens GN=ECM1 PE=1 SV=2	333818	347483	185096	56972.1	10184.4	60123.1	94768.4	185096	86333.3	20115.1	3	1	0	0	0
Q14118	3	3	300		53.7891	Neat	20 U	DAG1_HUMAN Dystroglycan OS=Homo sapiens GN=DAG1 PE=1 SV=2	503469	459137	164065	53419.8	9360.06	90678.3	125220	164065	80950.2	18486.9	2	1	1	1	0
P10645	3	3	300		16.9361	Neat	20 U	CMGA_HUMAN Chromogranin-A OS=Homo sapiens GN=CHGA PE=1 SV=7	756032	698653	318123	182431	44640.3	136167	190542	318123	276448	88168.3	3	2	1	0	1
P08185	3	3	300		5.02152	20 S	20 U	CBG_HUMAN Corticosteroid-binding globulin OS=Homo sapiens GN=SERPINA6 PE=1 SV=1	225234	298074	347634	128152	69228.8	40566.2	81293.3	347634	194196	136733	2	0	1	1	0
P25311	3	3	397.6		5.27588	5 S	20 U	ZA2G_HUMAN Zinc-alpha-2-glycoprotein OS=Homo sapiens GN=AZGP1 PE=1 SV=2	394507	818954	646346	502991	155226	71053.5	223352	646346	762212	306584	2	1	4	3	0
P02748	3	3	300		16.3404	5 S	20 U	CO9_HUMAN Complement component C9 OS=Homo sapiens GN=C9 PE=1 SV=2	688941	697673	562024	189917	42696.1	124083	190275	562024	287792	84328.4	1	1	1	1	0
P02750	3	3	397.561		13.3239	5 S	20 U	A2GL_HUMAN Leucine-rich alpha-2-glycoprotein OS=Homo sapiens GN=LRG1 PE=1 SV=2	709489	903953	732819	219801	67844.3	127784	246533	732819	333077	133998	2	2	4	1	1
P02766	3	3	295.238		320.345	Neat	20 U	TTHY_HUMAN Transthyretin OS=Homo sapiens GN=TTR PE=1 SV=1	2.1034e+06	919230	374026	10831.9	6566.06	378838	250700	374026	16414.2	12968.5	0	2	1	0	0
P04264	3	1	300		34.1298	5 S	20 U	K2C1_HUMAN Keratin, type II cytoskeletal 1 OS=Homo sapiens GN=KRT1 PE=1 SV=6	7773.4	56588.8	48477.3	2669.55	1658.04	1400.04	15433.4	48477.3	4045.33	3274.77	0	0	1	0	0
P09871	3	3	291.346		14.4896	Neat	20 U	C1S_HUMAN Complement C1s subcomponent OS=Homo sapiens GN=C1S PE=1 SV=1	794344	663714	448753	140618	54821.6	143067	181013	448753	213087	108277	2	0	1	1	0
Q9UBP4	3	3	390.244		36.4899	Neat	20 U	DKK3_HUMAN Dickkopf-related protein 3 OS=Homo sapiens GN=DKK3 PE=1 SV=2	1.09336e+06	1.00669e+06	437577	219084	29963.3	196921	274552	437577	331990	59180.1	2	1	2	2	0
P00736	3	3	300		8.85106	5 S	20 U	C1R_HUMAN Complement C1r subcomponent OS=Homo sapiens GN=C1R PE=1 SV=2	428066	498922	368659	122623	56368.6	77097.7	136070	368659	185819	111333	2	1	2	3	0
Q8WXD2	2	2	200		81.0609	Neat	20 U	SCG3_HUMAN Secretogranin-3 OS=Homo sapiens GN=SCG3 PE=1 SV=3	749800	523284	136549	79301.2	9249.83	135044	142714	136549	120170	18269.2	1	0	1	0	0
Q8N126	2	2	189.056		45.5099	Neat	20 U	CADM3_HUMAN Cell adhesion molecule 3 OS=Homo sapiens GN=CADM3 PE=1 SV=1	357841	285114	99374.8	53337.1	7862.93	64449.8	77758.6	99374.8	80824.8	15529.9	2	0	0	0	0
P12109	2	2	200		99.5521	Neat	20 U	CO6A1_HUMAN Collagen alpha-1(VI) chain OS=Homo sapiens GN=COL6A1 PE=1 SV=3	141292	100956	43723.5	21387.8	1419.27	25447.6	27533.5	43723.5	32410.2	2803.18	0	1	2	1	0
Q96FE7	2	2	197.222		10.5918	5 S	5 U	P3IP1_HUMAN Phosphoinositide-3-kinase-interacting protein 1 OS=Homo sapiens GN=PIK3IP1 PE=1 SV=2	124377	172597	122604	16295.3	26270.9	22401.2	47072	122604	24693.3	51887.2	1	1	2	0	0
P04208	2	0	200			---	---	LV106_HUMAN Ig lambda chain V-I region WAH OS=Homo sapiens PE=1 SV=1	0	0	0	0	0	0	0	0	0	0	0	0	0	0	0
P04206	2	0	200			---	---	KV307_HUMAN Ig kappa chain V-III region GOL OS=Homo sapiens PE=1 SV=1	0	0	0	0	0	0	0	0	0	0	0	0	0	0	0
P27169	2	2	198.78		8.53521	20 S	20 U	PON1_HUMAN Serum paraoxonase/arylesterase 1 OS=Homo sapiens GN=PON1 PE=1 SV=3	431415	838217	967582	199952	113364	77700.8	228606	967582	303000	223903	1	2	0	2	1
P20774	2	2	200		7.22104	20 S	20 U	MIME_HUMAN Mimecan OS=Homo sapiens GN=OGN PE=1 SV=1	17441.7	71171.8	73081.4	51189.8	10120.6	3141.37	19410.6	73081.4	77570.9	19989.1	0	1	1	1	0
P35858	2	2	200		21.2002	20 S	20 U	ALS_HUMAN Insulin-like growth factor-binding protein complex acid labile subunit OS=Homo sapiens GN=IGFALS PE=1 SV=1	39959.3	107380	114661	12516.2	5408.48	7196.95	29285.6	114661	18966.5	10682.2	0	1	1	0	0
A0M8Q6	2	0	400			---	---	LAC7_HUMAN Ig lambda-7 chain C region OS=Homo sapiens GN=IGLC7 PE=1 SV=2	0	0	0	0	0	0	0	0	0	0	0	0	0	0	0
P63261	2	0	200			---	---	ACTG_HUMAN Actin, cytoplasmic 2 OS=Homo sapiens GN=ACTG1 PE=1 SV=1	0	0	0	0	0	0	0	0	0	0	0	0	0	0	0
P0CF74	2	0	400			---	---	LAC6_HUMAN Ig lambda-6 chain C region OS=Homo sapiens GN=IGLC6 PE=4 SV=1	0	0	0	0	0	0	0	0	0	0	0	0	0	0	0
P08253	2	2	200		205.532	Neat	20 U	MMP2_HUMAN 72 kDa type IV collagenase OS=Homo sapiens GN=MMP2 PE=1 SV=2	46881.4	23691.4	5672.08	593.755	228.098	8443.68	6461.32	5672.08	899.752	450.512	2	0	0	0	0
P60709	2	0	200			---	---	ACTB_HUMAN Actin, cytoplasmic 1 OS=Homo sapiens GN=ACTB PE=1 SV=1	0	0	0	0	0	0	0	0	0	0	0	0	0	0	0
P16870	2	2	193.976		80.1082	Neat	20 U	CBPE_HUMAN Carboxypeptidase E OS=Homo sapiens GN=CPE PE=1 SV=1	338674	236319	66088.8	26372	4227.71	60997.6	64450.9	66088.8	39963.1	8350.07	2	0	0	0	0
P04156	2	2	200		25.4899	Neat	20 U	PRIO_HUMAN Major prion protein OS=Homo sapiens GN=PRNP PE=1 SV=1	1.19661e+06	884141	280267	155207	46944.6	215518	241130	280267	235195	92719.5	1	1	1	0	0
P62258	2	2	198.78		8.02604	5 U	Neat	1433E_HUMAN 14-3-3 protein epsilon OS=Homo sapiens GN=YWHAE PE=1 SV=1	7667.8	8565.81	8448.45	61542.1	31506.6	1381.03	2336.14	8448.45	93258.4	62228.3	0	0	0	1	1
P02747	2	2	300		15.4297	5 S	20 U	C1QC_HUMAN Complement C1q subcomponent subunit C OS=Homo sapiens GN=C1QC PE=1 SV=3	730649	732625	497932	183361	47481.4	131595	199808	497932	277858	93779.8	2	1	1	1	1
P13716	2	2	200		17.1969	5 U	20 S	HEM2_HUMAN Delta-aminolevulinic acid dehydratase OS=Homo sapiens GN=ALAD PE=1 SV=1	89615.4	48494.2	10991.6	189022	92644.4	16140.4	13225.7	10991.6	286437	182980	0	0	0	1	2
P01623	2	0	200			---	---	KV305_HUMAN Ig kappa chain V-III region WOL OS=Homo sapiens PE=1 SV=1	0	0	0	0	0	0	0	0	0	0	0	0	0	0	0
Q99435	2	2	200		36.8106	Neat	20 U	NELL2_HUMAN Protein kinase C-binding protein NELL2 OS=Homo sapiens GN=NELL2 PE=1 SV=1	594728	435748	169069	100210	16156.4	107115	118841	169069	151855	31910.3	1	1	1	1	0
P01622	2	0	200			---	---	KV304_HUMAN Ig kappa chain V-III region Ti OS=Homo sapiens PE=1 SV=1	0	0	0	0	0	0	0	0	0	0	0	0	0	0	0
Q92520	2	2	295.495		17.4026	5 S	20 U	FAM3C_HUMAN Protein FAM3C OS=Homo sapiens GN=FAM3C PE=1 SV=1	678213	707198	313214	114561	40637.4	122151	192873	313214	173601	80262.3	0	1	1	1	0
P01620	2	0	200			---	---	KV302_HUMAN Ig kappa chain V-III region SIE OS=Homo sapiens PE=1 SV=1	0	0	0	0	0	0	0	0	0	0	0	0	0	0	0
P12273	2	2	200		55.0003	Neat	20 U	PIP_HUMAN Prolactin-inducible protein OS=Homo sapiens GN=PIP PE=1 SV=1	235722	159847	38622.5	5017.08	4285.83	42455.2	43594.8	38622.5	7602.68	8464.87	1	0	1	0	0
P20742	2	1	194		24.2722	20 S	Neat	PZP_HUMAN Pregnancy zone protein OS=Homo sapiens GN=PZP PE=1 SV=4	858.319	6917.18	20833.3	858.501	1690.72	154.589	1886.51	20833.3	1300.94	3339.32	0	0	1	0	0
P02656	2	2	300		8.5879	20 S	20 U	APOC3_HUMAN Apolipoprotein C-III OS=Homo sapiens GN=APOC3 PE=1 SV=1	443413	1.55076e+06	1.73161e+06	348118	201633	79861.8	422936	1.73161e+06	527524	398242	1	1	2	1	1
P02655	2	2	200		9.65341	20 S	20 U	APOC2_HUMAN Apolipoprotein C-II OS=Homo sapiens GN=APOC2 PE=1 SV=1	43801.4	136772	171496	23584.2	17765.4	7888.94	37301.6	171496	35738.6	35088.1	0	0	2	0	0
P13987	2	2	200		2260.52	Neat	20 U	CD59_HUMAN CD59 glycoprotein OS=Homo sapiens GN=CD59 PE=1 SV=1	489601	300522	79530.9	31277.4	216.587	88180.6	81960.8	79530.9	47396.4	427.778	1	1	0	0	0
P07360	2	2	200		6.00185	20 S	20 U	CO8G_HUMAN Complement component C8 gamma chain OS=Homo sapiens GN=C8G PE=1 SV=3	89866.4	118675	134628	41574.9	22431	16185.6	32366.1	134628	63000.9	44303.2	1	0	2	0	0
P35611	2	2	200		4.80514	5 U	Neat	ADDA_HUMAN Alpha-adducin OS=Homo sapiens GN=ADD1 PE=1 SV=2	7271.92	11692.5	29599.8	34942.6	30957.6	1309.72	3188.87	29599.8	52950.6	61143.9	0	0	0	0	2
P50395	2	1	200		48.5828	20 U	Neat	GDIB_HUMAN Rab GDP dissociation inhibitor beta OS=Homo sapiens GN=GDI2 PE=1 SV=2	364.762	1258.84	806.5	6804.8	17721.2	65.6961	343.322	806.5	10311.7	35000.8	0	0	0	0	1
Q13449	2	2	200		20.234	Neat	20 U	LSAMP_HUMAN Limbic system-associated membrane protein OS=Homo sapiens GN=LSAMP PE=1 SV=2	419584	268840	86626.9	46433.4	20736.6	75570.1	73320.2	86626.9	70363.3	40956.6	2	0	1	1	0
P02746	2	2	300		11.9221	5 S	20 U	C1QB_HUMAN Complement C1q subcomponent subunit B OS=Homo sapiens GN=C1QB PE=1 SV=3	720210	813849	638538	171685	68263.8	129715	221960	638538	260165	134827	1	1	2	1	1
P61769	2	2	190.647		62.0814	Neat	5 U	B2MG_HUMAN Beta-2-microglobulin OS=Homo sapiens GN=B2M PE=1 SV=1	1.22969e+06	663177	156256	19807.8	21035.5	221476	180867	156256	30015.9	41546.9	0	0	1	0	1
P07339	2	2	300		26.2575	5 S	20 U	CATD_HUMAN Cathepsin D OS=Homo sapiens GN=CTSD PE=1 SV=1	226736	240158	110096	66782	9146.24	40836.7	65497.8	110096	101199	18064.6	2	1	2	1	0
P07602	2	2	185.599		35.9266	Neat	20 U	SAP_HUMAN Proactivator polypeptide OS=Homo sapiens GN=PSAP PE=1 SV=2	1.02092e+06	759865	228134	132308	28416.9	183875	207237	228134	200494	56125.7	0	1	0	1	0
Q15113	2	2	200		94.9578	Neat	20 U	PCOC1_HUMAN Procollagen C-endopeptidase enhancer 1 OS=Homo sapiens GN=PCOLCE PE=1 SV=2	546135	372594	171777	70991.6	5751.35	98362.8	101617	171777	107578	11359.4	2	2	1	1	0
P04406	2	2	284.608		4.78528	5 U	20 S	G3P_HUMAN Glyceraldehyde-3-phosphate dehydrogenase OS=Homo sapiens GN=GAPDH PE=1 SV=3	248157	115097	64169.5	307069	243844	44694.9	31390.2	64169.5	465320	481613	0	0	0	1	2
P60174	2	2	200		10219.7	5 U	20 S	TPIS_HUMAN Triosephosphate isomerase OS=Homo sapiens GN=TPI1 PE=1 SV=3	998.829	449.572	11.2375	114844	15101.4	179.896	122.611	11.2375	174030	29826.6	0	0	0	2	0
P51884	2	2	198.795		7.56002	5 S	20 U	LUM_HUMAN Lumican OS=Homo sapiens GN=LUM PE=1 SV=2	174953	243306	193189	62467.2	32183.3	31510.2	66356.5	193189	94660.3	63564.7	1	1	0	0	0
Q562R1	2	1	197.647		6.36809	5 U	20 S	ACTBL_HUMAN Beta-actin-like protein 2 OS=Homo sapiens GN=ACTBL2 PE=1 SV=2	196417	175529	92996.6	592210	570453	35376	47871.7	92996.6	897411	1.12669e+06	1	0	0	1	1
P01703	1	1	100		7.11853	5 S	20 U	LV105_HUMAN Ig lambda chain V-I region NEWM OS=Homo sapiens PE=1 SV=1	238220	455113	380386	123270	63933.6	42905.1	124122	380386	186799	126274	1	0	1	0	0
P05452	1	1	200		339.722	Neat	20 U	TETN_HUMAN Tetranectin OS=Homo sapiens GN=CLEC3B PE=1 SV=3	222814	198828	93899.2	59790	655.869	40130.3	54225.9	93899.2	90603.3	1295.4	0	1	0	1	0
Q7Z5P9	1	1	93.5484		2.7075	5 S	5 U	MUC19_HUMAN Mucin-19 OS=Homo sapiens GN=MUC19 PE=1 SV=2	355519	387673	233188	143185	347414	64031.5	105729	233188	216976	686171	0	0	0	1	0
P01699	1	0	100			---	---	LV101_HUMAN Ig lambda chain V-I region VOR OS=Homo sapiens PE=1 SV=1	0	0	0	0	0	0	0	0	0	0	0	0	0	0	0
P18135	1	0	100			---	---	KV312_HUMAN Ig kappa chain V-III region HAH OS=Homo sapiens PE=2 SV=1	0	0	0	0	0	0	0	0	0	0	0	0	0	0	0
A8MW06	1	0	100			---	---	TMSL3_HUMAN Thymosin beta-4-like protein 3 OS=Homo sapiens GN=TMSL3 PE=2 SV=1	0	0	0	0	0	0	0	0	0	0	0	0	0	0	0
Q9NZP8	1	1	93.9024		28.2831	Neat	20 U	C1RL_HUMAN Complement C1r subcomponent-like protein OS=Homo sapiens GN=C1RL PE=1 SV=2	139948	132245	66087	26798.8	4948.1	25205.5	36067	66087	40609.9	9772.91	0	0	0	1	0
Q7Z794	1	0	100			---	---	K2C1B_HUMAN Keratin, type II cytoskeletal 1b OS=Homo sapiens GN=KRT77 PE=1 SV=3	0	0	0	0	0	0	0	0	0	0	0	0	0	0	0
P18136	1	0	100			---	---	KV313_HUMAN Ig kappa chain V-III region HIC OS=Homo sapiens PE=2 SV=2	0	0	0	0	0	0	0	0	0	0	0	0	0	0	0
A5A3E0	1	0	100			---	---	POTEF_HUMAN POTE ankyrin domain family member F OS=Homo sapiens GN=POTEF PE=1 SV=2	0	0	0	0	0	0	0	0	0	0	0	0	0	0	0
P01608	1	0	100			---	---	KV116_HUMAN Ig kappa chain V-I region Roy OS=Homo sapiens PE=1 SV=1	0	0	0	0	0	0	0	0	0	0	0	0	0	0	0
P61916	1	1	98.7805		56.5625	Neat	20 U	NPC2_HUMAN Epididymal secretory protein E1 OS=Homo sapiens GN=NPC2 PE=1 SV=1	498558	396224	154380	133623	8814.29	89793.9	108061	154380	202487	17409	1	1	1	0	0
P38398	1	1	94.697		8.52525	Neat	20 U	BRCA1_HUMAN Breast cancer type 1 susceptibility protein OS=Homo sapiens GN=BRCA1 PE=1 SV=2	616840	564181	423289	151401	72354.4	111097	153868	423289	229427	142906	0	0	1	0	0
P20273	1	1	97.5309		50.5098	20 S	5 U	CD22_HUMAN B-cell receptor CD22 OS=Homo sapiens GN=CD22 PE=1 SV=2	108068	106143	122019	2415.75	6445.63	19463.8	28948.2	122019	3660.73	12730.6	0	1	0	0	0
P62328	1	0	100			---	---	TYB4_HUMAN Thymosin beta-4 OS=Homo sapiens GN=TMSB4X PE=1 SV=2	0	0	0	0	0	0	0	0	0	0	0	0	0	0	0
P01033	1	1	95.4955		114.039	5 S	20 U	TIMP1_HUMAN Metalloproteinase inhibitor 1 OS=Homo sapiens GN=TIMP1 PE=1 SV=1	280289	301141	165888	15934.1	2640.68	50482.1	82129.6	165888	24145.9	5215.56	1	0	0	0	0
Q15046	1	1	95.3488		7.70787	20 S	5 U	SYK_HUMAN Lysine--tRNA ligase OS=Homo sapiens GN=KARS PE=1 SV=3	597127	525920	615979	79915.6	122768	107547	143433	615979	121101	242477	1	0	1	0	0
P10451	1	1	198.78		150.359	Neat	20 U	OSTP_HUMAN Osteopontin OS=Homo sapiens GN=SPP1 PE=1 SV=1	750416	367780	98047.9	6680.49	4990.82	135155	100304	98047.9	10123.3	9857.29	2	1	1	0	1
P15814	1	1	98.2609		5.86267	20 S	20 U	IGLL1_HUMAN Immunoglobulin lambda-like polypeptide 1 OS=Homo sapiens GN=IGLL1 PE=1 SV=1	561561	1.0087e+06	1.34175e+06	489803	228864	101141	275101	1.34175e+06	742227	452026	1	0	1	1	0
P04433	1	1	100		5.63057	5 S	20 U	KV309_HUMAN Ig kappa chain V-III region VG (Fragment) OS=Homo sapiens PE=1 SV=1	327301	580525	512454	195494	103102	58949.2	158326	512454	296244	203636	1	0	0	1	0
P61626	1	1	100		5.87958	Neat	20 U	LYSC_HUMAN Lysozyme C OS=Homo sapiens GN=LYZ PE=1 SV=1	2.34253e+06	1.45657e+06	411576	482680	398419	421907	397247	411576	731433	786911	0	0	1	0	0
P01765	1	0	100			---	---	HV304_HUMAN Ig heavy chain V-III region TIL OS=Homo sapiens PE=1 SV=1	0	0	0	0	0	0	0	0	0	0	0	0	0	0	0
P24592	1	1	200		34.2035	Neat	20 U	IBP6_HUMAN Insulin-like growth factor-binding protein 6 OS=Homo sapiens GN=IGFBP6 PE=1 SV=1	993347	708658	251352	181983	29042.3	178909	193271	251352	275769	57360.9	2	1	1	1	0
P04075	1	1	100		3.29372	5 U	20 S	ALDOA_HUMAN Fructose-bisphosphate aldolase A OS=Homo sapiens GN=ALDOA PE=1 SV=2	67592.8	52051	25577.6	84245.4	61749.6	12173.9	14195.8	25577.6	127662	121961	1	1	0	1	1
P01717	1	1	100		8.90857	5 S	20 U	LV403_HUMAN Ig lambda chain V-IV region Hil OS=Homo sapiens PE=1 SV=1	215818	359458	306842	100429	40349.6	38870.3	98034.2	306842	152186	79693.9	0	1	0	0	1
P35542	1	1	100		6.02958	5 S	20 U	SAA4_HUMAN Serum amyloid A-4 protein OS=Homo sapiens GN=SAA4 PE=1 SV=2	54291.5	54388.1	51883.2	18037.2	9020.21	9778.29	14833.2	51883.2	27332.8	17815.7	0	0	1	0	0
O94985	1	1	100		33.2692	Neat	20 U	CSTN1_HUMAN Calsyntenin-1 OS=Homo sapiens GN=CLSTN1 PE=1 SV=1	382267	250514	107659	66421.9	11490.1	68849	68322.3	107659	100653	22693.9	1	1	1	1	1
P01625	1	1	100		7.5223	20 S	Neat	KV402_HUMAN Ig kappa chain V-IV region Len OS=Homo sapiens PE=1 SV=2	26222.3	89192.7	197252	98310.2	69626.1	4722.83	24325.4	197252	148975	137517	0	1	0	0	0
P01772	1	1	100		5.41237	5 S	20 U	HV311_HUMAN Ig heavy chain V-III region KOL OS=Homo sapiens PE=1 SV=1	319080	421401	379345	137658	77858.8	57468.6	114928	379345	208601	153778	0	1	0	0	0
Q9NY33	1	1	92.5926		4.31292	5 S	20 U	DPP3_HUMAN Dipeptidyl peptidase 3 OS=Homo sapiens GN=DPP3 PE=1 SV=2	1.27898e+06	2.52574e+06	1.92096e+06	727187	585621	230353	688839	1.92096e+06	1.10195e+06	1.15665e+06	0	0	0	0	1
P13591	1	1	100		4.22496	5 S	20 U	NCAM1_HUMAN Neural cell adhesion molecule 1 OS=Homo sapiens GN=NCAM1 PE=1 SV=3	47211.4	60922.6	55927	48758.8	14419.7	8503.1	16615.3	55927	73887	28480.1	0	0	1	0	1
P43251	1	1	97.6744		63.1418	Neat	20 U	BTD_HUMAN Biotinidase OS=Homo sapiens GN=BTD PE=1 SV=2	113061	109066	57802.8	13660.9	1790.59	20363.1	29745.3	57802.8	20701.2	3536.57	0	0	0	1	0
P05546	1	1	192.941		272.145	5 S	20 U	HEP2_HUMAN Heparin cofactor 2 OS=Homo sapiens GN=SERPIND1 PE=1 SV=3	164035	224169	206007	8289.51	823.71	29543.8	61137.2	206007	12561.6	1626.9	1	1	2	0	0
P01344	1	1	100		31.4934	Neat	20 U	IGF2_HUMAN Insulin-like growth factor II OS=Homo sapiens GN=IGF2 PE=1 SV=1	280388	253923	102119	49700.4	8903.06	50499.8	69252.1	102119	75314	17584.3	0	0	1	0	0
P01700	1	0	100			---	---	LV102_HUMAN Ig lambda chain V-I region HA OS=Homo sapiens PE=1 SV=1	0	0	0	0	0	0	0	0	0	0	0	0	0	0	0
P01610	1	0	100			---	---	KV118_HUMAN Ig kappa chain V-I region WEA OS=Homo sapiens PE=1 SV=1	0	0	0	0	0	0	0	0	0	0	0	0	0	0	0
Q96P48	1	0	93.9024			---	---	ARAP1_HUMAN Arf-GAP with Rho-GAP domain, ANK repeat and PH domain-containing protein 1 OS=Homo sapiens GN=ARAP1 PE=1 SV=3	0	0	0	0	0	0	0	0	0	0	0	0	0	0	0
P80362	1	0	100			---	---	KV125_HUMAN Ig kappa chain V-I region WAT OS=Homo sapiens PE=1 SV=1	0	0	0	0	0	0	0	0	0	0	0	0	0	0	0
Q08380	1	1	100		265.087	Neat	20 U	LG3BP_HUMAN Galectin-3-binding protein OS=Homo sapiens GN=LGALS3BP PE=1 SV=1	223162	166953	70513.5	5273.78	841.845	40193.1	45532.7	70513.5	7991.68	1662.71	1	0	1	0	0
P16452	1	1	100		148.675	5 U	20 S	EPB42_HUMAN Erythrocyte membrane protein band 4.2 OS=Homo sapiens GN=EPB42 PE=1 SV=3	365.072	651.049	239.606	35623.6	35196.2	65.752	177.559	239.606	53982.5	69515.4	0	0	0	1	0
P35908	1	0	100			---	---	K22E_HUMAN Keratin, type II cytoskeletal 2 epidermal OS=Homo sapiens GN=KRT2 PE=1 SV=2	0	0	0	0	0	0	0	0	0	0	0	0	0	0	0
Q9H792	1	1	89.4118		21.7524	Neat	20 U	PEAK1_HUMAN Pseudopodium-enriched atypical kinase 1 OS=Homo sapiens GN=PEAK1 PE=1 SV=4	8.44775e+06	7.15465e+06	5.41835e+06	1.10294e+06	388360	1.5215e+06	1.95127e+06	5.41835e+06	1.67135e+06	767043	0	0	1	0	0
P01600	1	0	100			---	---	KV108_HUMAN Ig kappa chain V-I region Hau OS=Homo sapiens PE=1 SV=1	0	0	0	0	0	0	0	0	0	0	0	0	0	0	0
P23471	1	1	100		117.029	Neat	5 U	PTPRZ_HUMAN Receptor-type tyrosine-protein phosphatase zeta OS=Homo sapiens GN=PTPRZ1 PE=1 SV=4	103813	62776.3	18978.9	887.076	1091.58	18697.5	17120.9	18978.9	1344.24	2155.96	1	1	0	0	0
P01767	1	1	100		6.1315	20 S	20 U	HV306_HUMAN Ig heavy chain V-III region BUT OS=Homo sapiens PE=1 SV=1	71205.1	123337	127053	41746.2	20721.3	12824.5	33637.5	127053	63260.6	40926.3	1	0	0	0	0
P55290	1	1	93.9394		30.4035	Neat	20 U	CAD13_HUMAN Cadherin-13 OS=Homo sapiens GN=CDH13 PE=1 SV=1	84345.4	45508.7	9354.37	11659.3	2774.2	15191.2	12411.5	9354.37	17668.1	5479.27	1	0	0	0	0
P07358	1	1	95.2941		21.8443	5 S	20 U	CO8B_HUMAN Complement component C8 beta chain OS=Homo sapiens GN=C8B PE=1 SV=3	77457.2	89474.5	52403.3	13226	4096.01	13950.6	24402.2	52403.3	20042.2	8089.96	0	1	0	1	0
P00558	1	0	100			---	---	PGK1_HUMAN Phosphoglycerate kinase 1 OS=Homo sapiens GN=PGK1 PE=1 SV=3	0	0	0	0	0	0	0	0	0	0	0	0	0	0	0
P07205	1	0	100			---	---	PGK2_HUMAN Phosphoglycerate kinase 2 OS=Homo sapiens GN=PGK2 PE=1 SV=3	0	0	0	0	0	0	0	0	0	0	0	0	0	0	0
Q96IY4	1	1	97.4576		Infinity	Neat	5 U	CBPB2_HUMAN Carboxypeptidase B2 OS=Homo sapiens GN=CPB2 PE=1 SV=2	61230.7	46383	31503.6	0	380.776	11028.1	12649.9	31503.6	0	752.064	0	0	1	0	0
P01774	1	0	100			---	---	HV313_HUMAN Ig heavy chain V-III region POM OS=Homo sapiens PE=1 SV=1	0	0	0	0	0	0	0	0	0	0	0	0	0	0	0
P01609	1	0	100			---	---	KV117_HUMAN Ig kappa chain V-I region Scw OS=Homo sapiens PE=1 SV=1	0	0	0	0	0	0	0	0	0	0	0	0	0	0	0
P01607	1	0	100			---	---	KV115_HUMAN Ig kappa chain V-I region Rei OS=Homo sapiens PE=1 SV=1	0	0	0	0	0	0	0	0	0	0	0	0	0	0	0
P01776	1	0	100			---	---	HV315_HUMAN Ig heavy chain V-III region WAS OS=Homo sapiens PE=1 SV=1	0	0	0	0	0	0	0	0	0	0	0	0	0	0	0
O43505	1	1	100		16.0298	Neat	20 U	B3GN1_HUMAN N-acetyllactosaminide beta-1,3-N-acetylglucosaminyltransferase OS=Homo sapiens GN=B3GNT1 PE=1 SV=1	617484	417857	225153	107825	38521.1	111213	113961	225153	163394	76082.3	0	1	0	0	0
P01599	1	0	100			---	---	KV107_HUMAN Ig kappa chain V-I region Gal OS=Homo sapiens PE=1 SV=1	0	0	0	0	0	0	0	0	0	0	0	0	0	0	0
P22692	1	1	97.0588		35.6808	Neat	20 U	IBP4_HUMAN Insulin-like growth factor-binding protein 4 OS=Homo sapiens GN=IGFBP4 PE=1 SV=2	92451.7	47896	12287.1	7551.81	2591.08	16651.2	13062.6	12287.1	11443.7	5117.59	0	1	0	0	0
O95502	1	1	91.954		18.9358	Neat	20 U	NPTXR_HUMAN Neuronal pentraxin receptor OS=Homo sapiens GN=NPTXR PE=2 SV=2	179438	108571	28857.4	19900.3	9476.13	32318.1	29610.4	28857.4	30156.2	18716.2	0	0	0	1	0
P01594	1	0	100			---	---	KV102_HUMAN Ig kappa chain V-I region AU OS=Homo sapiens PE=1 SV=1	0	0	0	0	0	0	0	0	0	0	0	0	0	0	0
P00491	1	1	100		4.48612	5 S	Neat	PNPH_HUMAN Purine nucleoside phosphorylase OS=Homo sapiens GN=PNP PE=1 SV=2	19671.8	88250.1	79907.8	44941.8	61925	3543.03	24068.3	79907.8	68102.9	122307	0	0	0	2	1
P22352	1	1	100		15.9367	Neat	20 U	GPX3_HUMAN Glutathione peroxidase 3 OS=Homo sapiens GN=GPX3 PE=1 SV=2	328158	289516	201734	71420.7	20591.3	59103.5	78959.1	201734	108228	40669.6	1	1	1	1	1
P63267	1	0	100			---	---	ACTH_HUMAN Actin, gamma-enteric smooth muscle OS=Homo sapiens GN=ACTG2 PE=1 SV=1	0	0	0	0	0	0	0	0	0	0	0	0	0	0	0
P01593	1	0	100			---	---	KV101_HUMAN Ig kappa chain V-I region AG OS=Homo sapiens PE=1 SV=1	0	0	0	0	0	0	0	0	0	0	0	0	0	0	0
P04216	1	1	98.8235		18.5296	Neat	20 U	THY1_HUMAN Thy-1 membrane glycoprotein OS=Homo sapiens GN=THY1 PE=1 SV=2	51943.3	37029.1	16666.6	10481.7	2803.26	9355.36	10098.9	16666.6	15883.5	5536.68	1	0	0	0	0
Q5JTH9	1	1	97.7778		7.7336	20 S	Neat	RRP12_HUMAN RRP12-like protein OS=Homo sapiens GN=RRP12 PE=1 SV=2	12153.7	57802.3	93991.6	18972.1	15364.3	2188.96	15764.3	93991.6	28749.6	30345.9	0	0	1	0	0
P01602	1	1	100		9.90624	20 S	20 U	KV110_HUMAN Ig kappa chain V-I region HK102 (Fragment) OS=Homo sapiens GN=IGKV1-5 PE=4 SV=1	29052.7	47739.9	64811.3	18989.9	6542.47	5232.6	13020	64811.3	28776.5	12921.9	0	0	1	0	0
P40925	1	1	100		6.62362	Neat	20 S	MDHC_HUMAN Malate dehydrogenase, cytoplasmic OS=Homo sapiens GN=MDH1 PE=1 SV=4	58133.4	37743.2	8776.68	51779.2	38201.1	10470.2	10293.6	8776.68	78464.1	75450.4	0	0	0	0	1
Q14677	1	1	95.3488		125.717	5 S	20 U	EPN4_HUMAN Clathrin interactor 1 OS=Homo sapiens GN=CLINT1 PE=1 SV=1	134059	171785	77852.7	19112	1366.44	24144.9	46850.6	77852.7	28961.5	2698.83	1	0	1	0	0
P68133	1	0	100			---	---	ACTS_HUMAN Actin, alpha skeletal muscle OS=Homo sapiens GN=ACTA1 PE=1 SV=1	0	0	0	0	0	0	0	0	0	0	0	0	0	0	0
Q03591	1	0	100			---	---	FHR1_HUMAN Complement factor H-related protein 1 OS=Homo sapiens GN=CFHR1 PE=1 SV=2	0	0	0	0	0	0	0	0	0	0	0	0	0	0	0
Q9BYX7	1	0	100			---	---	ACTBM_HUMAN Putative beta-actin-like protein 3 OS=Homo sapiens GN=POTEKP PE=5 SV=1	0	0	0	0	0	0	0	0	0	0	0	0	0	0	0
O00584	1	1	95.1456		5.21581	Neat	20 U	RNT2_HUMAN Ribonuclease T2 OS=Homo sapiens GN=RNASET2 PE=1 SV=2	103715	77760.5	25486.9	34110.1	19884.7	18679.8	21207.5	25486.9	51689	39274	1	0	0	0	0
P07357	1	1	100		49.4067	20 S	20 U	CO8A_HUMAN Complement component C8 alpha chain OS=Homo sapiens GN=C8A PE=1 SV=2	26639	73351.3	85573.7	13784.5	1732.03	4797.86	20005	85573.7	20888.5	3420.9	0	1	1	0	0
P02652	1	1	200		22.5092	20 S	Neat	APOA2_HUMAN Apolipoprotein A-II OS=Homo sapiens GN=APOA2 PE=1 SV=1	157031	1.40775e+06	3.53464e+06	1.39954e+06	1.40251e+06	28282.4	383932	3.53464e+06	2.12081e+06	2.77007e+06	2	2	4	1	2
P62736	1	0	100			---	---	ACTA_HUMAN Actin, aortic smooth muscle OS=Homo sapiens GN=ACTA2 PE=1 SV=1	0	0	0	0	0	0	0	0	0	0	0	0	0	0	0
Q8TDD1	1	1	92.9412		23.5241	20 S	Neat	DDX54_HUMAN ATP-dependent RNA helicase DDX54 OS=Homo sapiens GN=DDX54 PE=1 SV=2	2999.29	21732.7	70555.7	20748.6	13786.8	540.194	5927.13	70555.7	31441.6	27230	0	0	0	1	0
Q969P0	1	1	100		369.896	Neat	20 U	IGSF8_HUMAN Immunoglobulin superfamily member 8 OS=Homo sapiens GN=IGSF8 PE=1 SV=1	121986	77698	28327.9	7743.67	329.785	21970.6	21190.5	28327.9	11734.4	651.354	1	1	0	0	0
Q96GW7	1	1	100		136.855	Neat	20 U	PGCB_HUMAN Brevican core protein OS=Homo sapiens GN=BCAN PE=1 SV=2	96525.1	67701.3	30716.5	16320.5	705.31	17384.9	18464.1	30716.5	24731.4	1393.05	0	0	0	1	0
P01591	1	1	100		490.153	5 S	20 U	IGJ_HUMAN Immunoglobulin J chain OS=Homo sapiens GN=IGJ PE=1 SV=4	7376.07	31180.7	23288.7	2285.46	63.6143	1328.48	8503.86	23288.7	3463.3	125.643	0	0	1	0	0
P68032	1	0	100			---	---	ACTC_HUMAN Actin, alpha cardiac muscle 1 OS=Homo sapiens GN=ACTC1 PE=1 SV=1	0	0	0	0	0	0	0	0	0	0	0	0	0	0	0
P07195	1	1	100		7.33143	5 U	Neat	LDHB_HUMAN L-lactate dehydrogenase B chain OS=Homo sapiens GN=LDHB PE=1 SV=2	7460.9	16946.8	28700.8	54699.1	54106.3	1343.76	4621.88	28700.8	82888.8	106864	1	0	0	0	0
Q9UHG2	1	1	100		34.5673	Neat	20 U	PCSK1_HUMAN ProSAAS OS=Homo sapiens GN=PCSK1N PE=1 SV=1	298549	231603	50644	35797.2	8636.77	53770.8	63164.6	50644	54245.7	17058.3	1	0	0	0	0
O60361	1	0	93.2584			---	---	NDK8_HUMAN Putative nucleoside diphosphate kinase OS=Homo sapiens GN=NME2P1 PE=5 SV=1	0	0	0	0	0	0	0	0	0	0	0	0	0	0	0
P15531	1	0	93.2584			---	---	NDKA_HUMAN Nucleoside diphosphate kinase A OS=Homo sapiens GN=NME1 PE=1 SV=1	0	0	0	0	0	0	0	0	0	0	0	0	0	0	0
P22392	1	0	93.2584			---	---	NDKB_HUMAN Nucleoside diphosphate kinase B OS=Homo sapiens GN=NME2 PE=1 SV=1	0	0	0	0	0	0	0	0	0	0	0	0	0	0	0
P39060	1	1	100		9.62214	5 S	5 U	COIA1_HUMAN Collagen alpha-1(XVIII) chain OS=Homo sapiens GN=COL18A1 PE=1 SV=5	106613	113916	27315	11838.9	12932.4	19201.8	31068	27315	17940.2	25542.6	1	0	0	0	0
Q6S8J3	1	0	100			---	---	POTEE_HUMAN POTE ankyrin domain family member E OS=Homo sapiens GN=POTEE PE=1 SV=3	0	0	0	0	0	0	0	0	0	0	0	0	0	0	0
P01611	1	1	100		9.27248	20 S	20 U	KV119_HUMAN Ig kappa chain V-I region Wes OS=Homo sapiens PE=1 SV=1	12367.7	77700.9	92873.6	24071.4	10016	2227.51	21191.2	92873.6	36476.8	19782.5	0	1	0	0	0
Q9NQ79	1	1	100		18.4177	Neat	20 U	CRAC1_HUMAN Cartilage acidic protein 1 OS=Homo sapiens GN=CRTAC1 PE=1 SV=2	39770.2	30144.7	10668.7	8090.66	2159.35	7162.89	8221.31	10668.7	12260.2	4264.9	1	1	0	0	0
P01779	1	0	100			---	---	HV318_HUMAN Ig heavy chain V-III region TUR OS=Homo sapiens PE=1 SV=1	0	0	0	0	0	0	0	0	0	0	0	0	0	0	0
P13671	1	1	98.2857		9.5263	5 S	20 U	CO6_HUMAN Complement component C6 OS=Homo sapiens GN=C6 PE=1 SV=3	56648.7	87559.5	78763.4	26532.2	9191.34	10202.8	23880	78763.4	40205.7	18153.7	0	0	0	1	0
O60814	1	0	100			---	---	H2B1K_HUMAN Histone H2B type 1-K OS=Homo sapiens GN=HIST1H2BK PE=1 SV=3	0	0	0	0	0	0	0	0	0	0	0	0	0	0	0
P06899	1	0	100			---	---	H2B1J_HUMAN Histone H2B type 1-J OS=Homo sapiens GN=HIST1H2BJ PE=1 SV=3	0	0	0	0	0	0	0	0	0	0	0	0	0	0	0
P23527	1	0	100			---	---	H2B1O_HUMAN Histone H2B type 1-O OS=Homo sapiens GN=HIST1H2BO PE=1 SV=3	0	0	0	0	0	0	0	0	0	0	0	0	0	0	0
P33778	1	0	100			---	---	H2B1B_HUMAN Histone H2B type 1-B OS=Homo sapiens GN=HIST1H2BB PE=1 SV=2	0	0	0	0	0	0	0	0	0	0	0	0	0	0	0
P57053	1	0	100			---	---	H2BFS_HUMAN Histone H2B type F-S OS=Homo sapiens GN=H2BFS PE=1 SV=2	0	0	0	0	0	0	0	0	0	0	0	0	0	0	0
P58876	1	0	100			---	---	H2B1D_HUMAN Histone H2B type 1-D OS=Homo sapiens GN=HIST1H2BD PE=1 SV=2	0	0	0	0	0	0	0	0	0	0	0	0	0	0	0
P62807	1	0	100			---	---	H2B1C_HUMAN Histone H2B type 1-C/E/F/G/I OS=Homo sapiens GN=HIST1H2BC PE=1 SV=4	0	0	0	0	0	0	0	0	0	0	0	0	0	0	0
Q16778	1	0	100			---	---	H2B2E_HUMAN Histone H2B type 2-E OS=Homo sapiens GN=HIST2H2BE PE=1 SV=3	0	0	0	0	0	0	0	0	0	0	0	0	0	0	0
Q5QNW6	1	0	100			---	---	H2B2F_HUMAN Histone H2B type 2-F OS=Homo sapiens GN=HIST2H2BF PE=1 SV=3	0	0	0	0	0	0	0	0	0	0	0	0	0	0	0
Q8N257	1	0	100			---	---	H2B3B_HUMAN Histone H2B type 3-B OS=Homo sapiens GN=HIST3H2BB PE=1 SV=3	0	0	0	0	0	0	0	0	0	0	0	0	0	0	0
Q93079	1	0	100			---	---	H2B1H_HUMAN Histone H2B type 1-H OS=Homo sapiens GN=HIST1H2BH PE=1 SV=3	0	0	0	0	0	0	0	0	0	0	0	0	0	0	0
Q99877	1	0	100			---	---	H2B1N_HUMAN Histone H2B type 1-N OS=Homo sapiens GN=HIST1H2BN PE=1 SV=3	0	0	0	0	0	0	0	0	0	0	0	0	0	0	0
Q99879	1	0	100			---	---	H2B1M_HUMAN Histone H2B type 1-M OS=Homo sapiens GN=HIST1H2BM PE=1 SV=3	0	0	0	0	0	0	0	0	0	0	0	0	0	0	0
Q99880	1	0	100			---	---	H2B1L_HUMAN Histone H2B type 1-L OS=Homo sapiens GN=HIST1H2BL PE=1 SV=3	0	0	0	0	0	0	0	0	0	0	0	0	0	0	0
P11142	1	0	100			---	---	HSP7C_HUMAN Heat shock cognate 71 kDa protein OS=Homo sapiens GN=HSPA8 PE=1 SV=1	0	0	0	0	0	0	0	0	0	0	0	0	0	0	0
P17066	1	0	100			---	---	HSP76_HUMAN Heat shock 70 kDa protein 6 OS=Homo sapiens GN=HSPA6 PE=1 SV=2	0	0	0	0	0	0	0	0	0	0	0	0	0	0	0
P54652	1	0	100			---	---	HSP72_HUMAN Heat shock-related 70 kDa protein 2 OS=Homo sapiens GN=HSPA2 PE=1 SV=1	0	0	0	0	0	0	0	0	0	0	0	0	0	0	0
P01825	1	0	100			---	---	HV207_HUMAN Ig heavy chain V-II region NEWM OS=Homo sapiens PE=1 SV=1	0	0	0	0	0	0	0	0	0	0	0	0	0	0	0
P06331	1	0	100			---	---	HV209_HUMAN Ig heavy chain V-II region ARH-77 OS=Homo sapiens PE=4 SV=1	0	0	0	0	0	0	0	0	0	0	0	0	0	0	0
P01624	1	1	93.9024		7.59717	5 S	20 U	KV306_HUMAN Ig kappa chain V-III region POM OS=Homo sapiens PE=1 SV=1	63249.3	125208	124213	36877.7	16480.8	11391.6	34147.7	124213	55883	32551	0	0	1	0	0
P04259	1	0	100			---	---	K2C6B_HUMAN Keratin, type II cytoskeletal 6B OS=Homo sapiens GN=KRT6B PE=1 SV=5	0	0	0	0	0	0	0	0	0	0	0	0	0	0	0
P02753	1	1	100		7.47527	5 S	20 U	RET4_HUMAN Retinol-binding protein 4 OS=Homo sapiens GN=RBP4 PE=1 SV=3	31219.3	86632.1	69323.3	29721.6	11589.2	5622.81	23627	69323.3	45038.9	22889.6	1	1	1	0	0
P07225	1	1	100		4.67908	20 S	20 U	PROS_HUMAN Vitamin K-dependent protein S OS=Homo sapiens GN=PROS1 PE=1 SV=1	67562.4	77700.9	93937	43880.1	20076	12168.5	21191.2	93937	66494.1	39651.7	0	0	1	1	0
P00441	1	1	100		57.7681	Neat	20 U	SODC_HUMAN Superoxide dismutase [Cu-Zn] OS=Homo sapiens GN=SOD1 PE=1 SV=2	182121	73466	10458.8	5029.72	3152.62	32801.2	20036.3	10458.8	7621.83	6226.68	1	1	0	0	0
Q9HCJ1	1	1	92.9412		35.1809	5 S	20 U	ANKH_HUMAN Progressive ankylosis protein homolog OS=Homo sapiens GN=ANKH PE=1 SV=2	23672.3	25120.1	20883.8	6916.61	714.026	4263.55	6850.95	20883.8	10481.1	1410.26	0	0	0	1	0
P00352	1	1	100		14.0413	5 U	20 S	AL1A1_HUMAN Retinal dehydrogenase 1 OS=Homo sapiens GN=ALDH1A1 PE=1 SV=2	3168.33	5956.81	1930.43	27105.7	26481.6	570.638	1624.59	1930.43	41074.9	52303.4	0	0	0	1	0
P42336	1	1	95.7895		Infinity	20 U	5 S	PK3CA_HUMAN Phosphatidylinositol-4,5-bisphosphate 3-kinase catalytic subunit alpha isoform OS=Homo sapiens GN=PIK3CA PE=1 SV=2	666.134	0	675.205	8070.96	44493.2	119.975	0	675.205	12230.4	87877.8	0	0	0	0	1
P17174	1	1	97.561		10.8895	Neat	5 U	AATC_HUMAN Aspartate aminotransferase, cytoplasmic OS=Homo sapiens GN=GOT1 PE=1 SV=3	41387.5	31645.5	7719.11	3800.66	5252.53	7454.17	8630.63	7719.11	5759.37	10374.2	1	0	0	0	0
P55083	1	1	100		35.7492	5 S	20 U	MFAP4_HUMAN Microfibril-associated glycoprotein 4 OS=Homo sapiens GN=MFAP4 PE=1 SV=2	116678	152380	29575.7	34405.6	4262.47	21014.5	41558.4	29575.7	52136.9	8418.74	1	0	0	1	0
P34096	1	1	98.7805		33.008	Neat	20 U	RNAS4_HUMAN Ribonuclease 4 OS=Homo sapiens GN=RNASE4 PE=1 SV=3	32607.6	29754.5	12460.3	4847.6	987.872	5872.86	8114.9	12460.3	7345.85	1951.13	1	0	0	0	0
Q9BS40	1	1	100		Infinity	5 U	5 S	LXN_HUMAN Latexin OS=Homo sapiens GN=LXN PE=1 SV=2	640.211	0	0	23988.2	22874.7	115.307	0	0	36350.7	45179.4	0	0	0	1	1
P11171	1	1	100		12.3296	20 U	5 S	41_HUMAN Protein 4.1 OS=Homo sapiens GN=EPB41 PE=1 SV=4	5150.26	2848.48	3568.59	30152.4	35120.5	927.598	776.86	3568.59	45691.7	69365.9	0	0	0	1	0
P30086	1	1	100		6.07477	Neat	20 U	PEBP1_HUMAN Phosphatidylethanolamine-binding protein 1 OS=Homo sapiens GN=PEBP1 PE=1 SV=3	114308	68491.5	27498.6	27511.3	18816.9	20587.8	18679.6	27498.6	41689.4	37165	1	0	0	0	0
P29622	1	1	97.5309		17.5869	Neat	20 U	KAIN_HUMAN Kallistatin OS=Homo sapiens GN=SERPINA4 PE=1 SV=3	55873.6	41185.1	42973.2	8353.69	3177	10063.2	11232.3	42973.2	12658.8	6274.84	0	0	1	0	0
O43451	1	1	92.7711		5.91478	5 S	20 U	MGA_HUMAN Maltase-glucoamylase, intestinal OS=Homo sapiens GN=MGAM PE=1 SV=5	19171.7	73674.9	72012.4	51663.6	12456.1	3452.96	20093.2	72012.4	78288.9	24601.8	0	0	1	0	0
O43866	1	1	100		78.7679	20 S	5 U	CD5L_HUMAN CD5 antigen-like OS=Homo sapiens GN=CD5L PE=1 SV=1	1460.02	35606.8	70652.1	896.966	2721.42	262.961	9710.98	70652.1	1359.23	5375.04	0	0	1	0	0
Q8N2M8	1	1	97.7011		18.4576	20 U	20 S	CLASR_HUMAN CLK4-associating serine/arginine rich protein OS=Homo sapiens GN=CLASRP PE=1 SV=4	4248.78	4466.96	2646.75	38351.7	48852.7	765.236	1218.27	2646.75	58116.6	96488.2	0	0	0	1	0
P55058	1	1	100		7.63427	5 S	20 U	PLTP_HUMAN Phospholipid transfer protein OS=Homo sapiens GN=PLTP PE=1 SV=1	25177.5	66997.1	42028.2	33484.2	8775.83	4534.64	18272	42028.2	50740.6	17333	0	0	1	1	0
Q02985	1	0	100			---	---	FHR3_HUMAN Complement factor H-related protein 3 OS=Homo sapiens GN=CFHR3 PE=1 SV=2	0	0	0	0	0	0	0	0	0	0	0	0	0	0	0
P06681	1	1	100		Infinity	5 S	20 U	CO2_HUMAN Complement C2 OS=Homo sapiens GN=C2 PE=1 SV=2	31683.3	42458.4	28689.8	38346	0	5706.38	11579.6	28689.8	58108	0	1	1	0	0	0
O75326	1	1	95.5556		22.4664	Neat	20 U	SEM7A_HUMAN Semaphorin-7A OS=Homo sapiens GN=SEMA7A PE=1 SV=1	93584.8	65797.5	17935.3	19049.9	4165.53	16855.3	17944.9	17935.3	28867.4	8227.28	0	1	0	0	0
P18065	1	1	100		19.8786	Neat	20 U	IBP2_HUMAN Insulin-like growth factor-binding protein 2 OS=Homo sapiens GN=IGFBP2 PE=1 SV=2	263095	232143	70811.4	34500.9	13235.1	47385.2	63311.9	70811.4	52281.2	26140.4	0	1	0	0	0
Q9HDB5	1	0	100			---	---	NRX3B_HUMAN Neurexin-3-beta OS=Homo sapiens GN=NRXN3 PE=1 SV=4	0	0	0	0	0	0	0	0	0	0	0	0	0	0	0
Q9Y4C0	1	0	100			---	---	NRX3A_HUMAN Neurexin-3-alpha OS=Homo sapiens GN=NRXN3 PE=1 SV=4	0	0	0	0	0	0	0	0	0	0	0	0	0	0	0
Q15818	1	1	100		40.3585	Neat	20 U	NPTX1_HUMAN Neuronal pentraxin-1 OS=Homo sapiens GN=NPTX1 PE=2 SV=2	90645.3	85401.6	32443.7	10922.5	2246.01	16325.9	23291.4	32443.7	16551.5	4436.05	0	1	1	0	0
P54289	1	1	100		5.3325	Neat	20 U	CA2D1_HUMAN Voltage-dependent calcium channel subunit alpha-2/delta-1 OS=Homo sapiens GN=CACNA2D1 PE=1 SV=3	44980.3	36897.5	20323.6	16993.6	8435.11	8101.26	10063	20323.6	25751.4	16660	1	0	0	0	0
O95445	1	1	100		15.9992	20 S	5 U	APOM_HUMAN Apolipoprotein M OS=Homo sapiens GN=APOM PE=1 SV=2	15282.7	40458.4	56805.7	3550.53	4082.97	2752.53	11034.2	56805.7	5380.33	8064.2	0	1	1	0	0
Q14982	1	1	96.2963		Infinity	Neat	20 U	OPCM_HUMAN Opioid-binding protein/cell adhesion molecule OS=Homo sapiens GN=OPCML PE=1 SV=1	76348.6	37516.6	6408.65	2640.87	0	13750.9	10231.8	6408.65	4001.86	0	1	0	0	0	0
Q9H299	1	1	97.5806		3.6511	5 U	20 U	SH3L3_HUMAN SH3 domain-binding glutamic acid-rich-like protein 3 OS=Homo sapiens GN=SH3BGRL3 PE=1 SV=1	15318	9286.5	11908.7	33841	9268.71	2758.88	2532.69	11908.7	51281.3	18306.5	0	0	0	1	0
Q9Y512	1	1	93.6364		3.61374	20 S	20 U	SAM50_HUMAN Sorting and assembly machinery component 50 homolog OS=Homo sapiens GN=SAMM50 PE=1 SV=3	28243.5	47227.5	47866	14059.8	13245.6	5086.85	12880.3	47866	21305.6	26161.1	0	1	0	0	0
Q8TEU8	1	1	92.6829		Infinity	Neat	20 S	WFKN2_HUMAN WAP, kazal, immunoglobulin, kunitz and NTR domain-containing protein 2 OS=Homo sapiens GN=WFIKKN2 PE=1 SV=1	15501.4	6191.53	0	291.048	121.809	2791.92	1688.6	0	441.042	240.582	1	0	0	0	0
P07451	1	1	100		12.2078	20 U	Neat	CAH3_HUMAN Carbonic anhydrase 3 OS=Homo sapiens GN=CA3 PE=1 SV=3	1623.91	3418.88	2215.46	14633.1	19824.3	292.477	932.426	2215.46	22174.5	39154.7	0	0	0	0	1
Q13404	1	0	95.2941			---	---	UB2V1_HUMAN Ubiquitin-conjugating enzyme E2 variant 1 OS=Homo sapiens GN=UBE2V1 PE=1 SV=2	0	0	0	0	0	0	0	0	0	0	0	0	0	0	0
Q15819	1	0	95.2941			---	---	UB2V2_HUMAN Ubiquitin-conjugating enzyme E2 variant 2 OS=Homo sapiens GN=UBE2V2 PE=1 SV=4	0	0	0	0	0	0	0	0	0	0	0	0	0	0	0
P49247	1	1	95.4023		Infinity	20 U	Neat	RPIA_HUMAN Ribose-5-phosphate isomerase OS=Homo sapiens GN=RPIA PE=1 SV=3	0	0	0	8485.45	9948.62	0	0	0	12858.5	19649.4	0	0	0	0	1
P61088	1	1	100		8.67269	5 U	Neat	UBE2N_HUMAN Ubiquitin-conjugating enzyme E2 N OS=Homo sapiens GN=UBE2N PE=1 SV=1	2087.24	3243.03	2977.76	18102	16348.4	375.927	884.466	2977.76	27431	32289.5	0	0	0	1	1
P01763	1	1	98.3471		Infinity	20 S	5 S	HV302_HUMAN Ig heavy chain V-III region WEA OS=Homo sapiens PE=1 SV=1	811.077	0	39247.5	0	0	146.081	0	39247.5	0	0	0	0	1	0	0
O75711	1	1	100		21.143	5 S	20 U	SCRG1_HUMAN Scrapie-responsive protein 1 OS=Homo sapiens GN=SCRG1 PE=1 SV=1	25976	33442.6	13773	7011.55	1581.73	4678.46	9120.75	13773	10625	3124.06	1	0	0	0	0
P15259	1	0	100			---	---	PGAM2_HUMAN Phosphoglycerate mutase 2 OS=Homo sapiens GN=PGAM2 PE=1 SV=3	0	0	0	0	0	0	0	0	0	0	0	0	0	0	0
P18669	1	0	100			---	---	PGAM1_HUMAN Phosphoglycerate mutase 1 OS=Homo sapiens GN=PGAM1 PE=1 SV=2	0	0	0	0	0	0	0	0	0	0	0	0	0	0	0
Q8N0Y7	1	0	100			---	---	PGAM4_HUMAN Probable phosphoglycerate mutase 4 OS=Homo sapiens GN=PGAM4 PE=1 SV=1	0	0	0	0	0	0	0	0	0	0	0	0	0	0	0
Q14520	1	1	96.3855		Infinity	5 S	5 U	HABP2_HUMAN Hyaluronan-binding protein 2 OS=Homo sapiens GN=HABP2 PE=1 SV=1	15144.7	33811.1	2995.15	0	339.524	2727.66	9221.25	2995.15	0	670.588	1	0	0	0	0
Q9UHL4	1	1	95.122		76.3154	Neat	20 U	DPP2_HUMAN Dipeptidyl peptidase 2 OS=Homo sapiens GN=DPP7 PE=1 SV=3	22551.2	7804.96	3710.51	679.125	295.5	4061.63	2128.63	3710.51	1029.12	583.637	0	1	0	0	0
Q9NQ92	1	1	96.2963		12.1415	20 S	20 U	COPR5_HUMAN Cooperator of PRMT5 OS=Homo sapiens GN=COPR5 PE=1 SV=3	3804.82	11502.9	12023.3	2258.12	990.268	685.275	3137.16	12023.3	3421.86	1955.86	0	0	1	0	0
Q93100	1	1	95.5056		23.5364	20 S	20 U	KPBB_HUMAN Phosphorylase b kinase regulatory subunit beta OS=Homo sapiens GN=PHKB PE=1 SV=3	2599.5	15740.8	42001.6	9089.33	1784.54	468.189	4292.95	42001.6	13773.6	3524.62	0	0	1	0	0
P27918	1	1	200		13.5077	5 S	20 U	PROP_HUMAN Properdin OS=Homo sapiens GN=CFP PE=1 SV=2	9942.91	18262.8	17857.7	3022.9	1352.03	1790.79	4980.79	17857.7	4580.79	2670.37	0	0	0	2	0
P09486	1	1	100		12.578	5 S	5 U	SPRC_HUMAN SPARC OS=Homo sapiens GN=SPARC PE=1 SV=1	52845	57469	16893.5	4569.02	7982.71	9517.76	15673.4	16893.5	6923.71	15766.5	1	1	0	0	0
A6NL28	1	1	100		Infinity	20 U	Neat	TPM3L_HUMAN Putative tropomyosin alpha-3 chain-like protein OS=Homo sapiens PE=5 SV=2	0	0	0	5068.8	7017.17	0	0	0	7681.06	13859.5	0	0	0	0	1
P09105	1	1	100		13.0742	5 U	Neat	HBAT_HUMAN Hemoglobin subunit theta-1 OS=Homo sapiens GN=HBQ1 PE=1 SV=2	2327.55	4931.49	4869.22	30431	12097.6	419.209	1344.96	4869.22	46113.9	23893.7	0	0	0	1	1
Q15904	1	1	100		9.62654	Neat	20 U	VAS1_HUMAN V-type proton ATPase subunit S1 OS=Homo sapiens GN=ATP6AP1 PE=1 SV=2	16238.6	15881.4	8742.17	2402.91	1686.86	2924.69	4331.3	8742.17	3641.27	3331.69	1	1	0	0	0
Q6UXB8	1	1	100		12.892	Neat	20 U	PI16_HUMAN Peptidase inhibitor 16 OS=Homo sapiens GN=PI16 PE=1 SV=1	80304.2	61194	19069.1	11912.7	6229	14463.3	16689.3	19069.1	18052	12302.8	1	0	0	0	0
P35612	1	1	98.7654		Infinity	20 U	Neat	ADDB_HUMAN Beta-adducin OS=Homo sapiens GN=ADD2 PE=1 SV=3	0	0	0	3097.59	4427.05	0	0	0	4693.96	8743.8	0	0	0	0	1
P00568	1	1	100		26.4363	5 U	Neat	KAD1_HUMAN Adenylate kinase isoenzyme 1 OS=Homo sapiens GN=AK1 PE=1 SV=3	1577.32	6785.81	8432.25	41698.7	36259.6	284.087	1850.68	8432.25	63188.5	71615.8	0	0	0	1	0
P22792	1	1	97.1698		Infinity	20 S	5 U	CPN2_HUMAN Carboxypeptidase N subunit 2 OS=Homo sapiens GN=CPN2 PE=1 SV=3	4351.57	5757.54	9805.86	0	0	783.749	1570.24	9805.86	0	0	0	0	1	0	0
P01303	1	1	100		3.29854	Neat	5 U	NPY_HUMAN Pro-neuropeptide Y OS=Homo sapiens GN=NPY PE=1 SV=1	21297.6	20093.7	9515.7	6456.68	7295.65	3835.85	5480.13	9515.7	9784.19	14409.5	1	0	0	0	0
Q6NW40	1	1	100		13.2181	Neat	20 U	RGMB_HUMAN RGM domain family member B OS=Homo sapiens GN=RGMB PE=2 SV=3	51749.3	28433	12348.9	6372.69	3915.03	9320.41	7754.47	12348.9	9656.91	7732.52	1	0	0	0	0
P31150	1	0	100			---	---	GDIA_HUMAN Rab GDP dissociation inhibitor alpha OS=Homo sapiens GN=GDI1 PE=1 SV=2	0	0	0	0	0	0	0	0	0	0	0	0	0	0	0
Q99497	1	1	97.5904		2.93734	5 U	20 S	PARK7_HUMAN Protein DJ-1 OS=Homo sapiens GN=PARK7 PE=1 SV=2	27927.7	25755.4	15682.8	46065.8	15683	5029.97	7024.22	15682.8	69806.2	30975.2	0	0	0	1	0
P08637	1	1	100		73.3689	5 S	20 U	FCG3A_HUMAN Low affinity immunoglobulin gamma Fc region receptor III-A OS=Homo sapiens GN=FCGR3A PE=1 SV=2	20391.4	22966.4	3592.29	2334.43	313.027	3672.64	6263.59	3592.29	3537.5	618.254	1	0	0	0	0
O43598	1	1	97.3451		43.5448	20 U	20 S	RCL_HUMAN Deoxyribonucleoside 5'-monophosphate N-glycosidase OS=Homo sapiens GN=RCL PE=1 SV=1	1298.77	1225.21	169.028	2536.32	7360.27	233.917	334.15	169.028	3843.44	14537.2	0	0	0	0	1
Q9UK55	1	1	100		4.29133	20 S	5 U	ZPI_HUMAN Protein Z-dependent protease inhibitor OS=Homo sapiens GN=SERPINA10 PE=1 SV=1	7512.2	12745.3	20599.3	4800.21	7434.92	1353	3475.99	20599.3	7274.05	14684.6	0	0	1	0	0
P78371	1	1	100		Infinity	20 U	Neat	TCPB_HUMAN T-complex protein 1 subunit beta OS=Homo sapiens GN=CCT2 PE=1 SV=4	0	271.72	0	3882.3	4771.18	0	74.1056	0	5883.08	9423.48	0	0	0	0	1
O94772	1	1	100		4.98258	5 S	Neat	LY6H_HUMAN Lymphocyte antigen 6H OS=Homo sapiens GN=LY6H PE=2 SV=1	4867.2	24251.2	19403	11629.2	9580.3	876.617	6613.98	19403	17622.4	18921.9	0	0	0	1	0
P08397	1	1	100		85.1176	20 U	Neat	HEM3_HUMAN Porphobilinogen deaminase OS=Homo sapiens GN=HMBS PE=1 SV=2	141.234	555.955	923.343	8803.11	12021.5	25.4372	151.625	923.343	13339.9	23743.5	0	0	0	1	1
Q8N1G0	1	1	95.1923		21.9958	20 U	5 U	ZN687_HUMAN Zinc finger protein 687 OS=Homo sapiens GN=ZNF687 PE=1 SV=1	1431.39	1737.41	634.012	356.767	7847.38	257.803	473.841	634.012	540.631	15499.2	0	0	0	0	1
P14618	1	1	100		20.954	Neat	20 U	KPYM_HUMAN Pyruvate kinase isozymes M1/M2 OS=Homo sapiens GN=PKM2 PE=1 SV=4	17383.8	10204.9	4479.47	3028.69	829.619	3130.95	2783.17	4479.47	4589.56	1638.57	0	0	0	1	0
Q9GZN2	1	1	91.954		17.4376	5 U	20 U	TGIF2_HUMAN Homeobox protein TGIF2 OS=Homo sapiens GN=TGIF2 PE=1 SV=1	1520.41	4483.56	13747.3	19789.6	1134.88	273.837	1222.79	13747.3	29988.3	2241.48	0	0	0	1	0
Q9Y3I1	1	1	100		30.3918	5 U	Neat	FBX7_HUMAN F-box only protein 7 OS=Homo sapiens GN=FBXO7 PE=1 SV=1	510.119	2181.6	1645.63	15503.4	3519.95	91.876	594.985	1645.63	23493.3	6952.2	0	0	0	1	0
Q92859	1	1	100		14.8458	5 S	20 U	NEO1_HUMAN Neogenin OS=Homo sapiens GN=NEO1 PE=1 SV=2	26890.4	49379.8	16098.3	6718.19	3326.17	4843.15	13467.3	16098.3	10180.5	6569.47	1	0	0	0	0
P04908	1	0	100			---	---	H2A1B_HUMAN Histone H2A type 1-B/E OS=Homo sapiens GN=HIST1H2AB PE=1 SV=2	0	0	0	0	0	0	0	0	0	0	0	0	0	0	0
P0C0S8	1	0	100			---	---	H2A1_HUMAN Histone H2A type 1 OS=Homo sapiens GN=HIST1H2AG PE=1 SV=2	0	0	0	0	0	0	0	0	0	0	0	0	0	0	0
P20671	1	0	100			---	---	H2A1D_HUMAN Histone H2A type 1-D OS=Homo sapiens GN=HIST1H2AD PE=1 SV=2	0	0	0	0	0	0	0	0	0	0	0	0	0	0	0
Q16777	1	0	100			---	---	H2A2C_HUMAN Histone H2A type 2-C OS=Homo sapiens GN=HIST2H2AC PE=1 SV=4	0	0	0	0	0	0	0	0	0	0	0	0	0	0	0
Q6FI13	1	0	100			---	---	H2A2A_HUMAN Histone H2A type 2-A OS=Homo sapiens GN=HIST2H2AA3 PE=1 SV=3	0	0	0	0	0	0	0	0	0	0	0	0	0	0	0
Q7L7L0	1	0	100			---	---	H2A3_HUMAN Histone H2A type 3 OS=Homo sapiens GN=HIST3H2A PE=1 SV=3	0	0	0	0	0	0	0	0	0	0	0	0	0	0	0
Q93077	1	0	100			---	---	H2A1C_HUMAN Histone H2A type 1-C OS=Homo sapiens GN=HIST1H2AC PE=1 SV=3	0	0	0	0	0	0	0	0	0	0	0	0	0	0	0
Q96KK5	1	0	100			---	---	H2A1H_HUMAN Histone H2A type 1-H OS=Homo sapiens GN=HIST1H2AH PE=1 SV=3	0	0	0	0	0	0	0	0	0	0	0	0	0	0	0
Q99878	1	0	100			---	---	H2A1J_HUMAN Histone H2A type 1-J OS=Homo sapiens GN=HIST1H2AJ PE=1 SV=3	0	0	0	0	0	0	0	0	0	0	0	0	0	0	0
Q9BTM1	1	0	100			---	---	H2AJ_HUMAN Histone H2A.J OS=Homo sapiens GN=H2AFJ PE=1 SV=1	0	0	0	0	0	0	0	0	0	0	0	0	0	0	0
P05413	1	1	95.5056		28.3785	Neat	20 U	FABPH_HUMAN Fatty acid-binding protein, heart OS=Homo sapiens GN=FABP3 PE=1 SV=4	9714.77	8582.64	5379.54	1094.87	342.328	1749.7	2340.73	5379.54	1659.12	676.126	1	0	0	0	0
Q7Z7M0	1	1	100		3.98571	5 S	20 U	MEGF8_HUMAN Multiple epidermal growth factor-like domains protein 8 OS=Homo sapiens GN=MEGF8 PE=1 SV=2	9413.17	10753.4	6365.18	4391.61	2697.99	1695.38	2932.76	6365.18	6654.87	5328.76	1	0	0	0	0
P36959	1	1	95.122		15.9493	5 U	20 S	GMPR1_HUMAN GMP reductase 1 OS=Homo sapiens GN=GMPR PE=1 SV=1	130.388	113.236	91.3188	1456.47	932.677	23.4838	30.8826	91.3188	2207.07	1842.12	0	0	0	0	1
Q13867	1	1	100		7.14946	5 U	20 S	BLMH_HUMAN Bleomycin hydrolase OS=Homo sapiens GN=BLMH PE=1 SV=1	757.921	533.581	218.779	1564.15	676.775	136.507	145.523	218.779	2370.25	1336.69	0	0	0	1	1

## Sheet: Peptide_Report
																			Normalized abundance					Raw abundance					Spectral counts
																			0% blood, reference CSF	0.5% blood, centrifuged	2% blood, centrifuged	0.5% blood, Not centrifuged	2% blood, Not centrifuged	0% blood, reference CSF	0.5% blood, centrifuged	2% blood, centrifuged	0.5% blood, Not centrifuged	2% blood, Not centrifuged	0% blood, reference CSF	0.5% blood, centrifuged	2% blood, centrifuged	0.5% blood, Not centrifuged	2% blood, Not centrifuged
#	Retention time (min)	Charge	m/z	Measured mass	Mass error (u)	Mass error (ppm)	Score	Sequence	Modifications	Accession	All accessions (for this sequence)	Grouped accessions (for this sequence)	Shared accessions (for this sequence)	Description	Use in quantitation	Max fold change	Highest mean condition	Lowest mean condition	neat	5S	20S	5U	20U	neat	5S	20S	5U	20U	neat	5S	20S	5U	20U
2	40.84	3	682.369	2044.09			100	VFDEFKPLVEEPQNLIK		P02768	P02768			ALBU_HUMAN Serum albumin OS=Homo sapiens GN=ALB PE=1 SV=2	TRUE	11.5964	Neat	20 U	7.72846e+08	7.4138e+08	3.87409e+08	1.51419e+08	6.66453e+07	1.39195e+08	2.02195e+08	3.87409e+08	2.29454e+08	1.3163e+08	4	7	7	6	4
14	40.84	2	1023.05	2044.08			100	VFDEFKPLVEEPQNLIK		P02768	P02768			ALBU_HUMAN Serum albumin OS=Homo sapiens GN=ALB PE=1 SV=2	TRUE	13.9183	5 S	20 U	3.74349e+08	4.32312e+08	2.98733e+08	9.11682e+07	3.10607e+07	6.74229e+07	1.17904e+08	2.98733e+08	1.38153e+08	6.13475e+07	1	3	3	3	2
2241	40.871	4	512.028	2044.08			98.7805	VFDEFKPLVEEPQNLIK		P02768	P02768			ALBU_HUMAN Serum albumin OS=Homo sapiens GN=ALB PE=1 SV=2	TRUE	10.0103	5 S	20 U	674320	904430	614250	162586	90349.8	121450	246664	614250	246377	178448	1	0	1	0	1
29449	55.8362	3	682.37	2044.09			100	VFDEFKPLVEEPQNLIK		P02768	P02768			ALBU_HUMAN Serum albumin OS=Homo sapiens GN=ALB PE=1 SV=2	TRUE	20.048	20 S	20 U	14451.8	13441.8	14747	4203.05	735.582	2602.88	3665.97	14747	6369.13	1452.84	1	0	0	0	0
34391	76.9929	3	682.369	2044.08			95.122	VFDEFKPLVEEPQNLIK		P02768	P02768			ALBU_HUMAN Serum albumin OS=Homo sapiens GN=ALB PE=1 SV=2	TRUE	8.28392	5 S	20 U	118066	122680	86622.5	31735.2	14809.5	21264.4	33458.4	86622.5	48090.3	29249.9	0	0	1	1	0
35219	75.454	3	682.37	2044.09			100	VFDEFKPLVEEPQNLIK		P02768	P02768			ALBU_HUMAN Serum albumin OS=Homo sapiens GN=ALB PE=1 SV=2	TRUE	15.9332	5 S	20 U	339723	411630	222061	64815.8	25834.8	61186.6	112263	222061	98219.3	51025.9	2	3	4	3	2
8	34.1696	2	829.379	1656.74			100	QNCELFEQLGEYK		P02768	P02768			ALBU_HUMAN Serum albumin OS=Homo sapiens GN=ALB PE=1 SV=2	TRUE	10.2255	5 S	20 U	3.23936e+08	3.24416e+08	2.24417e+08	6.85353e+07	3.1726e+07	5.83431e+07	8.84774e+07	2.24417e+08	1.03856e+08	6.26616e+07	1	0	0	0	0
125	34.1857	3	553.255	1656.74			100	QNCELFEQLGEYK		P02768	P02768			ALBU_HUMAN Serum albumin OS=Homo sapiens GN=ALB PE=1 SV=2	TRUE	13.5372	Neat	20 U	2.39028e+07	1.8151e+07	1.11197e+07	3.6386e+06	1.76571e+06	4.30506e+06	4.95028e+06	1.11197e+07	5.51379e+06	3.48742e+06	1	0	0	0	0
15	30.0821	3	637.648	1909.92			100	RPCFSALEVDETYVPK		P02768	P02768			ALBU_HUMAN Serum albumin OS=Homo sapiens GN=ALB PE=1 SV=2	TRUE	13.7802	Neat	20 U	2.48307e+08	2.32776e+08	1.40191e+08	5.03458e+07	1.8019e+07	4.47218e+07	6.34845e+07	1.40191e+08	7.62919e+07	3.55891e+07	2	3	2	3	1
52	30.0821	2	955.967	1909.92			100	RPCFSALEVDETYVPK		P02768	P02768			ALBU_HUMAN Serum albumin OS=Homo sapiens GN=ALB PE=1 SV=2	TRUE	14.923	5 S	20 U	1.22431e+08	1.26685e+08	1.10693e+08	3.17819e+07	8.48924e+06	2.20507e+07	3.45506e+07	1.10693e+08	4.8161e+07	1.6767e+07	3	2	2	2	1
3340	30.0984	4	478.487	1909.92			100	RPCFSALEVDETYVPK		P02768	P02768			ALBU_HUMAN Serum albumin OS=Homo sapiens GN=ALB PE=1 SV=2	TRUE	20.8085	20 S	20 U	255416	314297	315425	67586.3	15158.4	46002.2	85717.6	315425	102418	29939.2	1	0	1	1	0
11067	31.5113	3	637.648	1909.92			100	RPCFSALEVDETYVPK		P02768	P02768			ALBU_HUMAN Serum albumin OS=Homo sapiens GN=ALB PE=1 SV=2	TRUE	45.9515	5 S	20 U	661872	774819	387175	279804	16861.7	119208	211315	387175	424004	33303.2	1	1	0	0	0
19	40.6718	3	633.669	1897.99			100	RHPYFYAPELLFFAK		P02768	P02768			ALBU_HUMAN Serum albumin OS=Homo sapiens GN=ALB PE=1 SV=2	TRUE	526.941	Neat	20 U	2.45539e+08	2.23991e+08	1.18243e+08	3.79953e+07	465972	4.42234e+07	6.10885e+07	1.18243e+08	5.75765e+07	920333	5	5	5	4	1
94	40.6875	4	475.503	1897.98			100	RHPYFYAPELLFFAK		P02768	P02768			ALBU_HUMAN Serum albumin OS=Homo sapiens GN=ALB PE=1 SV=2	TRUE	685.727	5 S	20 U	2.94048e+07	3.06671e+07	1.5926e+07	5.67777e+06	44722	5.29601e+06	8.36379e+06	1.5926e+07	8.60387e+06	88329.7	2	3	3	3	1
116	40.6718	2	949.999	1897.98			100	RHPYFYAPELLFFAK		P02768	P02768			ALBU_HUMAN Serum albumin OS=Homo sapiens GN=ALB PE=1 SV=2	TRUE	609.567	5 S	20 U	5.39947e+07	6.26042e+07	4.35587e+07	1.3728e+07	102703	9.72483e+06	1.70739e+07	4.35587e+07	2.08029e+07	202846	0	2	3	3	1
77458	48.7131	4	475.504	1897.99			98.7805	RHPYFYAPELLFFAK		P02768	P02768			ALBU_HUMAN Serum albumin OS=Homo sapiens GN=ALB PE=1 SV=2	TRUE	650.098	Neat	20 U	27104.7	22644.7	10644.1	2558.23	41.6933	4881.75	6175.86	10644.1	3876.64	82.3477	1	0	1	0	0
78697	47.807	4	475.504	1897.99			91.3462	RHPYFYAPELLFFAK		P02768	P02768			ALBU_HUMAN Serum albumin OS=Homo sapiens GN=ALB PE=1 SV=2	TRUE	21.952	Neat	20 U	25068.7	19943.7	7590.1	3066.85	1141.98	4515.05	5439.22	7590.1	4647.39	2255.5	0	0	1	0	0
105318	50.4598	4	475.504	1897.99			93.9024	RHPYFYAPELLFFAK		P02768	P02768			ALBU_HUMAN Serum albumin OS=Homo sapiens GN=ALB PE=1 SV=2	TRUE	Infinity	Neat	20 U	21688.1	21148.9	7704.98	2551.93	0	3906.19	5767.9	7704.98	3867.1	0	0	1	0	0	0
113120	51.2807	4	475.504	1897.99			98.7805	RHPYFYAPELLFFAK		P02768	P02768			ALBU_HUMAN Serum albumin OS=Homo sapiens GN=ALB PE=1 SV=2	TRUE	219.282	Neat	20 U	24203.7	18082.6	6034.07	1850.56	110.377	4359.26	4931.64	6034.07	2804.26	218.004	2	0	0	0	0
113523	74.6826	3	633.67	1897.99			100	RHPYFYAPELLFFAK		P02768	P02768			ALBU_HUMAN Serum albumin OS=Homo sapiens GN=ALB PE=1 SV=2	TRUE	144.354	5 S	20 U	49476.6	53081.3	16444.7	3109.7	367.715	8911.08	14476.8	16444.7	4712.31	726.268	1	1	1	0	0
228644	73.8281	3	633.671	1897.99			97.9167	RHPYFYAPELLFFAK		P02768	P02768			ALBU_HUMAN Serum albumin OS=Homo sapiens GN=ALB PE=1 SV=2	TRUE	Infinity	5 S	20 U	3224.21	4108.72	696.631	152.296	0	580.704	1120.56	696.631	230.784	0	0	1	0	0	0
24	46.7193	3	581.636	1741.89			100	HPYFYAPELLFFAK		P02768	P02768			ALBU_HUMAN Serum albumin OS=Homo sapiens GN=ALB PE=1 SV=2	TRUE	6.94469	5 S	20 U	1.09121e+08	1.67929e+08	1.22653e+08	4.23256e+07	2.41809e+07	1.96535e+07	4.5799e+07	1.22653e+08	6.41385e+07	4.77593e+07	3	4	5	3	4
49	46.7193	2	871.949	1741.88			100	HPYFYAPELLFFAK		P02768	P02768			ALBU_HUMAN Serum albumin OS=Homo sapiens GN=ALB PE=1 SV=2	TRUE	7.52685	20 S	20 U	6.06652e+07	1.26806e+08	1.31436e+08	3.89621e+07	1.74623e+07	1.09262e+07	3.45835e+07	1.31436e+08	5.90416e+07	3.44896e+07	1	3	2	3	3
30	34.1213	2	507.302	1012.59			100	LVAASQAALGL		P02768	P02768			ALBU_HUMAN Serum albumin OS=Homo sapiens GN=ALB PE=1 SV=2	TRUE	6.04418	5 S	20 U	3.20525e+07	3.77483e+07	3.07379e+07	1.20233e+07	6.24539e+06	5.77288e+06	1.0295e+07	3.07379e+07	1.82196e+07	1.23352e+07	0	0	0	0	1
189385	73.4571	2	507.304	1012.59			100	LVAASQAALGL		P02768	P02768			ALBU_HUMAN Serum albumin OS=Homo sapiens GN=ALB PE=1 SV=2	TRUE	Infinity	20 S	5 S	368.326	0	2728.5	1368.13	720.19	66.3382	0	2728.5	2073.22	1422.43	0	0	0	1	0
32	28.3564	3	489.952	1466.83			100	RHPDYSVVLLLR		P02768	P02768			ALBU_HUMAN Serum albumin OS=Homo sapiens GN=ALB PE=1 SV=2	TRUE	18.4883	Neat	20 U	1.00815e+08	8.77935e+07	5.37295e+07	2.51758e+07	5.45291e+06	1.81575e+07	2.39438e+07	5.37295e+07	3.81504e+07	1.077e+07	0	0	0	1	2
206	28.3564	2	734.424	1466.83			100	RHPDYSVVLLLR		P02768	P02768			ALBU_HUMAN Serum albumin OS=Homo sapiens GN=ALB PE=1 SV=2	TRUE	18.5949	Neat	20 U	1.74508e+07	1.69593e+07	1.66925e+07	6.9303e+06	938475	3.14302e+06	4.62527e+06	1.66925e+07	1.05019e+07	1.85357e+06	0	0	0	0	1
1137	28.3564	4	367.715	1466.83			100	RHPDYSVVLLLR		P02768	P02768			ALBU_HUMAN Serum albumin OS=Homo sapiens GN=ALB PE=1 SV=2	TRUE	29.2269	Neat	20 U	1.82077e+06	1.49629e+06	668708	451318	62297.7	327933	408080	668708	683909	123043	0	0	1	0	0
17422	32.0928	3	489.952	1466.83			100	RHPDYSVVLLLR		P02768	P02768			ALBU_HUMAN Serum albumin OS=Homo sapiens GN=ALB PE=1 SV=2	TRUE	47.9307	5 S	20 U	82121.4	101039	47053.5	23193	2108.02	14790.6	27556.1	47053.5	35145.7	4163.51	0	0	1	0	0
22113	35.2495	3	489.952	1466.83			100	RHPDYSVVLLLR		P02768	P02768			ALBU_HUMAN Serum albumin OS=Homo sapiens GN=ALB PE=1 SV=2	TRUE	83.9097	Neat	20 U	259700	203178	92632.5	29030.1	3094.99	46773.8	55412.3	92632.5	43991	6112.87	1	0	0	0	0
28597	37.868	3	489.952	1466.83			100	RHPDYSVVLLLR		P02768	P02768			ALBU_HUMAN Serum albumin OS=Homo sapiens GN=ALB PE=1 SV=2	TRUE	337.714	Neat	20 U	37346.2	35067.3	16101.8	4512.12	110.585	6726.32	9563.84	16101.8	6837.48	218.416	0	1	0	0	0
81386	44.7166	3	489.952	1466.84			100	RHPDYSVVLLLR		P02768	P02768			ALBU_HUMAN Serum albumin OS=Homo sapiens GN=ALB PE=1 SV=2	TRUE	63.0231	Neat	20 U	16978.4	12711.2	2985.32	978.28	269.4	3057.93	3466.7	2985.32	1482.44	532.087	1	0	0	0	0
87092	51.1535	3	489.953	1466.84			100	RHPDYSVVLLLR		P02768	P02768			ALBU_HUMAN Serum albumin OS=Homo sapiens GN=ALB PE=1 SV=2	TRUE	354.062	Neat	20 U	12461.3	8205.47	4616.41	1074.65	35.1953	2244.37	2237.86	4616.41	1628.49	69.5137	0	1	0	0	0
103872	46.2525	3	489.952	1466.84			100	RHPDYSVVLLLR		P02768	P02768			ALBU_HUMAN Serum albumin OS=Homo sapiens GN=ALB PE=1 SV=2	TRUE	194.021	Neat	20 U	27504.3	18476.5	7169.73	749.884	141.76	4953.72	5039.06	7169.73	1136.34	279.987	0	0	1	0	0
109897	49.2972	3	489.952	1466.84			100	RHPDYSVVLLLR		P02768	P02768			ALBU_HUMAN Serum albumin OS=Homo sapiens GN=ALB PE=1 SV=2	TRUE	405.378	Neat	20 U	28765.7	23159.5	11133.6	2669.69	70.9603	5180.92	6316.26	11133.6	4045.53	140.153	2	0	0	0	0
110592	50.3256	3	489.952	1466.83			100	RHPDYSVVLLLR		P02768	P02768			ALBU_HUMAN Serum albumin OS=Homo sapiens GN=ALB PE=1 SV=2	TRUE	103.428	Neat	20 U	15968	13262.7	6183.61	1573.13	154.388	2875.95	3617.12	6183.61	2383.86	304.929	0	1	0	0	0
132414	57.528	3	489.953	1466.84			100	RHPDYSVVLLLR		P02768	P02768			ALBU_HUMAN Serum albumin OS=Homo sapiens GN=ALB PE=1 SV=2	TRUE	Infinity	Neat	20 U	16641.1	12405.5	4517.87	804.378	0	2997.18	3383.34	4517.87	1218.92	0	2	1	0	0	0
45	31.9415	3	644.683	1931.03			100	SLHTLFGDKLCTVATLR		P02768	P02768			ALBU_HUMAN Serum albumin OS=Homo sapiens GN=ALB PE=1 SV=2	TRUE	1601.43	Neat	20 U	1.50558e+08	9.14013e+07	4.01258e+07	9.00806e+06	94014.7	2.71166e+07	2.49277e+07	4.01258e+07	1.36504e+07	185687	3	3	2	1	0
69	31.9648	4	483.764	1931.03			98.7805	SLHTLFGDKLCTVATLR		P02768	P02768			ALBU_HUMAN Serum albumin OS=Homo sapiens GN=ALB PE=1 SV=2	TRUE	1817.08	Neat	20 U	6.55009e+07	4.04649e+07	1.73749e+07	4.10883e+06	36047.4	1.17972e+07	1.10359e+07	1.73749e+07	6.22635e+06	71196.6	2	2	1	0	0
396	31.9415	2	966.52	1931.03			100	SLHTLFGDKLCTVATLR		P02768	P02768			ALBU_HUMAN Serum albumin OS=Homo sapiens GN=ALB PE=1 SV=2	TRUE	4490.52	Neat	20 U	2.41175e+07	1.39286e+07	1.07133e+07	1.90255e+06	5370.76	4.34374e+06	3.79872e+06	1.07133e+07	2.88304e+06	10607.7	1	2	1	0	0
9282	32.8217	2	966.519	1931.02			100	SLHTLFGDKLCTVATLR		P02768	P02768			ALBU_HUMAN Serum albumin OS=Homo sapiens GN=ALB PE=1 SV=2	TRUE	Infinity	Neat	20 U	376212	229268	138190	12098.9	0	67758.5	62527.9	138190	18334.2	0	0	0	1	0	0
55	14.7662	3	696.284	2085.83			100	VHTECCHGDLLECADDR		P02768	P02768			ALBU_HUMAN Serum albumin OS=Homo sapiens GN=ALB PE=1 SV=2	TRUE	3.90333	Neat	20 U	3.71835e+07	3.64553e+07	2.794e+07	1.06688e+07	9.5261e+06	6.69701e+06	9.94239e+06	2.794e+07	1.61671e+07	1.88148e+07	2	1	2	3	3
84	14.7662	4	522.465	2085.83			98.7805	VHTECCHGDLLECADDR		P02768	P02768			ALBU_HUMAN Serum albumin OS=Homo sapiens GN=ALB PE=1 SV=2	TRUE	4.08233	Neat	20 U	1.59503e+07	1.52304e+07	1.1411e+07	4.45983e+06	3.90715e+06	2.87276e+06	4.15376e+06	1.1411e+07	6.75825e+06	7.71695e+06	2	1	1	2	2
278	14.7662	2	1043.92	2085.83			100	VHTECCHGDLLECADDR		P02768	P02768			ALBU_HUMAN Serum albumin OS=Homo sapiens GN=ALB PE=1 SV=2	TRUE	3.80043	20 S	5 U	6.40283e+06	7.68203e+06	1.02436e+07	2.69538e+06	2.75256e+06	1.1532e+06	2.09511e+06	1.02436e+07	4.08447e+06	5.43654e+06	1	1	1	1	2
87	20.7826	3	588.279	1761.81			100	AQYLQQCPFEDHVK		P02768	P02768			ALBU_HUMAN Serum albumin OS=Homo sapiens GN=ALB PE=1 SV=2	TRUE	2.82909	5 S	5 U	1.16324e+07	1.50948e+07	1.20064e+07	5.33556e+06	7.1501e+06	2.09508e+06	4.11677e+06	1.20064e+07	8.08528e+06	1.4122e+07	0	1	1	1	1
535	20.7826	2	881.914	1761.81			100	AQYLQQCPFEDHVK		P02768	P02768			ALBU_HUMAN Serum albumin OS=Homo sapiens GN=ALB PE=1 SV=2	TRUE	2.34037	20 S	5 U	2.3136e+06	3.27416e+06	3.56005e+06	1.52115e+06	2.12511e+06	416697	892957	3.56005e+06	2.30509e+06	4.19726e+06	1	1	1	0	1
97	44.3037	2	820.866	1639.72			100	QNCELFEQLGEYK	[1] pyro-glu q	P02768	P02768			ALBU_HUMAN Serum albumin OS=Homo sapiens GN=ALB PE=1 SV=2	TRUE	8.78216	Neat	20 U	2.76963e+07	2.63788e+07	2.14246e+07	6.60385e+06	3.1537e+06	4.9883e+06	7.19425e+06	2.14246e+07	1.00072e+07	6.22883e+06	1	2	2	2	0
12977	37.0637	2	820.865	1639.72			100	QNCELFEQLGEYK	[1] pyro-glu q	P02768	P02768			ALBU_HUMAN Serum albumin OS=Homo sapiens GN=ALB PE=1 SV=2	TRUE	531.539	Neat	20 U	132540	106252	77234.8	6341.04	249.352	23871.5	28977.8	77234.8	9608.95	492.492	0	0	1	0	0
99	15.9001	3	566.594	1696.76			100	QEPERNECFLQHK	[1] pyro-glu q	P02768	P02768			ALBU_HUMAN Serum albumin OS=Homo sapiens GN=ALB PE=1 SV=2	TRUE	45.7366	Neat	20 U	1.83428e+07	1.83104e+07	1.12029e+07	4.16955e+06	401052	3.30366e+06	4.99376e+06	1.12029e+07	6.31837e+06	792111	0	2	0	1	1
105	16.3936	3	666.314	1995.92			100	NECFLQHKDDNPNLPR		P02768	P02768			ALBU_HUMAN Serum albumin OS=Homo sapiens GN=ALB PE=1 SV=2	TRUE	536.785	5 S	20 U	2.37903e+07	2.46053e+07	1.51162e+07	4.43889e+06	45838.4	4.2848e+06	6.71057e+06	1.51162e+07	6.72651e+06	90534.6	1	1	2	1	0
1197	16.3719	2	998.966	1995.92			100	NECFLQHKDDNPNLPR		P02768	P02768			ALBU_HUMAN Serum albumin OS=Homo sapiens GN=ALB PE=1 SV=2	TRUE	5740.2	20 S	20 U	1.6728e+06	2.18199e+06	2.54014e+06	539137	442.519	301284	595089	2.54014e+06	816986	874.012	1	0	1	0	0
123	33.8832	3	437.918	1310.73			100	HPDYSVVLLLR		P02768	P02768			ALBU_HUMAN Serum albumin OS=Homo sapiens GN=ALB PE=1 SV=2	TRUE	7.691	20 S	5 U	1.62059e+07	1.42841e+07	1.66106e+07	2.15974e+06	3.2112e+06	2.91879e+06	3.89568e+06	1.66106e+07	3.27278e+06	6.34238e+06	1	0	0	0	1
134	38.4006	3	754.012	2259.01			100	EFNAETFTFHADICTLSEK		P02768	P02768			ALBU_HUMAN Serum albumin OS=Homo sapiens GN=ALB PE=1 SV=2	TRUE	7.43568	20 S	Neat	2.54014e+06	1.0768e+07	1.88877e+07	1.38799e+07	9.8755e+06	457498	2.93675e+06	1.88877e+07	2.10331e+07	1.95049e+07	1	4	4	2	2
949	38.4006	2	1130.51	2259.01			100	EFNAETFTFHADICTLSEK		P02768	P02768			ALBU_HUMAN Serum albumin OS=Homo sapiens GN=ALB PE=1 SV=2	TRUE	18.4134	20 S	Neat	246744	1.4002e+06	4.54341e+06	3.10048e+06	2.1195e+06	44440.3	381875	4.54341e+06	4.69833e+06	4.18619e+06	1	1	2	2	1
14864	37.8	3	754.012	2259.01			95.9184	EFNAETFTFHADICTLSEK		P02768	P02768			ALBU_HUMAN Serum albumin OS=Homo sapiens GN=ALB PE=1 SV=2	TRUE	2.80864	5 S	20 U	47745.6	48335.5	41742.3	25593.3	17209.5	8599.32	13182.5	41742.3	38783	33990.3	0	0	1	0	0
15412	41.3989	3	754.011	2259.01			97.5309	EFNAETFTFHADICTLSEK		P02768	P02768			ALBU_HUMAN Serum albumin OS=Homo sapiens GN=ALB PE=1 SV=2	TRUE	56.6419	20 S	Neat	4195.16	43113.7	237622	80485.1	45933.1	755.578	11758.3	237622	121964	90721.8	0	0	1	0	0
53262	57.2099	3	754.014	2259.02			100	EFNAETFTFHADICTLSEK		P02768	P02768			ALBU_HUMAN Serum albumin OS=Homo sapiens GN=ALB PE=1 SV=2	TRUE	13.6278	20 S	Neat	8447.45	33617.3	115120	54985.8	31191.4	1521.44	9168.38	115120	83323.3	61605.6	0	0	1	0	0
75113	64.8383	3	754.014	2259.02			98.7805	EFNAETFTFHADICTLSEK		P02768	P02768			ALBU_HUMAN Serum albumin OS=Homo sapiens GN=ALB PE=1 SV=2	TRUE	2.56593	20 S	Neat	33645.8	38714.6	86333	63892.5	41823.5	6059.85	10558.6	86333	96820.1	82604.9	0	0	1	0	0
93787	65.6471	3	754.014	2259.02			93.75	EFNAETFTFHADICTLSEK		P02768	P02768			ALBU_HUMAN Serum albumin OS=Homo sapiens GN=ALB PE=1 SV=2	TRUE	2.44536	20 S	Neat	15393.5	17507.2	37642.7	27575.8	19177.4	2772.48	4774.71	37642.7	41787.2	37876.9	0	0	1	0	0
96131	61.9198	3	754.015	2259.02			96.4286	EFNAETFTFHADICTLSEK		P02768	P02768			ALBU_HUMAN Serum albumin OS=Homo sapiens GN=ALB PE=1 SV=2	TRUE	2.54363	20 S	Neat	8481.93	9016.33	21574.9	13458.7	10244.5	1527.65	2459.01	21574.9	20394.8	20233.7	0	0	1	0	0
155	32.8217	2	749.375	1496.74			100	FSALEVDETYVPK		P02768	P02768			ALBU_HUMAN Serum albumin OS=Homo sapiens GN=ALB PE=1 SV=2	TRUE	3.55136	5 S	5 U	1.17526e+07	1.63707e+07	1.3855e+07	4.6097e+06	6.86483e+06	2.11673e+06	4.46476e+06	1.3855e+07	6.98536e+06	1.35586e+07	0	0	0	1	0
367	46.7193	2	482.778	963.541			96.875	PELLFFAK		P02768	P02768			ALBU_HUMAN Serum albumin OS=Homo sapiens GN=ALB PE=1 SV=2	TRUE	8.09719	5 S	20 U	3.37101e+06	5.13565e+06	3.82443e+06	1.3499e+06	634251	607143	1.40064e+06	3.82443e+06	2.04559e+06	1.2527e+06	1	0	0	0	0
399	34.0579	2	679.817	1357.62			100	AVMDDFAAFVEK	[3] oxidation of m	P02768	P02768			ALBU_HUMAN Serum albumin OS=Homo sapiens GN=ALB PE=1 SV=2	TRUE	14.0953	5 S	20 U	4.49966e+06	6.04258e+06	1.8374e+06	813813	428696	810420	1.64798e+06	1.8374e+06	1.23322e+06	846710	0	0	1	0	0
468	33.6723	2	679.818	1357.62			100	AVMDDFAAFVEK	[3] oxidation of m	P02768	P02768			ALBU_HUMAN Serum albumin OS=Homo sapiens GN=ALB PE=1 SV=2	TRUE	5.25647	5 S	20 U	3.44853e+06	4.66062e+06	1.71241e+06	1.20264e+06	886644	621104	1.27108e+06	1.71241e+06	1.82243e+06	1.7512e+06	0	0	1	0	0
9180	33.6723	3	453.548	1357.62			100	AVMDDFAAFVEK	[3] oxidation of m	P02768	P02768			ALBU_HUMAN Serum albumin OS=Homo sapiens GN=ALB PE=1 SV=2	TRUE	81.208	5 S	20 U	56631.8	73439.6	21740.6	2072.54	904.339	10199.8	20029.1	21740.6	3140.64	1786.15	0	0	1	0	0
466	28.3333	3	504.618	1510.83			100	VPQVSTPTLVEVSR		P02768	P02768			ALBU_HUMAN Serum albumin OS=Homo sapiens GN=ALB PE=1 SV=2	TRUE	5.73253	5 S	20 U	3.66354e+06	4.22631e+06	1.66914e+06	744173	737251	659830	1.15264e+06	1.66914e+06	1.12769e+06	1.45613e+06	1	0	0	1	0
493	52.9782	2	754.897	1507.78			100	YFYAPELLFFAK		P02768	P02768			ALBU_HUMAN Serum albumin OS=Homo sapiens GN=ALB PE=1 SV=2	TRUE	10.0775	20 S	5 U	896172	2.51484e+06	7.47503e+06	741753	987763	161407	685868	7.47503e+06	1.12402e+06	1.95092e+06	1	0	0	0	0
6150	52.9983	3	503.599	1507.77			100	YFYAPELLFFAK		P02768	P02768			ALBU_HUMAN Serum albumin OS=Homo sapiens GN=ALB PE=1 SV=2	TRUE	29.6981	20 S	5 U	19431.2	60696.9	195472	6581.96	11666.4	3499.7	16553.8	195472	9974.03	23042.1	0	0	2	0	0
589	29.4203	3	709	2123.98			100	AAFTECCQAADKAACLLPK		P02768	P02768			ALBU_HUMAN Serum albumin OS=Homo sapiens GN=ALB PE=1 SV=2	TRUE	193.167	Neat	20 U	3.06241e+07	1.00304e+07	2.21373e+06	238410	158537	5.51562e+06	2.73558e+06	2.21373e+06	361277	313124	3	2	2	0	0
6751	29.3976	2	1063	2123.98			100	AAFTECCQAADKAACLLPK		P02768	P02768			ALBU_HUMAN Serum albumin OS=Homo sapiens GN=ALB PE=1 SV=2	TRUE	1798.54	Neat	20 U	2.55078e+06	800933	191503	5315.98	1418.25	459414	218437	191503	8055.62	2801.17	2	1	1	0	0
783	36.6625	4	514.529	2054.09			100	RHPYFYAPELLFFAKR		P02768	P02768			ALBU_HUMAN Serum albumin OS=Homo sapiens GN=ALB PE=1 SV=2	TRUE	11231.1	20 S	20 U	2974.8	240426	3.23154e+06	423565	287.732	535.783	65571	3.23154e+06	641853	568.295	0	0	1	2	0
968	37.018	4	514.529	2054.09			100	RHPYFYAPELLFFAKR		P02768	P02768			ALBU_HUMAN Serum albumin OS=Homo sapiens GN=ALB PE=1 SV=2	TRUE	4252.21	5 S	20 U	4.94243e+06	7.00313e+06	1.00789e+06	47416.6	1646.94	890167	1.90995e+06	1.00789e+06	71853.1	3252.84	4	4	4	1	0
4055	36.6736	3	685.702	2054.08			100	RHPYFYAPELLFFAKR		P02768	P02768			ALBU_HUMAN Serum albumin OS=Homo sapiens GN=ALB PE=1 SV=2	TRUE	232.177	20 S	20 U	27876.9	52768.2	690060	92092.9	2972.13	5020.82	14391.4	690060	139554	5870.2	0	1	1	1	0
5706	37.018	3	685.702	2054.09			100	RHPYFYAPELLFFAKR		P02768	P02768			ALBU_HUMAN Serum albumin OS=Homo sapiens GN=ALB PE=1 SV=2	TRUE	1090.61	5 S	20 U	734251	1.11871e+06	161013	5582.24	1025.77	132244	305104	161013	8459.1	2025.97	1	2	0	0	0
9438	35.8645	4	514.528	2054.08			100	RHPYFYAPELLFFAKR		P02768	P02768			ALBU_HUMAN Serum albumin OS=Homo sapiens GN=ALB PE=1 SV=2	TRUE	Infinity	5 U	Neat	0	0	0	46535.1	0	0	0	0	70517.5	0	0	0	0	1	0
1112	28.6699	2	742.42	1482.83			97.5904	KVPQVSTPTLVEVS		P02768	P02768			ALBU_HUMAN Serum albumin OS=Homo sapiens GN=ALB PE=1 SV=2	TRUE	21.8483	Neat	20 U	5.09622e+06	4.63272e+06	2.0188e+06	503810	233254	917865	1.26347e+06	2.0188e+06	763453	460697	0	0	1	0	0
1251	53.0409	2	820.395	1638.78			100	DVFLGMFLYEYAR	[6] oxidation of m	P02768	P02768			ALBU_HUMAN Serum albumin OS=Homo sapiens GN=ALB PE=1 SV=2	TRUE	4.40288	20 S	20 U	1.13649e+06	1.45924e+06	1.73803e+06	599927	394749	204690	397976	1.73803e+06	909106	779663	1	0	0	0	0
9646	53.0409	3	547.266	1638.78			100	DVFLGMFLYEYAR	[6] oxidation of m	P02768	P02768			ALBU_HUMAN Serum albumin OS=Homo sapiens GN=ALB PE=1 SV=2	TRUE	3.97549	5 S	20 U	77969.2	112883	93725.8	38815	28394.7	14042.8	30786.3	93725.8	58818.7	56081.8	0	1	1	1	0
1368	36.8518	3	698.674	2093			100	IAFAQYLQQCPFEDHVK		P02768	P02768			ALBU_HUMAN Serum albumin OS=Homo sapiens GN=ALB PE=1 SV=2	TRUE	2.54294	Neat	20 U	917769	769848	830772	485813	360909	165297	209959	830772	736180	712825	1	1	1	0	1
1486	36.7618	2	768.88	1535.74			94.7917	LVRPEVDVMCTAF		P02768	P02768			ALBU_HUMAN Serum albumin OS=Homo sapiens GN=ALB PE=1 SV=2	TRUE	7.80009	20 U	Neat	192429	269689	211057	1.49784e+06	1.50096e+06	34657.9	73551.9	211057	2.26976e+06	2.96453e+06	0	0	1	0	1
1530	38.3278	2	631.815	1261.61			100	LGMFLYEYAR		P02768	P02768			ALBU_HUMAN Serum albumin OS=Homo sapiens GN=ALB PE=1 SV=2	TRUE	2.68075	20 U	Neat	209913	369494	497016	272083	562723	37806.8	100771	497016	412304	1.11143e+06	0	0	0	1	0
1595	23.2118	2	706.889	1411.76			100	PQVSTPTLVEVSR		P02768	P02768			ALBU_HUMAN Serum albumin OS=Homo sapiens GN=ALB PE=1 SV=2	TRUE	16.8797	Neat	20 U	3.38611e+06	3.02505e+06	1.4842e+06	526611	200603	609862	825016	1.4842e+06	798004	396207	1	0	0	0	0
1654	36.0338	2	877.918	1753.82			100	PCFSALEVDETYVPK		P02768	P02768			ALBU_HUMAN Serum albumin OS=Homo sapiens GN=ALB PE=1 SV=2	TRUE	5.26592	Neat	20 U	1.59847e+06	1.52e+06	1.24538e+06	514972	303550	287896	414546	1.24538e+06	780368	599537	0	1	1	0	0
8136	36.057	3	585.615	1753.82			100	PCFSALEVDETYVPK		P02768	P02768			ALBU_HUMAN Serum albumin OS=Homo sapiens GN=ALB PE=1 SV=2	TRUE	130.753	Neat	20 U	124274	100756	84093.2	967.369	950.45	22382.7	27479.1	84093.2	1465.91	1877.22	1	0	0	0	0
1997	13.5226	3	554.913	1661.72			100	YKAAFTECCQAADK		P02768	P02768			ALBU_HUMAN Serum albumin OS=Homo sapiens GN=ALB PE=1 SV=2	TRUE	3133.07	Neat	20 U	2.20383e+06	165744	16610.8	2379.1	703.41	396926	45203.1	16610.8	3605.19	1389.29	1	0	1	0	0
2227	13.7425	2	470.728	939.44			92.6316	DDNPNLPR		P02768	P02768			ALBU_HUMAN Serum albumin OS=Homo sapiens GN=ALB PE=1 SV=2	TRUE	15.7366	5 S	20 U	291003	306836	190034	62211.3	19498.3	52411.7	83683	190034	94272.4	38510.8	0	1	0	0	0
2356	52.165	3	710.701	2129.08			100	AEDYLSVVLNQLCVLHEK		P02768	P02768			ALBU_HUMAN Serum albumin OS=Homo sapiens GN=ALB PE=1 SV=2	TRUE	2.84632	20 S	Neat	200187	459609	569796	264012	412885	36055.1	125348	569796	400072	815482	0	1	1	1	0
3102	23.2244	4	410.739	1638.93			98.7805	KVPQVSTPTLVEVSR		P02768	P02768			ALBU_HUMAN Serum albumin OS=Homo sapiens GN=ALB PE=1 SV=2	TRUE	22.267	Neat	20 U	514926	429325	220933	83617.6	23125.1	92741.7	117089	220933	126711	45674	1	1	0	0	0
75168	39.5545	3	547.317	1638.93			91.3462	KVPQVSTPTLVEVSR		P02768	P02768			ALBU_HUMAN Serum albumin OS=Homo sapiens GN=ALB PE=1 SV=2	TRUE	Infinity	5 S	20 U	5783.19	6342.84	3213.55	263.686	0	1041.59	1729.87	3213.55	399.579	0	0	1	0	0	0
3149	43.3171	2	780.4	1558.79			100	PADLPSLAADFVESK		P02768	P02768			ALBU_HUMAN Serum albumin OS=Homo sapiens GN=ALB PE=1 SV=2	TRUE	6.83558	5 S	20 U	720198	876118	623414	269186	128170	129713	238942	623414	407914	253147	1	0	0	0	1
7580	43.2951	3	520.603	1558.79			100	PADLPSLAADFVESK		P02768	P02768			ALBU_HUMAN Serum albumin OS=Homo sapiens GN=ALB PE=1 SV=2	TRUE	13.7961	5 S	20 U	135069	155567	105666	26327.9	11276.2	24326.8	42427.6	105666	39896.2	22271.4	0	1	0	0	0
3291	19.7258	3	564.6	1690.78			95.6522	QYLQQCPFEDHVK		P02768	P02768			ALBU_HUMAN Serum albumin OS=Homo sapiens GN=ALB PE=1 SV=2	TRUE	2.35039	5 S	Neat	56709.5	133289	99770.8	132940	130175	10213.8	36351.8	99770.8	201452	257107	0	1	0	0	0
17353	19.7258	2	846.394	1690.77			100	QYLQQCPFEDHVK		P02768	P02768			ALBU_HUMAN Serum albumin OS=Homo sapiens GN=ALB PE=1 SV=2	TRUE	7.61151	5 U	Neat	2881.59	5511.47	21354.8	21933.2	18517	518.994	1503.13	21354.8	33236.7	36572.6	0	0	0	1	0
3386	49.8938	2	820.879	1639.74			100	CFSALEVDETYVPK	[1] pyro-cmc	P02768	P02768			ALBU_HUMAN Serum albumin OS=Homo sapiens GN=ALB PE=1 SV=2	TRUE	19.1368	20 S	5 U	214495	438954	756035	39506.8	46982.2	38632	119715	756035	59866.9	92793.8	0	1	1	0	0
3629	16.3719	3	628.299	1881.88			100	ECFLQHKDDNPNLPR		P02768	P02768			ALBU_HUMAN Serum albumin OS=Homo sapiens GN=ALB PE=1 SV=2	TRUE	105.636	5 S	20 U	436876	443091	252858	64586.3	4194.52	78684.4	120843	252858	97871.5	8284.52	1	0	1	0	0
3820	12.1592	3	543.247	1626.72			100	ADDKETCFAEEGKK		P02768	P02768			ALBU_HUMAN Serum albumin OS=Homo sapiens GN=ALB PE=1 SV=2	TRUE	69.3883	Neat	20 U	593063	451499	161258	69766.6	8547.03	106815	123137	161258	105721	16881.1	1	0	0	0	0
4508	12.1812	4	407.687	1626.72			98.7805	ADDKETCFAEEGKK		P02768	P02768			ALBU_HUMAN Serum albumin OS=Homo sapiens GN=ALB PE=1 SV=2	TRUE	68.0018	Neat	20 U	306513	223294	81317.6	35283.2	4507.43	55205.2	60898.7	81317.6	53466.7	8902.54	0	0	1	0	0
3976	30.4715	3	660.979	1979.92			100	AFAQYLQQCPFEDHVK		P02768	P02768			ALBU_HUMAN Serum albumin OS=Homo sapiens GN=ALB PE=1 SV=2	TRUE	12.2387	20 U	Neat	23411.5	30060.8	32043.7	249337	286527	4216.58	8198.43	32043.7	377836	565915	0	0	0	0	1
4164	41.0762	2	776.899	1551.78			100	RHPYFYAPELLF		P02768	P02768			ALBU_HUMAN Serum albumin OS=Homo sapiens GN=ALB PE=1 SV=2	TRUE	3.28979	5 U	Neat	145494	317427	321333	478644	395502	26204.4	86571.3	321333	725317	781149	0	1	0	1	0
4170	41.9889	3	550.969	1649.89			100	AEFAEVSKLVTDLTK		P02768	P02768			ALBU_HUMAN Serum albumin OS=Homo sapiens GN=ALB PE=1 SV=2	TRUE	178.002	5 S	20 U	371080	448936	107966	4718.71	2522.09	66834.2	122437	107966	7150.54	4981.33	0	1	0	0	0
4209	40.8104	2	899.981	1797.95			100	DEFKPLVEEPQNLIK		P02768	P02768			ALBU_HUMAN Serum albumin OS=Homo sapiens GN=ALB PE=1 SV=2	TRUE	13.5476	Neat	20 U	1.06719e+06	887713	524372	189924	78773.5	192209	242104	524372	287803	155584	0	0	1	0	0
4276	15.5648	3	562.278	1683.81			98.7805	YICENQDSISSKLK		P02768	P02768			ALBU_HUMAN Serum albumin OS=Homo sapiens GN=ALB PE=1 SV=2	TRUE	486.14	Neat	20 U	306266	261412	123781	14016.6	629.996	55160.7	71294.3	123781	21240.1	1244.29	1	0	1	0	0
4784	32.9039	3	580.605	1738.79			100	CTAFHDNEETFLKK		P02768	P02768			ALBU_HUMAN Serum albumin OS=Homo sapiens GN=ALB PE=1 SV=2	TRUE	32.8414	Neat	20 U	530850	408171	274769	82583.3	16164	95609.8	111320	274769	125143	31925.3	1	0	1	0	0
12773	16.3936	2	870.404	1738.79			100	CTAFHDNEETFLKK		P02768	P02768			ALBU_HUMAN Serum albumin OS=Homo sapiens GN=ALB PE=1 SV=2	TRUE	3.28693	20 S	Neat	17754.8	23074.6	58358.7	20844.2	20691.9	3197.76	6293.09	58358.7	31586.5	40868.3	0	0	0	0	1
4992	36.6397	3	725.067	2172.18			100	KVFDEFKPLVEEPQNLIK		P02768	P02768			ALBU_HUMAN Serum albumin OS=Homo sapiens GN=ALB PE=1 SV=2	TRUE	34.6329	5 S	20 U	197613	606274	165821	113801	17505.7	35591.4	165348	165821	172450	34575.3	1	1	1	1	0
5009	58.2721	3	541.935	1622.78			100	DVFLGMFLYEYAR		P02768	P02768			ALBU_HUMAN Serum albumin OS=Homo sapiens GN=ALB PE=1 SV=2	TRUE	16.4656	20 S	Neat	30505.3	77029.6	502288	343074	294374	5494.22	21008.1	502288	519881	581414	0	1	2	3	1
69014	75.0231	3	541.933	1622.78			100	DVFLGMFLYEYAR		P02768	P02768			ALBU_HUMAN Serum albumin OS=Homo sapiens GN=ALB PE=1 SV=2	TRUE	36.9441	20 S	Neat	1281.17	2946.88	47331.8	37502.5	32946.9	230.748	803.697	47331.8	56829.8	65072.9	0	0	1	1	2
80197	66.7976	2	812.4	1622.79			100	DVFLGMFLYEYAR		P02768	P02768			ALBU_HUMAN Serum albumin OS=Homo sapiens GN=ALB PE=1 SV=2	TRUE	2.22042	20 S	5 S	38402.2	26946.6	59832.7	55392.5	48697.1	6916.5	7349.1	59832.7	83939.5	96180.8	0	0	1	0	0
5167	12.8544	2	773.902	1545.79			100	LKECCEKPLLEK		P02768	P02768			ALBU_HUMAN Serum albumin OS=Homo sapiens GN=ALB PE=1 SV=2	TRUE	120.821	Neat	20 U	260340	152953	73944.8	16122.6	2154.76	46889.1	41714.7	73944.8	24431.5	4255.84	0	0	0	0	1
5542	18.1293	2	613.805	1225.6			100	FKDLGEENFK		P02768	P02768			ALBU_HUMAN Serum albumin OS=Homo sapiens GN=ALB PE=1 SV=2	TRUE	12.1747	Neat	20 U	599401	542203	379692	71228.7	49233.4	107956	147874	379692	107937	97240	1	1	1	0	0
5955	18.6731	2	675.819	1349.62			100	AFHDNEETFLK		P02768	P02768			ALBU_HUMAN Serum albumin OS=Homo sapiens GN=ALB PE=1 SV=2	TRUE	19.8573	5 U	5 S	6423.54	5239.27	9056.78	104038	71085.8	1156.93	1428.9	9056.78	157655	140400	0	0	0	0	1
6106	28.0792	3	783.681	2348.02			100	LCTVATLRETYGEMADCCAK		P02768	P02768			ALBU_HUMAN Serum albumin OS=Homo sapiens GN=ALB PE=1 SV=2	TRUE	1345.69	Neat	5 U	705497	307915	64472.8	524.265	1211.42	127065	83977.1	64472.8	794.449	2392.65	1	0	1	0	0
6123	20.4949	3	678.052	2031.13			100	YTKKVPQVSTPTLVEVSR		P02768	P02768			ALBU_HUMAN Serum albumin OS=Homo sapiens GN=ALB PE=1 SV=2	TRUE	39.9465	5 S	20 U	431281	448804	90920.6	47271.3	11235.1	77676.8	122402	90920.6	71633	22190.3	1	1	0	0	0
6249	48.839	2	959.004	1915.99			100	VFDEFKPLVEEPQNLI		P02768	P02768			ALBU_HUMAN Serum albumin OS=Homo sapiens GN=ALB PE=1 SV=2	TRUE	3.19182	5 S	20 U	180349	410138	283336	166399	128497	32482.2	111856	283336	252154	253792	1	1	1	1	1
6967	17.5242	3	569.61	1705.81			94.697	TFHADICTLSEKER		P02768	P02768			ALBU_HUMAN Serum albumin OS=Homo sapiens GN=ALB PE=1 SV=2	TRUE	90.7123	Neat	20 U	200989	163422	85350.3	22431.2	2215.67	36199.5	44569.7	85350.3	33991.4	4376.14	1	0	0	0	0
6975	36.8518	3	649.346	1945.02			100	FDEFKPLVEEPQNLIK		P02768	P02768			ALBU_HUMAN Serum albumin OS=Homo sapiens GN=ALB PE=1 SV=2	TRUE	9.51007	Neat	20 U	143491	91821.9	119409	15311.8	15088.3	25843.8	25042.4	119409	23202.9	29800.7	1	0	1	0	0
7272	51.3285	3	767.374	2299.1			100	NYAEAKDVFLGMFLYEYAR		P02768	P02768			ALBU_HUMAN Serum albumin OS=Homo sapiens GN=ALB PE=1 SV=2	TRUE	4.7155	20 S	Neat	56721	201730	267468	103902	59136.3	10215.9	55017.4	267468	157450	116799	1	1	1	1	1
8570	32.7186	2	726.344	1450.67			100	TAFHDNEETFLK		P02768	P02768			ALBU_HUMAN Serum albumin OS=Homo sapiens GN=ALB PE=1 SV=2	TRUE	19.5221	20 S	Neat	5320.74	6220.55	103872	30896.3	8816.22	958.303	1696.52	103872	46819	17412.8	0	0	1	0	0
9236	54.3209	2	782.365	1562.72			100	YLQQCPFEDHVK		P02768	P02768			ALBU_HUMAN Serum albumin OS=Homo sapiens GN=ALB PE=1 SV=2	TRUE	8.77373	20 S	Neat	27479.4	175550	241097	114945	44640	4949.23	47877.3	241097	174183	88167.8	1	0	0	1	0
9331	26.6992	3	637.301	1908.88			100	FAQYLQQCPFEDHVK		P02768	P02768			ALBU_HUMAN Serum albumin OS=Homo sapiens GN=ALB PE=1 SV=2	TRUE	8.9943	5 S	20 U	44145.1	156182	34394.5	43392.3	17364.5	7950.85	42595.1	34394.5	65754.9	34296.4	0	1	0	0	0
9388	31.9086	2	797.843	1593.67			100	CTAFHDNEETFLK	[1] pyro-cmc	P02768	P02768			ALBU_HUMAN Serum albumin OS=Homo sapiens GN=ALB PE=1 SV=2	TRUE	4.18455	20 U	Neat	36232.9	61255.8	49673.9	51335.7	151619	6525.81	16706.2	49673.9	77792.1	299459	0	0	0	0	1
10138	45.7505	2	1121.51	2241			100	EFNAETFTFHADICTLSEK	[1] pyro-glu e	P02768	P02768			ALBU_HUMAN Serum albumin OS=Homo sapiens GN=ALB PE=1 SV=2	TRUE	40.797	20 S	Neat	5829.08	112943	237809	137982	70875.5	1049.86	30802.6	237809	209092	139985	0	0	1	0	0
11076	38.2668	2	888.47	1774.93			100	SLHTLFGDKLCTVATL		P02768	P02768			ALBU_HUMAN Serum albumin OS=Homo sapiens GN=ALB PE=1 SV=2	TRUE	137.313	5 S	20 U	139104	162370	102435	21046	1182.48	25053.6	44282.8	102435	31892.2	2335.49	0	1	0	0	0
11313	50.9691	3	807.088	2418.24			100	LVLIAFAQYLQQCPFEDHVK		P02768	P02768			ALBU_HUMAN Serum albumin OS=Homo sapiens GN=ALB PE=1 SV=2	TRUE	38.0683	20 S	20 U	30563.1	112117	233755	10517.8	6140.41	5504.63	30577.6	233755	15938.2	12127.8	1	1	1	0	0
11352	27.2642	3	609.992	1826.95			100	AACLLPKLDELRDEGK		P02768	P02768			ALBU_HUMAN Serum albumin OS=Homo sapiens GN=ALB PE=1 SV=2	TRUE	454.573	5 S	20 U	104269	138232	83013.5	2029.98	304.092	18779.6	37699.8	83013.5	3076.15	600.607	1	1	0	0	0
11666	31.68	2	797.933	1593.85			100	TLFGDKLCTVATLR		P02768	P02768			ALBU_HUMAN Serum albumin OS=Homo sapiens GN=ALB PE=1 SV=2	TRUE	211.661	Neat	20 U	160922	106613	66796.4	1944.74	760.283	28983.2	29076.4	66796.4	2946.98	1501.62	0	0	1	0	0
13007	13.3165	3	531.942	1592.81			100	FLQHKDDNPNLPR		P02768	P02768			ALBU_HUMAN Serum albumin OS=Homo sapiens GN=ALB PE=1 SV=2	TRUE	200.968	Neat	20 U	54176.4	48145.3	10301.9	365.936	269.577	9757.55	13130.6	10301.9	554.525	532.437	0	0	1	0	0
13796	36.9719	3	803.699	2408.07			100	LVRPEVDVMCTAFHDNEETF		P02768	P02768			ALBU_HUMAN Serum albumin OS=Homo sapiens GN=ALB PE=1 SV=2	TRUE	2.99725	5 S	5 U	45273.9	81587.3	73503.2	27220.8	51014.2	8154.15	22251.2	73503.2	41249.2	100757	0	0	1	0	1
14705	12.554	2	776.802	1551.59			100	CCAAADPHECYAK		P02768	P02768			ALBU_HUMAN Serum albumin OS=Homo sapiens GN=ALB PE=1 SV=2	TRUE	37.182	Neat	20 U	53728.9	49871.7	21329.8	8335.08	1445.02	9676.95	13601.4	21329.8	12630.6	2854.04	0	0	1	0	0
15322	37.3213	3	761.341	2281			100	PEVDVMCTAFHDNEETFLK		P02768	P02768			ALBU_HUMAN Serum albumin OS=Homo sapiens GN=ALB PE=1 SV=2	TRUE	13.9265	5 S	5 U	48580.3	56098.1	29082.9	4028.15	37926	8749.66	15299.5	29082.9	6104.09	74907	0	1	1	0	0
16306	37.0859	2	575.312	1148.61			100	LVNEVTEFAK		P02768	P02768			ALBU_HUMAN Serum albumin OS=Homo sapiens GN=ALB PE=1 SV=2	TRUE	1.85263	5 S	20 S	52855.5	64164	34634.1	51071.9	36277.1	9519.64	17499.3	34634.1	77392.3	71650.4	1	0	0	0	0
17145	51.8891	2	570.79	1139.57			97.5904	NQLCVLHEK		P02768	P02768			ALBU_HUMAN Serum albumin OS=Homo sapiens GN=ALB PE=1 SV=2	TRUE	56.9088	5 S	20 U	47970.6	121277	104936	23655.8	2131.07	8639.85	33075.6	104936	35847.1	4209.05	0	1	1	0	0
22120	44.6352	3	714.368	2140.08			100	ATKEQLKAVMDDFAAFVEK		P02768	P02768			ALBU_HUMAN Serum albumin OS=Homo sapiens GN=ALB PE=1 SV=2	TRUE	7.63266	5 S	20 U	64413.3	120539	41233.5	18406.1	15792.6	11601.3	32874.5	41233.5	27891.9	31191.6	1	1	0	0	0
26066	61.9198	3	788.07	2361.19			100	ALVLIAFAQYLQQCPFEDHV		P02768	P02768			ALBU_HUMAN Serum albumin OS=Homo sapiens GN=ALB PE=1 SV=2	TRUE	4.19935	20 S	Neat	17438.1	17483.4	73228.4	35791.6	61873.9	3140.72	4768.21	73228.4	54237.2	122206	0	0	1	0	0
34729	29.9166	3	633.648	1897.92			100	IKQNCELFEQLGEYK		P02768	P02768			ALBU_HUMAN Serum albumin OS=Homo sapiens GN=ALB PE=1 SV=2	TRUE	40.7886	5 S	5 U	8832.43	33447.8	3364.56	820.029	1250.63	1590.78	9122.16	3364.56	1242.64	2470.1	0	1	0	0	0
41605	45.7929	3	772.705	2315.09			100	NYAEAKDVFLGMFLYEYAR	[12] oxidation of m	P02768	P02768			ALBU_HUMAN Serum albumin OS=Homo sapiens GN=ALB PE=1 SV=2	TRUE	101.66	5 S	20 U	24916.6	49509.3	14303.1	1636.67	487.011	4487.66	13502.6	14303.1	2480.15	961.888	0	1	0	0	0
49852	40.3253	2	1023.96	2045.91			96.875	QNCELFEQLGEYKFQN		P02768	P02768			ALBU_HUMAN Serum albumin OS=Homo sapiens GN=ALB PE=1 SV=2	TRUE	30.677	Neat	5 U	41355.6	21125.7	3031.97	1348.1	2544.43	7448.44	5761.57	3031.97	2042.85	5025.46	1	0	0	0	0
6	22.713	2	657.835	1313.66			100	VNVDEVGGEALGR		P68871	P68871			HBB_HUMAN Hemoglobin subunit beta OS=Homo sapiens GN=HBB PE=1 SV=2	TRUE	231.363	5 U	Neat	1.01418e+06	5.64698e+06	4.06601e+06	2.34643e+08	2.00281e+08	182660	1.54009e+06	4.06601e+06	3.55568e+08	3.95572e+08	0	1	0	0	0
24142	75.9948	2	657.835	1313.66			100	VNVDEVGGEALGR		P68871	P68871			HBB_HUMAN Hemoglobin subunit beta OS=Homo sapiens GN=HBB PE=1 SV=2	TRUE	10.7644	Neat	20 S	382661	217798	35548.6	58251.5	48589.3	68919.9	59399.5	35548.6	88272	95967.9	0	1	0	0	1
18	35.9643	3	557.301	1668.88			100	VLGAFSDGLAHLDNLK		P68871	P68871;P02042		P02042	HBB_HUMAN Hemoglobin subunit beta OS=Homo sapiens GN=HBB PE=1 SV=2	FALSE	81.9099	5 U	20 S	8.97458e+06	4.32112e+06	2.76566e+06	2.26535e+08	2.00194e+08	1.61639e+06	1.17849e+06	2.76566e+06	3.43282e+08	3.954e+08	2	2	2	1	2
50	35.9143	2	835.447	1668.88			100	VLGAFSDGLAHLDNLK		P68871	P68871;P02042		P02042	HBB_HUMAN Hemoglobin subunit beta OS=Homo sapiens GN=HBB PE=1 SV=2	FALSE	237.733	5 U	20 S	1.58332e+06	907096	734856	1.74699e+08	1.58272e+08	285167	247391	734856	2.64732e+08	3.126e+08	2	0	1	1	2
2091	38.7252	3	557.301	1668.88			100	VLGAFSDGLAHLDNLK		P68871	P68871;P02042		P02042	HBB_HUMAN Hemoglobin subunit beta OS=Homo sapiens GN=HBB PE=1 SV=2	FALSE	41.4298	5 U	20 S	398097	119512	34470.7	1.42812e+06	1.38385e+06	71700.1	32594.2	34470.7	2.16411e+06	2.73322e+06	1	0	0	2	2
4194	33.65	2	835.447	1668.88			100	VLGAFSDGLAHLDNLK		P68871	P68871;P02042		P02042	HBB_HUMAN Hemoglobin subunit beta OS=Homo sapiens GN=HBB PE=1 SV=2	FALSE	96.2618	20 U	20 S	215884	27362.7	3841.52	363795	369792	38882.3	7462.58	3841.52	551280	730370	0	0	0	0	1
7324	55.0914	3	557.301	1668.88			100	VLGAFSDGLAHLDNLK		P68871	P68871;P02042		P02042	HBB_HUMAN Hemoglobin subunit beta OS=Homo sapiens GN=HBB PE=1 SV=2	FALSE	92.5401	5 U	20 S	189784	43439	2552.22	236183	227446	34181.4	11847	2552.22	357902	449225	4	0	0	3	2
14638	43.8003	3	557.301	1668.88			98.7805	VLGAFSDGLAHLDNLK		P68871	P68871;P02042		P02042	HBB_HUMAN Hemoglobin subunit beta OS=Homo sapiens GN=HBB PE=1 SV=2	FALSE	23.8651	5 U	20 S	192101	46714.7	13304	317501	289485	34598.8	12740.4	13304	481128	571757	0	0	0	2	4
86703	75.468	2	835.447	1668.88			100	VLGAFSDGLAHLDNLK		P68871	P68871;P02042		P02042	HBB_HUMAN Hemoglobin subunit beta OS=Homo sapiens GN=HBB PE=1 SV=2	FALSE	19.9585	Neat	20 S	97012.5	39505.4	4860.72	32994.7	25996.9	17472.6	10774.2	4860.72	49998.8	51346.1	0	0	0	1	1
22	43.2064	2	1029.98	2057.94			100	FFESFGDLSTPDAVMGNPK		P68871	P68871			HBB_HUMAN Hemoglobin subunit beta OS=Homo sapiens GN=HBB PE=1 SV=2	TRUE	64.3748	5 U	20 S	8.1237e+06	5.91911e+06	4.94166e+06	3.18119e+08	2.40309e+08	1.46314e+06	1.61431e+06	4.94166e+06	4.82064e+08	4.7463e+08	8	5	0	6	7
73	43.1815	3	686.987	2057.94			100	FFESFGDLSTPDAVMGNPK		P68871	P68871			HBB_HUMAN Hemoglobin subunit beta OS=Homo sapiens GN=HBB PE=1 SV=2	TRUE	57.2134	5 U	20 S	1.20818e+06	896800	795349	4.55046e+07	3.57457e+07	217602	244583	795349	6.89558e+07	7.06007e+07	4	1	1	4	5
24995	40.3702	2	1029.98	2057.94			100	FFESFGDLSTPDAVMGNPK		P68871	P68871			HBB_HUMAN Hemoglobin subunit beta OS=Homo sapiens GN=HBB PE=1 SV=2	TRUE	30.0841	Neat	20 S	577547	60020.5	19197.7	28889.4	55758.3	104020	16369.3	19197.7	43777.8	110127	2	0	0	0	0
28555	46.6109	3	686.986	2057.94			100	FFESFGDLSTPDAVMGNPK		P68871	P68871			HBB_HUMAN Hemoglobin subunit beta OS=Homo sapiens GN=HBB PE=1 SV=2	TRUE	19.0596	5 U	20 S	8616.17	4784.34	3049.5	58122.3	53436.9	1551.83	1304.83	3049.5	88076.1	105542	0	0	0	1	0
29424	47.7876	3	686.987	2057.94			100	FFESFGDLSTPDAVMGNPK		P68871	P68871			HBB_HUMAN Hemoglobin subunit beta OS=Homo sapiens GN=HBB PE=1 SV=2	TRUE	15.0969	5 U	20 S	26339.6	13580.9	7009.98	105829	94524.7	4743.96	3703.9	7009.98	160369	186694	0	0	0	2	0
62806	75.5369	3	686.986	2057.94			100	FFESFGDLSTPDAVMGNPK		P68871	P68871			HBB_HUMAN Hemoglobin subunit beta OS=Homo sapiens GN=HBB PE=1 SV=2	TRUE	20.639	Neat	20 S	104371	26988.9	5056.96	77637.7	66411.5	18797.9	7360.64	5056.96	117649	131168	0	0	0	4	4
67721	52.4838	3	686.987	2057.94			100	FFESFGDLSTPDAVMGNPK		P68871	P68871			HBB_HUMAN Hemoglobin subunit beta OS=Homo sapiens GN=HBB PE=1 SV=2	TRUE	5.63851	5 U	20 S	15466.4	11523.4	7611.17	42915.6	40943.1	2785.6	3142.75	7611.17	65032.6	80866.1	0	0	0	1	1
77772	54.1243	3	686.988	2057.94			100	FFESFGDLSTPDAVMGNPK		P68871	P68871			HBB_HUMAN Hemoglobin subunit beta OS=Homo sapiens GN=HBB PE=1 SV=2	TRUE	3.50252	5 U	5 S	8385.19	6620.17	7948.21	23187.3	22804.6	1510.23	1805.51	7948.21	35137	45041.1	0	0	0	1	0
82459	55.2939	3	686.988	2057.94			100	FFESFGDLSTPDAVMGNPK		P68871	P68871			HBB_HUMAN Hemoglobin subunit beta OS=Homo sapiens GN=HBB PE=1 SV=2	TRUE	13.1459	5 U	20 S	4186.78	2719.1	957.159	12582.7	10338.9	754.069	741.576	957.159	19067.3	20420.2	0	0	0	0	1
118137	57.1348	3	686.987	2057.94			100	FFESFGDLSTPDAVMGNPK		P68871	P68871			HBB_HUMAN Hemoglobin subunit beta OS=Homo sapiens GN=HBB PE=1 SV=2	TRUE	4.46592	5 U	5 S	2166.94	1112.78	2851.65	4969.59	4891.5	390.28	303.487	2851.65	7530.71	9661.12	0	0	0	1	0
65	31.537	3	600	1796.98			100	KVLGAFSDGLAHLDNLK		P68871	P68871;P02042		P02042	HBB_HUMAN Hemoglobin subunit beta OS=Homo sapiens GN=HBB PE=1 SV=2	FALSE	179.304	5 U	Neat	277318	486133	470627	4.97243e+07	2.254e+07	49946.9	132582	470627	7.53502e+07	4.45184e+07	1	1	1	1	1
421	31.537	2	899.494	1796.97			100	KVLGAFSDGLAHLDNLK		P68871	P68871;P02042		P02042	HBB_HUMAN Hemoglobin subunit beta OS=Homo sapiens GN=HBB PE=1 SV=2	FALSE	5851.09	5 U	Neat	2436.37	16922.5	34215.9	1.42554e+07	5.9187e+06	438.807	4615.25	34215.9	2.1602e+07	1.16899e+07	0	0	0	1	2
14603	34.2037	3	599.999	1796.97			100	KVLGAFSDGLAHLDNLK		P68871	P68871;P02042		P02042	HBB_HUMAN Hemoglobin subunit beta OS=Homo sapiens GN=HBB PE=1 SV=2	FALSE	1785.05	5 U	20 S	1365.34	112.391	45.5573	81322	48334.1	245.908	30.6523	45.5573	123232	95464	0	0	0	1	0
23547	33.4921	3	599.999	1796.98			100	KVLGAFSDGLAHLDNLK		P68871	P68871;P02042		P02042	HBB_HUMAN Hemoglobin subunit beta OS=Homo sapiens GN=HBB PE=1 SV=2	FALSE	Infinity	5 U	5 S	423.033	0	0	18615.7	10225.5	76.1912	0	0	28209.5	20196.2	0	0	0	1	0
254	41.744	2	888.998	1775.98			100	LLGNVLVCVLAHHFGK		P68871	P68871			HBB_HUMAN Hemoglobin subunit beta OS=Homo sapiens GN=HBB PE=1 SV=2	TRUE	205.074	5 U	20 S	749373	465377	279169	5.72503e+07	2.8148e+07	134967	126921	279169	8.67547e+07	5.55947e+07	3	1	1	2	2
2352	16.7624	2	725.4	1448.79			100	VVAGVANALAHKYH		P68871	P68871;P02042		P02042	HBB_HUMAN Hemoglobin subunit beta OS=Homo sapiens GN=HBB PE=1 SV=2	FALSE	78.6867	5 U	Neat	11218.7	104293	36276.4	882762	91581	2020.56	28443.6	36276.4	1.3377e+06	180880	0	0	1	1	0
2684	32.7669	2	680.847	1359.68			100	EFTPPVQAAYQK	[1] pyro-glu e	P68871	P68871			HBB_HUMAN Hemoglobin subunit beta OS=Homo sapiens GN=HBB PE=1 SV=2	TRUE	4.88511	5 U	20 S	406865	352618	140550	686605	586787	73279.3	96169	140550	1.04045e+06	1.15895e+06	0	0	0	1	0
3782	22.2781	2	680.848	1359.68			100	EFTPPVQAAYQK	[1] pyro-glu e	P68871	P68871			HBB_HUMAN Hemoglobin subunit beta OS=Homo sapiens GN=HBB PE=1 SV=2	TRUE	170.847	5 U	20 S	23355.9	11707.5	3231.72	552131	402129	4206.57	3192.97	3231.72	836676	794238	0	0	0	1	1
4369	35.9143	2	700.86	1399.7			100	AFSDGLAHLDNLK		P68871	P68871;P02042		P02042	HBB_HUMAN Hemoglobin subunit beta OS=Homo sapiens GN=HBB PE=1 SV=2	FALSE	6.56062	5 U	Neat	92388.8	140962	120388	606128	490345	16639.9	38444.3	120388	918502	968473	0	0	0	0	2
16515	55.1246	2	700.861	1399.71			100	AFSDGLAHLDNLK		P68871	P68871;P02042		P02042	HBB_HUMAN Hemoglobin subunit beta OS=Homo sapiens GN=HBB PE=1 SV=2	FALSE	551.496	5 U	Neat	71.1033	2458.55	1986.99	39213.2	37572.8	12.8062	670.517	1986.99	59422	74209.4	0	0	0	1	0
4496	55.1418	2	729.372	1456.73			100	GAFSDGLAHLDNLK		P68871	P68871;P02042		P02042	HBB_HUMAN Hemoglobin subunit beta OS=Homo sapiens GN=HBB PE=1 SV=2	FALSE	152.865	5 U	Neat	1746.41	7318.97	8408.56	266965	258324	314.541	1996.09	8408.56	404548	510211	0	0	0	0	1
4700	35.9143	3	524.277	1569.81			92.6829	LGAFSDGLAHLDNLK		P68871	P68871;P02042		P02042	HBB_HUMAN Hemoglobin subunit beta OS=Homo sapiens GN=HBB PE=1 SV=2	FALSE	363.69	5 U	5 S	2224.16	1428.64	3241.69	519582	448361	400.587	389.63	3241.69	787353	885551	0	0	0	1	0
5774	37.135	2	956.44	1910.87			100	FESFGDLSTPDAVMGNPK		P68871	P68871			HBB_HUMAN Hemoglobin subunit beta OS=Homo sapiens GN=HBB PE=1 SV=2	TRUE	8.35339	20 U	Neat	43176.6	68238.7	76833.4	164119	360671	7776.42	18610.6	76833.4	248700	712356	0	0	0	0	1
6098	31.5113	3	619.006	1854			100	KVLGAFSDGLAHLDNLKG		P68871	P68871;P02042		P02042	HBB_HUMAN Hemoglobin subunit beta OS=Homo sapiens GN=HBB PE=1 SV=2	FALSE	Infinity	5 U	Neat	0	333.964	0	221578	135996	0	91.0814	0	335771	268604	0	0	0	1	0
9765	31.16	3	665.981	1994.92			100	SELHCDKLHVDPENFR		P68871	P68871;P02042		P02042	HBB_HUMAN Hemoglobin subunit beta OS=Homo sapiens GN=HBB PE=1 SV=2	FALSE	43.2688	5 U	20 U	54407.2	31730.4	20577.3	246213	5690.32	9799.12	8653.78	20577.3	373101	11238.9	0	0	0	1	0
10379	20.9186	2	711.34	1420.67			100	TFATLSELHCDK		P68871	P68871			HBB_HUMAN Hemoglobin subunit beta OS=Homo sapiens GN=HBB PE=1 SV=2	TRUE	75.3412	20 U	Neat	1642.64	1818.57	2997.43	58284.9	123759	295.852	495.975	2997.43	88322.5	244434	0	0	0	0	2
14684	41.921	3	692.317	2073.93			100	FFESFGDLSTPDAVMGNPK	[15] oxidation of m	P68871	P68871			HBB_HUMAN Hemoglobin subunit beta OS=Homo sapiens GN=HBB PE=1 SV=2	TRUE	15.9528	5 U	Neat	22026.2	31758.5	22528.2	351378	263406	3967.07	8661.43	22528.2	532464	520250	0	0	0	1	2
28620	36.9014	3	692.316	2073.93			95.7895	FFESFGDLSTPDAVMGNPK	[15] oxidation of m	P68871	P68871			HBB_HUMAN Hemoglobin subunit beta OS=Homo sapiens GN=HBB PE=1 SV=2	TRUE	68.7137	Neat	5 U	128381	20224.5	9237.42	1868.35	8788.86	23122.3	5515.79	9237.42	2831.21	17358.7	1	0	0	0	0
16627	32.581	2	882.912	1763.81			100	ESFGDLSTPDAVMGNPK		P68871	P68871			HBB_HUMAN Hemoglobin subunit beta OS=Homo sapiens GN=HBB PE=1 SV=2	TRUE	2.80903	20 U	5 U	50723.8	42500.8	46836.6	27093.4	76106.2	9135.71	11591.2	46836.6	41056.2	150316	0	0	0	1	0
18328	26.9938	2	689.85	1377.68			100	EFTPPVQAAYQK		P68871	P68871			HBB_HUMAN Hemoglobin subunit beta OS=Homo sapiens GN=HBB PE=1 SV=2	TRUE	3.73507	20 U	Neat	16876.5	26471.4	26311.3	54928.4	63034.7	3039.57	7219.49	26311.3	83236.3	124499	0	0	0	0	1
23967	24.4712	3	761.037	2280.09			94.697	ATLSELHCDKLHVDPENFR		P68871	P68871			HBB_HUMAN Hemoglobin subunit beta OS=Homo sapiens GN=HBB PE=1 SV=2	TRUE	63.5786	5 U	20 U	23590	18544.7	4944.02	53835.2	846.75	4248.72	5057.67	4944.02	81579.6	1672.4	0	0	0	1	0
32458	28.1009	2	971.968	1941.92			100	GTFATLSELHCDKLHVD		P68871	P68871			HBB_HUMAN Hemoglobin subunit beta OS=Homo sapiens GN=HBB PE=1 SV=2	TRUE	153.466	5 U	20 U	1327.78	301.45	2885.15	18216.1	118.698	239.142	82.2139	2885.15	27603.9	234.438	0	0	0	1	0
67178	51.0278	2	654.378	1306.74			100	LLGNVLVCVLAH		P68871	P68871			HBB_HUMAN Hemoglobin subunit beta OS=Homo sapiens GN=HBB PE=1 SV=2	TRUE	56.9644	20 U	5 S	864.387	856.758	1500.94	2993.68	48804.7	155.682	233.662	1500.94	4536.5	96393.3	0	0	0	0	1
18	35.9643	3	557.301	1668.88			100	VLGAFSDGLAHLDNLK		P02042	P02042;P68871		P68871	HBD_HUMAN Hemoglobin subunit delta OS=Homo sapiens GN=HBD PE=1 SV=2	FALSE	81.9099	5 U	20 S	8.97458e+06	4.32112e+06	2.76566e+06	2.26535e+08	2.00194e+08	1.61639e+06	1.17849e+06	2.76566e+06	3.43282e+08	3.954e+08	2	2	2	1	2
50	35.9143	2	835.447	1668.88			100	VLGAFSDGLAHLDNLK		P02042	P02042;P68871		P68871	HBD_HUMAN Hemoglobin subunit delta OS=Homo sapiens GN=HBD PE=1 SV=2	FALSE	237.733	5 U	20 S	1.58332e+06	907096	734856	1.74699e+08	1.58272e+08	285167	247391	734856	2.64732e+08	3.126e+08	2	0	1	1	2
2091	38.7252	3	557.301	1668.88			100	VLGAFSDGLAHLDNLK		P02042	P02042;P68871		P68871	HBD_HUMAN Hemoglobin subunit delta OS=Homo sapiens GN=HBD PE=1 SV=2	FALSE	41.4298	5 U	20 S	398097	119512	34470.7	1.42812e+06	1.38385e+06	71700.1	32594.2	34470.7	2.16411e+06	2.73322e+06	1	0	0	2	2
4194	33.65	2	835.447	1668.88			100	VLGAFSDGLAHLDNLK		P02042	P02042;P68871		P68871	HBD_HUMAN Hemoglobin subunit delta OS=Homo sapiens GN=HBD PE=1 SV=2	FALSE	96.2618	20 U	20 S	215884	27362.7	3841.52	363795	369792	38882.3	7462.58	3841.52	551280	730370	0	0	0	0	1
7324	55.0914	3	557.301	1668.88			100	VLGAFSDGLAHLDNLK		P02042	P02042;P68871		P68871	HBD_HUMAN Hemoglobin subunit delta OS=Homo sapiens GN=HBD PE=1 SV=2	FALSE	92.5401	5 U	20 S	189784	43439	2552.22	236183	227446	34181.4	11847	2552.22	357902	449225	4	0	0	3	2
14638	43.8003	3	557.301	1668.88			98.7805	VLGAFSDGLAHLDNLK		P02042	P02042;P68871		P68871	HBD_HUMAN Hemoglobin subunit delta OS=Homo sapiens GN=HBD PE=1 SV=2	FALSE	23.8651	5 U	20 S	192101	46714.7	13304	317501	289485	34598.8	12740.4	13304	481128	571757	0	0	0	2	4
86703	75.468	2	835.447	1668.88			100	VLGAFSDGLAHLDNLK		P02042	P02042;P68871		P68871	HBD_HUMAN Hemoglobin subunit delta OS=Homo sapiens GN=HBD PE=1 SV=2	FALSE	19.9585	Neat	20 S	97012.5	39505.4	4860.72	32994.7	25996.9	17472.6	10774.2	4860.72	49998.8	51346.1	0	0	0	1	1
65	31.537	3	600	1796.98			100	KVLGAFSDGLAHLDNLK		P02042	P02042;P68871		P68871	HBD_HUMAN Hemoglobin subunit delta OS=Homo sapiens GN=HBD PE=1 SV=2	FALSE	179.304	5 U	Neat	277318	486133	470627	4.97243e+07	2.254e+07	49946.9	132582	470627	7.53502e+07	4.45184e+07	1	1	1	1	1
421	31.537	2	899.494	1796.97			100	KVLGAFSDGLAHLDNLK		P02042	P02042;P68871		P68871	HBD_HUMAN Hemoglobin subunit delta OS=Homo sapiens GN=HBD PE=1 SV=2	FALSE	5851.09	5 U	Neat	2436.37	16922.5	34215.9	1.42554e+07	5.9187e+06	438.807	4615.25	34215.9	2.1602e+07	1.16899e+07	0	0	0	1	2
14603	34.2037	3	599.999	1796.97			100	KVLGAFSDGLAHLDNLK		P02042	P02042;P68871		P68871	HBD_HUMAN Hemoglobin subunit delta OS=Homo sapiens GN=HBD PE=1 SV=2	FALSE	1785.05	5 U	20 S	1365.34	112.391	45.5573	81322	48334.1	245.908	30.6523	45.5573	123232	95464	0	0	0	1	0
23547	33.4921	3	599.999	1796.98			100	KVLGAFSDGLAHLDNLK		P02042	P02042;P68871		P68871	HBD_HUMAN Hemoglobin subunit delta OS=Homo sapiens GN=HBD PE=1 SV=2	FALSE	Infinity	5 U	5 S	423.033	0	0	18615.7	10225.5	76.1912	0	0	28209.5	20196.2	0	0	0	1	0
127	21.8341	2	628.833	1255.65			100	VNVDAVGGEALGR		P02042	P02042			HBD_HUMAN Hemoglobin subunit delta OS=Homo sapiens GN=HBD PE=1 SV=2	TRUE	2480.01	5 U	Neat	3588.67	164822	148229	8.89995e+06	7.78425e+06	646.345	44951.7	148229	1.34866e+07	1.53745e+07	0	0	0	1	0
266	44.9972	2	1043.97	2085.93			100	FFESFGDLSSPDAVMGNPK	[1] acetylation of protein n-term	P02042	P02042			HBD_HUMAN Hemoglobin subunit delta OS=Homo sapiens GN=HBD PE=1 SV=2	TRUE	698.927	5 U	Neat	55138.1	382806	415818	3.85375e+07	3.33499e+07	9930.76	104402	415818	5.83981e+07	6.58689e+07	0	0	1	1	0
437	44.4725	2	1043.97	2085.93			100	FFESFGDLSSPDAVMGNPK	[1] acetylation of protein n-term	P02042	P02042			HBD_HUMAN Hemoglobin subunit delta OS=Homo sapiens GN=HBD PE=1 SV=2	TRUE	256.252	5 U	Neat	31090.6	70388.8	90996.7	7.96705e+06	5.87165e+06	5599.65	19197	90996.7	1.20729e+07	1.1597e+07	0	0	1	0	1
806	44.9972	3	696.318	2085.93			100	FFESFGDLSSPDAVMGNPK	[1] acetylation of protein n-term	P02042	P02042			HBD_HUMAN Hemoglobin subunit delta OS=Homo sapiens GN=HBD PE=1 SV=2	TRUE	60.7839	5 U	20 S	92114.8	121873	92022.7	5.5935e+06	4.96374e+06	16590.5	33238.2	92022.7	8.47616e+06	9.8038e+06	0	0	0	1	1
1174	44.4969	3	696.318	2085.93			100	FFESFGDLSSPDAVMGNPK	[1] acetylation of protein n-term	P02042	P02042			HBD_HUMAN Hemoglobin subunit delta OS=Homo sapiens GN=HBD PE=1 SV=2	TRUE	226.267	5 U	Neat	6221.45	11474.5	20321.5	1.40771e+06	1.01023e+06	1120.53	3129.43	20321.5	2.13318e+06	1.99528e+06	0	0	0	1	1
654	20.5407	2	761.353	1520.69			100	GTFSQLSELHCDK		P02042	P02042			HBD_HUMAN Hemoglobin subunit delta OS=Homo sapiens GN=HBD PE=1 SV=2	TRUE	792.668	20 U	5 S	3498.73	2048.33	10323.6	1.5163e+06	1.62365e+06	630.145	558.638	10323.6	2.29773e+06	3.20684e+06	0	0	0	1	0
780	42.5105	2	1022.97	2043.92			100	FFESFGDLSSPDAVMGNPK		P02042	P02042			HBD_HUMAN Hemoglobin subunit delta OS=Homo sapiens GN=HBD PE=1 SV=2	TRUE	127.991	20 U	Neat	60450.1	115428	113112	112448	7.73708e+06	10887.5	31480.6	113112	170399	1.52814e+07	0	0	0	0	1
801	42.9128	2	1022.97	2043.92			100	FFESFGDLSSPDAVMGNPK		P02042	P02042			HBD_HUMAN Hemoglobin subunit delta OS=Homo sapiens GN=HBD PE=1 SV=2	TRUE	284.258	5 U	5 S	45050.1	37536.2	46218.7	1.067e+07	854377	8113.83	10237.2	46218.7	1.61689e+07	1.68747e+06	0	0	0	2	2
2352	16.7624	2	725.4	1448.79			100	VVAGVANALAHKYH		P02042	P02042;P68871		P68871	HBD_HUMAN Hemoglobin subunit delta OS=Homo sapiens GN=HBD PE=1 SV=2	FALSE	78.6867	5 U	Neat	11218.7	104293	36276.4	882762	91581	2020.56	28443.6	36276.4	1.3377e+06	180880	0	0	1	1	0
4369	35.9143	2	700.86	1399.7			100	AFSDGLAHLDNLK		P02042	P02042;P68871		P68871	HBD_HUMAN Hemoglobin subunit delta OS=Homo sapiens GN=HBD PE=1 SV=2	FALSE	6.56062	5 U	Neat	92388.8	140962	120388	606128	490345	16639.9	38444.3	120388	918502	968473	0	0	0	0	2
16515	55.1246	2	700.861	1399.71			100	AFSDGLAHLDNLK		P02042	P02042;P68871		P68871	HBD_HUMAN Hemoglobin subunit delta OS=Homo sapiens GN=HBD PE=1 SV=2	FALSE	551.496	5 U	Neat	71.1033	2458.55	1986.99	39213.2	37572.8	12.8062	670.517	1986.99	59422	74209.4	0	0	0	1	0
4496	55.1418	2	729.372	1456.73			100	GAFSDGLAHLDNLK		P02042	P02042;P68871		P68871	HBD_HUMAN Hemoglobin subunit delta OS=Homo sapiens GN=HBD PE=1 SV=2	FALSE	152.865	5 U	Neat	1746.41	7318.97	8408.56	266965	258324	314.541	1996.09	8408.56	404548	510211	0	0	0	0	1
4700	35.9143	3	524.277	1569.81			92.6829	LGAFSDGLAHLDNLK		P02042	P02042;P68871		P68871	HBD_HUMAN Hemoglobin subunit delta OS=Homo sapiens GN=HBD PE=1 SV=2	FALSE	363.69	5 U	5 S	2224.16	1428.64	3241.69	519582	448361	400.587	389.63	3241.69	787353	885551	0	0	0	1	0
6098	31.5113	3	619.006	1854			100	KVLGAFSDGLAHLDNLKG		P02042	P02042;P68871		P68871	HBD_HUMAN Hemoglobin subunit delta OS=Homo sapiens GN=HBD PE=1 SV=2	FALSE	Infinity	5 U	Neat	0	333.964	0	221578	135996	0	91.0814	0	335771	268604	0	0	0	1	0
7635	37.7073	2	1030.96	2059.91			100	FFESFGDLSSPDAVMGNPK	[15] oxidation of m	P02042	P02042			HBD_HUMAN Hemoglobin subunit delta OS=Homo sapiens GN=HBD PE=1 SV=2	TRUE	78.6727	20 U	20 S	12718.3	4913.67	3528.75	262391	277617	2290.65	1340.1	3528.75	397617	548316	0	0	0	1	1
9765	31.16	3	665.981	1994.92			100	SELHCDKLHVDPENFR		P02042	P02042;P68871		P68871	HBD_HUMAN Hemoglobin subunit delta OS=Homo sapiens GN=HBD PE=1 SV=2	FALSE	43.2688	5 U	20 U	54407.2	31730.4	20577.3	246213	5690.32	9799.12	8653.78	20577.3	373101	11238.9	0	0	0	1	0
11461	14.9918	2	729.34	1456.66			100	EFTPQMQAAYQK	[6] oxidation of m	P02042	P02042			HBD_HUMAN Hemoglobin subunit delta OS=Homo sapiens GN=HBD PE=1 SV=2	TRUE	14.4703	20 U	20 S	9361.49	6961.75	3476.83	38792.2	50310.8	1686.07	1898.66	3476.83	58784.1	99368	0	0	0	1	0
30055	17.0308	2	729.339	1456.66			100	EFTPQMQAAYQK	[6] oxidation of m	P02042	P02042			HBD_HUMAN Hemoglobin subunit delta OS=Homo sapiens GN=HBD PE=1 SV=2	TRUE	44.9518	5 U	Neat	1627.97	2816.69	3409.3	73180.4	60417	293.209	768.191	3409.3	110895	119329	0	0	0	0	1
16576	23.1276	3	629.973	1886.9			100	NFGKEFTPQMQAAYQK		P02042	P02042			HBD_HUMAN Hemoglobin subunit delta OS=Homo sapiens GN=HBD PE=1 SV=2	TRUE	Infinity	5 U	5 S	1322.04	0	1071.92	57996.9	10282.2	238.108	0	1071.92	87886.2	20308.2	0	0	0	1	0
26	15.5813	2	765.37	1528.73			100	VGAHAGEYGAEALER		P69905	P69905			HBA_HUMAN Hemoglobin subunit alpha OS=Homo sapiens GN=HBA1 PE=1 SV=2	TRUE	849.899	5 U	Neat	181695	1.22526e+06	1.25686e+06	1.54423e+08	1.22141e+08	32724.6	334163	1.25686e+06	2.34006e+08	2.41239e+08	0	1	0	0	0
40162	78.6384	3	510.582	1528.72			100	VGAHAGEYGAEALER		P69905	P69905			HBA_HUMAN Hemoglobin subunit alpha OS=Homo sapiens GN=HBA1 PE=1 SV=2	TRUE	10.2239	Neat	20 U	157648	89860.7	20325.5	21521.6	15419.5	28393.5	24507.6	20325.5	32613	30454.9	0	0	0	1	1
34	26.0772	3	611.968	1832.88			100	TYFPHFDLSHGSAQVK		P69905	P69905			HBA_HUMAN Hemoglobin subunit alpha OS=Homo sapiens GN=HBA1 PE=1 SV=2	TRUE	108.675	5 U	Neat	1.65017e+06	3.081e+06	2.19568e+06	1.79332e+08	1.44478e+08	297207	840276	2.19568e+06	2.71752e+08	2.85357e+08	1	0	1	1	5
98	26.0975	2	917.447	1832.88			100	TYFPHFDLSHGSAQVK		P69905	P69905			HBA_HUMAN Hemoglobin subunit alpha OS=Homo sapiens GN=HBA1 PE=1 SV=2	TRUE	258.029	5 U	Neat	375156	552001	573250	9.68013e+07	7.85266e+07	67568.3	150546	573250	1.46689e+08	1.55097e+08	0	1	1	4	2
6531	23.149	3	611.969	1832.88			100	TYFPHFDLSHGSAQVK		P69905	P69905			HBA_HUMAN Hemoglobin subunit alpha OS=Homo sapiens GN=HBA1 PE=1 SV=2	FALSE	3.6426	Neat	20 U	132711	125432	62539.2	74469.6	36433.1	23902.3	34208.8	62539.2	112848	71958.5	0	0	0	1	0
569	29.7071	3	697.039	2088.1			100	TLAAHLPAEFTPAVHASLDK		P69905	P69905			HBA_HUMAN Hemoglobin subunit alpha OS=Homo sapiens GN=HBA1 PE=1 SV=2	TRUE	1010.1	20 U	20 S	9751.73	11898.7	8440.65	3.42115e+06	8.5259e+06	1756.36	3245.11	8440.65	5.18427e+06	1.68394e+07	0	0	0	2	2
6100	29.7071	2	1045.06	2088.1			100	TLAAHLPAEFTPAVHASLDK		P69905	P69905			HBA_HUMAN Hemoglobin subunit alpha OS=Homo sapiens GN=HBA1 PE=1 SV=2	TRUE	Infinity	20 U	Neat	0	1284.59	0	212037	707487	0	350.345	0	321312	1.39735e+06	0	0	0	1	2
671	25.9433	3	630.974	1889.9			94.1176	TYFPHFDLSHGSAQVKG		P69905	P69905			HBA_HUMAN Hemoglobin subunit alpha OS=Homo sapiens GN=HBA1 PE=1 SV=2	TRUE	64.4276	20 U	20 S	211275	118489	54591	3.35659e+06	3.51716e+06	38052.2	32315.4	54591	5.08644e+06	6.94669e+06	0	0	0	0	1
964	25.692	3	532.618	1594.83			100	LPAEFTPAVHASLDK		P69905	P69905			HBA_HUMAN Hemoglobin subunit alpha OS=Homo sapiens GN=HBA1 PE=1 SV=2	TRUE	511.231	20 U	Neat	4374.92	7151.57	4806.33	194502	2.2366e+06	787.955	1950.43	4806.33	294741	4.41747e+06	0	0	0	0	1
3821	25.692	2	798.423	1594.83			100	LPAEFTPAVHASLDK		P69905	P69905			HBA_HUMAN Hemoglobin subunit alpha OS=Homo sapiens GN=HBA1 PE=1 SV=2	TRUE	8318.97	20 U	5 S	119.579	94.4225	221.514	36679.5	785498	21.537	25.7517	221.514	55582.7	1.55142e+06	0	0	0	0	1
1131	24.1209	3	625.663	1873.97			100	AAHLPAEFTPAVHASLDK		P69905	P69905			HBA_HUMAN Hemoglobin subunit alpha OS=Homo sapiens GN=HBA1 PE=1 SV=2	TRUE	47.126	20 U	5 S	72090.3	55306.1	56377.8	355738	2.60635e+06	12984	15083.5	56377.8	539070	5.14776e+06	0	0	0	0	2
7934	24.0975	2	937.99	1873.97			100	AAHLPAEFTPAVHASLDK		P69905	P69905			HBA_HUMAN Hemoglobin subunit alpha OS=Homo sapiens GN=HBA1 PE=1 SV=2	TRUE	7.52875	20 U	5 U	115039	103481	78867	51977.6	391326	20719.3	28222.1	78867	78764.8	772902	0	0	0	0	1
1497	26.234	3	474.908	1421.7			100	PHFDLSHGSAQVK		P69905	P69905			HBA_HUMAN Hemoglobin subunit alpha OS=Homo sapiens GN=HBA1 PE=1 SV=2	TRUE	69.9221	5 U	Neat	28064.3	61319.3	51367.3	1.96232e+06	1.50129e+06	5054.58	16723.5	51367.3	2.97361e+06	2.96518e+06	0	0	0	1	1
2957	26.3233	2	711.857	1421.7			100	PHFDLSHGSAQVK		P69905	P69905			HBA_HUMAN Hemoglobin subunit alpha OS=Homo sapiens GN=HBA1 PE=1 SV=2	TRUE	8.80672	5 U	20 S	569417	448155	136807	1.20482e+06	927337	102556	122225	136807	1.82573e+06	1.83157e+06	0	0	0	0	1
2566	43.2488	2	968.973	1935.93			100	VADALTNAVAHVDDMPNAL		P69905	P69905			HBA_HUMAN Hemoglobin subunit alpha OS=Homo sapiens GN=HBA1 PE=1 SV=2	TRUE	416.505	20 U	Neat	4552.3	6259.43	9570.15	665947	1.89606e+06	819.901	1707.12	9570.15	1.00915e+06	3.74487e+06	0	0	0	0	1
2929	25.0626	3	578.284	1731.83			100	YFPHFDLSHGSAQVK		P69905	P69905			HBA_HUMAN Hemoglobin subunit alpha OS=Homo sapiens GN=HBA1 PE=1 SV=2	TRUE	11.6491	20 U	Neat	46840.3	115810	88176.1	273603	545648	8436.27	31584.8	88176.1	414607	1.0777e+06	0	0	0	1	0
12953	25.0626	2	866.923	1731.83			100	YFPHFDLSHGSAQVK		P69905	P69905			HBA_HUMAN Hemoglobin subunit alpha OS=Homo sapiens GN=HBA1 PE=1 SV=2	TRUE	14.4936	20 U	Neat	8826.11	16597.3	9940.94	46659.2	127922	1589.65	4526.55	9940.94	70705.4	252656	0	0	0	1	0
3055	28.648	3	714.684	2141.03			100	AHVDDMPNALSALSDLHAHK		P69905	P69905			HBA_HUMAN Hemoglobin subunit alpha OS=Homo sapiens GN=HBA1 PE=1 SV=2	TRUE	443.262	5 U	Neat	1105.71	5791.96	3811.86	490121	386955	199.147	1579.63	3811.86	742709	764268	0	0	0	1	1
32389	28.648	2	1071.52	2141.03			100	AHVDDMPNALSALSDLHAHK		P69905	P69905			HBA_HUMAN Hemoglobin subunit alpha OS=Homo sapiens GN=HBA1 PE=1 SV=2	TRUE	Infinity	5 U	Neat	0	0	0	18336.1	12630.2	0	0	0	27785.8	24945.8	0	0	0	1	0
3108	23.1076	3	601.984	1802.93			100	AHLPAEFTPAVHASLDK		P69905	P69905			HBA_HUMAN Hemoglobin subunit alpha OS=Homo sapiens GN=HBA1 PE=1 SV=2	TRUE	245.112	20 U	20 S	9214.48	4689.02	2269.92	310975	556385	1659.59	1278.83	2269.92	471238	1.09891e+06	0	0	0	1	1
23996	23.1076	2	902.474	1802.93			100	AHLPAEFTPAVHASLDK		P69905	P69905			HBA_HUMAN Hemoglobin subunit alpha OS=Homo sapiens GN=HBA1 PE=1 SV=2	TRUE	5.37344	20 U	20 S	20362.6	19921.5	10584.1	33453.6	56872.7	3667.45	5433.16	10584.1	50694.3	112328	0	0	0	0	1
3666	31.7513	3	418.242	1251.7			100	FLASVSTVLTSK		P69905	P69905			HBA_HUMAN Hemoglobin subunit alpha OS=Homo sapiens GN=HBA1 PE=1 SV=2	TRUE	231.336	20 U	5 S	5085.63	1188.61	1225.73	97627	274968	915.957	324.168	1225.73	147940	543085	0	0	0	1	1
8164	43.2064	2	626.858	1251.7			100	FLASVSTVLTSK		P69905	P69905			HBA_HUMAN Hemoglobin subunit alpha OS=Homo sapiens GN=HBA1 PE=1 SV=2	TRUE	2.77647	20 U	5 S	169016	156439	156934	289787	434349	30440.9	42665.5	156934	439132	857876	0	0	0	1	0
4221	31.7513	3	483.272	1446.8			100	LLSHCLLVTLAAH		P69905	P69905			HBA_HUMAN Hemoglobin subunit alpha OS=Homo sapiens GN=HBA1 PE=1 SV=2	TRUE	50.2339	20 U	20 S	15862.4	9055.31	6454.24	16766.6	324221	2856.92	2469.64	6454.24	25407.4	640364	0	0	0	0	1
4424	26.234	3	442.556	1324.65			100	HFDLSHGSAQVK		P69905	P69905			HBA_HUMAN Hemoglobin subunit alpha OS=Homo sapiens GN=HBA1 PE=1 SV=2	TRUE	77.9776	5 U	Neat	8069.86	17750.2	9211.58	629269	513944	1453.44	4840.98	9211.58	953568	1.01508e+06	0	0	0	0	1
5112	42.6035	3	491.93	1472.77			100	PNALSALSDLHAHK		P69905	P69905			HBA_HUMAN Hemoglobin subunit alpha OS=Homo sapiens GN=HBA1 PE=1 SV=2	TRUE	387.21	5 U	Neat	1366.74	2356.54	5919.11	529214	240295	246.159	642.694	5919.11	801950	474603	0	0	0	0	1
11265	40.6424	3	491.929	1472.77			92.3913	PNALSALSDLHAHK		P69905	P69905			HBA_HUMAN Hemoglobin subunit alpha OS=Homo sapiens GN=HBA1 PE=1 SV=2	TRUE	Infinity	5 U	5 S	635.71	0	14.1657	127064	62676.4	114.496	0	14.1657	192548	123791	0	0	0	1	0
7389	45.7729	2	469.256	936.498			100	PAVHASLDK		P69905	P69905			HBA_HUMAN Hemoglobin subunit alpha OS=Homo sapiens GN=HBA1 PE=1 SV=2	TRUE	169.624	20 U	20 S	11511.7	7980.79	1670.54	193159	283364	2073.33	2176.59	1670.54	292705	559667	0	0	0	1	0
7514	37.5609	2	536.28	1070.54			100	MFLSFPTTK		P69905	P69905			HBA_HUMAN Hemoglobin subunit alpha OS=Homo sapiens GN=HBA1 PE=1 SV=2	TRUE	23.7713	5 U	20 S	230205	57680.5	25157.4	598025	486186	41461.6	15731.1	25157.4	906222	960257	0	0	0	0	1
32258	55.3095	2	536.281	1070.55			100	MFLSFPTTK		P69905	P69905			HBA_HUMAN Hemoglobin subunit alpha OS=Homo sapiens GN=HBA1 PE=1 SV=2	TRUE	41.9465	5 U	20 S	16492.5	4099.76	538.098	22571.3	17957	2970.41	1118.12	538.098	34203.7	35466.5	0	0	0	0	1
37365	56.9936	2	536.281	1070.55			97.5309	MFLSFPTTK		P69905	P69905			HBA_HUMAN Hemoglobin subunit alpha OS=Homo sapiens GN=HBA1 PE=1 SV=2	TRUE	Infinity	20 U	20 S	18312.3	3782.35	0	11023.7	18730.6	3298.18	1031.55	0	16704.9	36994.4	0	0	0	0	1
71130	63.2894	2	536.281	1070.55			100	MFLSFPTTK		P69905	P69905			HBA_HUMAN Hemoglobin subunit alpha OS=Homo sapiens GN=HBA1 PE=1 SV=2	TRUE	Infinity	Neat	20 S	2076.31	424.84	0	1042.06	1488.37	373.959	115.866	0	1579.09	2939.66	0	0	0	1	0
8542	21.6979	2	866.953	1731.89			100	HLPAEFTPAVHASLDK		P69905	P69905			HBA_HUMAN Hemoglobin subunit alpha OS=Homo sapiens GN=HBA1 PE=1 SV=2	TRUE	Infinity	20 U	Neat	0	0	0	72549.6	261102	0	0	0	109939	515698	0	0	0	0	1
9642	33.1219	2	853.4	1704.79			100	TYFPHFDLSHGSAQV		P69905	P69905			HBA_HUMAN Hemoglobin subunit alpha OS=Homo sapiens GN=HBA1 PE=1 SV=2	TRUE	123.049	20 U	Neat	1202.69	6478.5	5828.02	109750	147990	216.613	1766.87	5828.02	166310	292292	0	0	0	1	1
10361	21.2848	3	363.213	1086.62			100	LRVDPVNFK		P69905	P69905			HBA_HUMAN Hemoglobin subunit alpha OS=Homo sapiens GN=HBA1 PE=1 SV=2	TRUE	41492.1	5 U	5 S	158.046	1.12311	250.282	46600.2	21656.6	28.4652	0.306304	250.282	70616.1	42773.5	0	0	0	1	1
51925	22.464	3	363.213	1086.62			98.2857	LRVDPVNFK		P69905	P69905			HBA_HUMAN Hemoglobin subunit alpha OS=Homo sapiens GN=HBA1 PE=1 SV=2	TRUE	Infinity	5 U	Neat	0	0	0	1011.73	681.361	0	0	0	1533.13	1345.74	0	0	0	0	1
12181	28.0792	3	663.356	1987.05			100	LAAHLPAEFTPAVHASLDK		P69905	P69905			HBA_HUMAN Hemoglobin subunit alpha OS=Homo sapiens GN=HBA1 PE=1 SV=2	TRUE	30.2941	20 U	20 S	4501.79	8208.6	3532.22	41918.5	107006	810.805	2238.72	3532.22	63521.5	211345	0	0	0	0	1
12633	22.3673	3	654.666	1960.98			100	KTYFPHFDLSHGSAQVK		P69905	P69905			HBA_HUMAN Hemoglobin subunit alpha OS=Homo sapiens GN=HBA1 PE=1 SV=2	TRUE	2960.64	5 U	20 S	2281.65	162.244	68.1323	201716	585.953	410.942	44.2486	68.1323	305671	1157.31	0	0	0	1	0
13397	26.1189	2	785.392	1568.77			100	FPHFDLSHGSAQVK		P69905	P69905			HBA_HUMAN Hemoglobin subunit alpha OS=Homo sapiens GN=HBA1 PE=1 SV=2	TRUE	7975.14	5 U	Neat	10.35	184.325	175	82542.8	49793.7	1.86411	50.2707	175	125082	98346.7	0	0	0	1	0
13582	32.0928	2	967.472	1932.93			100	VDDMPNALSALSDLHAHK		P69905	P69905			HBA_HUMAN Hemoglobin subunit alpha OS=Homo sapiens GN=HBA1 PE=1 SV=2	TRUE	19.9953	20 U	Neat	6753.66	7040.84	8635.28	8343.47	135041	1216.38	1920.23	8635.28	12643.3	266718	0	0	0	0	1
14433	39.4695	2	1033.02	2064.03			100	KVADALTNAVAHVDDMPNAL		P69905	P69905			HBA_HUMAN Hemoglobin subunit alpha OS=Homo sapiens GN=HBA1 PE=1 SV=2	TRUE	Infinity	20 U	5 S	49.1465	0	1063.09	29868.7	111925	8.85163	0	1063.09	45261.9	221060	0	0	0	1	0
15599	28.5353	3	695.675	2084			100	AAWGKVGAHAGEYGAEALER	[1] acetylation of protein n-term	P69905	P69905			HBA_HUMAN Hemoglobin subunit alpha OS=Homo sapiens GN=HBA1 PE=1 SV=2	TRUE	51.9898	5 U	5 S	1105.92	869.562	3230.45	45208.4	30767.9	199.183	237.154	3230.45	68506.9	60769.2	0	0	0	1	1
22542	54.7733	2	539.785	1077.56			100	SALSDLHAHK		P69905	P69905			HBA_HUMAN Hemoglobin subunit alpha OS=Homo sapiens GN=HBA1 PE=1 SV=2	TRUE	333.012	20 U	Neat	52.7356	142.461	305.031	13620.3	17561.6	9.49806	38.8533	305.031	20639.6	34685.6	0	0	0	0	1
57	34.5453	2	872.439	1742.86			100	TMLLQPAGSLGSYSYR		P41222	P41222			PTGDS_HUMAN Prostaglandin-H2 D-isomerase OS=Homo sapiens GN=PTGDS PE=1 SV=1	TRUE	41.9446	Neat	20 U	9.37083e+07	6.29705e+07	2.27181e+07	1.35756e+07	2.2341e+06	1.68775e+07	1.71738e+07	2.27181e+07	2.05719e+07	4.41253e+06	0	0	1	1	0
351	34.568	3	581.962	1742.86			100	TMLLQPAGSLGSYSYR		P41222	P41222			PTGDS_HUMAN Prostaglandin-H2 D-isomerase OS=Homo sapiens GN=PTGDS PE=1 SV=1	TRUE	47.8983	Neat	20 U	9.1152e+06	5.19978e+06	1.74265e+06	1.20394e+06	190303	1.64171e+06	1.41813e+06	1.74265e+06	1.8244e+06	375865	1	1	1	1	1
28031	35.9877	2	872.439	1742.86			100	TMLLQPAGSLGSYSYR		P41222	P41222			PTGDS_HUMAN Prostaglandin-H2 D-isomerase OS=Homo sapiens GN=PTGDS PE=1 SV=1	TRUE	15.0141	Neat	20 U	171946	133351	41698	20088.3	11452.3	30968.8	36368.7	41698	30441	22619.3	1	0	0	0	0
79	20.7826	2	893.441	1784.87			100	APEAQVSVQPNFQQDK		P41222	P41222			PTGDS_HUMAN Prostaglandin-H2 D-isomerase OS=Homo sapiens GN=PTGDS PE=1 SV=1	TRUE	35.704	Neat	20 U	6.37374e+07	4.40001e+07	1.47604e+07	9.26736e+06	1.78516e+06	1.14795e+07	1.20001e+07	1.47604e+07	1.40434e+07	3.52584e+06	0	0	1	1	1
173	20.7826	3	595.963	1784.87			100	APEAQVSVQPNFQQDK		P41222	P41222			PTGDS_HUMAN Prostaglandin-H2 D-isomerase OS=Homo sapiens GN=PTGDS PE=1 SV=1	TRUE	42.3452	Neat	20 U	2.11756e+07	1.28859e+07	3.83447e+06	2.45217e+06	500070	3.81387e+06	3.51436e+06	3.83447e+06	3.71592e+06	987681	0	1	1	0	1
133	39.7454	2	955.48	1908.95			100	AQGFTEDTIVFLPQTDK		P41222	P41222			PTGDS_HUMAN Prostaglandin-H2 D-isomerase OS=Homo sapiens GN=PTGDS PE=1 SV=1	TRUE	18.2888	Neat	20 U	3.1983e+07	2.73589e+07	1.17141e+07	7.33518e+06	1.74877e+06	5.76036e+06	7.46156e+06	1.17141e+07	1.11154e+07	3.45397e+06	2	1	1	1	2
342	39.7454	3	637.323	1908.95			100	AQGFTEDTIVFLPQTDK		P41222	P41222			PTGDS_HUMAN Prostaglandin-H2 D-isomerase OS=Homo sapiens GN=PTGDS PE=1 SV=1	TRUE	21.7614	Neat	20 U	8.83755e+06	6.58753e+06	2.78243e+06	1.57361e+06	406111	1.59171e+06	1.7966e+06	2.78243e+06	2.38458e+06	802104	2	2	0	1	1
764	28.4636	3	753.719	2258.14			94.697	APEAQVSVQPNFQQDKFLGR		P41222	P41222			PTGDS_HUMAN Prostaglandin-H2 D-isomerase OS=Homo sapiens GN=PTGDS PE=1 SV=1	TRUE	179.07	Neat	20 U	1.5434e+07	4.58159e+06	813223	184366	86189.7	2.77977e+06	1.24953e+06	813223	279380	170232	2	0	0	0	0
15343	28.4636	2	1130.07	2258.13			100	APEAQVSVQPNFQQDKFLGR		P41222	P41222			PTGDS_HUMAN Prostaglandin-H2 D-isomerase OS=Homo sapiens GN=PTGDS PE=1 SV=1	TRUE	Infinity	Neat	5 U	396720	148783	1251.06	0	2652.39	71452.1	40577.2	1251.06	0	5238.69	1	0	0	0	0
1130	33.1219	2	821.914	1641.81			100	MLLQPAGSLGSYSYR		P41222	P41222			PTGDS_HUMAN Prostaglandin-H2 D-isomerase OS=Homo sapiens GN=PTGDS PE=1 SV=1	TRUE	538.192	Neat	20 U	4.03101e+06	2.95642e+06	1.09514e+06	25253.5	7489.9	726013	806299	1.09514e+06	38268.1	14793.2	1	1	0	0	0
1816	18.9429	2	809.396	1616.78			100	EAQVSVQPNFQQDK		P41222	P41222			PTGDS_HUMAN Prostaglandin-H2 D-isomerase OS=Homo sapiens GN=PTGDS PE=1 SV=1	TRUE	49.5304	Neat	20 U	1.73082e+06	1.25601e+06	566286	158994	34944.6	311733	342549	566286	240933	69018.6	0	1	0	0	0
2312	40.7067	4	791.388	3161.52			100	WFSAGLASNSSWLR		P41222	P41222			PTGDS_HUMAN Prostaglandin-H2 D-isomerase OS=Homo sapiens GN=PTGDS PE=1 SV=1	TRUE	15.6663	5 U	20 S	696310	529025	182082	2.85255e+06	1.81209e+06	125410	144280	182082	4.32264e+06	3.57903e+06	1	0	1	0	0
3380	28.7536	3	738.365	2212.07			100	DLQAAPEAQVSVQPNFQQDK		P41222	P41222			PTGDS_HUMAN Prostaglandin-H2 D-isomerase OS=Homo sapiens GN=PTGDS PE=1 SV=1	TRUE	45.4358	Neat	20 U	1.36541e+06	767767	261950	146027	30051.5	245921	209392	261950	221283	59354.2	1	1	1	1	0
10649	28.954	2	1107.04	2212.07			100	DLQAAPEAQVSVQPNFQQDK		P41222	P41222			PTGDS_HUMAN Prostaglandin-H2 D-isomerase OS=Homo sapiens GN=PTGDS PE=1 SV=1	TRUE	29.6745	Neat	20 U	471056	331021	183493	98288.2	15874.1	84840.6	90278.7	183493	148942	31352.7	1	1	1	1	0
6838	22.5403	2	699.852	1397.69			100	LQPAGSLGSYSYR		P41222	P41222			PTGDS_HUMAN Prostaglandin-H2 D-isomerase OS=Homo sapiens GN=PTGDS PE=1 SV=1	TRUE	Infinity	Neat	5 U	363393	199291	81783.8	0	0	65449.6	54352.4	81783.8	0	0	0	1	0	0	0
11680	27.8014	3	697.691	2090.05			100	EAQVSVQPNFQQDKFLGR		P41222	P41222			PTGDS_HUMAN Prostaglandin-H2 D-isomerase OS=Homo sapiens GN=PTGDS PE=1 SV=1	TRUE	73.4559	Neat	5 U	244858	70593.5	10354.6	3333.4	9770.83	44100.6	19252.8	10354.6	5051.29	19298.2	1	1	0	0	0
33762	27.7286	3	697.675	2090			100	EAQVSVQPNFQQDKFLGR		P41222	P41222			PTGDS_HUMAN Prostaglandin-H2 D-isomerase OS=Homo sapiens GN=PTGDS PE=1 SV=1	TRUE	26.5299	Neat	20 S	93102.9	31579.2	3509.36	7018.81	9040.04	16768.5	8612.55	3509.36	10636	17854.8	1	1	0	0	0
11890	42.2037	2	960.014	1918.01			100	SVVAPATDGGLNLTSTFLR		P41222	P41222			PTGDS_HUMAN Prostaglandin-H2 D-isomerase OS=Homo sapiens GN=PTGDS PE=1 SV=1	TRUE	332.05	Neat	20 U	236259	223865	75187.3	16311.9	711.518	42552	61054.3	75187.3	24718.3	1405.31	1	1	0	0	0
13153	33.8739	2	937.476	1872.94			100	QVSVQPNFQQDKFLGR	[1] pyro-glu q	P41222	P41222			PTGDS_HUMAN Prostaglandin-H2 D-isomerase OS=Homo sapiens GN=PTGDS PE=1 SV=1	TRUE	8.24398	Neat	20 S	319196	78082.3	38718.7	136965	82492	57489.5	21295.2	38718.7	207551	162929	1	0	0	0	0
64	29.0196	3	559.938	1676.79			100	FNWYVDGVEVHNAK		P01857	P01857			IGHG1_HUMAN Ig gamma-1 chain C region OS=Homo sapiens GN=IGHG1 PE=1 SV=1	TRUE	7.62636	5 S	20 U	1.75376e+07	2.21745e+07	1.69183e+07	4.75774e+06	2.90762e+06	3.15865e+06	6.04762e+06	1.69183e+07	7.20969e+06	5.74278e+06	2	0	1	2	1
264	29.0196	2	839.403	1676.79			100	FNWYVDGVEVHNAK		P01857	P01857			IGHG1_HUMAN Ig gamma-1 chain C region OS=Homo sapiens GN=IGHG1 PE=1 SV=1	TRUE	7.30859	5 S	20 U	5.58682e+06	8.29409e+06	7.64056e+06	1.86201e+06	1.13484e+06	1.00623e+06	2.26203e+06	7.64056e+06	2.82161e+06	2.24141e+06	0	2	1	1	0
68	43.6039	3	603.34	1807			100	VVSVLTVLHQDWLNGK		P01857	P01857;P01861;P01860		P01861;P01860	IGHG1_HUMAN Ig gamma-1 chain C region OS=Homo sapiens GN=IGHG1 PE=1 SV=1	FALSE	5.56054	20 S	20 U	1.88603e+07	2.99754e+07	3.35267e+07	9.11211e+06	6.0294e+06	3.39688e+06	8.17513e+06	3.35267e+07	1.38081e+07	1.19086e+07	2	1	0	1	2
510	43.6039	2	904.506	1807			100	VVSVLTVLHQDWLNGK		P01857	P01857;P01861;P01860		P01861;P01860	IGHG1_HUMAN Ig gamma-1 chain C region OS=Homo sapiens GN=IGHG1 PE=1 SV=1	FALSE	5.04099	20 S	20 U	3.45709e+06	6.21451e+06	8.10286e+06	2.70136e+06	1.60739e+06	622647	1.69487e+06	8.10286e+06	4.09353e+06	3.17474e+06	2	2	2	1	1
129	29.9389	3	713.68	2138.02			100	TPEVTCVVVDVSHEDPEVK		P01857	P01857			IGHG1_HUMAN Ig gamma-1 chain C region OS=Homo sapiens GN=IGHG1 PE=1 SV=1	TRUE	5.74917	5 S	20 U	1.72991e+07	1.9351e+07	1.61115e+07	5.19995e+06	3.36588e+06	3.1157e+06	5.27757e+06	1.61115e+07	7.87979e+06	6.64789e+06	2	2	2	2	2
2119	29.9389	2	1070.02	2138.02			100	TPEVTCVVVDVSHEDPEVK		P01857	P01857			IGHG1_HUMAN Ig gamma-1 chain C region OS=Homo sapiens GN=IGHG1 PE=1 SV=1	TRUE	6.48123	20 S	20 U	904540	1.19678e+06	1.57635e+06	427853	243218	162914	326395	1.57635e+06	648351	480376	1	1	1	1	1
9779	29.9389	4	535.511	2138.02			91.3462	TPEVTCVVVDVSHEDPEVK		P01857	P01857			IGHG1_HUMAN Ig gamma-1 chain C region OS=Homo sapiens GN=IGHG1 PE=1 SV=1	TRUE	3.96719	Neat	20 U	62387.7	53683.4	50775.9	18395.4	15725.9	11236.5	14641	50775.9	27875.6	31060	1	0	0	0	0
1076	41.7355	2	937.462	1872.91			100	TTPPVLDSDGSFFLYSK		P01857	P01857			IGHG1_HUMAN Ig gamma-1 chain C region OS=Homo sapiens GN=IGHG1 PE=1 SV=1	TRUE	2.47451	5 S	5 U	2.02976e+06	4.82192e+06	4.07356e+06	1.94864e+06	2.13077e+06	365575	1.31507e+06	4.07356e+06	2.95289e+06	4.20844e+06	1	0	1	1	1
8750	41.6571	3	625.313	1872.92			100	TTPPVLDSDGSFFLYSK		P01857	P01857			IGHG1_HUMAN Ig gamma-1 chain C region OS=Homo sapiens GN=IGHG1 PE=1 SV=1	TRUE	2.19431	20 U	5 U	64387.6	98167.3	86190.4	48032.6	105398	11596.7	26773	86190.4	72786.6	208171	1	0	0	0	1
2166	39.7454	3	743.406	2227.2			100	VVSVLTVLHQDWLNGKEYK		P01857	P01857;P01861;P01860		P01861;P01860	IGHG1_HUMAN Ig gamma-1 chain C region OS=Homo sapiens GN=IGHG1 PE=1 SV=1	FALSE	55.0548	Neat	20 U	1.31024e+06	1.13148e+06	692861	147691	23798.8	235984	308587	692861	223804	47004.7	1	1	1	1	0
2365	37.7073	2	682.816	1363.62			98.1308	FNWYVDGVEVH		P01857	P01857;P01861;P01859		P01861;P01859	IGHG1_HUMAN Ig gamma-1 chain C region OS=Homo sapiens GN=IGHG1 PE=1 SV=1	FALSE	4.49514	20 U	Neat	108350	206669	244658	140256	487047	19514.5	56364.5	244658	212538	961959	0	0	0	0	1
21178	43.6709	2	555.786	1109.56			100	LHQDWLNGK		P01857	P01857;P01861;P01860		P01861;P01860	IGHG1_HUMAN Ig gamma-1 chain C region OS=Homo sapiens GN=IGHG1 PE=1 SV=1	FALSE	35.3773	5 S	5 U	12903.5	25162.2	16721.1	711.254	4778.74	2324.02	6862.45	16721.1	1077.81	9438.41	0	0	1	0	0
68	43.6039	3	603.34	1807			100	VVSVLTVLHQDWLNGK		P01861	P01861;P01857;P01860		P01857;P01860	IGHG4_HUMAN Ig gamma-4 chain C region OS=Homo sapiens GN=IGHG4 PE=1 SV=1	FALSE	5.56054	20 S	20 U	1.88603e+07	2.99754e+07	3.35267e+07	9.11211e+06	6.0294e+06	3.39688e+06	8.17513e+06	3.35267e+07	1.38081e+07	1.19086e+07	2	1	0	1	2
510	43.6039	2	904.506	1807			100	VVSVLTVLHQDWLNGK		P01861	P01861;P01857;P01860		P01857;P01860	IGHG4_HUMAN Ig gamma-4 chain C region OS=Homo sapiens GN=IGHG4 PE=1 SV=1	FALSE	5.04099	20 S	20 U	3.45709e+06	6.21451e+06	8.10286e+06	2.70136e+06	1.60739e+06	622647	1.69487e+06	8.10286e+06	4.09353e+06	3.17474e+06	2	2	2	1	1
2166	39.7454	3	743.406	2227.2			100	VVSVLTVLHQDWLNGKEYK		P01861	P01861;P01857;P01860		P01857;P01860	IGHG4_HUMAN Ig gamma-4 chain C region OS=Homo sapiens GN=IGHG4 PE=1 SV=1	FALSE	55.0548	Neat	20 U	1.31024e+06	1.13148e+06	692861	147691	23798.8	235984	308587	692861	223804	47004.7	1	1	1	1	0
2365	37.7073	2	682.816	1363.62			98.1308	FNWYVDGVEVH		P01861	P01861;P01857;P01859		P01857;P01859	IGHG4_HUMAN Ig gamma-4 chain C region OS=Homo sapiens GN=IGHG4 PE=1 SV=1	FALSE	4.49514	20 U	Neat	108350	206669	244658	140256	487047	19514.5	56364.5	244658	212538	961959	0	0	0	0	1
2798	42.5812	2	951.464	1900.91			100	TTPPVLDSDGSFFLYSR		P01861	P01861			IGHG4_HUMAN Ig gamma-4 chain C region OS=Homo sapiens GN=IGHG4 PE=1 SV=1	TRUE	4.33176	20 S	20 U	661339	1.35573e+06	1.6613e+06	610950	383515	119112	369746	1.6613e+06	925809	757475	1	1	0	1	0
13055	25.4998	2	938.952	1875.89			100	EPQVYTLPPSQEEMTK		P01861	P01861			IGHG4_HUMAN Ig gamma-4 chain C region OS=Homo sapiens GN=IGHG4 PE=1 SV=1	TRUE	7.46203	5 S	20 U	432348	696659	564842	185695	93360.5	77869	189998	564842	281395	184395	1	3	3	0	0
21178	43.6709	2	555.786	1109.56			100	LHQDWLNGK		P01861	P01861;P01857;P01860		P01857;P01860	IGHG4_HUMAN Ig gamma-4 chain C region OS=Homo sapiens GN=IGHG4 PE=1 SV=1	FALSE	35.3773	5 S	5 U	12903.5	25162.2	16721.1	711.254	4778.74	2324.02	6862.45	16721.1	1077.81	9438.41	0	0	1	0	0
68	43.6039	3	603.34	1807			100	VVSVLTVLHQDWLNGK		P01860	P01860;P01857;P01861		P01857;P01861	IGHG3_HUMAN Ig gamma-3 chain C region OS=Homo sapiens GN=IGHG3 PE=1 SV=2	FALSE	5.56054	20 S	20 U	1.88603e+07	2.99754e+07	3.35267e+07	9.11211e+06	6.0294e+06	3.39688e+06	8.17513e+06	3.35267e+07	1.38081e+07	1.19086e+07	2	1	0	1	2
510	43.6039	2	904.506	1807			100	VVSVLTVLHQDWLNGK		P01860	P01860;P01857;P01861		P01857;P01861	IGHG3_HUMAN Ig gamma-3 chain C region OS=Homo sapiens GN=IGHG3 PE=1 SV=2	FALSE	5.04099	20 S	20 U	3.45709e+06	6.21451e+06	8.10286e+06	2.70136e+06	1.60739e+06	622647	1.69487e+06	8.10286e+06	4.09353e+06	3.17474e+06	2	2	2	1	1
1424	30.0007	4	579.27	2313.05			100	WQQGNIFSCSVMHEALHNR		P01860	P01860			IGHG3_HUMAN Ig gamma-3 chain C region OS=Homo sapiens GN=IGHG3 PE=1 SV=2	TRUE	19.4257	Neat	20 U	1.74478e+06	1.47414e+06	764810	319471	89818	314247	402039	764810	484113	177398	1	1	2	1	1
3117	30.012	3	772.023	2313.05			100	WQQGNIFSCSVMHEALHNR		P01860	P01860			IGHG3_HUMAN Ig gamma-3 chain C region OS=Homo sapiens GN=IGHG3 PE=1 SV=2	TRUE	15.6125	Neat	20 U	882122	869493	517569	217644	56501.2	158876	237135	517569	329809	111595	1	1	1	1	1
1723	42.2534	3	717.726	2150.16			100	CPAPELLGGPSVFLFPPKPK		P01860	P01860			IGHG3_HUMAN Ig gamma-3 chain C region OS=Homo sapiens GN=IGHG3 PE=1 SV=2	TRUE	21.1228	5 S	20 U	4.97592e+06	5.08284e+06	3.03096e+06	1.00202e+06	240632	896198	1.38623e+06	3.03096e+06	1.51842e+06	475269	5	2	4	1	1
2166	39.7454	3	743.406	2227.2			100	VVSVLTVLHQDWLNGKEYK		P01860	P01860;P01857;P01861		P01857;P01861	IGHG3_HUMAN Ig gamma-3 chain C region OS=Homo sapiens GN=IGHG3 PE=1 SV=2	FALSE	55.0548	Neat	20 U	1.31024e+06	1.13148e+06	692861	147691	23798.8	235984	308587	692861	223804	47004.7	1	1	1	1	0
2306	20.4295	3	635.652	1903.93			98.5401	EPQVYTLPPSREEMTK		P01860	P01860;P01859		P01859	IGHG3_HUMAN Ig gamma-3 chain C region OS=Homo sapiens GN=IGHG3 PE=1 SV=2	FALSE	20.9145	Neat	20 U	5.85469e+06	5.62541e+06	3.24818e+06	1.21021e+06	279935	1.05447e+06	1.53421e+06	3.24818e+06	1.8339e+06	552894	3	2	1	2	0
11882	53.1284	3	712.052	2133.13			100	CPAPELLGGPSVFLFPPKPK	[1] pyro-cmc	P01860	P01860			IGHG3_HUMAN Ig gamma-3 chain C region OS=Homo sapiens GN=IGHG3 PE=1 SV=2	TRUE	12.4912	5 S	20 U	234119	319165	213505	81714.1	25551.2	42166.6	87045.4	213505	123826	50465.7	2	1	1	0	0
12113	53.2062	2	1067.57	2133.13			100	CPAPELLGGPSVFLFPPKPK	[1] pyro-cmc	P01860	P01860			IGHG3_HUMAN Ig gamma-3 chain C region OS=Homo sapiens GN=IGHG3 PE=1 SV=2	TRUE	7.89099	5 S	20 U	306996	499424	314701	105637	63290.4	55292.2	136207	314701	160077	125004	1	1	1	1	0
21178	43.6709	2	555.786	1109.56			100	LHQDWLNGK		P01860	P01860;P01857;P01861		P01857;P01861	IGHG3_HUMAN Ig gamma-3 chain C region OS=Homo sapiens GN=IGHG3 PE=1 SV=2	FALSE	35.3773	5 S	5 U	12903.5	25162.2	16721.1	711.254	4778.74	2324.02	6862.45	16721.1	1077.81	9438.41	0	0	1	0	0
128	22.4025	2	708.362	1414.71			100	SVIPSDGPSVACVK		P02787	P02787			TRFE_HUMAN Serotransferrin OS=Homo sapiens GN=TF PE=1 SV=3	TRUE	46.1373	5 S	20 U	3.1058e+07	3.32325e+07	1.45982e+07	3.51336e+06	720297	5.59377e+06	9.06345e+06	1.45982e+07	5.324e+06	1.42265e+06	0	1	0	0	0
258	29.4639	2	789.332	1576.65			100	FDEFFSEGCAPGSK		P02787	P02787			TRFE_HUMAN Serotransferrin OS=Homo sapiens GN=TF PE=1 SV=3	TRUE	11.3622	5 S	20 U	1.00015e+07	1.13007e+07	6.74185e+06	2.44005e+06	994584	1.80134e+06	3.08202e+06	6.74185e+06	3.69755e+06	1.96439e+06	0	0	1	0	0
8408	29.4639	3	526.557	1576.65			100	FDEFFSEGCAPGSK		P02787	P02787			TRFE_HUMAN Serotransferrin OS=Homo sapiens GN=TF PE=1 SV=3	TRUE	453.92	Neat	20 U	80301.4	76533.4	42305.1	14082.1	176.906	14462.9	20872.8	42305.1	21339.5	349.405	1	0	0	0	0
259	33.1219	3	522.604	1564.79			94.7917	DLLFRDDTVCLAK		P02787	P02787			TRFE_HUMAN Serotransferrin OS=Homo sapiens GN=TF PE=1 SV=3	TRUE	1373.6	Neat	20 U	9.74731e+06	7.59169e+06	2.39322e+06	753543	7096.19	1.75556e+06	2.07047e+06	2.39322e+06	1.14189e+06	14015.6	0	1	0	0	0
692	33.1219	2	783.401	1564.79			100	DLLFRDDTVCLAK		P02787	P02787			TRFE_HUMAN Serotransferrin OS=Homo sapiens GN=TF PE=1 SV=3	TRUE	116.179	Neat	20 U	5.93001e+06	4.88497e+06	1.7587e+06	539548	51042.1	1.06804e+06	1.33227e+06	1.7587e+06	817609	100812	0	1	0	1	0
273	27.3347	2	853.885	1705.76			100	LCMGSGLNLCEPNNK		P02787	P02787			TRFE_HUMAN Serotransferrin OS=Homo sapiens GN=TF PE=1 SV=3	TRUE	13.1838	5 S	20 U	9.83699e+06	1.11522e+07	6.92599e+06	2.88001e+06	845904	1.77171e+06	3.04153e+06	6.92599e+06	4.36424e+06	1.67073e+06	2	0	0	0	1
3365	27.3101	3	569.593	1705.76			100	LCMGSGLNLCEPNNK		P02787	P02787			TRFE_HUMAN Serotransferrin OS=Homo sapiens GN=TF PE=1 SV=3	TRUE	16.7354	5 S	20 U	298672	298833	170778	68465.5	17856.3	53792.9	81500.1	170778	103750	35267.7	0	0	1	1	0
280	19.7258	2	863.386	1724.76			100	IECVSAETTEDCIAK		P02787	P02787			TRFE_HUMAN Serotransferrin OS=Homo sapiens GN=TF PE=1 SV=3	TRUE	17.8624	Neat	20 U	1.31835e+07	1.04723e+07	5.78321e+06	2.11916e+06	738057	2.37443e+06	2.85609e+06	5.78321e+06	3.21129e+06	1.45772e+06	1	0	0	1	0
315	19.4374	3	425.222	1272.64			94.0476	HSTIFENLANK		P02787	P02787			TRFE_HUMAN Serotransferrin OS=Homo sapiens GN=TF PE=1 SV=3	TRUE	15.3825	5 S	20 U	3.23456e+06	3.76397e+06	2.28156e+06	689758	244692	582567	1.02654e+06	2.28156e+06	1.04523e+06	483286	0	0	0	1	0
365	37.5374	2	739.87	1477.73			100	MYLGYEYVTAIR		P02787	P02787			TRFE_HUMAN Serotransferrin OS=Homo sapiens GN=TF PE=1 SV=3	TRUE	5.58163	5 S	20 U	6.28958e+06	6.3832e+06	3.88638e+06	3.36159e+06	1.14361e+06	1.1328e+06	1.74088e+06	3.88638e+06	5.09402e+06	2.25872e+06	0	0	0	0	2
4886	37.5116	3	493.582	1477.73			100	MYLGYEYVTAIR		P02787	P02787			TRFE_HUMAN Serotransferrin OS=Homo sapiens GN=TF PE=1 SV=3	TRUE	11.1656	Neat	20 U	171229	139678	88175.5	49423	15335.4	30839.6	38094.2	88175.5	74893.6	30288.8	0	1	0	0	0
375	30.8223	3	651.65	1951.93			100	NLNEKDYELLCLDGTR		P02787	P02787			TRFE_HUMAN Serotransferrin OS=Homo sapiens GN=TF PE=1 SV=3	TRUE	181.114	Neat	20 U	7.38789e+06	7.2639e+06	4.19786e+06	1.43969e+06	40791.4	1.33061e+06	1.98107e+06	4.19786e+06	2.18165e+06	80566.4	2	1	2	1	0
2416	30.8448	2	976.971	1951.93			100	NLNEKDYELLCLDGTR		P02787	P02787			TRFE_HUMAN Serotransferrin OS=Homo sapiens GN=TF PE=1 SV=3	TRUE	188.937	5 S	20 U	1.01442e+06	1.11974e+06	974595	375185	5926.52	182704	305384	974595	568540	11705.4	1	1	0	0	0
506	23.1694	3	569.255	1704.74			100	FDEFFSEGCAPGSKK		P02787	P02787			TRFE_HUMAN Serotransferrin OS=Homo sapiens GN=TF PE=1 SV=3	TRUE	2976.88	Neat	20 U	8.21722e+06	5.14302e+06	1.60935e+06	553834	2760.35	1.47998e+06	1.40265e+06	1.60935e+06	839257	5451.92	1	0	0	0	0
523	28.2296	3	627.962	1880.87			100	ADRDQYELLCLDNTR		P02787	P02787			TRFE_HUMAN Serotransferrin OS=Homo sapiens GN=TF PE=1 SV=3	TRUE	21.2383	Neat	20 U	4.71282e+06	4.58797e+06	2.6407e+06	895219	221903	848813	1.25127e+06	2.6407e+06	1.35658e+06	438276	1	0	2	0	0
2993	28.2073	2	941.44	1880.86			100	ADRDQYELLCLDNTR		P02787	P02787			TRFE_HUMAN Serotransferrin OS=Homo sapiens GN=TF PE=1 SV=3	TRUE	10.7719	20 S	20 U	539287	706515	974466	367830	90463.7	97129.4	192687	974466	557394	178673	0	0	1	1	1
524	38.5274	2	815.411	1628.81			100	EDPQTFYYAVAVVK		P02787	P02787			TRFE_HUMAN Serotransferrin OS=Homo sapiens GN=TF PE=1 SV=3	TRUE	6.35666	5 S	20 U	3.69941e+06	4.93119e+06	4.56145e+06	2.13425e+06	775751	666290	1.34487e+06	4.56145e+06	3.23416e+06	1.53217e+06	2	0	1	0	0
3417	38.5274	3	543.943	1628.81			98.7654	EDPQTFYYAVAVVK		P02787	P02787			TRFE_HUMAN Serotransferrin OS=Homo sapiens GN=TF PE=1 SV=3	TRUE	6.85453	5 S	20 U	233784	279320	264715	112514	40749.7	42106.2	76178.5	264715	170499	80484	0	0	0	1	0
554	54.1243	3	724.37	2170.09			100	SAGWNIPIGLLYCDLPEPR		P02787	P02787			TRFE_HUMAN Serotransferrin OS=Homo sapiens GN=TF PE=1 SV=3	TRUE	9.20474	5 S	20 U	3.69479e+06	8.72738e+06	7.54239e+06	2.93892e+06	948139	665458	2.3802e+06	7.54239e+06	4.45352e+06	1.87265e+06	2	2	2	2	2
993	54.1426	2	1086.05	2170.09			100	SAGWNIPIGLLYCDLPEPR		P02787	P02787			TRFE_HUMAN Serotransferrin OS=Homo sapiens GN=TF PE=1 SV=3	TRUE	11.5712	5 S	20 U	2.96231e+06	8.25274e+06	8.22061e+06	2.76212e+06	713214	533532	2.25076e+06	8.22061e+06	4.18561e+06	1.40866e+06	2	2	2	2	1
928	22.9517	2	638.819	1275.62			98.5185	EFQLFSSPHGK		P02787	P02787			TRFE_HUMAN Serotransferrin OS=Homo sapiens GN=TF PE=1 SV=3	TRUE	10.4308	5 S	20 U	2.36558e+06	2.53439e+06	1.48249e+06	778103	242972	426058	691200	1.48249e+06	1.17911e+06	479890	0	0	0	0	1
1093	15.1002	3	563.954	1688.84			100	DCHLAQVPSHTVVAR		P02787	P02787			TRFE_HUMAN Serotransferrin OS=Homo sapiens GN=TF PE=1 SV=3	TRUE	7.02674	5 S	20 U	964639	1.14616e+06	668393	309111	163113	173738	312589	668393	468414	322163	1	1	0	0	0
1250	15.1002	4	423.217	1688.84			91.3462	DCHLAQVPSHTVVAR		P02787	P02787			TRFE_HUMAN Serotransferrin OS=Homo sapiens GN=TF PE=1 SV=3	TRUE	6.22593	5 S	20 U	495816	570869	361439	165701	91692.2	89300	155692	361439	251097	181100	0	0	0	0	1
1120	16.8232	2	746.382	1490.75			100	SKEFQLFSSPHGK		P02787	P02787			TRFE_HUMAN Serotransferrin OS=Homo sapiens GN=TF PE=1 SV=3	TRUE	159.625	Neat	20 U	2.07248e+06	1.6191e+06	1.23714e+06	366654	12983.5	373269	441573	1.23714e+06	555613	25643.4	0	1	0	0	0
1200	16.5511	3	441.886	1322.64			100	KDSGFQMNQLR		P02787	P02787			TRFE_HUMAN Serotransferrin OS=Homo sapiens GN=TF PE=1 SV=3	TRUE	132.461	Neat	20 U	982675	766900	229853	18268.5	7418.61	176987	209155	229853	27683.4	14652.4	1	0	0	0	0
1213	13.2898	3	658.998	1973.97			100	HQTVPQNTGGKNPDPWAK		P02787	P02787			TRFE_HUMAN Serotransferrin OS=Homo sapiens GN=TF PE=1 SV=3	TRUE	17122.9	Neat	20 U	3.02017e+06	1.66256e+06	441933	11698.4	176.382	543953	453428	441933	17727.3	348.368	2	1	2	1	0
2750	13.2898	4	494.5	1973.97			98.7805	HQTVPQNTGGKNPDPWAK		P02787	P02787			TRFE_HUMAN Serotransferrin OS=Homo sapiens GN=TF PE=1 SV=3	TRUE	30932.5	Neat	20 U	702552	352083	93563.1	2614.42	22.7124	126535	96023.1	93563.1	3961.79	44.8589	1	1	1	0	0
31365	13.2898	2	987.992	1973.97			100	HQTVPQNTGGKNPDPWAK		P02787	P02787			TRFE_HUMAN Serotransferrin OS=Homo sapiens GN=TF PE=1 SV=3	TRUE	Infinity	Neat	5 U	59845.5	28423.3	8487.34	0	6.27344	10778.6	7751.84	8487.34	0	12.3906	0	1	1	0	0
1460	19.238	3	539.277	1614.81			100	HSTIFENLANKADR		P02787	P02787			TRFE_HUMAN Serotransferrin OS=Homo sapiens GN=TF PE=1 SV=3	TRUE	678.45	Neat	20 U	1.63037e+06	1.35162e+06	525816	100307	2403.08	293642	368626	525816	152002	4746.29	0	0	1	1	0
1798	21.8888	3	553.933	1658.78			98.7805	KCSTSSLLEACTFR		P02787	P02787			TRFE_HUMAN Serotransferrin OS=Homo sapiens GN=TF PE=1 SV=3	TRUE	317.273	Neat	20 U	1.29329e+06	1.27787e+06	563580	89085.7	4076.29	232932	348510	563580	134997	8051	0	0	0	1	0
2540	22.2512	3	553.932	1658.77			100	KCSTSSLLEACTFR		P02787	P02787			TRFE_HUMAN Serotransferrin OS=Homo sapiens GN=TF PE=1 SV=3	TRUE	Infinity	Neat	5 U	1.13062e+06	783111	280961	0	2946.79	203633	213576	280961	0	5820.16	0	1	0	0	0
5853	22.2638	2	830.394	1658.77			100	KCSTSSLLEACTFR		P02787	P02787			TRFE_HUMAN Serotransferrin OS=Homo sapiens GN=TF PE=1 SV=3	TRUE	Infinity	Neat	5 U	526726	506857	343771	0	0	94867.2	138234	343771	0	0	1	0	0	0	0
6791	21.8888	2	830.394	1658.77			100	KCSTSSLLEACTFR		P02787	P02787			TRFE_HUMAN Serotransferrin OS=Homo sapiens GN=TF PE=1 SV=3	TRUE	Infinity	5 S	20 U	310491	314704	135365	68722.3	0	55921.6	85828.6	135365	104139	0	0	0	0	1	0
1880	31.8642	3	586.641	1756.9			98.1818	EDPQTFYYAVAVVKK		P02787	P02787			TRFE_HUMAN Serotransferrin OS=Homo sapiens GN=TF PE=1 SV=3	TRUE	480.882	Neat	20 U	1.60448e+06	1.08083e+06	368426	50955.4	3336.55	288979	294772	368426	77215.7	6589.96	0	1	0	1	0
2027	57.3997	3	690.682	2069.03			100	EDLIWELLNQAQEHFGK		P02787	P02787			TRFE_HUMAN Serotransferrin OS=Homo sapiens GN=TF PE=1 SV=3	TRUE	15.5703	20 S	Neat	111274	787469	1.73257e+06	941705	1.39283e+06	20041.2	214765	1.73257e+06	1.42702e+06	2.75095e+06	1	1	1	1	1
18889	57.3613	2	1035.52	2069.02			100	EDLIWELLNQAQEHFGK		P02787	P02787			TRFE_HUMAN Serotransferrin OS=Homo sapiens GN=TF PE=1 SV=3	TRUE	8.37505	20 U	Neat	23290.6	84651.3	188401	113025	195060	4194.8	23086.8	188401	171273	385259	0	1	1	1	1
3039	17.301	2	772.41	1542.81			100	SVIPSDGPSVACVKK		P02787	P02787			TRFE_HUMAN Serotransferrin OS=Homo sapiens GN=TF PE=1 SV=3	TRUE	187123	Neat	20 U	1.38423e+06	937299	365449	70052.3	7.39746	249310	255628	365449	106154	14.6106	0	1	1	1	0
5376	39.0042	2	797.407	1592.8			100	TAGWNIPMGLLYNK	[8] oxidation of m	P02787	P02787			TRFE_HUMAN Serotransferrin OS=Homo sapiens GN=TF PE=1 SV=3	TRUE	4.14263	5 S	20 U	601392	739198	435894	231627	178437	108315	201600	435894	350998	352428	0	0	1	0	0
40201	44.4081	2	797.408	1592.8			100	TAGWNIPMGLLYNK	[8] oxidation of m	P02787	P02787			TRFE_HUMAN Serotransferrin OS=Homo sapiens GN=TF PE=1 SV=3	TRUE	11.6954	Neat	20 U	33249.4	27307.1	12781.4	4829.15	2842.95	5988.45	7447.42	12781.4	7317.9	5615.06	1	0	0	0	0
7460	26.476	4	503.509	2010.01			97.5309	SETKDLLFRDDTVCLAK		P02787	P02787			TRFE_HUMAN Serotransferrin OS=Homo sapiens GN=TF PE=1 SV=3	TRUE	Infinity	Neat	5 U	275817	64025.8	8595.62	0	0	49676.5	17461.6	8595.62	0	0	1	1	0	0	0
7483	26.476	3	671.009	2010.01			100	SETKDLLFRDDTVCLAK		P02787	P02787			TRFE_HUMAN Serotransferrin OS=Homo sapiens GN=TF PE=1 SV=3	TRUE	Infinity	Neat	20 U	476829	113386	8898.38	0.324632	0	85880.2	30923.6	8898.38	0.491935	0	1	0	0	0	0
8138	52.7836	3	771.718	2312.13			100	EDLIWELLNQAQEHFGKDK		P02787	P02787			TRFE_HUMAN Serotransferrin OS=Homo sapiens GN=TF PE=1 SV=3	TRUE	18.3026	5 S	20 U	131755	362139	285221	76395.1	19786.2	23730	98765.5	285221	115766	39079.4	1	1	1	0	0
13654	12.9317	3	734.349	2200.02			100	NLREGTCPEAPTDECKPVK		P02787	P02787			TRFE_HUMAN Serotransferrin OS=Homo sapiens GN=TF PE=1 SV=3	TRUE	17065.4	Neat	20 U	136227	26205.4	7421.82	1248.87	7.98265	24535.5	7146.96	7421.82	1892.49	15.7664	1	1	1	0	0
25052	31.8642	3	580.637	1738.89			94.697	EDPQTFYYAVAVVKK	[1] pyro-glu e	P02787	P02787			TRFE_HUMAN Serotransferrin OS=Homo sapiens GN=TF PE=1 SV=3	TRUE	31.8236	Neat	20 U	36429.8	24254.8	10069.7	2780.6	1144.74	6561.26	6614.97	10069.7	4213.61	2260.96	1	0	0	0	0
35559	39.5784	3	621.326	1860.95			96.2963	MYLGYEYVTAIRNLR		P02787	P02787			TRFE_HUMAN Serotransferrin OS=Homo sapiens GN=TF PE=1 SV=3	TRUE	482.979	5 S	20 U	7194.41	24530	4736.75	838.974	50.7889	1295.76	6690.02	4736.75	1271.35	100.312	0	1	0	0	0
148	39.7879	2	806.896	1611.78			100	LLDNWDSVTSTFSK		P02647	P02647			APOA1_HUMAN Apolipoprotein A-I OS=Homo sapiens GN=APOA1 PE=1 SV=1	TRUE	4.94521	5 S	20 U	7.34566e+06	1.15228e+07	1.09014e+07	4.29652e+06	2.3301e+06	1.323e+06	3.1426e+06	1.09014e+07	6.51077e+06	4.60214e+06	1	0	0	1	0
162	46.4935	2	693.861	1385.71			94	VSFLSALEEYTK		P02647	P02647			APOA1_HUMAN Apolipoprotein A-I OS=Homo sapiens GN=APOA1 PE=1 SV=1	TRUE	4.37182	20 S	20 U	4.90782e+06	8.51936e+06	1.02395e+07	3.58629e+06	2.34216e+06	883934	2.32347e+06	1.02395e+07	5.43451e+06	4.62595e+06	0	0	0	0	1
292	16.6585	2	651.327	1300.64			100	THLAPYSDELR		P02647	P02647			APOA1_HUMAN Apolipoprotein A-I OS=Homo sapiens GN=APOA1 PE=1 SV=1	TRUE	13.0499	5 S	20 U	6.00477e+06	6.93855e+06	4.83464e+06	1.19713e+06	531692	1.0815e+06	1.89234e+06	4.83464e+06	1.81408e+06	1.05014e+06	1	1	1	0	0
576	30.012	3	605.954	1814.84			100	DSGRDYVSQFEGSALGK		P02647	P02647			APOA1_HUMAN Apolipoprotein A-I OS=Homo sapiens GN=APOA1 PE=1 SV=1	TRUE	402.841	5 S	20 U	2.55214e+06	3.10223e+06	1.82759e+06	479791	7700.87	459658	846064	1.82759e+06	727056	15209.9	1	1	1	0	0
1593	30.012	2	908.427	1814.84			100	DSGRDYVSQFEGSALGK		P02647	P02647			APOA1_HUMAN Apolipoprotein A-I OS=Homo sapiens GN=APOA1 PE=1 SV=1	TRUE	337.83	20 S	20 U	652417	1.13935e+06	1.63353e+06	344331	4835.35	117505	310733	1.63353e+06	521785	9550.23	0	0	0	1	0
609	40.3471	3	734.711	2201.11			100	LREQLGPVTQEFWDNLEK		P02647	P02647			APOA1_HUMAN Apolipoprotein A-I OS=Homo sapiens GN=APOA1 PE=1 SV=1	TRUE	10.114	20 S	20 U	1.64696e+06	3.39179e+06	4.63744e+06	1.75014e+06	458516	296630	925037	4.63744e+06	2.65209e+06	905607	2	2	2	1	1
5994	40.3471	2	1101.56	2201.11			100	LREQLGPVTQEFWDNLEK		P02647	P02647			APOA1_HUMAN Apolipoprotein A-I OS=Homo sapiens GN=APOA1 PE=1 SV=1	TRUE	10.0781	20 S	20 U	78838	214804	443714	273023	44027.5	14199.3	58583.1	443714	413728	86958.1	0	1	1	1	0
911	32.6983	3	488.288	1461.84			98.7805	VKDLATVYVDVLK		P02647	P02647			APOA1_HUMAN Apolipoprotein A-I OS=Homo sapiens GN=APOA1 PE=1 SV=1	TRUE	26.7668	5 S	20 U	686985	961730	823855	345438	35930	123731	262291	823855	523462	70964.7	0	0	0	1	1
2120	32.7352	2	731.929	1461.84			100	VKDLATVYVDVLK		P02647	P02647			APOA1_HUMAN Apolipoprotein A-I OS=Homo sapiens GN=APOA1 PE=1 SV=1	TRUE	27.6369	20 S	20 U	239931	377770	675905	252946	24456.7	43213.3	103029	675905	383304	48303.9	0	0	1	0	0
981	17.301	3	489.935	1466.78			91.3462	VEPLRAELQEGAR		P02647	P02647			APOA1_HUMAN Apolipoprotein A-I OS=Homo sapiens GN=APOA1 PE=1 SV=1	TRUE	147.525	5 S	20 U	1.13767e+06	1.41507e+06	957494	169464	9592.08	204903	385929	957494	256799	18945.2	1	0	0	0	0
1166	44.8124	2	966.969	1931.92			100	EQLGPVTQEFWDNLEK		P02647	P02647			APOA1_HUMAN Apolipoprotein A-I OS=Homo sapiens GN=APOA1 PE=1 SV=1	TRUE	3.30313	20 U	Neat	794627	1.91185e+06	2.55643e+06	1.61433e+06	2.62475e+06	143118	521417	2.55643e+06	2.44629e+06	5.18411e+06	1	1	1	2	2
4488	44.7893	3	644.982	1931.92			100	EQLGPVTQEFWDNLEK		P02647	P02647			APOA1_HUMAN Apolipoprotein A-I OS=Homo sapiens GN=APOA1 PE=1 SV=1	TRUE	3.40636	20 U	Neat	75456.6	154484	211007	135848	257032	13590.3	42132.2	211007	205858	507660	0	0	1	0	1
2275	20.6085	3	569.643	1705.91			97.5904	QKVEPLRAELQEGAR	[1] pyro-glu q	P02647	P02647			APOA1_HUMAN Apolipoprotein A-I OS=Homo sapiens GN=APOA1 PE=1 SV=1	TRUE	115.162	Neat	20 U	650140	607021	402471	83877.5	5645.45	117095	165552	402471	127105	11150.2	0	0	1	0	0
3075	24.1434	3	674.333	2019.98			100	ETEGLRQEMSKDLEEVK		P02647	P02647			APOA1_HUMAN Apolipoprotein A-I OS=Homo sapiens GN=APOA1 PE=1 SV=1	TRUE	814.313	5 S	20 U	412312	494221	345593	78583.9	606.918	74260.3	134788	345593	119083	1198.71	0	1	1	1	0
16885	30.5391	3	455.265	1362.77			92.2222	KDLATVYVDVLK		P02647	P02647			APOA1_HUMAN Apolipoprotein A-I OS=Homo sapiens GN=APOA1 PE=1 SV=1	TRUE	2261.83	20 S	5 U	7518.1	10970.4	21806.4	9.64106	69.0091	1354.06	2991.93	21806.4	14.6097	136.299	0	0	1	0	0
48691	14.3727	4	392.977	1567.88			93.9024	LAARLEALKENGGAR		P02647	P02647			APOA1_HUMAN Apolipoprotein A-I OS=Homo sapiens GN=APOA1 PE=1 SV=1	TRUE	344.129	5 S	20 U	2349.69	2494.99	1788.18	305.919	7.25016	423.197	680.454	1788.18	463.577	14.3197	0	0	1	0	0
159	23.9653	3	601.991	1802.95			100	LQHLENELTHDIITK		P01009	P01009			A1AT_HUMAN Alpha-1-antitrypsin OS=Homo sapiens GN=SERPINA1 PE=1 SV=3	TRUE	4.03986	5 S	20 U	5.22508e+06	7.36168e+06	6.71229e+06	3.09691e+06	1.82226e+06	941074	2.00774e+06	6.71229e+06	4.69294e+06	3.59912e+06	2	0	1	2	2
343	23.9653	4	451.745	1802.95			98.7805	LQHLENELTHDIITK		P01009	P01009			A1AT_HUMAN Alpha-1-antitrypsin OS=Homo sapiens GN=SERPINA1 PE=1 SV=3	TRUE	4.58695	5 S	20 U	1.76805e+06	2.51931e+06	2.19868e+06	983061	549233	318439	687087	2.19868e+06	1.48969e+06	1.08478e+06	1	2	1	1	0
1397	23.9653	2	902.483	1802.95			100	LQHLENELTHDIITK		P01009	P01009			A1AT_HUMAN Alpha-1-antitrypsin OS=Homo sapiens GN=SERPINA1 PE=1 SV=3	TRUE	4.8502	20 S	20 U	630590	1.08648e+06	1.45857e+06	530079	300723	113574	296313	1.45857e+06	803260	593953	0	1	0	1	0
163	31.3748	2	917.464	1832.91			100	VFSNGADLSGVTEEAPLK		P01009	P01009			A1AT_HUMAN Alpha-1-antitrypsin OS=Homo sapiens GN=SERPINA1 PE=1 SV=3	TRUE	7.19488	5 S	20 U	1.55622e+07	1.81319e+07	1.33759e+07	5.19668e+06	2.52011e+06	2.80287e+06	4.94508e+06	1.33759e+07	7.87483e+06	4.97743e+06	0	1	1	1	1
653	19.9235	2	624.304	1246.59			100	LGMFNIQHCK		P01009	P01009			A1AT_HUMAN Alpha-1-antitrypsin OS=Homo sapiens GN=SERPINA1 PE=1 SV=3	TRUE	11.5708	5 S	20 U	1.45075e+06	1.69318e+06	1.52275e+06	536664	146332	261291	461778	1.52275e+06	813239	289018	0	0	1	0	0
675	24.3205	4	547.266	2185.03			98.7805	LYHSEAFTVNFGDTEEAKK		P01009	P01009			A1AT_HUMAN Alpha-1-antitrypsin OS=Homo sapiens GN=SERPINA1 PE=1 SV=3	TRUE	6.82631	Neat	20 U	2.21186e+06	2.05343e+06	1.47513e+06	668625	324019	398371	560029	1.47513e+06	1.01321e+06	639965	1	1	1	1	1
1275	24.2981	3	729.351	2185.03			100	LYHSEAFTVNFGDTEEAKK		P01009	P01009			A1AT_HUMAN Alpha-1-antitrypsin OS=Homo sapiens GN=SERPINA1 PE=1 SV=3	TRUE	5.7175	Neat	20 U	1.37198e+06	1.22651e+06	970138	500874	239961	247103	334504	970138	759004	473944	1	1	1	1	1
9813	24.3205	2	1093.52	2185.03			100	LYHSEAFTVNFGDTEEAKK		P01009	P01009			A1AT_HUMAN Alpha-1-antitrypsin OS=Homo sapiens GN=SERPINA1 PE=1 SV=3	TRUE	6.77521	20 S	20 U	71729.1	96518.8	136365	48295.4	20127.1	12918.9	26323.4	136365	73184.8	39752.7	0	0	1	1	0
882	24.0975	3	631.289	1890.85			100	DTEEEDFHVDQVTTVK		P01009	P01009			A1AT_HUMAN Alpha-1-antitrypsin OS=Homo sapiens GN=SERPINA1 PE=1 SV=3	TRUE	3.86547	5 S	20 U	1.48872e+06	1.84916e+06	1.74113e+06	588555	478378	268128	504317	1.74113e+06	891873	944836	1	0	2	0	1
3419	24.1209	2	946.431	1890.85			100	DTEEEDFHVDQVTTVK		P01009	P01009			A1AT_HUMAN Alpha-1-antitrypsin OS=Homo sapiens GN=SERPINA1 PE=1 SV=3	TRUE	3.78322	20 S	20 U	404231	598677	668540	198850	176712	72804.9	163276	668540	301330	349021	1	1	1	0	1
1081	51.6802	2	821.435	1640.86			100	ITPNLAEFAFSLYR		P01009	P01009			A1AT_HUMAN Alpha-1-antitrypsin OS=Homo sapiens GN=SERPINA1 PE=1 SV=3	TRUE	40.2865	20 S	20 U	1.13197e+06	4.42622e+06	4.55001e+06	1.92311e+06	112941	203876	1.20716e+06	4.55001e+06	2.9142e+06	223068	1	0	1	1	0
3216	51.6378	3	547.959	1640.86			100	ITPNLAEFAFSLYR		P01009	P01009			A1AT_HUMAN Alpha-1-antitrypsin OS=Homo sapiens GN=SERPINA1 PE=1 SV=3	TRUE	12.0161	5 S	20 U	157610	561652	537517	267480	46741.6	28386.8	153178	537517	405328	92318.6	0	1	0	1	0
1591	40.9139	3	619.329	1854.97			100	FNKPFVFLMIEQNTK		P01009	P01009			A1AT_HUMAN Alpha-1-antitrypsin OS=Homo sapiens GN=SERPINA1 PE=1 SV=3	TRUE	15.9613	Neat	20 U	3.01007e+06	2.57201e+06	1.01942e+06	949773	188586	542135	701459	1.01942e+06	1.43925e+06	372473	1	0	0	1	1
3488	40.8981	2	928.49	1854.96			100	FNKPFVFLMIEQNTK		P01009	P01009			A1AT_HUMAN Alpha-1-antitrypsin OS=Homo sapiens GN=SERPINA1 PE=1 SV=3	TRUE	21.2369	20 S	20 U	651965	897136	944170	597754	44458.9	117423	244674	944170	905813	87810.1	1	1	1	0	0
2871	63.7654	3	697.371	2089.09			100	ELDRDTVFALVNYIFFK		P01009	P01009			A1AT_HUMAN Alpha-1-antitrypsin OS=Homo sapiens GN=SERPINA1 PE=1 SV=3	TRUE	17.2909	20 S	Neat	99489.5	342733	1.72027e+06	764503	327282	17918.8	93473.1	1.72027e+06	1.1585e+06	646409	1	1	2	1	0
3450	24.6905	3	402.564	1204.67			100	LVDKFLEDVK		P01009	P01009			A1AT_HUMAN Alpha-1-antitrypsin OS=Homo sapiens GN=SERPINA1 PE=1 SV=3	TRUE	4557.98	Neat	20 U	250221	229466	98016	23756.2	54.8972	45066.5	62581.8	98016	35999.1	108.427	0	1	0	0	0
3725	28.7351	3	686.652	2056.93			100	LYHSEAFTVNFGDTEEAK		P01009	P01009			A1AT_HUMAN Alpha-1-antitrypsin OS=Homo sapiens GN=SERPINA1 PE=1 SV=3	TRUE	2.4389	20 S	5 U	369229	332514	443240	181738	187445	66500.7	90686	443240	275398	370220	0	0	1	1	1
8492	20.6524	4	579.29	2313.13			100	KLYHSEAFTVNFGDTEEAKK		P01009	P01009			A1AT_HUMAN Alpha-1-antitrypsin OS=Homo sapiens GN=SERPINA1 PE=1 SV=3	TRUE	12.3897	Neat	20 U	188754	182334	120155	66759.7	15234.7	33995.9	49727.6	120155	101165	30089.8	0	0	0	1	0
8814	32.581	2	546.809	1091.6			100	LSSWVLLMK	[8] oxidation of m	P01009	P01009			A1AT_HUMAN Alpha-1-antitrypsin OS=Homo sapiens GN=SERPINA1 PE=1 SV=3	TRUE	6.1271	5 S	20 U	48717.8	61424.8	25476.7	10508.5	10025.1	8774.42	16752.3	25476.7	15924.1	19800.4	0	1	1	0	0
13518	35.3204	3	624.662	1870.96			100	FNKPFVFLMIEQNTK	[9] oxidation of m	P01009	P01009			A1AT_HUMAN Alpha-1-antitrypsin OS=Homo sapiens GN=SERPINA1 PE=1 SV=3	TRUE	13.565	Neat	20 U	114422	99439.1	36002.8	25377.9	8435.11	20608.2	27119.9	36002.8	38456.6	16660.1	1	1	0	0	0
26222	66.2975	2	788.925	1575.84			100	DTVFALVNYIFFK		P01009	P01009			A1AT_HUMAN Alpha-1-antitrypsin OS=Homo sapiens GN=SERPINA1 PE=1 SV=3	TRUE	3.93963	20 U	5 S	19602.5	17117.1	27130.2	34865	67434.8	3530.54	4668.3	27130.2	52832.9	133189	0	0	1	0	0
237023	66.2778	3	526.286	1575.84			100	DTVFALVNYIFFK		P01009	P01009			A1AT_HUMAN Alpha-1-antitrypsin OS=Homo sapiens GN=SERPINA1 PE=1 SV=3	TRUE	Infinity	20 U	Neat	0	0	373.271	0	1650.19	0	0	373.271	0	3259.26	0	0	0	0	1
31535	13.6623	3	511.27	1530.79			97.5	RLGMFNIQHCKK		P01009	P01009			A1AT_HUMAN Alpha-1-antitrypsin OS=Homo sapiens GN=SERPINA1 PE=1 SV=3	TRUE	1551.68	Neat	20 U	43810.7	24021	3097.54	232.543	28.2344	7890.62	6551.19	3097.54	352.386	55.7652	1	0	0	0	0
196	29.0997	4	438.994	1751.94			93.9024	YVGGQEHFAHLLILR		P02763	P02763			A1AG1_HUMAN Alpha-1-acid glycoprotein 1 OS=Homo sapiens GN=ORM1 PE=1 SV=1	TRUE	26.2374	Neat	20 U	8.57365e+06	6.88279e+06	3.8605e+06	1.4563e+06	326772	1.54417e+06	1.87713e+06	3.8605e+06	2.20682e+06	645403	1	2	1	0	0
226	29.1226	3	584.989	1751.94			100	YVGGQEHFAHLLILR		P02763	P02763			A1AG1_HUMAN Alpha-1-acid glycoprotein 1 OS=Homo sapiens GN=ORM1 PE=1 SV=1	TRUE	27.5496	Neat	20 U	1.1198e+07	8.94594e+06	5.25696e+06	1.93723e+06	406467	2.01684e+06	2.43981e+06	5.25696e+06	2.93559e+06	802807	0	1	0	2	1
1933	29.0771	2	876.979	1751.94			100	YVGGQEHFAHLLILR		P02763	P02763			A1AG1_HUMAN Alpha-1-acid glycoprotein 1 OS=Homo sapiens GN=ORM1 PE=1 SV=1	TRUE	22.809	Neat	20 U	1.43848e+06	1.21844e+06	1.00653e+06	291447	63066.2	259080	332302	1.00653e+06	441647	124561	0	0	1	1	1
348	45.3214	2	871.906	1741.8			100	EQLGEFYEALDCLR		P02763	P02763			A1AG1_HUMAN Alpha-1-acid glycoprotein 1 OS=Homo sapiens GN=ORM1 PE=1 SV=1	TRUE	6.05047	5 S	20 U	5.65271e+06	7.41092e+06	7.22842e+06	3.27426e+06	1.22485e+06	1.01809e+06	2.02117e+06	7.22842e+06	4.96167e+06	2.41918e+06	0	0	1	2	1
1701	45.3214	3	581.606	1741.8			100	EQLGEFYEALDCLR		P02763	P02763			A1AG1_HUMAN Alpha-1-acid glycoprotein 1 OS=Homo sapiens GN=ORM1 PE=1 SV=1	TRUE	6.02944	20 S	20 U	549524	619059	635235	218015	105355	98973.1	168835	635235	330371	208086	0	2	1	0	0
5437	24.585	2	854.93	1707.84			100	NWGLSVYADKPETTK		P02763	P02763			A1AG1_HUMAN Alpha-1-acid glycoprotein 1 OS=Homo sapiens GN=ORM1 PE=1 SV=1	TRUE	2.83059	20 U	Neat	61421.3	125748	136864	67571.5	173858	11062.4	34295	136864	102395	343385	0	0	0	0	1
201	17.9758	3	625.98	1874.92			100	VYACEVTHQGLSSPVTK		P01834	P01834			IGKC_HUMAN Ig kappa chain C region OS=Homo sapiens GN=IGKC PE=1 SV=1	TRUE	7.82812	5 S	20 U	1.23767e+07	1.34348e+07	7.38277e+06	4.39537e+06	1.71622e+06	2.22914e+06	3.66405e+06	7.38277e+06	6.66056e+06	3.38968e+06	1	1	0	0	0
785	17.9758	2	938.465	1874.92			100	VYACEVTHQGLSSPVTK		P01834	P01834			IGKC_HUMAN Ig kappa chain C region OS=Homo sapiens GN=IGKC PE=1 SV=1	TRUE	15.1874	5 S	20 U	5.32587e+06	6.09081e+06	3.72359e+06	1.80855e+06	401043	959227	1.66114e+06	3.72359e+06	2.74061e+06	792093	0	0	1	1	1
718	47.4297	2	899.448	1796.88			100	SGTASVVCLLNNFYPR		P01834	P01834			IGKC_HUMAN Ig kappa chain C region OS=Homo sapiens GN=IGKC PE=1 SV=1	TRUE	5.86624	5 S	20 U	5.74809e+06	1.47983e+07	1.26713e+07	5.49798e+06	2.52263e+06	1.03527e+06	4.03592e+06	1.26713e+07	8.33141e+06	4.9824e+06	0	2	0	0	0
1148	47.5302	3	599.97	1796.89			100	SGTASVVCLLNNFYPR		P01834	P01834			IGKC_HUMAN Ig kappa chain C region OS=Homo sapiens GN=IGKC PE=1 SV=1	TRUE	6.33672	5 S	20 U	1.94229e+06	4.55543e+06	3.70962e+06	1.69531e+06	718894	349820	1.2424e+06	3.70962e+06	2.56901e+06	1.41988e+06	2	1	1	0	1
1031	14.7204	3	712.66	2134.96			100	VDNALQSGNSQESVTEQDSK		P01834	P01834			IGKC_HUMAN Ig kappa chain C region OS=Homo sapiens GN=IGKC PE=1 SV=1	TRUE	3.65336	5 S	20 U	1.01514e+06	1.39753e+06	1.20041e+06	695560	382533	182834	381146	1.20041e+06	1.05402e+06	755535	1	1	1	0	0
1505	14.7436	2	1068.49	2134.96			100	VDNALQSGNSQESVTEQDSK		P01834	P01834			IGKC_HUMAN Ig kappa chain C region OS=Homo sapiens GN=IGKC PE=1 SV=1	TRUE	4.15972	20 S	20 U	651514	1.05973e+06	1.4943e+06	618388	359230	117342	289019	1.4943e+06	937080	709509	1	1	1	1	0
1097	42.2534	2	973.515	1945.02			100	TVAAPSVFIFPPSDEQLK		P01834	P01834			IGKC_HUMAN Ig kappa chain C region OS=Homo sapiens GN=IGKC PE=1 SV=1	TRUE	5.48143	5 S	20 U	1.09933e+07	2.02808e+07	1.86531e+07	8.3665e+06	3.69992e+06	1.97996e+06	5.53116e+06	1.86531e+07	1.26782e+07	7.30765e+06	5	8	6	2	6
1744	42.2962	3	649.346	1945.02			100	TVAAPSVFIFPPSDEQLK		P01834	P01834			IGKC_HUMAN Ig kappa chain C region OS=Homo sapiens GN=IGKC PE=1 SV=1	TRUE	7.13299	5 S	20 U	3.92295e+06	6.23692e+06	5.74042e+06	1.91333e+06	874377	706551	1.70098e+06	5.74042e+06	2.89938e+06	1.72697e+06	6	7	7	2	3
2045	13.793	4	536.025	2140.07			98.7805	HKVYACEVTHQGLSSPVTK		P01834	P01834			IGKC_HUMAN Ig kappa chain C region OS=Homo sapiens GN=IGKC PE=1 SV=1	TRUE	450.728	Neat	20 U	1.0444e+06	776202	391051	119183	2317.14	188104	211692	391051	180605	4576.54	2	2	1	1	0
4835	13.793	3	714.365	2140.07			100	HKVYACEVTHQGLSSPVTK		P01834	P01834			IGKC_HUMAN Ig kappa chain C region OS=Homo sapiens GN=IGKC PE=1 SV=1	TRUE	3071.28	Neat	20 U	507590	407517	199708	59879.3	165.27	91420.6	111141	199708	90738.7	326.422	0	2	0	1	0
8350	15.7891	3	592.957	1775.85			100	YACEVTHQGLSSPVTK		P01834	P01834			IGKC_HUMAN Ig kappa chain C region OS=Homo sapiens GN=IGKC PE=1 SV=1	TRUE	Infinity	20 S	20 U	49615.7	88276.1	117131	1825.49	0	8936.14	24075.4	117131	2766.27	0	0	0	1	0	0
228	39.0941	3	598.668	1792.98			100	VVSVLTVVHQDWLNGK		P01859	P01859			IGHG2_HUMAN Ig gamma-2 chain C region OS=Homo sapiens GN=IGHG2 PE=1 SV=2	TRUE	3.5636	20 S	20 U	4.56898e+06	5.2544e+06	5.62504e+06	2.05132e+06	1.57847e+06	822906	1.43302e+06	5.62504e+06	3.10849e+06	3.11761e+06	1	1	1	0	1
1682	39.0722	2	897.498	1792.98			100	VVSVLTVVHQDWLNGK		P01859	P01859			IGHG2_HUMAN Ig gamma-2 chain C region OS=Homo sapiens GN=IGHG2 PE=1 SV=2	TRUE	3.34644	20 S	20 U	702134	894527	1.11233e+06	422114	332393	126459	243963	1.11233e+06	639654	656504	0	1	1	1	1
1524	42.8723	2	953.449	1904.88			100	TTPPMLDSDGSFFLYSK		P01859	P01859			IGHG2_HUMAN Ig gamma-2 chain C region OS=Homo sapiens GN=IGHG2 PE=1 SV=2	TRUE	2.7938	20 S	20 U	1.58167e+06	2.82164e+06	3.36092e+06	1.73626e+06	1.20299e+06	284870	769541	3.36092e+06	2.63106e+06	2.37601e+06	0	2	1	0	1
7876	42.8723	3	635.969	1904.88			100	TTPPMLDSDGSFFLYSK		P01859	P01859			IGHG2_HUMAN Ig gamma-2 chain C region OS=Homo sapiens GN=IGHG2 PE=1 SV=2	TRUE	3.5759	20 S	20 U	105414	185988	214128	75609.4	59881.1	18985.9	50724.2	214128	114575	118270	1	1	1	1	0
2306	20.4295	3	635.652	1903.93			98.5401	EPQVYTLPPSREEMTK		P01859	P01859;P01860		P01860	IGHG2_HUMAN Ig gamma-2 chain C region OS=Homo sapiens GN=IGHG2 PE=1 SV=2	FALSE	20.9145	Neat	20 U	5.85469e+06	5.62541e+06	3.24818e+06	1.21021e+06	279935	1.05447e+06	1.53421e+06	3.24818e+06	1.8339e+06	552894	3	2	1	2	0
2365	37.7073	2	682.816	1363.62			98.1308	FNWYVDGVEVH		P01859	P01859;P01857;P01861		P01857;P01861	IGHG2_HUMAN Ig gamma-2 chain C region OS=Homo sapiens GN=IGHG2 PE=1 SV=2	FALSE	4.49514	20 U	Neat	108350	206669	244658	140256	487047	19514.5	56364.5	244658	212538	961959	0	0	0	0	1
5548	35.6256	3	738.735	2213.18			100	VVSVLTVVHQDWLNGKEYK		P01859	P01859			IGHG2_HUMAN Ig gamma-2 chain C region OS=Homo sapiens GN=IGHG2 PE=1 SV=2	TRUE	53.1681	Neat	20 U	294237	235387	167072	42926.9	5534.1	52994.2	64196.7	167072	65049.7	10930.3	1	1	1	0	0
287	37.7527	2	872.432	1742.85			100	YAASSYLSLTPEQWK		A0M8Q6	A0M8Q6;B9A064;P0CF74;P0CG04;P0CG05;P0CG06		B9A064;P0CF74;P0CG04;P0CG05;P0CG06	LAC7_HUMAN Ig lambda-7 chain C region OS=Homo sapiens GN=IGLC7 PE=1 SV=2	FALSE	3.55787	20 S	20 U	4.44203e+06	8.02081e+06	8.63213e+06	5.35465e+06	2.4262e+06	800041	2.1875e+06	8.63213e+06	8.11422e+06	4.79196e+06	1	1	1	2	1
1425	37.7304	3	581.957	1742.85			100	YAASSYLSLTPEQWK		A0M8Q6	A0M8Q6;B9A064;P0CF74;P0CG04;P0CG05;P0CG06		B9A064;P0CF74;P0CG04;P0CG05;P0CG06	LAC7_HUMAN Ig lambda-7 chain C region OS=Homo sapiens GN=IGLC7 PE=1 SV=2	FALSE	4.11055	20 S	20 U	414924	690628	755193	363351	183721	74730.7	188354	755193	550608	362864	0	0	1	1	0
2229	33.2961	2	993.51	1985.01			100	AAPSVTLFPPSSEELQANK		A0M8Q6	A0M8Q6;P0CF74;P0CG05;P0CG06		P0CF74;P0CG05;P0CG06	LAC7_HUMAN Ig lambda-7 chain C region OS=Homo sapiens GN=IGLC7 PE=1 SV=2	FALSE	4.72106	20 S	20 U	3.87621e+06	7.46314e+06	7.9357e+06	3.09556e+06	1.68092e+06	698133	2.03541e+06	7.9357e+06	4.69089e+06	3.31995e+06	6	6	5	5	3
2514	33.3186	3	662.676	1985.01			100	AAPSVTLFPPSSEELQANK		A0M8Q6	A0M8Q6;P0CF74;P0CG05;P0CG06		P0CF74;P0CG05;P0CG06	LAC7_HUMAN Ig lambda-7 chain C region OS=Homo sapiens GN=IGLC7 PE=1 SV=2	FALSE	6.33935	5 S	20 U	3.67678e+06	5.29965e+06	4.94172e+06	1.51443e+06	835993	662214	1.44536e+06	4.94172e+06	2.2949e+06	1.65116e+06	5	5	3	3	2
287	37.7527	2	872.432	1742.85			100	YAASSYLSLTPEQWK		B9A064	B9A064;A0M8Q6;P0CF74;P0CG04;P0CG05;P0CG06		A0M8Q6;P0CF74;P0CG04;P0CG05;P0CG06	IGLL5_HUMAN Immunoglobulin lambda-like polypeptide 5 OS=Homo sapiens GN=IGLL5 PE=2 SV=2	FALSE	3.55787	20 S	20 U	4.44203e+06	8.02081e+06	8.63213e+06	5.35465e+06	2.4262e+06	800041	2.1875e+06	8.63213e+06	8.11422e+06	4.79196e+06	1	1	1	2	1
1425	37.7304	3	581.957	1742.85			100	YAASSYLSLTPEQWK		B9A064	B9A064;A0M8Q6;P0CF74;P0CG04;P0CG05;P0CG06		A0M8Q6;P0CF74;P0CG04;P0CG05;P0CG06	IGLL5_HUMAN Immunoglobulin lambda-like polypeptide 5 OS=Homo sapiens GN=IGLL5 PE=2 SV=2	FALSE	4.11055	20 S	20 U	414924	690628	755193	363351	183721	74730.7	188354	755193	550608	362864	0	0	1	1	0
1949	39.1175	2	777.927	1553.84			100	ISDFYPGAVTVAWK		B9A064	B9A064;P0CG04;P0CG05;P0CG06		P0CG04;P0CG05;P0CG06	IGLL5_HUMAN Immunoglobulin lambda-like polypeptide 5 OS=Homo sapiens GN=IGLL5 PE=2 SV=2	FALSE	3.8972	5 S	5 U	862082	862809	658198	221392	239991	155267	235312	658198	335489	474003	0	0	1	0	0
13233	38.8912	2	777.402	1552.79			100	ISDFYPGAVTVAWK		B9A064	B9A064;P0CG04;P0CG05;P0CG06		P0CG04;P0CG05;P0CG06	IGLL5_HUMAN Immunoglobulin lambda-like polypeptide 5 OS=Homo sapiens GN=IGLL5 PE=2 SV=2	FALSE	3.05648	5 S	5 U	33647.6	66484.9	41592.7	21752.1	43042.2	6060.17	18132.3	41592.7	32962.2	85011.9	0	0	1	0	0
8812	33.5593	2	1022.02	2042.03			97.8873	ANPTVTLFPPSSEELQANK		B9A064	B9A064;P0CG04		P0CG04	IGLL5_HUMAN Immunoglobulin lambda-like polypeptide 5 OS=Homo sapiens GN=IGLL5 PE=2 SV=2	FALSE	5.11166	20 S	20 U	249852	461602	502331	203093	98271.7	45000.2	125892	502331	307759	194095	0	1	1	1	0
13532	59.4555	3	737.724	2210.15			100	ATLVCLISDFYPGAVTVAWK		B9A064	B9A064;P0CG04;P0CG05;P0CG06		P0CG04;P0CG05;P0CG06	IGLL5_HUMAN Immunoglobulin lambda-like polypeptide 5 OS=Homo sapiens GN=IGLL5 PE=2 SV=2	FALSE	16.4041	20 S	Neat	10983.2	23491.6	180169	120236	145388	1978.15	6406.81	180169	182201	287153	0	0	1	1	1
27092	59.4247	2	1106.08	2210.15			100	ATLVCLISDFYPGAVTVAWK		B9A064	B9A064;P0CG04;P0CG05;P0CG06		P0CG04;P0CG05;P0CG06	IGLL5_HUMAN Immunoglobulin lambda-like polypeptide 5 OS=Homo sapiens GN=IGLL5 PE=2 SV=2	FALSE	6.5821	20 S	Neat	19326.6	39657.8	127210	93682.8	94321.6	3480.86	10815.8	127210	141963	186293	0	0	1	0	1
287	37.7527	2	872.432	1742.85			100	YAASSYLSLTPEQWK		P0CF74	P0CF74;A0M8Q6;B9A064;P0CG04;P0CG05;P0CG06		A0M8Q6;B9A064;P0CG04;P0CG05;P0CG06	LAC6_HUMAN Ig lambda-6 chain C region OS=Homo sapiens GN=IGLC6 PE=4 SV=1	FALSE	3.55787	20 S	20 U	4.44203e+06	8.02081e+06	8.63213e+06	5.35465e+06	2.4262e+06	800041	2.1875e+06	8.63213e+06	8.11422e+06	4.79196e+06	1	1	1	2	1
1425	37.7304	3	581.957	1742.85			100	YAASSYLSLTPEQWK		P0CF74	P0CF74;A0M8Q6;B9A064;P0CG04;P0CG05;P0CG06		A0M8Q6;B9A064;P0CG04;P0CG05;P0CG06	LAC6_HUMAN Ig lambda-6 chain C region OS=Homo sapiens GN=IGLC6 PE=4 SV=1	FALSE	4.11055	20 S	20 U	414924	690628	755193	363351	183721	74730.7	188354	755193	550608	362864	0	0	1	1	0
2229	33.2961	2	993.51	1985.01			100	AAPSVTLFPPSSEELQANK		P0CF74	P0CF74;A0M8Q6;P0CG05;P0CG06		A0M8Q6;P0CG05;P0CG06	LAC6_HUMAN Ig lambda-6 chain C region OS=Homo sapiens GN=IGLC6 PE=4 SV=1	FALSE	4.72106	20 S	20 U	3.87621e+06	7.46314e+06	7.9357e+06	3.09556e+06	1.68092e+06	698133	2.03541e+06	7.9357e+06	4.69089e+06	3.31995e+06	6	6	5	5	3
2514	33.3186	3	662.676	1985.01			100	AAPSVTLFPPSSEELQANK		P0CF74	P0CF74;A0M8Q6;P0CG05;P0CG06		A0M8Q6;P0CG05;P0CG06	LAC6_HUMAN Ig lambda-6 chain C region OS=Homo sapiens GN=IGLC6 PE=4 SV=1	FALSE	6.33935	5 S	20 U	3.67678e+06	5.29965e+06	4.94172e+06	1.51443e+06	835993	662214	1.44536e+06	4.94172e+06	2.2949e+06	1.65116e+06	5	5	3	3	2
287	37.7527	2	872.432	1742.85			100	YAASSYLSLTPEQWK		P0CG04	P0CG04;A0M8Q6;B9A064;P0CF74;P0CG05;P0CG06		A0M8Q6;B9A064;P0CF74;P0CG05;P0CG06	LAC1_HUMAN Ig lambda-1 chain C regions OS=Homo sapiens GN=IGLC1 PE=1 SV=1	FALSE	3.55787	20 S	20 U	4.44203e+06	8.02081e+06	8.63213e+06	5.35465e+06	2.4262e+06	800041	2.1875e+06	8.63213e+06	8.11422e+06	4.79196e+06	1	1	1	2	1
1425	37.7304	3	581.957	1742.85			100	YAASSYLSLTPEQWK		P0CG04	P0CG04;A0M8Q6;B9A064;P0CF74;P0CG05;P0CG06		A0M8Q6;B9A064;P0CF74;P0CG05;P0CG06	LAC1_HUMAN Ig lambda-1 chain C regions OS=Homo sapiens GN=IGLC1 PE=1 SV=1	FALSE	4.11055	20 S	20 U	414924	690628	755193	363351	183721	74730.7	188354	755193	550608	362864	0	0	1	1	0
1949	39.1175	2	777.927	1553.84			100	ISDFYPGAVTVAWK		P0CG04	P0CG04;B9A064;P0CG05;P0CG06		B9A064;P0CG05;P0CG06	LAC1_HUMAN Ig lambda-1 chain C regions OS=Homo sapiens GN=IGLC1 PE=1 SV=1	FALSE	3.8972	5 S	5 U	862082	862809	658198	221392	239991	155267	235312	658198	335489	474003	0	0	1	0	0
13233	38.8912	2	777.402	1552.79			100	ISDFYPGAVTVAWK		P0CG04	P0CG04;B9A064;P0CG05;P0CG06		B9A064;P0CG05;P0CG06	LAC1_HUMAN Ig lambda-1 chain C regions OS=Homo sapiens GN=IGLC1 PE=1 SV=1	FALSE	3.05648	5 S	5 U	33647.6	66484.9	41592.7	21752.1	43042.2	6060.17	18132.3	41592.7	32962.2	85011.9	0	0	1	0	0
8812	33.5593	2	1022.02	2042.03			97.8873	ANPTVTLFPPSSEELQANK		P0CG04	P0CG04;B9A064		B9A064	LAC1_HUMAN Ig lambda-1 chain C regions OS=Homo sapiens GN=IGLC1 PE=1 SV=1	FALSE	5.11166	20 S	20 U	249852	461602	502331	203093	98271.7	45000.2	125892	502331	307759	194095	0	1	1	1	0
13532	59.4555	3	737.724	2210.15			100	ATLVCLISDFYPGAVTVAWK		P0CG04	P0CG04;B9A064;P0CG05;P0CG06		B9A064;P0CG05;P0CG06	LAC1_HUMAN Ig lambda-1 chain C regions OS=Homo sapiens GN=IGLC1 PE=1 SV=1	FALSE	16.4041	20 S	Neat	10983.2	23491.6	180169	120236	145388	1978.15	6406.81	180169	182201	287153	0	0	1	1	1
27092	59.4247	2	1106.08	2210.15			100	ATLVCLISDFYPGAVTVAWK		P0CG04	P0CG04;B9A064;P0CG05;P0CG06		B9A064;P0CG05;P0CG06	LAC1_HUMAN Ig lambda-1 chain C regions OS=Homo sapiens GN=IGLC1 PE=1 SV=1	FALSE	6.5821	20 S	Neat	19326.6	39657.8	127210	93682.8	94321.6	3480.86	10815.8	127210	141963	186293	0	0	1	0	1
287	37.7527	2	872.432	1742.85			100	YAASSYLSLTPEQWK		P0CG05	P0CG05;A0M8Q6;B9A064;P0CF74;P0CG04;P0CG06		A0M8Q6;B9A064;P0CF74;P0CG04;P0CG06	LAC2_HUMAN Ig lambda-2 chain C regions OS=Homo sapiens GN=IGLC2 PE=1 SV=1	FALSE	3.55787	20 S	20 U	4.44203e+06	8.02081e+06	8.63213e+06	5.35465e+06	2.4262e+06	800041	2.1875e+06	8.63213e+06	8.11422e+06	4.79196e+06	1	1	1	2	1
1425	37.7304	3	581.957	1742.85			100	YAASSYLSLTPEQWK		P0CG05	P0CG05;A0M8Q6;B9A064;P0CF74;P0CG04;P0CG06		A0M8Q6;B9A064;P0CF74;P0CG04;P0CG06	LAC2_HUMAN Ig lambda-2 chain C regions OS=Homo sapiens GN=IGLC2 PE=1 SV=1	FALSE	4.11055	20 S	20 U	414924	690628	755193	363351	183721	74730.7	188354	755193	550608	362864	0	0	1	1	0
1949	39.1175	2	777.927	1553.84			100	ISDFYPGAVTVAWK		P0CG05	P0CG05;B9A064;P0CG04;P0CG06		B9A064;P0CG04;P0CG06	LAC2_HUMAN Ig lambda-2 chain C regions OS=Homo sapiens GN=IGLC2 PE=1 SV=1	FALSE	3.8972	5 S	5 U	862082	862809	658198	221392	239991	155267	235312	658198	335489	474003	0	0	1	0	0
13233	38.8912	2	777.402	1552.79			100	ISDFYPGAVTVAWK		P0CG05	P0CG05;B9A064;P0CG04;P0CG06		B9A064;P0CG04;P0CG06	LAC2_HUMAN Ig lambda-2 chain C regions OS=Homo sapiens GN=IGLC2 PE=1 SV=1	FALSE	3.05648	5 S	5 U	33647.6	66484.9	41592.7	21752.1	43042.2	6060.17	18132.3	41592.7	32962.2	85011.9	0	0	1	0	0
2229	33.2961	2	993.51	1985.01			100	AAPSVTLFPPSSEELQANK		P0CG05	P0CG05;A0M8Q6;P0CF74;P0CG06		A0M8Q6;P0CF74;P0CG06	LAC2_HUMAN Ig lambda-2 chain C regions OS=Homo sapiens GN=IGLC2 PE=1 SV=1	FALSE	4.72106	20 S	20 U	3.87621e+06	7.46314e+06	7.9357e+06	3.09556e+06	1.68092e+06	698133	2.03541e+06	7.9357e+06	4.69089e+06	3.31995e+06	6	6	5	5	3
2514	33.3186	3	662.676	1985.01			100	AAPSVTLFPPSSEELQANK		P0CG05	P0CG05;A0M8Q6;P0CF74;P0CG06		A0M8Q6;P0CF74;P0CG06	LAC2_HUMAN Ig lambda-2 chain C regions OS=Homo sapiens GN=IGLC2 PE=1 SV=1	FALSE	6.33935	5 S	20 U	3.67678e+06	5.29965e+06	4.94172e+06	1.51443e+06	835993	662214	1.44536e+06	4.94172e+06	2.2949e+06	1.65116e+06	5	5	3	3	2
13532	59.4555	3	737.724	2210.15			100	ATLVCLISDFYPGAVTVAWK		P0CG05	P0CG05;B9A064;P0CG04;P0CG06		B9A064;P0CG04;P0CG06	LAC2_HUMAN Ig lambda-2 chain C regions OS=Homo sapiens GN=IGLC2 PE=1 SV=1	FALSE	16.4041	20 S	Neat	10983.2	23491.6	180169	120236	145388	1978.15	6406.81	180169	182201	287153	0	0	1	1	1
27092	59.4247	2	1106.08	2210.15			100	ATLVCLISDFYPGAVTVAWK		P0CG05	P0CG05;B9A064;P0CG04;P0CG06		B9A064;P0CG04;P0CG06	LAC2_HUMAN Ig lambda-2 chain C regions OS=Homo sapiens GN=IGLC2 PE=1 SV=1	FALSE	6.5821	20 S	Neat	19326.6	39657.8	127210	93682.8	94321.6	3480.86	10815.8	127210	141963	186293	0	0	1	0	1
287	37.7527	2	872.432	1742.85			100	YAASSYLSLTPEQWK		P0CG06	P0CG06;A0M8Q6;B9A064;P0CF74;P0CG04;P0CG05		A0M8Q6;B9A064;P0CF74;P0CG04;P0CG05	LAC3_HUMAN Ig lambda-3 chain C regions OS=Homo sapiens GN=IGLC3 PE=1 SV=1	FALSE	3.55787	20 S	20 U	4.44203e+06	8.02081e+06	8.63213e+06	5.35465e+06	2.4262e+06	800041	2.1875e+06	8.63213e+06	8.11422e+06	4.79196e+06	1	1	1	2	1
1425	37.7304	3	581.957	1742.85			100	YAASSYLSLTPEQWK		P0CG06	P0CG06;A0M8Q6;B9A064;P0CF74;P0CG04;P0CG05		A0M8Q6;B9A064;P0CF74;P0CG04;P0CG05	LAC3_HUMAN Ig lambda-3 chain C regions OS=Homo sapiens GN=IGLC3 PE=1 SV=1	FALSE	4.11055	20 S	20 U	414924	690628	755193	363351	183721	74730.7	188354	755193	550608	362864	0	0	1	1	0
1949	39.1175	2	777.927	1553.84			100	ISDFYPGAVTVAWK		P0CG06	P0CG06;B9A064;P0CG04;P0CG05		B9A064;P0CG04;P0CG05	LAC3_HUMAN Ig lambda-3 chain C regions OS=Homo sapiens GN=IGLC3 PE=1 SV=1	FALSE	3.8972	5 S	5 U	862082	862809	658198	221392	239991	155267	235312	658198	335489	474003	0	0	1	0	0
13233	38.8912	2	777.402	1552.79			100	ISDFYPGAVTVAWK		P0CG06	P0CG06;B9A064;P0CG04;P0CG05		B9A064;P0CG04;P0CG05	LAC3_HUMAN Ig lambda-3 chain C regions OS=Homo sapiens GN=IGLC3 PE=1 SV=1	FALSE	3.05648	5 S	5 U	33647.6	66484.9	41592.7	21752.1	43042.2	6060.17	18132.3	41592.7	32962.2	85011.9	0	0	1	0	0
2229	33.2961	2	993.51	1985.01			100	AAPSVTLFPPSSEELQANK		P0CG06	P0CG06;A0M8Q6;P0CF74;P0CG05		A0M8Q6;P0CF74;P0CG05	LAC3_HUMAN Ig lambda-3 chain C regions OS=Homo sapiens GN=IGLC3 PE=1 SV=1	FALSE	4.72106	20 S	20 U	3.87621e+06	7.46314e+06	7.9357e+06	3.09556e+06	1.68092e+06	698133	2.03541e+06	7.9357e+06	4.69089e+06	3.31995e+06	6	6	5	5	3
2514	33.3186	3	662.676	1985.01			100	AAPSVTLFPPSSEELQANK		P0CG06	P0CG06;A0M8Q6;P0CF74;P0CG05		A0M8Q6;P0CF74;P0CG05	LAC3_HUMAN Ig lambda-3 chain C regions OS=Homo sapiens GN=IGLC3 PE=1 SV=1	FALSE	6.33935	5 S	20 U	3.67678e+06	5.29965e+06	4.94172e+06	1.51443e+06	835993	662214	1.44536e+06	4.94172e+06	2.2949e+06	1.65116e+06	5	5	3	3	2
13532	59.4555	3	737.724	2210.15			100	ATLVCLISDFYPGAVTVAWK		P0CG06	P0CG06;B9A064;P0CG04;P0CG05		B9A064;P0CG04;P0CG05	LAC3_HUMAN Ig lambda-3 chain C regions OS=Homo sapiens GN=IGLC3 PE=1 SV=1	FALSE	16.4041	20 S	Neat	10983.2	23491.6	180169	120236	145388	1978.15	6406.81	180169	182201	287153	0	0	1	1	1
27092	59.4247	2	1106.08	2210.15			100	ATLVCLISDFYPGAVTVAWK		P0CG06	P0CG06;B9A064;P0CG04;P0CG05		B9A064;P0CG04;P0CG05	LAC3_HUMAN Ig lambda-3 chain C regions OS=Homo sapiens GN=IGLC3 PE=1 SV=1	FALSE	6.5821	20 S	Neat	19326.6	39657.8	127210	93682.8	94321.6	3480.86	10815.8	127210	141963	186293	0	0	1	0	1
314	37.135	3	651.983	1952.93			89.4118	IEGTQESQMVGSSSTREK		Q9H792	Q9H792			PEAK1_HUMAN Pseudopodium-enriched atypical kinase 1 OS=Homo sapiens GN=PEAK1 PE=1 SV=4	TRUE	21.7524	Neat	20 U	8.44775e+06	7.15465e+06	5.41835e+06	1.10294e+06	388360	1.5215e+06	1.95127e+06	5.41835e+06	1.67135e+06	767043	0	0	1	0	0
386	18.5159	4	515.995	2059.95			98.7805	TQPNLDNCPFHDQPHLK		P01034	P01034			CYTC_HUMAN Cystatin-C OS=Homo sapiens GN=CST3 PE=1 SV=1	TRUE	35.6152	Neat	20 U	2.10899e+07	1.41472e+07	4.76818e+06	2.74394e+06	592160	3.79844e+06	3.85834e+06	4.76818e+06	4.15806e+06	1.16957e+06	3	1	3	2	0
679	18.5159	3	687.657	2059.95			96.2963	TQPNLDNCPFHDQPHLK		P01034	P01034			CYTC_HUMAN Cystatin-C OS=Homo sapiens GN=CST3 PE=1 SV=1	TRUE	37.0981	Neat	20 U	1.76107e+07	1.14726e+07	3.90193e+06	2.25302e+06	474706	3.17181e+06	3.12889e+06	3.90193e+06	3.41413e+06	937583	0	0	0	1	1
9338	18.4303	2	1030.98	2059.95			100	TQPNLDNCPFHDQPHLK		P01034	P01034			CYTC_HUMAN Cystatin-C OS=Homo sapiens GN=CST3 PE=1 SV=1	TRUE	55.2099	Neat	20 U	1.07712e+06	756671	371053	167096	19509.6	193998	206366	371053	253210	38533.1	2	1	0	1	0
1825	49.7632	3	779.046	2334.12			100	AFCSFQIYAVPWQGTMTLSK		P01034	P01034			CYTC_HUMAN Cystatin-C OS=Homo sapiens GN=CST3 PE=1 SV=1	TRUE	8.3248	5 S	20 U	422129	1.44486e+06	1.4344e+06	1.30783e+06	173561	76028.5	394054	1.4344e+06	1.98183e+06	342797	1	1	1	1	0
4129	49.8732	2	1168.07	2334.12			100	AFCSFQIYAVPWQGTMTLSK		P01034	P01034			CYTC_HUMAN Cystatin-C OS=Homo sapiens GN=CST3 PE=1 SV=1	TRUE	7.67344	5 U	20 U	217531	868367	863235	947418	123467	39178.8	236828	863235	1.43568e+06	243858	0	1	1	1	1
2401	15.9851	3	606.299	1815.88			91.6667	LVGGPMDASVEEEGVRR	[6] oxidation of m	P01034	P01034			CYTC_HUMAN Cystatin-C OS=Homo sapiens GN=CST3 PE=1 SV=1	TRUE	70.219	Neat	20 U	1.93765e+06	1.38266e+06	312635	155324	27594.3	348984	377092	312635	235371	54501.1	0	0	0	0	1
5422	38.4848	2	861.946	1721.88			100	QIYAVPWQGTMTLSK		P01034	P01034			CYTC_HUMAN Cystatin-C OS=Homo sapiens GN=CST3 PE=1 SV=1	TRUE	3.179	5 S	20 U	195822	241418	152113	140778	75941.4	35268.9	65841.5	152113	213330	149991	0	1	0	0	0
8329	24.9867	3	548.934	1643.78			100	LVGGPMDASVEEEGVR		P01034	P01034			CYTC_HUMAN Cystatin-C OS=Homo sapiens GN=CST3 PE=1 SV=1	TRUE	12.5131	5 S	20 S	117236	226291	18084.3	22194.4	21154.9	21115.1	61716	18084.3	33632.5	41782.7	0	1	0	0	0
9992	16.638	3	606.299	1815.88			100	RLVGGPMDASVEEEGVR	[7] oxidation of m	P01034	P01034			CYTC_HUMAN Cystatin-C OS=Homo sapiens GN=CST3 PE=1 SV=1	TRUE	46.1438	Neat	20 U	313535	260851	65800.4	55072.7	6794.75	56470	71141.5	65800.4	83454.9	13420.2	0	1	0	0	0
10273	19.4374	2	830.895	1659.78			100	LVGGPMDASVEEEGVR	[6] oxidation of m	P01034	P01034			CYTC_HUMAN Cystatin-C OS=Homo sapiens GN=CST3 PE=1 SV=1	TRUE	61.8	5 S	20 U	238203	457552	82027.5	13058.5	7403.75	42902	124787	82027.5	19788.3	14623	0	1	0	0	0
11412	45.8917	3	784.378	2350.11			100	AFCSFQIYAVPWQGTMTLSK	[16] oxidation of m	P01034	P01034			CYTC_HUMAN Cystatin-C OS=Homo sapiens GN=CST3 PE=1 SV=1	TRUE	17.0597	5 S	20 U	139281	174763	55536.5	22371.8	10244.2	25085.5	47662.7	55536.5	33901.3	20233.1	1	1	1	0	0
28657	45.8917	2	1176.06	2350.11			95.122	AFCSFQIYAVPWQGTMTLSK	[16] oxidation of m	P01034	P01034			CYTC_HUMAN Cystatin-C OS=Homo sapiens GN=CST3 PE=1 SV=1	TRUE	125.795	5 S	20 U	58927.7	94976.7	24183.1	16202.9	755.012	10613.3	25902.8	24183.1	24553.2	1491.21	0	1	0	0	0
11753	27.9642	3	409.539	1225.6			97.5309	ALDFAVGEYNK		P01034	P01034			CYTC_HUMAN Cystatin-C OS=Homo sapiens GN=CST3 PE=1 SV=1	TRUE	29.0808	Neat	20 U	51166.8	33389.4	14866	5066.25	1759.47	9215.5	9106.23	14866	7677.2	3475.1	0	1	0	0	0
29365	45.728	3	706.344	2116.01			91.358	CSFQIYAVPWQGTMTLSK		P01034	P01034			CYTC_HUMAN Cystatin-C OS=Homo sapiens GN=CST3 PE=1 SV=1	TRUE	11.1013	5 S	5 U	9507.36	19323	16375.6	1740.6	3990.42	1712.34	5269.92	16375.6	2637.64	7881.41	0	1	0	0	0
387	31.8862	2	748.342	1494.67			100	YYCFQGNQFLR		P02790	P02790			HEMO_HUMAN Hemopexin OS=Homo sapiens GN=HPX PE=1 SV=2	TRUE	9.18388	5 S	20 U	5.52722e+06	6.30696e+06	3.58987e+06	1.95374e+06	686742	995492	1.72009e+06	3.58987e+06	2.96062e+06	1.35637e+06	1	1	0	0	0
721	32.8217	3	613.299	1836.88			100	SGAQATWTELPWPHEK		P02790	P02790			HEMO_HUMAN Hemopexin OS=Homo sapiens GN=HPX PE=1 SV=2	TRUE	22.5125	5 S	20 U	6.42317e+06	8.18266e+06	5.09944e+06	1.07708e+06	363472	1.15686e+06	2.23164e+06	5.09944e+06	1.63217e+06	717887	1	1	0	0	0
2314	32.7829	2	919.446	1836.88			100	SGAQATWTELPWPHEK		P02790	P02790			HEMO_HUMAN Hemopexin OS=Homo sapiens GN=HPX PE=1 SV=2	FALSE	9.60389	5 S	20 U	1.63593e+06	2.09764e+06	2.00653e+06	603948	218416	294643	572087	2.00653e+06	915198	431390	0	0	1	1	1
1030	25.3627	2	563.305	1124.6			100	QGHNSVFLIK	[1] pyro-glu q	P02790	P02790			HEMO_HUMAN Hemopexin OS=Homo sapiens GN=HPX PE=1 SV=2	TRUE	14.3716	Neat	20 U	2.51891e+06	2.51598e+06	1.37152e+06	401069	175271	453674	686180	1.37152e+06	607763	346174	0	1	0	0	0
3324	33.8052	2	856.886	1711.76			100	GECQAEGVLFFQGDR		P02790	P02790			HEMO_HUMAN Hemopexin OS=Homo sapiens GN=HPX PE=1 SV=2	TRUE	2.70708	20 S	5 U	265312	404748	585998	216469	341245	47784.6	110386	585998	328028	673987	0	0	0	1	1
3837	30.5861	2	553.784	1105.55			100	FPSPVDAAFR		P02790	P02790			HEMO_HUMAN Hemopexin OS=Homo sapiens GN=HPX PE=1 SV=2	TRUE	61.9256	Neat	20 U	409189	399156	325126	32250	6607.75	73697.8	108861	325126	48870.3	13050.9	0	0	1	0	0
7356	46.3961	2	886.502	1770.99			100	LYLVQGTQVYVFLTK		P02790	P02790			HEMO_HUMAN Hemopexin OS=Homo sapiens GN=HPX PE=1 SV=2	TRUE	2.51306	Neat	5 S	160276	63777.2	147499	143752	117956	28866.8	17393.8	147499	217836	232973	0	0	1	1	1
10159	46.3961	3	591.337	1770.99			100	LYLVQGTQVYVFLTK		P02790	P02790			HEMO_HUMAN Hemopexin OS=Homo sapiens GN=HPX PE=1 SV=2	TRUE	2.45565	Neat	5 S	62045.7	25266.5	50799.2	49241	40818.3	11174.9	6890.9	50799.2	74617.8	80619.5	1	1	1	0	1
8603	31.4661	3	512.264	1533.77			100	WKNFPSPVDAAFR		P02790	P02790			HEMO_HUMAN Hemopexin OS=Homo sapiens GN=HPX PE=1 SV=2	TRUE	49.224	Neat	5 U	273313	166742	34245	5552.44	6422.23	49225.6	45475.2	34245	8413.93	12684.4	1	1	0	0	0
15961	24.946	3	603.293	1806.86			100	LIHGPNLYCYSDVEK		P02790	P02790			HEMO_HUMAN Hemopexin OS=Homo sapiens GN=HPX PE=1 SV=2	TRUE	Infinity	20 U	Neat	0	3460.7	868.374	8424.8	47454.1	0	943.83	868.374	12766.6	93725.7	0	0	0	0	1
21032	30.4494	3	681.657	2041.95			96.2963	CSPHLVLSALTSDNHGATY		P02790	P02790			HEMO_HUMAN Hemopexin OS=Homo sapiens GN=HPX PE=1 SV=2	TRUE	6.23928	20 U	20 S	6652.42	18089.8	6229.92	12386.5	38870.2	1198.15	4933.59	6229.92	18770	76772	0	0	0	0	1
22158	13.0906	3	605.29	1812.85			100	GNVAEGETKPDPDVTER		P02790	P02790			HEMO_HUMAN Hemopexin OS=Homo sapiens GN=HPX PE=1 SV=2	TRUE	130.785	Neat	5 U	23697.7	18377.3	8108.24	181.196	2405.1	4268.13	5012.01	8108.24	274.577	4750.27	0	0	1	0	0
30080	49.9494	3	495.567	1483.68			94.697	EWFWDLATGTMK		P02790	P02790			HEMO_HUMAN Hemopexin OS=Homo sapiens GN=HPX PE=1 SV=2	TRUE	3.1473	20 S	Neat	2161.33	4446.44	6802.37	2447.13	2172.52	389.271	1212.67	6802.37	3708.28	4290.91	0	0	1	0	0
403	23.1276	2	615.837	1229.66			100	NILTSNNIDVK		P05090	P05090			APOD_HUMAN Apolipoprotein D OS=Homo sapiens GN=APOD PE=1 SV=1	TRUE	15.3977	Neat	20 U	4.96766e+06	4.42444e+06	1.52689e+06	1.25957e+06	322623	894710	1.20667e+06	1.52689e+06	1.9087e+06	637207	0	0	0	1	0
831	20.6085	2	829.385	1656.76			100	CPNPPVQENFDVNK		P05090	P05090			APOD_HUMAN Apolipoprotein D OS=Homo sapiens GN=APOD PE=1 SV=1	TRUE	32.4643	Neat	20 U	1.04494e+07	7.29963e+06	2.75515e+06	1.45129e+06	321875	1.88201e+06	1.99081e+06	2.75515e+06	2.19923e+06	635729	0	0	1	0	0
3176	20.5856	3	553.259	1656.76			100	CPNPPVQENFDVNK		P05090	P05090			APOD_HUMAN Apolipoprotein D OS=Homo sapiens GN=APOD PE=1 SV=1	TRUE	40.5618	Neat	20 U	1.13268e+06	687762	237436	132936	27924.8	204004	187572	237436	201446	55153.9	0	1	1	1	0
2347	33.9508	3	628.315	1881.92			100	WYEIEKIPTTFENGR		P05090	P05090			APOD_HUMAN Apolipoprotein D OS=Homo sapiens GN=APOD PE=1 SV=1	TRUE	83.2604	Neat	5 U	2.04911e+06	685171	84722.4	24610.9	31286.6	369060	186865	84722.4	37294.3	61793.7	1	0	0	0	0
6145	31.4443	3	716.348	2146.02			100	CPNPPVQENFDVNKYLGR		P05090	P05090			APOD_HUMAN Apolipoprotein D OS=Homo sapiens GN=APOD PE=1 SV=1	TRUE	195.43	Neat	5 U	1.17317e+06	330844	36797.6	6003.03	12107.4	211296	90230.5	36797.6	9096.75	23913.2	1	1	0	0	0
418	30.0591	3	724.689	2171.04			93.9024	EWMQALQQAMAEQRARAR	[1] pyro-glu e|[3] oxidation of m	Q96P48	Q96P48			ARAP1_HUMAN Arf-GAP with Rho-GAP domain, ANK repeat and PH domain-containing protein 1 OS=Homo sapiens GN=ARAP1 PE=1 SV=3	FALSE	57.1364	5 S	20 U	9.16089e+06	1.01898e+07	8.88064e+06	606571	178342	1.64994e+06	2.77905e+06	8.88064e+06	919172	352240	0	0	0	1	0
418	30.0591	3	724.689	2171.04			100	SPVGVQPILNEHTFCAGMSK		P00738	P00738			HPT_HUMAN Haptoglobin OS=Homo sapiens GN=HP PE=1 SV=1	FALSE	57.1364	5 S	20 U	9.16089e+06	1.01898e+07	8.88064e+06	606571	178342	1.64994e+06	2.77905e+06	8.88064e+06	919172	352240	2	2	2	1	1
3771	30.0283	2	1086.53	2171.04			100	SPVGVQPILNEHTFCAGMSK		P00738	P00738			HPT_HUMAN Haptoglobin OS=Homo sapiens GN=HP PE=1 SV=1	TRUE	6.2584	20 S	20 U	610449	766350	1.2201e+06	293750	194953	109946	209005	1.2201e+06	445137	385049	1	1	1	0	0
735	31.0171	2	854.412	1706.81			100	YVMLPVADQDQCIR		P00738	P00738			HPT_HUMAN Haptoglobin OS=Homo sapiens GN=HP PE=1 SV=1	TRUE	35.6662	5 S	20 U	3.54921e+06	4.37326e+06	4.21477e+06	265955	122616	639239	1.19271e+06	4.21477e+06	403018	242177	1	1	0	1	0
2899	31.0171	3	569.944	1706.81			100	YVMLPVADQDQCIR		P00738	P00738			HPT_HUMAN Haptoglobin OS=Homo sapiens GN=HP PE=1 SV=1	TRUE	34.6909	20 S	20 U	361433	360455	365567	147131	10537.8	65096.6	98306.2	365567	222956	20813.1	0	0	1	0	0
821	15.9216	3	570.288	1707.84			96.2963	LRTEGDGVYTLNNEK		P00738	P00738			HPT_HUMAN Haptoglobin OS=Homo sapiens GN=HP PE=1 SV=1	TRUE	52.4811	5 S	20 U	1.08188e+06	1.81486e+06	1.29111e+06	229554	34581.2	194854	494963	1.29111e+06	347857	68300.7	0	0	1	0	0
1867	15.9216	2	854.927	1707.84			100	LRTEGDGVYTLNNEK		P00738	P00738			HPT_HUMAN Haptoglobin OS=Homo sapiens GN=HP PE=1 SV=1	TRUE	267.171	20 S	20 U	425803	812927	860554	120769	3220.98	76690.1	221708	860554	183009	6361.71	0	1	1	0	0
826	14.0785	3	619.978	1856.91			100	AVGDKLPECEAVCGKPK		P00738	P00738;P00739		P00739	HPT_HUMAN Haptoglobin OS=Homo sapiens GN=HP PE=1 SV=1	FALSE	95.77	5 S	20 U	1.97079e+06	2.01387e+06	1.73892e+06	131544	21028.2	354953	549240	1.73892e+06	199336	41532.5	0	0	1	2	1
10127	14.0785	2	929.462	1856.91			100	AVGDKLPECEAVCGKPK		P00738	P00738;P00739		P00739	HPT_HUMAN Haptoglobin OS=Homo sapiens GN=HP PE=1 SV=1	FALSE	180.95	20 S	20 U	109439	118027	145059	6696.74	801.649	19710.7	32189.3	145059	10148	1583.32	1	1	1	1	0
2621	30.137	2	709.914	1417.81			100	DIAPTLTLYVGKK		P00738	P00738;P00739		P00739	HPT_HUMAN Haptoglobin OS=Homo sapiens GN=HP PE=1 SV=1	FALSE	Infinity	20 S	20 U	404151	695998	800597	22359.1	0	72790.4	189818	800597	33882.1	0	1	0	0	0	0
2822	31.6306	3	599.008	1794			100	VVLHPNYSQVDIGLIK		P00738	P00738			HPT_HUMAN Haptoglobin OS=Homo sapiens GN=HP PE=1 SV=1	TRUE	63.4884	20 S	20 U	207135	386905	476915	16114.4	7511.83	37306.4	105520	476915	24419.2	14836.5	1	0	1	0	0
3834	29.2584	2	917.962	1833.91			100	VMPICLPSKDYAEVGR		P00738	P00738			HPT_HUMAN Haptoglobin OS=Homo sapiens GN=HP PE=1 SV=1	TRUE	173.88	5 S	20 U	443456	560778	516758	20371.8	3225.09	79869.6	152940	516758	30870.6	6369.82	1	1	0	0	0
5710	27.2195	3	730.021	2187.04			100	SPVGVQPILNEHTFCAGMSK	[18] oxidation of m	P00738	P00738			HPT_HUMAN Haptoglobin OS=Homo sapiens GN=HP PE=1 SV=1	TRUE	251.059	5 S	20 U	247141	326850	192964	9205.57	1301.89	44511.8	89141.2	192964	13949.8	2571.33	1	0	1	0	0
439	16.0534	3	585.303	1752.89			100	KVEQAVETEPEPELR		P02649	P02649			APOE_HUMAN Apolipoprotein E OS=Homo sapiens GN=APOE PE=1 SV=1	TRUE	54.8819	Neat	20 U	6.81718e+06	3.8795e+06	1.29165e+06	599122	124215	1.22782e+06	1.05805e+06	1.29165e+06	907885	245336	1	0	0	1	0
1945	16.0534	2	877.451	1752.89			100	KVEQAVETEPEPELR		P02649	P02649			APOE_HUMAN Apolipoprotein E OS=Homo sapiens GN=APOE PE=1 SV=1	TRUE	46.0841	Neat	20 U	1.78059e+06	1.06365e+06	480286	189040	38637.9	320697	290088	480286	286464	76313.1	0	0	0	0	1
956	26.7435	2	865.924	1729.83			100	SELEEQLTPVAEETR		P02649	P02649			APOE_HUMAN Apolipoprotein E OS=Homo sapiens GN=APOE PE=1 SV=1	TRUE	8.65664	5 S	20 U	2.40897e+06	2.64262e+06	1.2189e+06	1.12524e+06	305270	433873	720716	1.2189e+06	1.70514e+06	602934	0	0	0	1	0
1740	25.5235	3	698.351	2092.03			100	AYKSELEEQLTPVAEETR		P02649	P02649			APOE_HUMAN Apolipoprotein E OS=Homo sapiens GN=APOE PE=1 SV=1	TRUE	282.772	Neat	20 U	2.40977e+06	1.3862e+06	372624	118140	8521.96	434016	378057	372624	179025	16831.6	1	1	1	0	0
14488	25.5235	2	1047.02	2092.03			100	AYKSELEEQLTPVAEETR		P02649	P02649			APOE_HUMAN Apolipoprotein E OS=Homo sapiens GN=APOE PE=1 SV=1	TRUE	Infinity	Neat	20 U	228699	153169	46500.9	10099.1	0	41190.2	41773.4	46500.9	15303.8	0	1	0	0	0	0
2341	30.4715	3	549.938	1646.79			100	GEVQAMLGQSTEELR		P02649	P02649			APOE_HUMAN Apolipoprotein E OS=Homo sapiens GN=APOE PE=1 SV=1	TRUE	19.17	Neat	20 U	652549	461595	243242	148564	34040.1	117529	125890	243242	225127	67232.1	0	0	1	0	0
5306	22.2365	2	843.443	1684.87			100	DRLDEVKEQVAEVR		P02649	P02649			APOE_HUMAN Apolipoprotein E OS=Homo sapiens GN=APOE PE=1 SV=1	TRUE	49075.5	Neat	20 U	496941	333005	270026	47370	10.1261	89502.7	90820	270026	71782.6	19.9998	0	1	0	0	0
7384	19.4823	2	813.403	1624.79			100	VEQAVETEPEPELR		P02649	P02649			APOE_HUMAN Apolipoprotein E OS=Homo sapiens GN=APOE PE=1 SV=1	TRUE	Infinity	5 S	5 U	225265	311770	37277.6	0	16444.4	40571.9	85028.6	37277.6	0	32479.1	0	0	0	0	1
12572	37.846	2	776.858	1551.7			100	SWFEPLVEDMQR	[10] oxidation of m	P02649	P02649			APOE_HUMAN Apolipoprotein E OS=Homo sapiens GN=APOE PE=1 SV=1	TRUE	27.9424	5 S	20 U	102780	121350	36244.4	29602.3	4342.87	18511.4	33095.7	36244.4	44858.1	8577.53	0	1	0	0	0
14783	40.5356	2	889.45	1776.89			100	LKSWFEPLVEDMQR		P02649	P02649			APOE_HUMAN Apolipoprotein E OS=Homo sapiens GN=APOE PE=1 SV=1	TRUE	68.7492	Neat	5 U	244220	98693.5	48825.9	3552.33	6814.87	43985.7	26916.5	48825.9	5383.06	13459.9	0	1	0	0	0
20105	15.697	3	418.569	1252.69			95.122	ERLGPLVEQGR		P02649	P02649			APOE_HUMAN Apolipoprotein E OS=Homo sapiens GN=APOE PE=1 SV=1	TRUE	Infinity	5 S	5 U	15688.2	19606.2	322.132	0	0	2825.56	5347.16	322.132	0	0	0	1	0	0	0
30072	30.2233	3	634.994	1901.96			100	GEVQAMLGQSTEELRVR		P02649	P02649			APOE_HUMAN Apolipoprotein E OS=Homo sapiens GN=APOE PE=1 SV=1	TRUE	Infinity	Neat	5 U	69484.7	8749.05	424.81	0	308.307	12514.7	2386.11	424.81	0	608.931	1	0	0	0	0
444	20.4509	2	650.797	1299.58			100	ACEPGVDYVYK		P01024	P01024			CO3_HUMAN Complement C3 OS=Homo sapiens GN=C3 PE=1 SV=2	TRUE	11.47	5 S	20 U	2.56032e+06	3.08209e+06	2.2752e+06	569488	268708	461133	840572	2.2752e+06	862979	530721	1	0	0	0	0
470	34.6525	3	596.66	1786.96			98.7805	SGIPIVTSPYQIHFTK		P01024	P01024			CO3_HUMAN Complement C3 OS=Homo sapiens GN=C3 PE=1 SV=2	TRUE	9.59315	Neat	20 U	3.75568e+06	3.70384e+06	3.15574e+06	876868	391496	676424	1.01014e+06	3.15574e+06	1.32877e+06	773237	0	1	0	0	1
3422	34.6525	2	894.486	1786.96			100	SGIPIVTSPYQIHFTK		P01024	P01024			CO3_HUMAN Complement C3 OS=Homo sapiens GN=C3 PE=1 SV=2	TRUE	9.81617	20 S	20 U	488896	596044	679820	172944	69255.1	88053.6	162558	679820	262073	136785	0	1	1	1	1
684	41.2403	2	595.813	1189.61			97.5309	DFDFVPPVVR		P01024	P01024			CO3_HUMAN Complement C3 OS=Homo sapiens GN=C3 PE=1 SV=2	TRUE	7.99126	20 S	20 U	891991	1.46014e+06	1.70193e+06	412691	212975	160654	398220	1.70193e+06	625375	420643	0	0	1	0	0
768	20.8046	4	473.524	1890.07			91.3462	LSINTHPSQKPLSITVR		P01024	P01024			CO3_HUMAN Complement C3 OS=Homo sapiens GN=C3 PE=1 SV=2	TRUE	10.7838	5 S	20 U	2.02851e+06	2.14787e+06	1.6471e+06	476337	199176	365350	585786	1.6471e+06	721821	393389	0	0	0	0	1
1252	20.7826	3	631.029	1890.07			100	LSINTHPSQKPLSITVR		P01024	P01024			CO3_HUMAN Complement C3 OS=Homo sapiens GN=C3 PE=1 SV=2	TRUE	10.2499	5 S	20 U	1.57165e+06	1.6573e+06	1.39089e+06	391716	161690	283065	451993	1.39089e+06	593590	319352	1	1	1	1	1
5213	20.7826	2	946.04	1890.07			100	LSINTHPSQKPLSITVR		P01024	P01024			CO3_HUMAN Complement C3 OS=Homo sapiens GN=C3 PE=1 SV=2	TRUE	13.2168	20 S	20 U	267141	328597	404139	118027	30577.7	48113.9	89617.7	404139	178853	60393.5	1	0	0	0	0
977	38.4006	2	851.898	1701.78			100	VFLDCCNYITELR		P01024	P01024			CO3_HUMAN Complement C3 OS=Homo sapiens GN=C3 PE=1 SV=2	TRUE	5.10656	20 S	20 U	1.38482e+06	2.39414e+06	2.60247e+06	725369	509632	249416	652951	2.60247e+06	1.0992e+06	1.00657e+06	2	2	1	0	0
1026	42.462	3	719.699	2156.08			100	ILLQGTPVAQMTEDAVDAER		P01024	P01024			CO3_HUMAN Complement C3 OS=Homo sapiens GN=C3 PE=1 SV=2	TRUE	14.2081	5 S	20 U	2.91223e+06	3.86617e+06	3.24512e+06	644850	272111	524512	1.05441e+06	3.24512e+06	977179	537442	1	1	1	1	1
1782	42.462	2	1079.04	2156.08			100	ILLQGTPVAQMTEDAVDAER		P01024	P01024			CO3_HUMAN Complement C3 OS=Homo sapiens GN=C3 PE=1 SV=2	TRUE	13.4753	5 S	20 U	2.1635e+06	3.21428e+06	2.76998e+06	646408	238530	389662	876625	2.76998e+06	979540	471118	0	1	2	1	0
1058	37.939	3	624.682	1871.02			100	TELRPGETLNVNFLLR		P01024	P01024			CO3_HUMAN Complement C3 OS=Homo sapiens GN=C3 PE=1 SV=2	TRUE	5.14097	20 S	20 U	380124	848228	1.5015e+06	442689	292065	68463.1	231336	1.5015e+06	670833	576853	1	1	1	1	1
8424	37.939	2	936.519	1871.02			100	TELRPGETLNVNFLLR		P01024	P01024			CO3_HUMAN Complement C3 OS=Homo sapiens GN=C3 PE=1 SV=2	TRUE	7.03866	20 S	Neat	27882.8	74444.7	196258	74523	45044.3	5021.89	20303.2	196258	112929	88966.2	0	0	1	1	0
1095	36.0338	2	821.387	1640.76			100	AGDFLEANYMNLQR		P01024	P01024			CO3_HUMAN Complement C3 OS=Homo sapiens GN=C3 PE=1 SV=2	TRUE	679.899	5 S	20 U	1.67679e+06	1.81758e+06	1.74291e+06	452049	2673.31	302002	495705	1.74291e+06	685017	5280	0	0	1	0	0
5048	36.0338	3	547.928	1640.76			100	AGDFLEANYMNLQR		P01024	P01024			CO3_HUMAN Complement C3 OS=Homo sapiens GN=C3 PE=1 SV=2	TRUE	4428.01	5 S	20 U	126856	141694	124401	2647.15	31.9994	22847.7	38643.8	124401	4011.38	63.2014	1	0	0	0	0
1259	32.3708	3	614.668	1840.98			100	VHQYFNVELIQPGAVK		P01024	P01024			CO3_HUMAN Complement C3 OS=Homo sapiens GN=C3 PE=1 SV=2	TRUE	5.03389	20 S	20 U	897966	1.0788e+06	1.19563e+06	415787	237516	161730	294219	1.19563e+06	630066	469114	0	1	1	1	1
8389	32.3474	2	921.498	1840.98			100	VHQYFNVELIQPGAVK		P01024	P01024			CO3_HUMAN Complement C3 OS=Homo sapiens GN=C3 PE=1 SV=2	TRUE	4.27641	20 S	20 U	72670.9	105576	183381	74338.7	42882	13088.5	28793.5	183381	112650	84695.6	1	1	1	0	0
1277	15.4548	3	662.661	1984.96			100	SGQSEDRQPVPGQQMTLK		P01024	P01024			CO3_HUMAN Complement C3 OS=Homo sapiens GN=C3 PE=1 SV=2	TRUE	175.833	Neat	20 U	1.54245e+06	1.2994e+06	990645	190763	8772.25	277806	354383	990645	289074	17325.9	0	1	0	1	0
1355	40.7067	2	752.912	1503.81			100	SPMYSIITPNILR		P01024	P01024			CO3_HUMAN Complement C3 OS=Homo sapiens GN=C3 PE=1 SV=2	TRUE	1036.23	5 S	20 U	1.64399e+06	1.77143e+06	1.15028e+06	243499	1709.49	296095	483120	1.15028e+06	368989	3376.39	0	0	1	0	0
1391	30.3234	3	600.981	1799.92			100	VELLHNPAFCSLATTK		P01024	P01024			CO3_HUMAN Complement C3 OS=Homo sapiens GN=C3 PE=1 SV=2	TRUE	3.09854	5 S	20 U	1.15019e+06	1.45327e+06	1.34191e+06	581368	469017	207157	396348	1.34191e+06	880982	926348	0	2	1	0	1
6260	30.3437	2	900.967	1799.92			100	VELLHNPAFCSLATTK		P01024	P01024			CO3_HUMAN Complement C3 OS=Homo sapiens GN=C3 PE=1 SV=2	TRUE	3.90684	20 S	20 U	157614	235239	389095	121774	99593.3	28387.5	64156.4	389095	184531	196705	0	0	0	1	0
1517	31.8642	2	546.818	1091.62			91.358	NTLIIYLDK		P01024	P01024			CO3_HUMAN Complement C3 OS=Homo sapiens GN=C3 PE=1 SV=2	TRUE	4.33302	Neat	20 U	478583	433241	444575	206728	110450	86196.2	118157	444575	313267	218148	0	0	1	0	0
1745	35.9143	2	785.912	1569.81			100	GDFLEANYMNLQR		P01024	P01024			CO3_HUMAN Complement C3 OS=Homo sapiens GN=C3 PE=1 SV=2	TRUE	18.5071	5 U	20 S	365269	288904	184595	3.41632e+06	2.82895e+06	65787.6	78792.2	184595	5.17695e+06	5.58741e+06	0	0	1	0	0
20731	35.721	2	785.869	1569.72			100	GDFLEANYMNLQR		P01024	P01024			CO3_HUMAN Complement C3 OS=Homo sapiens GN=C3 PE=1 SV=2	TRUE	143.105	20 S	20 U	20282	25918.4	42291.3	2710.33	295.526	3652.94	7068.68	42291.3	4107.13	583.688	0	0	1	0	0
1888	31.93	2	820.438	1638.86			100	TVMVNIENPEGIPVK		P01024	P01024			CO3_HUMAN Complement C3 OS=Homo sapiens GN=C3 PE=1 SV=2	TRUE	3.3119	20 S	20 U	649602	1.0195e+06	1.30402e+06	478901	393738	116998	278047	1.30402e+06	725708	777665	0	0	0	0	1
1988	37.4617	2	908.948	1815.88			100	SNLDEDIIAEENIVSR		P01024	P01024			CO3_HUMAN Complement C3 OS=Homo sapiens GN=C3 PE=1 SV=2	TRUE	3.92884	20 S	20 U	913589	1.08904e+06	1.09414e+06	518843	278489	164544	297013	1.09414e+06	786233	550040	0	0	0	1	0
2972	37.4617	3	606.302	1815.88			100	SNLDEDIIAEENIVSR		P01024	P01024			CO3_HUMAN Complement C3 OS=Homo sapiens GN=C3 PE=1 SV=2	TRUE	10.8843	20 S	20 U	356599	345440	366708	59756.4	33691.5	64226	94211.4	366708	90552.5	66543.5	0	0	0	0	1
2182	29.1683	3	686.037	2055.09			100	VRVELLHNPAFCSLATTK		P01024	P01024			CO3_HUMAN Complement C3 OS=Homo sapiens GN=C3 PE=1 SV=2	TRUE	50.2439	20 S	20 U	833951	860503	920573	281443	18322.1	150200	234683	920573	426487	36187.6	1	1	1	1	0
2698	28.839	2	895.434	1788.85			100	DICEEQVNSLPGSITK		P01024	P01024			CO3_HUMAN Complement C3 OS=Homo sapiens GN=C3 PE=1 SV=2	TRUE	10.3675	5 S	20 U	1.45519e+06	1.54637e+06	1.27464e+06	278917	149155	262091	421739	1.27464e+06	422659	294594	0	0	2	1	1
3242	29.1455	3	868.345	2602.01			100	DTWVEHWPEEDECQDEENQK		P01024	P01024			CO3_HUMAN Complement C3 OS=Homo sapiens GN=C3 PE=1 SV=2	TRUE	7.02907	20 S	20 U	604666	665635	750163	179611	106723	108905	181537	750163	272175	210787	1	1	1	1	1
3411	19.3269	3	552.936	1655.79			100	LDKACEPGVDYVYK		P01024	P01024			CO3_HUMAN Complement C3 OS=Homo sapiens GN=C3 PE=1 SV=2	TRUE	2259.09	Neat	5 U	522806	319342	104163	231.423	1024.43	94161	87093.7	104163	350.689	2023.33	0	0	1	0	0
3783	21.4176	2	746.384	1490.75			100	GQGTLSVVTMYHAK		P01024	P01024			CO3_HUMAN Complement C3 OS=Homo sapiens GN=C3 PE=1 SV=2	TRUE	15.9113	Neat	20 U	287003	275923	272454	61456.8	18037.6	51691.2	75252	272454	93129.1	35625.8	0	0	0	0	1
3965	45.6279	2	939.985	1877.96			100	EYVLPSFEVIVEPTEK		P01024	P01024			CO3_HUMAN Complement C3 OS=Homo sapiens GN=C3 PE=1 SV=2	TRUE	3.14478	20 S	Neat	214683	388814	675133	401876	274146	38666	106041	675133	608986	541462	1	0	0	1	0
4301	16.742	2	641.3	1280.59			100	ENEGFTVTAEGK		P01024	P01024			CO3_HUMAN Complement C3 OS=Homo sapiens GN=C3 PE=1 SV=2	TRUE	17.1167	5 S	5 U	120863	206026	126144	12036.6	45862.2	21768.4	56189.1	126144	18239.7	90581.7	1	0	0	0	0
4901	38.0543	2	1083.5	2164.99			100	AYYENSPQQVFSTEFEVK		P01024	P01024			CO3_HUMAN Complement C3 OS=Homo sapiens GN=C3 PE=1 SV=2	TRUE	4.70334	20 S	20 U	532503	523018	733686	263901	155992	95907.5	142642	733686	399905	308098	1	0	1	1	1
5175	38.0543	3	722.672	2164.99			100	AYYENSPQQVFSTEFEVK		P01024	P01024			CO3_HUMAN Complement C3 OS=Homo sapiens GN=C3 PE=1 SV=2	TRUE	4.22207	20 S	20 U	311863	271283	356779	128870	84503.2	56168.8	73986.6	356779	195284	166901	0	1	0	1	1
5335	45.0387	3	777.382	2329.12			100	SEFPESWLWNVEDLKEPPK		P01024	P01024			CO3_HUMAN Complement C3 OS=Homo sapiens GN=C3 PE=1 SV=2	TRUE	4.00277	20 S	20 U	687547	1.41531e+06	1.86914e+06	643722	466963	123832	385995	1.86914e+06	975469	922290	2	2	2	0	1
7091	37.3439	3	716.361	2146.06			100	DAPDHQELNLDVSLQLPSR		P01024	P01024			CO3_HUMAN Complement C3 OS=Homo sapiens GN=C3 PE=1 SV=2	TRUE	5.30132	20 S	Neat	36603.7	83817.4	194048	85820.7	81303.7	6592.59	22859.4	194048	130049	160582	0	1	1	0	0
7881	59.9263	3	753.042	2256.1			100	VQLSNDFDEYIMAIEQTIK		P01024	P01024			CO3_HUMAN Complement C3 OS=Homo sapiens GN=C3 PE=1 SV=2	TRUE	30.9373	20 S	Neat	12681.3	106862	392325	86734.7	68817	2283.99	29144.3	392325	131434	135919	0	1	1	1	0
11275	59.9113	2	1129.06	2256.1			100	VQLSNDFDEYIMAIEQTIK		P01024	P01024			CO3_HUMAN Complement C3 OS=Homo sapiens GN=C3 PE=1 SV=2	TRUE	13.5448	20 S	Neat	40656.5	169897	550684	142871	119533	7322.53	46335.8	550684	216501	236088	0	0	1	1	1
8106	27.0815	3	490.931	1469.77			100	IPIEDGSGEVVLSR		P01024	P01024			CO3_HUMAN Complement C3 OS=Homo sapiens GN=C3 PE=1 SV=2	TRUE	6.75733	5 S	20 U	48199.1	63487.2	50077.6	12842.6	9395.32	8681	17314.8	50077.6	19461.2	18556.5	0	1	0	0	0
10880	29.5312	3	576.696	1727.07			97.5309	VVLVAVDKGVFVLNKK		P01024	P01024			CO3_HUMAN Complement C3 OS=Homo sapiens GN=C3 PE=1 SV=2	TRUE	110.69	Neat	20 U	139979	106750	45085.5	6607.84	1264.6	25211.2	29113.6	45085.5	10013.2	2497.7	1	1	0	0	0
11654	27.8014	4	497.502	1985.98			98.7805	KVFLDCCNYITELRR		P01024	P01024			CO3_HUMAN Complement C3 OS=Homo sapiens GN=C3 PE=1 SV=2	TRUE	234.307	Neat	20 U	49142.2	40239.6	21534	2064.7	209.735	8850.86	10974.5	21534	3128.76	414.244	1	1	1	0	0
16085	30.5631	3	497.948	1490.82			97.561	RAPSTWLTAYVVK		P01024	P01024			CO3_HUMAN Complement C3 OS=Homo sapiens GN=C3 PE=1 SV=2	TRUE	4.97315	5 U	20 U	21462.5	25685.2	26667.5	35195.9	7077.18	3865.55	7005.07	26667.5	53334.5	13978	0	0	0	2	0
35247	30.4715	2	746.418	1490.82			100	RAPSTWLTAYVVK		P01024	P01024			CO3_HUMAN Complement C3 OS=Homo sapiens GN=C3 PE=1 SV=2	TRUE	7.69267	5 U	20 U	4776.09	8863.65	14729.4	21655.7	2815.1	860.208	2417.37	14729.4	32816.1	5560.06	0	0	0	1	0
17277	42.6035	3	557.956	1670.85			100	SYTVAIAGYALAQMGR		P01024	P01024			CO3_HUMAN Complement C3 OS=Homo sapiens GN=C3 PE=1 SV=2	TRUE	460.805	20 S	20 U	17021.9	40822	49266.5	552.681	106.914	3065.76	11133.3	49266.5	837.511	211.164	0	0	1	0	0
465	37.018	3	736.351	2206.03			100	EGFGHLSPTGTTEFWLGNEK		P02679	P02679			FIBG_HUMAN Fibrinogen gamma chain OS=Homo sapiens GN=FGG PE=1 SV=3	TRUE	5.97934	20 S	20 U	1.15251e+06	4.34636e+06	6.02176e+06	1.31145e+06	1.0071e+06	207575	1.18538e+06	6.02176e+06	1.98732e+06	1.9891e+06	1	2	2	1	1
4420	36.9943	2	1104.02	2206.03			100	EGFGHLSPTGTTEFWLGNEK		P02679	P02679			FIBG_HUMAN Fibrinogen gamma chain OS=Homo sapiens GN=FGG PE=1 SV=3	TRUE	18.5668	20 S	Neat	40929	296388	759921	161609	180433	7371.6	80833.3	759921	244895	356371	0	1	1	1	1
627	31.9648	3	561.657	1681.95			100	IHLISTQSAIPYALR		P02679	P02679			FIBG_HUMAN Fibrinogen gamma chain OS=Homo sapiens GN=FGG PE=1 SV=3	TRUE	13.505	20 S	20 U	726245	2.43786e+06	2.9187e+06	669167	216121	130802	664874	2.9187e+06	1.01403e+06	426856	1	0	0	1	1
2042	31.93	2	841.981	1681.95			100	IHLISTQSAIPYALR		P02679	P02679			FIBG_HUMAN Fibrinogen gamma chain OS=Homo sapiens GN=FGG PE=1 SV=3	TRUE	12.3066	20 S	20 U	271925	804017	1.32022e+06	276758	107278	48975.6	219278	1.32022e+06	419387	211883	0	0	0	0	1
789	18.3178	2	757.367	1512.72			100	YLQEIYNSNNQK		P02679	P02679			FIBG_HUMAN Fibrinogen gamma chain OS=Homo sapiens GN=FGG PE=1 SV=3	TRUE	7.41361	5 S	5 U	833485	2.65498e+06	2.50859e+06	358123	375141	150117	724088	2.50859e+06	542685	740935	0	0	0	1	0
1261	39.9578	2	947.459	1892.9			100	ASTPNGYDNGIIWATWK		P02679	P02679			FIBG_HUMAN Fibrinogen gamma chain OS=Homo sapiens GN=FGG PE=1 SV=3	TRUE	6.21644	20 S	Neat	352139	1.46824e+06	2.18905e+06	442619	372567	63422.7	400430	2.18905e+06	670727	735851	1	1	2	0	0
3418	39.9578	3	631.975	1892.9			100	ASTPNGYDNGIIWATWK		P02679	P02679			FIBG_HUMAN Fibrinogen gamma chain OS=Homo sapiens GN=FGG PE=1 SV=3	TRUE	6.6501	20 S	20 U	69371	226563	348344	70735.2	52381.8	12494.2	61790.1	348344	107189	103458	0	1	0	1	1
1604	19.7697	2	746.375	1490.73			100	YEASILTHDSSIR		P02679	P02679			FIBG_HUMAN Fibrinogen gamma chain OS=Homo sapiens GN=FGG PE=1 SV=3	TRUE	8.41568	20 S	20 U	127274	589521	877761	124569	104301	22923	160779	877761	188767	206002	0	0	0	1	0
2805	27.1492	2	647.381	1292.75			98.2857	QSGLYFIKPLK		P02679	P02679			FIBG_HUMAN Fibrinogen gamma chain OS=Homo sapiens GN=FGG PE=1 SV=3	TRUE	619.117	20 S	20 U	70678.3	346785	528469	2015.22	853.585	12729.7	94578	528469	3053.78	1685.9	1	1	0	0	0
3832	13.9241	3	671.307	2010.9			100	CHAGHLNGVYYQGGTYSK		P02679	P02679			FIBG_HUMAN Fibrinogen gamma chain OS=Homo sapiens GN=FGG PE=1 SV=3	TRUE	8.51753	20 S	20 U	64263.6	255489	277534	88542.1	32583.8	11574.3	69679.1	277534	134173	64355.7	1	1	1	1	1
14430	40.1325	2	868.426	1734.84			100	TPNGYDNGIIWATWK		P02679	P02679			FIBG_HUMAN Fibrinogen gamma chain OS=Homo sapiens GN=FGG PE=1 SV=3	TRUE	127.959	20 S	20 U	12606.2	35924.3	97633.3	2043.29	763.005	2270.47	9797.58	97633.3	3096.32	1507	0	0	1	0	0
20409	39.9578	2	911.941	1821.87			100	STPNGYDNGIIWATWK		P02679	P02679			FIBG_HUMAN Fibrinogen gamma chain OS=Homo sapiens GN=FGG PE=1 SV=3	TRUE	53.4102	20 S	20 U	30322.8	50684.8	78251.4	2406.84	1465.1	5461.35	13823.2	78251.4	3647.22	2893.7	0	0	1	0	0
505	19.0368	3	643.674	1928			100	HDTSLKPISVSYNPATAK		P00915	P00915			CAH1_HUMAN Carbonic anhydrase 1 OS=Homo sapiens GN=CA1 PE=1 SV=2	TRUE	376.718	5 U	Neat	7773.07	46494.1	57394.7	2.92826e+06	2.8409e+06	1399.98	12680.3	57394.7	4.43736e+06	5.61102e+06	0	0	0	1	1
1426	19.0368	4	483.007	1928			98.7805	HDTSLKPISVSYNPATAK		P00915	P00915			CAH1_HUMAN Carbonic anhydrase 1 OS=Homo sapiens GN=CA1 PE=1 SV=2	TRUE	2093.05	5 U	Neat	277.192	4978.09	10213.4	580176	536635	49.9243	1357.67	10213.4	879176	1.0599e+06	0	0	0	0	1
644	27.4274	2	871.956	1741.9			100	LYPIANGNNQSPVDIK		P00915	P00915			CAH1_HUMAN Carbonic anhydrase 1 OS=Homo sapiens GN=CA1 PE=1 SV=2	TRUE	2147	20 U	Neat	2204.18	78133.1	73522.3	4.46379e+06	4.73237e+06	396.988	21309.1	73522.3	6.76425e+06	9.34682e+06	0	0	0	2	1
2062	27.4274	3	581.64	1741.9			94	LYPIANGNNQSPVDIK		P00915	P00915			CAH1_HUMAN Carbonic anhydrase 1 OS=Homo sapiens GN=CA1 PE=1 SV=2	TRUE	183.909	20 U	Neat	3413.79	13201.9	12830.5	544085	627825	614.847	3600.54	12830.5	824485	1.24001e+06	0	0	0	1	1
1571	29.2584	3	752.685	2255.03			100	EIINVGHSFHVNFEDNDNR		P00915	P00915			CAH1_HUMAN Carbonic anhydrase 1 OS=Homo sapiens GN=CA1 PE=1 SV=2	TRUE	75.5707	5 U	Neat	10412.8	26244.2	51399.3	786906	750068	1875.43	7157.53	51399.3	1.19244e+06	1.48145e+06	0	0	0	1	1
14990	29.2584	2	1128.52	2255.03			100	EIINVGHSFHVNFEDNDNR		P00915	P00915			CAH1_HUMAN Carbonic anhydrase 1 OS=Homo sapiens GN=CA1 PE=1 SV=2	TRUE	Infinity	5 U	5 S	1939.22	0	42.26	69000.3	60656	349.267	0	42.26	104560	119801	0	0	0	1	1
4210	31.6306	2	1061.46	2120.9			100	ASPDWGYDDKNGPEQWSK	[1] acetylation of protein n-term	P00915	P00915			CAH1_HUMAN Carbonic anhydrase 1 OS=Homo sapiens GN=CA1 PE=1 SV=2	TRUE	25410.8	5 U	Neat	52.5192	7287.97	11057.7	1.33455e+06	222224	9.45908	1987.64	11057.7	2.02233e+06	438912	0	0	0	1	0
7065	31.5831	3	707.976	2120.91			100	ASPDWGYDDKNGPEQWSK	[1] acetylation of protein n-term	P00915	P00915			CAH1_HUMAN Carbonic anhydrase 1 OS=Homo sapiens GN=CA1 PE=1 SV=2	TRUE	10.3063	5 U	20 S	47205.3	77086.6	35948.8	370499	54719.9	8502.01	21023.7	35948.8	561439	108076	0	0	0	1	0
15516	31.1121	2	912.928	1823.84			100	SLLSNVEGDNAVPMQHN		P00915	P00915			CAH1_HUMAN Carbonic anhydrase 1 OS=Homo sapiens GN=CA1 PE=1 SV=2	TRUE	374.148	20 U	20 S	778.938	1854.06	254.562	5487.04	95243.9	140.292	505.655	254.562	8314.84	188115	0	0	0	0	1
18751	25.0626	3	699.003	2093.99			100	SLLSNVEGDNAVPMQHNNR		P00915	P00915			CAH1_HUMAN Carbonic anhydrase 1 OS=Homo sapiens GN=CA1 PE=1 SV=2	TRUE	43.1721	20 U	20 S	2336.93	4260.6	1184.15	7912.61	51122.4	420.898	1161.99	1184.15	11990.5	100971	0	0	0	0	1
25979	13.9737	3	708.656	2122.94			100	FHWGSTNEHGSEHTVDGVK		P00915	P00915			CAH1_HUMAN Carbonic anhydrase 1 OS=Homo sapiens GN=CA1 PE=1 SV=2	TRUE	85.0201	20 U	20 S	12749.7	4889.6	274.292	5126.67	23320.3	2296.31	1333.53	274.292	7768.74	46059.6	0	0	0	1	1
516	37.2219	3	438.228	1311.66			97.8723	GGGGGGGGGLGGGLGNVL		P04632	P04632			CPNS1_HUMAN Calpain small subunit 1 OS=Homo sapiens GN=CAPNS1 PE=1 SV=1	TRUE	71.6498	5 U	20 S	115973	149256	109160	7.82126e+06	6.14902e+06	20887.6	40706.2	109160	1.1852e+07	1.21448e+07	0	0	1	0	0
2770	19.2835	3	401.829	1202.46			94	GGGGGGGGGGGGGGGGGGGT		P04632	P04632			CPNS1_HUMAN Calpain small subunit 1 OS=Homo sapiens GN=CAPNS1 PE=1 SV=1	TRUE	51.0256	Neat	20 U	392577	345219	153449	17129.5	7693.73	70705.9	94151.1	153449	25957.3	15195.8	1	0	0	0	0
2770	19.2835	3	401.829	1202.46			100	SGAGGGGGGGGGGGGGGGGG		P04632	P04632			CPNS1_HUMAN Calpain small subunit 1 OS=Homo sapiens GN=CAPNS1 PE=1 SV=1	TRUE	51.0256	Neat	20 U	392577	345219	153449	17129.5	7693.73	70705.9	94151.1	153449	25957.3	15195.8	0	1	1	0	0
5956	17.1549	3	501.58	1501.72			95.2381	GGGGGGGGGGGGGGTAMRIL		P04632	P04632			CPNS1_HUMAN Calpain small subunit 1 OS=Homo sapiens GN=CAPNS1 PE=1 SV=1	TRUE	21.8583	5 S	20 U	137590	228376	192004	30348.5	10448	24780.9	62284.5	192004	45988.9	20635.7	1	0	0	0	0
82990	13.6886	3	593.271	1776.79			100	THYSNIEANESEEVR		P04632	P04632			CPNS1_HUMAN Calpain small subunit 1 OS=Homo sapiens GN=CAPNS1 PE=1 SV=1	TRUE	Infinity	20 U	Neat	0	32.4357	72.5772	1315.85	1847.8	0	8.84614	72.5772	1993.99	3649.55	0	0	0	0	1
538	35.3403	3	558.29	1671.85			100	TEHPFTVEEFVLPK		P01023	P01023			A2MG_HUMAN Alpha-2-macroglobulin OS=Homo sapiens GN=A2M PE=1 SV=3	TRUE	8.09865	20 S	20 U	1.26963e+06	2.66317e+06	3.49796e+06	590114	431919	228669	726321	3.49796e+06	894235	853077	1	1	0	1	1
2337	35.3662	2	836.932	1671.85			100	TEHPFTVEEFVLPK		P01023	P01023			A2MG_HUMAN Alpha-2-macroglobulin OS=Homo sapiens GN=A2M PE=1 SV=3	TRUE	8.51199	20 S	20 U	304829	704056	1.13799e+06	192216	133693	54901.9	192016	1.13799e+06	291277	264055	0	1	1	1	1
624	26.6318	3	691.98	2072.92			100	MCPQLQQYEMHGPEGLR		P01023	P01023			A2MG_HUMAN Alpha-2-macroglobulin OS=Homo sapiens GN=A2M PE=1 SV=3	TRUE	8.87627	5 S	20 U	2.18931e+06	4.72057e+06	4.44166e+06	893560	531819	394311	1.28743e+06	4.44166e+06	1.35406e+06	1.05039e+06	2	1	2	1	0
9283	26.6092	2	1037.47	2072.92			100	MCPQLQQYEMHGPEGLR		P01023	P01023			A2MG_HUMAN Alpha-2-macroglobulin OS=Homo sapiens GN=A2M PE=1 SV=3	TRUE	8.82687	20 S	20 U	45251.7	171334	280931	77833.5	31826.8	8150.15	46727.6	280931	117946	62860.6	0	1	1	0	0
833	34.1511	3	594.007	1779			100	DTVIKPLLVEPEGLEK		P01023	P01023			A2MG_HUMAN Alpha-2-macroglobulin OS=Homo sapiens GN=A2M PE=1 SV=3	TRUE	6.71567	20 S	20 U	1.14595e+06	2.99918e+06	3.04322e+06	675702	453153	206394	817961	3.04322e+06	1.02393e+06	895014	1	1	1	1	0
1813	34.1511	2	890.507	1779			100	DTVIKPLLVEPEGLEK		P01023	P01023			A2MG_HUMAN Alpha-2-macroglobulin OS=Homo sapiens GN=A2M PE=1 SV=3	TRUE	10.8126	20 S	20 U	381724	1.4793e+06	2.47031e+06	404198	228465	68751.2	403446	2.47031e+06	612505	451237	0	0	1	1	0
848	20.1703	3	633.965	1898.87			95.7895	FSGQLNSHGCFYQQVK		P01023	P01023			A2MG_HUMAN Alpha-2-macroglobulin OS=Homo sapiens GN=A2M PE=1 SV=3	TRUE	9.44448	20 S	20 U	1.01042e+06	1.81082e+06	1.85134e+06	410555	196023	181983	493862	1.85134e+06	622139	387162	1	1	0	0	1
5348	20.1703	2	950.443	1898.87			100	FSGQLNSHGCFYQQVK		P01023	P01023			A2MG_HUMAN Alpha-2-macroglobulin OS=Homo sapiens GN=A2M PE=1 SV=3	TRUE	15.1591	20 S	20 U	81554.6	238515	388172	66906	25606.5	14688.6	65049.8	388172	101387	50575.1	0	1	1	1	0
889	40.5271	2	924.942	1847.87			100	QFSFPLSSEPFQGSYK		P01023	P01023			A2MG_HUMAN Alpha-2-macroglobulin OS=Homo sapiens GN=A2M PE=1 SV=3	TRUE	8.39388	20 S	20 U	1.00662e+06	2.57735e+06	4.49045e+06	868370	534967	181299	702917	4.49045e+06	1.31589e+06	1.05661e+06	0	0	0	1	1
4348	40.5271	3	616.965	1847.87			100	QFSFPLSSEPFQGSYK		P01023	P01023			A2MG_HUMAN Alpha-2-macroglobulin OS=Homo sapiens GN=A2M PE=1 SV=3	TRUE	4.20576	20 S	20 U	103859	235524	255236	78943.4	60687.2	18705.8	64234.1	255236	119628	119862	1	1	1	0	0
941	26.1651	2	697.843	1393.67			100	NEDSLVFVQTDK		P01023	P01023			A2MG_HUMAN Alpha-2-macroglobulin OS=Homo sapiens GN=A2M PE=1 SV=3	TRUE	11.1898	5 S	20 U	1.21801e+06	1.65022e+06	1.61189e+06	231807	147475	219373	450060	1.61189e+06	351271	291275	0	0	0	1	0
1055	17.3669	2	605.824	1209.63			95.4955	LPPNVVEESAR		P01023	P01023			A2MG_HUMAN Alpha-2-macroglobulin OS=Homo sapiens GN=A2M PE=1 SV=3	TRUE	7.00708	20 S	20 U	1.38257e+06	3.92503e+06	4.56168e+06	873933	651010	249010	1.07047e+06	4.56168e+06	1.32432e+06	1.2858e+06	0	1	0	0	0
1428	46.6847	2	923.02	1844.03			100	LLIYAVLPTGDVIGDSAK		P01023	P01023			A2MG_HUMAN Alpha-2-macroglobulin OS=Homo sapiens GN=A2M PE=1 SV=3	TRUE	9.97627	20 S	Neat	265693	1.17276e+06	2.65063e+06	710445	594544	47853.3	319844	2.65063e+06	1.07658e+06	1.17427e+06	1	1	0	1	0
1476	23.9653	3	713.023	2136.05			100	HNVYINGITYTPVSSTNEK		P01023	P01023			A2MG_HUMAN Alpha-2-macroglobulin OS=Homo sapiens GN=A2M PE=1 SV=3	TRUE	5.00825	20 S	20 U	432932	997459	1.22403e+06	285106	244403	77974.2	272035	1.22403e+06	432039	482717	0	1	1	1	1
6506	23.9653	2	1069.03	2136.05			100	HNVYINGITYTPVSSTNEK		P01023	P01023			A2MG_HUMAN Alpha-2-macroglobulin OS=Homo sapiens GN=A2M PE=1 SV=3	TRUE	21.7623	20 S	Neat	18272.3	139136	397646	58172.8	55615.7	3290.96	37946.3	397646	88152.7	109846	0	0	1	1	1
1780	25.6192	3	539.954	1616.84			95.4545	TEVSSNHVLIYLDK		P01023	P01023			A2MG_HUMAN Alpha-2-macroglobulin OS=Homo sapiens GN=A2M PE=1 SV=3	TRUE	8.04871	20 S	Neat	94591.6	377822	761341	206948	181646	17036.6	103043	761341	313600	358767	0	0	1	0	0
2102	13.2635	3	515.939	1544.79			100	LVHVEEPHTETVR		P01023	P01023			A2MG_HUMAN Alpha-2-macroglobulin OS=Homo sapiens GN=A2M PE=1 SV=3	TRUE	235.68	5 S	20 U	388311	543473	155144	3893.75	2305.98	69937.6	148221	155144	5900.43	4554.5	1	0	0	1	1
13995	13.2635	2	773.404	1544.79			100	LVHVEEPHTETVR		P01023	P01023			A2MG_HUMAN Alpha-2-macroglobulin OS=Homo sapiens GN=A2M PE=1 SV=3	TRUE	417.694	5 S	20 U	55747.3	83578.3	23072.7	323.215	200.095	10040.5	22794.2	23072.7	489.787	395.204	1	0	1	0	0
2268	26.1881	3	704.03	2109.07			100	LHTEAQIQEEGTVVELTGR		P01023	P01023			A2MG_HUMAN Alpha-2-macroglobulin OS=Homo sapiens GN=A2M PE=1 SV=3	TRUE	62.9462	20 S	20 U	266253	585798	1.08199e+06	19990.4	17189.2	47954.1	159764	1.08199e+06	30292.6	33950	0	1	1	0	0
4243	25.9433	3	704.027	2109.06			100	LHTEAQIQEEGTVVELTGR		P01023	P01023			A2MG_HUMAN Alpha-2-macroglobulin OS=Homo sapiens GN=A2M PE=1 SV=3	TRUE	6.89396	20 U	20 S	66469	58465.5	34656.1	226317	238917	11971.5	15945.2	34656.1	342952	471882	0	0	0	1	1
11793	25.9433	2	1055.54	2109.06			100	LHTEAQIQEEGTVVELTGR		P01023	P01023			A2MG_HUMAN Alpha-2-macroglobulin OS=Homo sapiens GN=A2M PE=1 SV=3	TRUE	Infinity	20 U	Neat	0	439.449	5.29524	95416.4	112306	0	119.85	5.29524	144590	221814	0	0	0	1	0
18931	26.2116	2	1055.54	2109.07			100	LHTEAQIQEEGTVVELTGR		P01023	P01023			A2MG_HUMAN Alpha-2-macroglobulin OS=Homo sapiens GN=A2M PE=1 SV=3	TRUE	Infinity	20 S	5 U	6381.59	35177.3	131260	0	0	1149.37	9593.84	131260	0	0	0	0	1	0	0
2555	41.4229	2	942.526	1883.04			100	VSVQLEASPAFLAVPVEK		P01023	P01023			A2MG_HUMAN Alpha-2-macroglobulin OS=Homo sapiens GN=A2M PE=1 SV=3	TRUE	11.2819	20 S	Neat	91459.9	421508	1.03184e+06	408333	396774	16472.6	114957	1.03184e+06	618770	783661	0	1	0	0	1
5987	41.4229	3	628.687	1883.04			100	VSVQLEASPAFLAVPVEK		P01023	P01023			A2MG_HUMAN Alpha-2-macroglobulin OS=Homo sapiens GN=A2M PE=1 SV=3	TRUE	9.06261	20 S	Neat	20678.3	79010	187399	76376.7	84498	3724.3	21548.2	187399	115738	166891	0	0	0	0	1
2613	25.8759	3	683.687	2048.04			100	VDLSFSPSQSLPASHAHLR		P01023	P01023			A2MG_HUMAN Alpha-2-macroglobulin OS=Homo sapiens GN=A2M PE=1 SV=3	TRUE	12.0634	20 S	20 U	203391	614577	912169	245870	75614.3	36632.2	167613	912169	372582	149344	1	1	1	1	0
26711	25.8982	2	1025.03	2048.04			100	VDLSFSPSQSLPASHAHLR		P01023	P01023			A2MG_HUMAN Alpha-2-macroglobulin OS=Homo sapiens GN=A2M PE=1 SV=3	TRUE	Infinity	20 S	Neat	0	19046.1	59479	0	0	0	5194.4	59479	0	0	0	0	1	0	0
2939	43.7313	2	783.419	1564.82			100	ALLAYAFALAGNQDK		P01023	P01023			A2MG_HUMAN Alpha-2-macroglobulin OS=Homo sapiens GN=A2M PE=1 SV=3	TRUE	18.2036	20 S	20 U	238385	590368	834948	144231	45867.2	42934.8	161010	834948	218562	90591.6	0	0	1	0	1
5668	43.7478	3	522.615	1564.82			100	ALLAYAFALAGNQDK		P01023	P01023			A2MG_HUMAN Alpha-2-macroglobulin OS=Homo sapiens GN=A2M PE=1 SV=3	TRUE	26.1563	20 S	20 U	54424.6	135762	194253	25063.5	7426.63	9802.26	37026	194253	37980.3	14668.2	0	1	0	0	0
2965	13.4449	3	702.598	2104.77			100	YSDASDCHGEDSQAFCEK		P01023	P01023			A2MG_HUMAN Alpha-2-macroglobulin OS=Homo sapiens GN=A2M PE=1 SV=3	TRUE	43.5183	5 S	5 U	192793	316734	305883	7278.18	35540.8	34723.4	86382.3	305883	11029.1	70196	1	1	1	1	0
37647	13.4715	2	1053.39	2104.77			100	YSDASDCHGEDSQAFCEK		P01023	P01023			A2MG_HUMAN Alpha-2-macroglobulin OS=Homo sapiens GN=A2M PE=1 SV=3	TRUE	179.526	20 S	5 U	9119.93	14807.1	19693.7	109.698	1164.86	1642.56	4038.31	19693.7	166.233	2300.69	0	0	1	0	0
3391	15.145	3	473.537	1417.59			97.2222	HYDGSYSTFGER		P01023	P01023			A2MG_HUMAN Alpha-2-macroglobulin OS=Homo sapiens GN=A2M PE=1 SV=3	TRUE	154.737	5 S	20 U	206383	258260	85134.4	1822.56	1669.02	37171.1	70434.7	85134.4	2761.83	3296.45	1	0	0	0	0
3622	47.0532	2	1023.05	2044.09			100	LLLQQVSLPELPGEYSMK		P01023	P01023			A2MG_HUMAN Alpha-2-macroglobulin OS=Homo sapiens GN=A2M PE=1 SV=3	TRUE	4.84802	5 S	20 U	429444	1.66768e+06	1.59304e+06	465964	343993	77345.9	454824	1.59304e+06	706103	679414	1	1	1	1	1
6180	26.7913	3	636.706	1907.1			100	KDTVIKPLLVEPEGLEK		P01023	P01023			A2MG_HUMAN Alpha-2-macroglobulin OS=Homo sapiens GN=A2M PE=1 SV=3	TRUE	90.1655	20 S	20 U	65001.1	213993	251364	7220.21	2787.81	11707.2	58361.8	251364	10941.2	5506.16	0	0	1	0	0
6466	38.1293	3	574.649	1720.92			97.561	ALLAYAFALAGNQDKR		P01023	P01023			A2MG_HUMAN Alpha-2-macroglobulin OS=Homo sapiens GN=A2M PE=1 SV=3	TRUE	21.7216	5 S	20 U	70477.3	165018	153887	31630	7596.96	12693.5	45005.1	153887	47930.8	15004.6	1	0	1	1	0
6471	38.4006	3	696.033	2085.08			100	PQYMVLVPSLLHTETTEK		P01023	P01023			A2MG_HUMAN Alpha-2-macroglobulin OS=Homo sapiens GN=A2M PE=1 SV=3	TRUE	6.69783	20 S	Neat	37161.7	133230	248903	80999.6	177259	6693.09	36335.6	248903	122743	350102	0	0	1	1	1
8183	23.7283	3	648.3	1941.88			100	CPQLQQYEMHGPEGLR		P01023	P01023			A2MG_HUMAN Alpha-2-macroglobulin OS=Homo sapiens GN=A2M PE=1 SV=3	TRUE	465.725	20 S	20 U	55046.6	147347	217288	963.89	466.558	9914.28	40185.6	217288	1460.64	921.49	0	1	1	0	0
8227	48.1952	2	566.301	1130.59			100	QGIPFFGQVR	[1] pyro-glu q	P01023	P01023			A2MG_HUMAN Alpha-2-macroglobulin OS=Homo sapiens GN=A2M PE=1 SV=3	TRUE	3.41755	20 S	5 U	38226.4	85186.8	110529	32341.6	41307.1	6884.84	23232.8	110529	49009.1	81585.1	0	0	0	1	0
9560	24.4124	3	697.312	2088.92			97.8495	MCPQLQQYEMHGPEGLR	[1] oxidation of m	P01023	P01023			A2MG_HUMAN Alpha-2-macroglobulin OS=Homo sapiens GN=A2M PE=1 SV=3	TRUE	26.13	20 S	20 U	62443.3	113635	220035	13922.8	8420.77	11246.5	30991.4	220035	21098.1	16631.7	0	1	0	0	0
10191	59.9113	3	796.764	2387.27			100	AYIFIDEAHITQALIWLSQR		P01023	P01023			A2MG_HUMAN Alpha-2-macroglobulin OS=Homo sapiens GN=A2M PE=1 SV=3	TRUE	31.4134	20 S	Neat	8527.41	30370.1	267875	153309	223261	1535.85	8282.77	267875	232318	440960	0	0	1	1	1
64613	60.0361	4	597.825	2387.27			98.7805	AYIFIDEAHITQALIWLSQR		P01023	P01023			A2MG_HUMAN Alpha-2-macroglobulin OS=Homo sapiens GN=A2M PE=1 SV=3	TRUE	14.1546	20 U	5 S	1222.73	684.854	9108.73	4838.76	9693.86	220.222	186.779	9108.73	7332.47	19146.2	0	0	1	1	0
10774	52.0171	2	916.43	1830.84			100	QFSFPLSSEPFQGSYK	[1] pyro-glu q	P01023	P01023			A2MG_HUMAN Alpha-2-macroglobulin OS=Homo sapiens GN=A2M PE=1 SV=3	TRUE	9.8134	20 S	20 U	117282	253818	284547	57564	28995.8	21123.4	69223.4	284547	87230.2	57269.1	1	0	1	1	0
11789	57.6138	2	1023.03	2044.05			100	AFQPFFVELTMPYSVIR		P01023	P01023;P20742		P20742	A2MG_HUMAN Alpha-2-macroglobulin OS=Homo sapiens GN=A2M PE=1 SV=3	FALSE	19.135	20 S	Neat	21508	86888.4	411557	160512	22208.5	3873.74	23696.9	411557	243233	43863.7	0	1	0	0	0
12970	55.449	2	1040.49	2078.96			100	SLFTDLEAENDVLHCVAF		P01023	P01023			A2MG_HUMAN Alpha-2-macroglobulin OS=Homo sapiens GN=A2M PE=1 SV=3	TRUE	44.8587	20 U	Neat	3503.71	27237.8	101596	46386.1	157172	631.042	7428.51	101596	70291.6	310427	0	1	1	0	1
14031	29.7755	2	1029.04	2056.07			100	LTAQPAPTSEDLTSATNIVK		P01023	P01023			A2MG_HUMAN Alpha-2-macroglobulin OS=Homo sapiens GN=A2M PE=1 SV=3	TRUE	Infinity	20 S	Neat	0	29744.7	70243.3	14667	54857.9	0	8112.21	70243.3	22225.8	108349	0	0	1	0	0
15786	27.0158	2	890.435	1778.86			100	VDLSFSPSQSLPASHAH		P01023	P01023			A2MG_HUMAN Alpha-2-macroglobulin OS=Homo sapiens GN=A2M PE=1 SV=3	TRUE	Infinity	20 U	Neat	0	12106.9	37024.4	6281.28	61703.8	0	3301.9	37024.4	9518.39	121870	0	0	0	0	1
19457	28.7124	3	632.022	1893.04			100	GHFSISIPVKSDIAPVAR		P01023	P01023			A2MG_HUMAN Alpha-2-macroglobulin OS=Homo sapiens GN=A2M PE=1 SV=3	TRUE	7.05599	Neat	20 U	58368.4	54096.8	26077.7	8316.24	8272.18	10512.6	14753.7	26077.7	12602.1	16338.2	1	0	1	0	0
29709	44.171	2	801.885	1601.76			100	SLFTDLEAENDVLH		P01023	P01023			A2MG_HUMAN Alpha-2-macroglobulin OS=Homo sapiens GN=A2M PE=1 SV=3	TRUE	19.4471	20 U	Neat	1240.84	7837.17	12233.2	7108.44	24130.7	223.484	2137.42	12233.2	10771.8	47660.2	0	0	0	0	1
43320	49.2972	3	662.41	1984.21			90.2439	ITIALLEIPLTVTHPVVR		P01023	P01023			A2MG_HUMAN Alpha-2-macroglobulin OS=Homo sapiens GN=A2M PE=1 SV=3	TRUE	87.594	20 U	Neat	186.722	3697.35	5373.02	1879.87	16355.7	33.63	1008.37	5373.02	2848.68	32303.9	0	0	0	0	1
44160	61.7991	3	721.734	2162.18			97.8261	VSNQTLSLFFTVLQDVPVR		P01023	P01023			A2MG_HUMAN Alpha-2-macroglobulin OS=Homo sapiens GN=A2M PE=1 SV=3	TRUE	5.38859	20 S	5 S	6481.69	5643.36	30409.7	17947.2	17380.4	1167.4	1539.1	30409.7	27196.5	34327.8	0	0	1	0	0
755	24.7355	3	572.958	1715.85			100	FTCTVTHTDLPSPLK		P01871	P01871;P04220		P04220	IGHM_HUMAN Ig mu chain C region OS=Homo sapiens GN=IGHM PE=1 SV=3	FALSE	7.21759	20 S	20 U	549725	2.62091e+06	2.8497e+06	443712	394827	99009.4	714795	2.8497e+06	672383	779817	0	0	0	0	1
3902	24.7789	2	858.933	1715.85			100	FTCTVTHTDLPSPLK		P01871	P01871;P04220		P04220	IGHM_HUMAN Ig mu chain C region OS=Homo sapiens GN=IGHM PE=1 SV=3	FALSE	8.4665	20 S	20 U	118991	701069	750356	108620	88626.4	21431.1	191201	750356	164598	175045	0	1	0	0	0
2185	25.8295	3	592.008	1773			100	GVALHRPDVYLLPPAR		P01871	P01871;P04220		P04220	IGHM_HUMAN Ig mu chain C region OS=Homo sapiens GN=IGHM PE=1 SV=3	FALSE	13.1564	20 S	Neat	137778	1.47396e+06	1.81266e+06	384539	250838	24814.7	401992	1.81266e+06	582715	495426	0	2	1	0	1
17086	25.8982	2	887.508	1773			100	GVALHRPDVYLLPPAR		P01871	P01871;P04220		P04220	IGHM_HUMAN Ig mu chain C region OS=Homo sapiens GN=IGHM PE=1 SV=3	FALSE	Infinity	20 S	20 U	1029.85	57931.5	114326	2060.58	0	185.483	15799.6	114326	3122.51	0	0	0	1	0	0
2635	55.6193	2	819.469	1636.92			100	VFAIPPSFASIFLTK		P01871	P01871;P04220		P04220	IGHM_HUMAN Ig mu chain C region OS=Homo sapiens GN=IGHM PE=1 SV=3	FALSE	26.3925	20 S	Neat	145052	2.31798e+06	3.82829e+06	911941	735590	26124.9	632179	3.82829e+06	1.38192e+06	1.45285e+06	0	2	1	1	2
11194	55.6715	3	546.648	1636.92			100	VFAIPPSFASIFLTK		P01871	P01871;P04220		P04220	IGHM_HUMAN Ig mu chain C region OS=Homo sapiens GN=IGHM PE=1 SV=3	FALSE	12.3449	20 S	Neat	20515.3	156855	253259	50571.3	45824.1	3694.96	42778.7	253259	76633.6	90506.4	0	2	1	2	1
34581	56.2638	3	546.648	1636.92			100	VFAIPPSFASIFLTK		P01871	P01871;P04220		P04220	IGHM_HUMAN Ig mu chain C region OS=Homo sapiens GN=IGHM PE=1 SV=3	FALSE	48.2879	20 S	20 U	6229.06	15723.1	32911.5	2133.05	681.569	1121.9	4288.13	32911.5	3232.34	1346.16	0	0	2	0	0
4393	38.3278	2	693.921	1385.83			100	NVPLPVIAELPPK		P01871	P01871			IGHM_HUMAN Ig mu chain C region OS=Homo sapiens GN=IGHM PE=1 SV=3	TRUE	15.8533	20 S	Neat	158348	1.88555e+06	2.51034e+06	468357	339644	28519.7	514243	2.51034e+06	709729	670825	0	0	1	1	0
5298	21.0042	3	534.264	1599.77			100	YVTSAPMPEPQAPGR		P01871	P01871;P04220		P04220	IGHM_HUMAN Ig mu chain C region OS=Homo sapiens GN=IGHM PE=1 SV=3	FALSE	9.1493	20 S	20 U	52819.7	206051	227287	30640.8	24842	9513.2	56195.9	227287	46431.7	49065	0	0	0	0	1
755	24.7355	3	572.958	1715.85			100	FTCTVTHTDLPSPLK		P04220	P04220;P01871		P01871	MUCB_HUMAN Ig mu heavy chain disease protein OS=Homo sapiens PE=1 SV=1	FALSE	7.21759	20 S	20 U	549725	2.62091e+06	2.8497e+06	443712	394827	99009.4	714795	2.8497e+06	672383	779817	0	0	0	0	1
3902	24.7789	2	858.933	1715.85			100	FTCTVTHTDLPSPLK		P04220	P04220;P01871		P01871	MUCB_HUMAN Ig mu heavy chain disease protein OS=Homo sapiens PE=1 SV=1	FALSE	8.4665	20 S	20 U	118991	701069	750356	108620	88626.4	21431.1	191201	750356	164598	175045	0	1	0	0	0
2185	25.8295	3	592.008	1773			100	GVALHRPDVYLLPPAR		P04220	P04220;P01871		P01871	MUCB_HUMAN Ig mu heavy chain disease protein OS=Homo sapiens PE=1 SV=1	FALSE	13.1564	20 S	Neat	137778	1.47396e+06	1.81266e+06	384539	250838	24814.7	401992	1.81266e+06	582715	495426	0	2	1	0	1
17086	25.8982	2	887.508	1773			100	GVALHRPDVYLLPPAR		P04220	P04220;P01871		P01871	MUCB_HUMAN Ig mu heavy chain disease protein OS=Homo sapiens PE=1 SV=1	FALSE	Infinity	20 S	20 U	1029.85	57931.5	114326	2060.58	0	185.483	15799.6	114326	3122.51	0	0	0	1	0	0
2635	55.6193	2	819.469	1636.92			100	VFAIPPSFASIFLTK		P04220	P04220;P01871		P01871	MUCB_HUMAN Ig mu heavy chain disease protein OS=Homo sapiens PE=1 SV=1	FALSE	26.3925	20 S	Neat	145052	2.31798e+06	3.82829e+06	911941	735590	26124.9	632179	3.82829e+06	1.38192e+06	1.45285e+06	0	2	1	1	2
11194	55.6715	3	546.648	1636.92			100	VFAIPPSFASIFLTK		P04220	P04220;P01871		P01871	MUCB_HUMAN Ig mu heavy chain disease protein OS=Homo sapiens PE=1 SV=1	FALSE	12.3449	20 S	Neat	20515.3	156855	253259	50571.3	45824.1	3694.96	42778.7	253259	76633.6	90506.4	0	2	1	2	1
34581	56.2638	3	546.648	1636.92			100	VFAIPPSFASIFLTK		P04220	P04220;P01871		P01871	MUCB_HUMAN Ig mu heavy chain disease protein OS=Homo sapiens PE=1 SV=1	FALSE	48.2879	20 S	20 U	6229.06	15723.1	32911.5	2133.05	681.569	1121.9	4288.13	32911.5	3232.34	1346.16	0	0	2	0	0
5298	21.0042	3	534.264	1599.77			100	YVTSAPMPEPQAPGR		P04220	P04220;P01871		P01871	MUCB_HUMAN Ig mu heavy chain disease protein OS=Homo sapiens PE=1 SV=1	FALSE	9.1493	20 S	20 U	52819.7	206051	227287	30640.8	24842	9513.2	56195.9	227287	46431.7	49065	0	0	0	0	1
823	17.7008	3	755.649	2263.93			100	SCESNSPFPVHPGTAECCTK		P02774	P02774			VTDB_HUMAN Vitamin D-binding protein OS=Homo sapiens GN=GC PE=1 SV=1	TRUE	32.2638	Neat	20 U	5.52247e+06	4.71627e+06	2.96271e+06	710800	171166	994635	1.28626e+06	2.96271e+06	1.07712e+06	338068	2	1	1	0	1
7070	17.7406	2	1132.97	2263.93			100	SCESNSPFPVHPGTAECCTK		P02774	P02774			VTDB_HUMAN Vitamin D-binding protein OS=Homo sapiens GN=GC PE=1 SV=1	TRUE	Infinity	20 S	20 U	197976	283388	479283	351859	0	35656.9	77287.9	479283	533193	0	0	1	1	0	0
1639	24.1209	3	390.888	1169.64			97.7612	THLPEVFLSK		P02774	P02774			VTDB_HUMAN Vitamin D-binding protein OS=Homo sapiens GN=GC PE=1 SV=1	TRUE	12.4624	5 S	20 U	664131	682250	379359	104999	54744.7	119615	186069	379359	159111	108125	0	0	1	0	0
2444	25.4998	3	418.91	1253.71			100	HLSLLTTLSNR		P02774	P02774			VTDB_HUMAN Vitamin D-binding protein OS=Homo sapiens GN=GC PE=1 SV=1	TRUE	10.943	5 S	20 U	496477	510787	390721	125027	46677.1	89418.9	139306	390721	189460	92191.2	0	0	0	0	1
2788	32.5338	3	565.641	1693.9			100	KFPSGTFEQVSQLVK		P02774	P02774			VTDB_HUMAN Vitamin D-binding protein OS=Homo sapiens GN=GC PE=1 SV=1	TRUE	28.8023	Neat	20 U	1.95195e+06	1.91549e+06	1.2038e+06	376791	67770.6	351560	522408	1.2038e+06	570973	133853	1	0	2	1	0
5857	32.7186	2	847.958	1693.9			100	KFPSGTFEQVSQLVK		P02774	P02774			VTDB_HUMAN Vitamin D-binding protein OS=Homo sapiens GN=GC PE=1 SV=1	TRUE	34.0382	5 S	20 U	796946	960697	836101	244251	28224	143536	262009	836101	370128	55744.8	1	0	1	1	0
3393	23.1694	2	1046.91	2091.81			100	SLGECCDVEDSTTCFNAK		P02774	P02774			VTDB_HUMAN Vitamin D-binding protein OS=Homo sapiens GN=GC PE=1 SV=1	TRUE	14.1053	Neat	20 U	1.93733e+06	1.90488e+06	1.45309e+06	355079	137347	348926	519514	1.45309e+06	538073	271273	1	0	1	1	1
4434	23.1276	3	698.279	2091.82			97.5309	SLGECCDVEDSTTCFNAK		P02774	P02774			VTDB_HUMAN Vitamin D-binding protein OS=Homo sapiens GN=GC PE=1 SV=1	TRUE	19.1176	Neat	20 U	1.01504e+06	755331	232948	101705	53094.2	182815	206000	232948	154119	104866	0	1	0	1	0
4338	37.868	2	783.911	1565.81			100	FPSGTFEQVSQLVK		P02774	P02774			VTDB_HUMAN Vitamin D-binding protein OS=Homo sapiens GN=GC PE=1 SV=1	TRUE	3.35363	20 S	5 U	364107	491810	568840	169619	328073	65578.2	134130	568840	257034	647971	0	1	1	0	1
4883	28.998	2	1027.93	2053.85			100	GQELCADYSENTFTEYK		P02774	P02774			VTDB_HUMAN Vitamin D-binding protein OS=Homo sapiens GN=GC PE=1 SV=1	TRUE	2.78479	20 S	5 U	314950	374329	379677	136339	143347	56724.8	102090	379677	206603	283121	1	1	0	1	1
6462	40.23	4	582.802	2327.18			98.7805	EFSHLGKEDFTSLSLVLYSR		P02774	P02774			VTDB_HUMAN Vitamin D-binding protein OS=Homo sapiens GN=GC PE=1 SV=1	TRUE	147.761	5 S	20 U	81239.4	114582	112564	23077.3	775.455	14631.8	31249.8	112564	34970.4	1531.59	0	1	0	0	0
10257	40.253	3	776.733	2327.18			100	EFSHLGKEDFTSLSLVLYSR		P02774	P02774			VTDB_HUMAN Vitamin D-binding protein OS=Homo sapiens GN=GC PE=1 SV=1	TRUE	24.4404	5 S	20 U	63298.9	94302.8	93077.3	23096.3	3858.48	11400.6	25719	93077.3	34999.2	7620.82	1	1	0	1	0
9121	23.8096	3	728.324	2181.95			98.1651	GQELCADYSENTFTEYKK		P02774	P02774			VTDB_HUMAN Vitamin D-binding protein OS=Homo sapiens GN=GC PE=1 SV=1	TRUE	8.01559	5 S	20 U	122881	166974	108858	40733.9	20831.2	22131.8	45538.6	108858	61726.5	41143.3	0	0	0	1	0
826	14.0785	3	619.978	1856.91			100	AVGDKLPECEAVCGKPK		P00739	P00739;P00738		P00738	HPTR_HUMAN Haptoglobin-related protein OS=Homo sapiens GN=HPR PE=1 SV=2	FALSE	95.77	5 S	20 U	1.97079e+06	2.01387e+06	1.73892e+06	131544	21028.2	354953	549240	1.73892e+06	199336	41532.5	0	0	1	2	1
10127	14.0785	2	929.462	1856.91			100	AVGDKLPECEAVCGKPK		P00739	P00739;P00738		P00738	HPTR_HUMAN Haptoglobin-related protein OS=Homo sapiens GN=HPR PE=1 SV=2	FALSE	180.95	20 S	20 U	109439	118027	145059	6696.74	801.649	19710.7	32189.3	145059	10148	1583.32	1	1	1	1	0
2621	30.137	2	709.914	1417.81			100	DIAPTLTLYVGKK		P00739	P00739;P00738		P00738	HPTR_HUMAN Haptoglobin-related protein OS=Homo sapiens GN=HPR PE=1 SV=2	FALSE	Infinity	20 S	20 U	404151	695998	800597	22359.1	0	72790.4	189818	800597	33882.1	0	1	0	0	0	0
6352	33.211	3	734.033	2199.08			100	SPVGVQPILNEHTFCVGMSK		P00739	P00739			HPTR_HUMAN Haptoglobin-related protein OS=Homo sapiens GN=HPR PE=1 SV=2	TRUE	9.48804	20 S	20 U	75223.6	196952	242962	49311	25607.2	13548.3	53714.4	242962	74723.9	50576.4	1	1	0	0	0
7340	27.9642	2	772.361	1542.71			100	VGYVSGWGQSDNFK		P00739	P00739			HPTR_HUMAN Haptoglobin-related protein OS=Homo sapiens GN=HPR PE=1 SV=2	TRUE	13.3769	20 S	20 U	42907.7	130949	136486	21759	10203	7727.98	35713.5	136486	32972.7	20151.9	0	1	0	0	0
9787	26.4976	3	615.683	1844.03			100	VVLHPNYHQVDIGLIK		P00739	P00739			HPTR_HUMAN Haptoglobin-related protein OS=Homo sapiens GN=HPR PE=1 SV=2	TRUE	Infinity	20 S	20 U	20614.4	68031.9	103347	576.844	0	3712.8	18554.2	103347	874.126	0	0	0	1	0	0
875	34.8591	2	686.384	1370.75			100	GAYPLSIEPIGVR		P00450	P00450			CERU_HUMAN Ceruloplasmin OS=Homo sapiens GN=CP PE=1 SV=1	TRUE	11.0657	5 S	20 U	1.53538e+06	1.92594e+06	1.2883e+06	412279	174045	276532	525257	1.2883e+06	624750	343753	1	0	0	0	0
1352	49.437	3	638.049	1911.12			100	TTIEKPVWLGFLGPIIK		P00450	P00450			CERU_HUMAN Ceruloplasmin OS=Homo sapiens GN=CP PE=1 SV=1	TRUE	7.43579	5 S	20 U	935476	1.65459e+06	1.55999e+06	528257	222517	168486	451253	1.55999e+06	800499	439489	0	1	0	1	1
13458	49.437	2	956.569	1911.12			100	TTIEKPVWLGFLGPIIK		P00450	P00450			CERU_HUMAN Ceruloplasmin OS=Homo sapiens GN=CP PE=1 SV=1	TRUE	7.67939	5 S	20 U	86867.6	180530	157059	59319.1	23508.4	15645.5	49235.7	157059	89889.7	46431	1	1	1	0	0
195775	49.4777	4	478.788	1911.12			93.9024	TTIEKPVWLGFLGPIIK		P00450	P00450			CERU_HUMAN Ceruloplasmin OS=Homo sapiens GN=CP PE=1 SV=1	TRUE	Infinity	20 S	5 U	1070.68	1631.16	2352.54	0	185	192.836	444.863	2352.54	0	365.391	0	0	1	0	0
1546	48.074	2	735.423	1468.83			100	DIASGLIGPLIICK		P00450	P00450			CERU_HUMAN Ceruloplasmin OS=Homo sapiens GN=CP PE=1 SV=1	TRUE	7.61837	5 S	20 U	1.17249e+06	1.45529e+06	1.37863e+06	372726	191024	211174	396899	1.37863e+06	564814	377289	0	0	0	0	1
8811	48.074	3	490.618	1468.83			100	DIASGLIGPLIICK		P00450	P00450			CERU_HUMAN Ceruloplasmin OS=Homo sapiens GN=CP PE=1 SV=1	TRUE	7.81466	20 S	20 U	70922.9	78381.8	80887.4	18746.7	10350.7	12773.7	21376.9	80887.4	28407.9	20443.6	0	0	0	1	0
1733	26.6318	3	724.361	2170.06			100	LISVDTEHSNIYLQNGPDR		P00450	P00450			CERU_HUMAN Ceruloplasmin OS=Homo sapiens GN=CP PE=1 SV=1	TRUE	5.92761	Neat	20 U	910451	853007	656461	167238	153595	163979	232639	656461	253425	303363	1	1	1	1	1
2203	33.736	2	760.377	1518.74			100	ALYLQYTDETFR		P00450	P00450			CERU_HUMAN Ceruloplasmin OS=Homo sapiens GN=CP PE=1 SV=1	TRUE	3.84364	5 S	20 U	867934	961914	928436	472747	250261	156321	262341	928436	716382	494287	0	0	0	1	0
3091	51.6014	2	788.432	1574.85			100	DLYSGLIGPLIVCR		P00450	P00450			CERU_HUMAN Ceruloplasmin OS=Homo sapiens GN=CP PE=1 SV=1	TRUE	9.87566	5 S	20 U	519790	1.29062e+06	1.15449e+06	279684	130687	93617.8	351990	1.15449e+06	423822	258119	0	0	1	0	0
9176	51.6802	3	525.957	1574.85			100	DLYSGLIGPLIVCR		P00450	P00450			CERU_HUMAN Ceruloplasmin OS=Homo sapiens GN=CP PE=1 SV=1	TRUE	9.18262	5 S	20 U	62509.8	149190	124293	32126.1	16247	11258.5	40688.3	124293	48682.6	32089.2	0	1	1	1	0
4524	45.0387	2	596.325	1190.64			100	DIFTGLIGPMK		P00450	P00450			CERU_HUMAN Ceruloplasmin OS=Homo sapiens GN=CP PE=1 SV=1	TRUE	2.84383	5 S	20 U	114188	155924	137190	59833.6	54828.8	20566	42524.7	137190	90669.3	108291	0	0	0	0	1
4810	18.1157	2	952.412	1902.81			100	NNEGTYYSPNYNPQSR		P00450	P00450			CERU_HUMAN Ceruloplasmin OS=Homo sapiens GN=CP PE=1 SV=1	TRUE	17.7484	5 S	20 U	495255	610704	452153	103719	34408.9	89199	166556	452153	157172	67960.5	0	1	1	0	1
6665	17.7229	3	719.027	2154.06			100	NLASRPYTFHSHGITYYK		P00450	P00450			CERU_HUMAN Ceruloplasmin OS=Homo sapiens GN=CP PE=1 SV=1	TRUE	957.087	5 S	20 U	222304	250420	213813	59402.8	261.648	40038.5	68296.5	213813	90016.5	516.776	1	1	1	0	0
6726	23.0668	4	575.547	2298.16			98.7805	KLISVDTEHSNIYLQNGPDR		P00450	P00450			CERU_HUMAN Ceruloplasmin OS=Homo sapiens GN=CP PE=1 SV=1	TRUE	12.7364	Neat	5 U	267860	258260	97657.3	21031.1	25027.9	48243.5	70434.8	97657.3	31869.7	49432.2	1	1	0	0	0
7544	23.0877	3	767.06	2298.16			100	KLISVDTEHSNIYLQNGPDR		P00450	P00450			CERU_HUMAN Ceruloplasmin OS=Homo sapiens GN=CP PE=1 SV=1	TRUE	39.1345	Neat	20 U	292295	231556	137701	32623.9	7469	52644.5	63151.8	137701	49436.9	14751.9	1	1	1	1	0
11873	25.6689	4	532.772	2127.06			91.3462	AEEEHLGILGPQLHADVGDK		P00450	P00450			CERU_HUMAN Ceruloplasmin OS=Homo sapiens GN=CP PE=1 SV=1	TRUE	4.57198	5 S	5 U	50593.5	103421	65947.7	22620.7	32239.8	9112.25	28205.9	65947.7	34278.5	63676.4	0	0	0	1	0
17260	25.692	3	710.026	2127.06			100	AEEEHLGILGPQLHADVGDK		P00450	P00450			CERU_HUMAN Ceruloplasmin OS=Homo sapiens GN=CP PE=1 SV=1	TRUE	Infinity	5 S	20 U	35040.9	51775.1	42008.7	5341.09	0	6311.12	14120.5	42008.7	8093.66	0	0	1	0	0	0
15680	38.8229	4	600.28	2397.09			98.7805	HYYIGIIETTWDYASDHGEK		P00450	P00450			CERU_HUMAN Ceruloplasmin OS=Homo sapiens GN=CP PE=1 SV=1	TRUE	10.8742	Neat	20 U	71373	62156	63535.1	16669.6	6563.53	12854.8	16951.7	63535.1	25260.5	12963.5	1	1	0	0	0
43207	49.2456	3	604.366	1810.08			95.5056	TIEKPVWLGFLGPIIK		P00450	P00450			CERU_HUMAN Ceruloplasmin OS=Homo sapiens GN=CP PE=1 SV=1	TRUE	1466.76	20 S	5 U	4131.11	7261.11	13844.7	9.43891	77.1019	744.042	1980.31	13844.7	14.3033	152.283	0	0	1	0	0
919	41.9068	2	937.496	1872.98			100	LFDSDPITVTVPVEVSR		P10909	P10909			CLUS_HUMAN Clusterin OS=Homo sapiens GN=CLU PE=1 SV=1	TRUE	9.33373	5 S	20 U	1.79357e+06	6.83371e+06	4.41689e+06	2.25807e+06	732152	323035	1.86375e+06	4.41689e+06	3.42179e+06	1.44606e+06	1	2	1	0	0
3654	41.921	3	625.332	1872.97			100	LFDSDPITVTVPVEVSR		P10909	P10909			CLUS_HUMAN Clusterin OS=Homo sapiens GN=CLU PE=1 SV=1	TRUE	6.39449	5 S	20 U	115008	531257	451941	248313	83080.5	20713.8	144889	451941	376284	164091	1	0	0	0	0
985	15.7665	3	458.604	1372.79			100	KTLLSNLEEAKK		P10909	P10909			CLUS_HUMAN Clusterin OS=Homo sapiens GN=CLU PE=1 SV=1	TRUE	307.65	Neat	20 U	2.27011e+06	1.3682e+06	434563	100497	7378.89	408864	373147	434563	152289	14573.9	1	0	0	0	0
1454	31.93	3	667.326	1998.96			100	EPQDTYHYLPFSLPHR		P10909	P10909			CLUS_HUMAN Clusterin OS=Homo sapiens GN=CLU PE=1 SV=1	TRUE	98.4891	Neat	20 U	2.09528e+06	1.85734e+06	735350	381040	21274.3	377375	506548	735350	577412	42018.4	0	1	0	1	0
1526	22.8429	2	1005.44	2008.86			100	DQTVSDNELQEMSNQGSK		P10909	P10909			CLUS_HUMAN Clusterin OS=Homo sapiens GN=CLU PE=1 SV=1	TRUE	23.9376	Neat	20 U	4.20991e+06	2.58226e+06	1.00827e+06	549458	175870	758234	704254	1.00827e+06	832626	347358	1	1	1	0	0
2220	22.8645	3	670.628	2008.86			100	DQTVSDNELQEMSNQGSK		P10909	P10909			CLUS_HUMAN Clusterin OS=Homo sapiens GN=CLU PE=1 SV=1	TRUE	24.4089	Neat	20 U	1.85182e+06	930016	266516	150959	75866.8	333527	253642	266516	228757	149843	1	1	0	0	0
2964	18.9188	3	588.28	1761.82			100	EILSVDCSTNNPSQAK		P10909	P10909			CLUS_HUMAN Clusterin OS=Homo sapiens GN=CLU PE=1 SV=1	TRUE	28.7068	Neat	20 U	634924	428549	160599	79273.8	22117.6	114354	116877	160599	120128	43684	1	0	0	1	0
3424	23.245	3	624.953	1871.84			100	QQTHMLDVMQDHFSR		P10909	P10909			CLUS_HUMAN Clusterin OS=Homo sapiens GN=CLU PE=1 SV=1	TRUE	98.5511	Neat	20 U	854951	819824	331762	241511	8675.21	153983	223589	331762	365975	17134.3	1	1	0	0	0
3459	30.4715	3	619.278	1854.81			100	QQTHMLDVMQDHFSR	[1] pyro-glu q	P10909	P10909			CLUS_HUMAN Clusterin OS=Homo sapiens GN=CLU PE=1 SV=1	TRUE	11.3281	5 S	20 U	414915	532631	265966	158170	47018.4	74729.2	145263	265966	239685	92865.3	0	1	0	0	0
6528	50.1552	3	648.999	1943.97			100	ASSIIDELFQDRFFTR		P10909	P10909			CLUS_HUMAN Clusterin OS=Homo sapiens GN=CLU PE=1 SV=1	TRUE	28.4078	5 S	20 U	209349	316463	115990	28047.7	11140	37705.2	86308.3	115990	42502.3	22002.4	1	0	1	1	0
8105	15.9851	3	693.657	2077.95			100	CREILSVDCSTNNPSQAK		P10909	P10909			CLUS_HUMAN Clusterin OS=Homo sapiens GN=CLU PE=1 SV=1	TRUE	723.126	Neat	20 U	335816	130209	38961.3	10293.2	464.396	60482.9	35511.5	38961.3	15597.8	917.22	1	0	1	0	0
8434	33.4204	5	511.056	2550.24			98.7805	FFTREPQDTYHYLPFSLPHR		P10909	P10909			CLUS_HUMAN Clusterin OS=Homo sapiens GN=CLU PE=1 SV=1	TRUE	19.2633	Neat	20 U	357711	205782	49372.7	23908.7	18569.6	64426.3	56122.5	49372.7	36230.2	36676.5	1	0	0	0	0
9768	33.4204	4	638.567	2550.24			91.3462	FFTREPQDTYHYLPFSLPHR		P10909	P10909			CLUS_HUMAN Clusterin OS=Homo sapiens GN=CLU PE=1 SV=1	TRUE	49.0874	Neat	20 U	457259	273652	80601.8	15199.6	9315.2	82355.6	74632.7	80601.8	23032.9	18398.3	0	1	0	0	0
13461	44.9972	3	465.237	1392.69			96.3415	ASSIIDELFQDR		P10909	P10909			CLUS_HUMAN Clusterin OS=Homo sapiens GN=CLU PE=1 SV=1	TRUE	19.2037	Neat	20 U	51288.2	44502.7	21313.7	14088.3	2670.75	9237.37	12137.1	21313.7	21348.8	5274.96	0	0	0	1	0
967	36.4378	2	918.477	1834.94			100	QEPSQGTTTFAVTSILR		P01876	P01876;P01877		P01877	IGHA1_HUMAN Ig alpha-1 chain C region OS=Homo sapiens GN=IGHA1 PE=1 SV=2	FALSE	5.30506	20 S	20 U	2.25826e+06	3.68154e+06	4.75486e+06	1.52532e+06	896288	406729	1.00406e+06	4.75486e+06	2.3114e+06	1.77024e+06	0	0	0	1	0
1734	36.4378	3	612.654	1834.94			100	QEPSQGTTTFAVTSILR		P01876	P01876;P01877		P01877	IGHA1_HUMAN Ig alpha-1 chain C region OS=Homo sapiens GN=IGHA1 PE=1 SV=2	FALSE	9.96548	20 S	20 U	634548	977827	1.23163e+06	208424	123589	114287	266681	1.23163e+06	315837	244100	1	0	2	1	1
1806	38.8912	3	737.018	2208.03			100	GDTFSCMVGHEALPLAFTQK		P01876	P01876;P01877		P01877	IGHA1_HUMAN Ig alpha-1 chain C region OS=Homo sapiens GN=IGHA1 PE=1 SV=2	FALSE	4.03126	20 S	5 U	358498	751548	948162	235202	262961	64568.1	204968	948162	356416	519371	1	1	1	1	0
17764	38.8912	2	1105.02	2208.03			100	GDTFSCMVGHEALPLAFTQK		P01876	P01876;P01877		P01877	IGHA1_HUMAN Ig alpha-1 chain C region OS=Homo sapiens GN=IGHA1 PE=1 SV=2	FALSE	15.394	20 S	Neat	5848.88	26105	90037.9	15775.3	30538.3	1053.43	7119.56	90037.9	23905.2	60315.7	0	0	0	0	1
9611	28.7351	3	596.963	1787.87			94.697	SCMVGHEALPLAFTQK		P01876	P01876;P01877		P01877	IGHA1_HUMAN Ig alpha-1 chain C region OS=Homo sapiens GN=IGHA1 PE=1 SV=2	FALSE	2.80495	Neat	5 U	113002	103406	82090	40286.8	59381.9	20352.5	28201.7	82090	61048.9	117284	0	0	0	1	1
967	36.4378	2	918.477	1834.94			100	QEPSQGTTTFAVTSILR		P01877	P01877;P01876		P01876	IGHA2_HUMAN Ig alpha-2 chain C region OS=Homo sapiens GN=IGHA2 PE=1 SV=3	FALSE	5.30506	20 S	20 U	2.25826e+06	3.68154e+06	4.75486e+06	1.52532e+06	896288	406729	1.00406e+06	4.75486e+06	2.3114e+06	1.77024e+06	0	0	0	1	0
1734	36.4378	3	612.654	1834.94			100	QEPSQGTTTFAVTSILR		P01877	P01877;P01876		P01876	IGHA2_HUMAN Ig alpha-2 chain C region OS=Homo sapiens GN=IGHA2 PE=1 SV=3	FALSE	9.96548	20 S	20 U	634548	977827	1.23163e+06	208424	123589	114287	266681	1.23163e+06	315837	244100	1	0	2	1	1
1806	38.8912	3	737.018	2208.03			100	GDTFSCMVGHEALPLAFTQK		P01877	P01877;P01876		P01876	IGHA2_HUMAN Ig alpha-2 chain C region OS=Homo sapiens GN=IGHA2 PE=1 SV=3	FALSE	4.03126	20 S	5 U	358498	751548	948162	235202	262961	64568.1	204968	948162	356416	519371	1	1	1	1	0
17764	38.8912	2	1105.02	2208.03			100	GDTFSCMVGHEALPLAFTQK		P01877	P01877;P01876		P01876	IGHA2_HUMAN Ig alpha-2 chain C region OS=Homo sapiens GN=IGHA2 PE=1 SV=3	FALSE	15.394	20 S	Neat	5848.88	26105	90037.9	15775.3	30538.3	1053.43	7119.56	90037.9	23905.2	60315.7	0	0	0	0	1
9611	28.7351	3	596.963	1787.87			94.697	SCMVGHEALPLAFTQK		P01877	P01877;P01876		P01876	IGHA2_HUMAN Ig alpha-2 chain C region OS=Homo sapiens GN=IGHA2 PE=1 SV=3	FALSE	2.80495	Neat	5 U	113002	103406	82090	40286.8	59381.9	20352.5	28201.7	82090	61048.9	117284	0	0	0	1	1
1042	35.6488	3	609.663	1825.97			100	GVTSVSQIFHSPDLAIR		P05155	P05155			IC1_HUMAN Plasma protease C1 inhibitor OS=Homo sapiens GN=SERPING1 PE=1 SV=2	TRUE	7.26591	5 S	20 U	1.30918e+06	1.48112e+06	1.31901e+06	442977	203845	235793	403944	1.31901e+06	671270	402611	0	0	0	1	0
6668	35.6488	2	913.991	1825.97			100	GVTSVSQIFHSPDLAIR		P05155	P05155			IC1_HUMAN Plasma protease C1 inhibitor OS=Homo sapiens GN=SERPING1 PE=1 SV=2	TRUE	6.48128	20 S	20 U	167271	197218	207134	76602.2	31958.8	30126.8	53786.8	207134	116080	63121.3	0	0	0	1	1
3011	32.5109	2	741.862	1481.71			100	VTTSQDMLSIMEK		P05155	P05155			IC1_HUMAN Plasma protease C1 inhibitor OS=Homo sapiens GN=SERPING1 PE=1 SV=2	TRUE	4.06415	5 S	20 U	281438	379351	344604	141232	93340.8	50688.9	103460	344604	214018	184356	0	0	0	0	1
3162	35.2033	2	632.842	1263.67			100	TNLESILSYPK		P05155	P05155			IC1_HUMAN Plasma protease C1 inhibitor OS=Homo sapiens GN=SERPING1 PE=1 SV=2	TRUE	5.9433	5 S	20 U	524280	757035	747584	283714	127376	94426.5	206465	747584	429928	251579	2	1	2	0	1
4427	30.5391	3	629.652	1885.93			100	HRLEDMEQALSPSVFK		P05155	P05155			IC1_HUMAN Plasma protease C1 inhibitor OS=Homo sapiens GN=SERPING1 PE=1 SV=2	TRUE	13.1127	5 S	20 U	276650	329706	266614	116680	25144	49826.6	89920.1	266614	176812	49661.4	0	1	1	1	0
6620	24.0108	3	520.624	1558.85			100	KYPVAHFIDQTLK		P05155	P05155			IC1_HUMAN Plasma protease C1 inhibitor OS=Homo sapiens GN=SERPING1 PE=1 SV=2	TRUE	27.9029	5 S	20 U	390205	466448	253769	109896	16716.8	70278.7	127214	253769	166533	33017.1	0	0	1	1	0
1156	50.4761	3	575.013	1722.02			100	VLSALQAVQGLLVAQGR		P01019	P01019			ANGT_HUMAN Angiotensinogen OS=Homo sapiens GN=AGT PE=1 SV=1	TRUE	8.04836	5 S	20 U	827629	1.24533e+06	776106	553069	154731	149062	339638	776106	838099	305607	2	1	1	1	0
2774	50.4761	2	862.015	1722.02			100	VLSALQAVQGLLVAQGR		P01019	P01019			ANGT_HUMAN Angiotensinogen OS=Homo sapiens GN=AGT PE=1 SV=1	TRUE	9.12992	5 S	20 U	515956	813509	451099	342978	89103.6	92927.3	221867	451099	519735	175987	1	1	1	1	0
2324	19.1269	3	655.37	1963.09			100	ANAGKPKDPTFIPAPIQAK		P01019	P01019			ANGT_HUMAN Angiotensinogen OS=Homo sapiens GN=AGT PE=1 SV=1	TRUE	Infinity	Neat	20 U	1.66297e+06	942282	261877	88626.6	0	299512	256987	261877	134301	0	1	1	1	1	0
3072	47.7876	2	949.548	1897.08			100	QPFVQGLALYTPVVLPR		P01019	P01019			ANGT_HUMAN Angiotensinogen OS=Homo sapiens GN=AGT PE=1 SV=1	TRUE	9.11381	5 S	20 U	581309	947793	600613	455165	103995	104698	258490	600613	689739	205400	1	1	1	1	1
3304	47.807	3	633.368	1897.08			100	QPFVQGLALYTPVVLPR		P01019	P01019			ANGT_HUMAN Angiotensinogen OS=Homo sapiens GN=AGT PE=1 SV=1	TRUE	15.3261	5 S	20 U	333834	508156	345445	229244	33156.2	60125.9	138589	345445	347387	65486.3	1	1	1	0	0
3408	38.66	3	607.979	1820.91			100	SLDFTELDVAAEKIDR		P01019	P01019			ANGT_HUMAN Angiotensinogen OS=Homo sapiens GN=AGT PE=1 SV=1	TRUE	42.8152	Neat	20 U	872627	315859	102760	37055.1	20381.2	157166	86143.7	102760	56151.7	40254.7	0	0	1	0	0
17866	38.6139	2	911.463	1820.91			100	SLDFTELDVAAEKIDR		P01019	P01019			ANGT_HUMAN Angiotensinogen OS=Homo sapiens GN=AGT PE=1 SV=1	TRUE	8.43011	Neat	20 U	87416.9	38526.4	65185.9	11088.5	10369.6	15744.4	10507.2	65185.9	16803	20480.8	1	0	0	0	0
11323	57.1073	2	749.39	1496.76			100	AAMVGMLANFLGFR		P01019	P01019			ANGT_HUMAN Angiotensinogen OS=Homo sapiens GN=AGT PE=1 SV=1	TRUE	7.46919	5 U	Neat	15370.4	31293.7	28480.9	114805	48456.2	2768.33	8534.68	28480.9	173971	95705.1	0	1	0	0	0
27203	51.4199	3	718.377	2152.11			100	PFLFAVYDQSATALHFLGR		P01019	P01019			ANGT_HUMAN Angiotensinogen OS=Homo sapiens GN=AGT PE=1 SV=1	TRUE	13.7308	20 U	Neat	1609.43	6511.03	15155.8	15235.4	22098.7	289.87	1775.74	15155.8	23087.2	43646.8	0	0	0	0	1
27278	31.0416	3	484.586	1450.74			98.7654	IDRFMQAVTGWK		P01019	P01019			ANGT_HUMAN Angiotensinogen OS=Homo sapiens GN=AGT PE=1 SV=1	TRUE	Infinity	Neat	5 U	21201.6	8358.29	305.118	0	0	3818.55	2279.54	305.118	0	0	1	0	0	0	0
1223	37.018	2	893.397	1784.78			100	NYCGLPGEYWLGNDK		P02675	P02675			FIBB_HUMAN Fibrinogen beta chain OS=Homo sapiens GN=FGB PE=1 SV=2	TRUE	8.35953	20 S	20 U	586792	2.24762e+06	3.04574e+06	680457	364344	105685	612989	3.04574e+06	1.03114e+06	719609	0	0	1	0	0
17452	37.018	3	595.935	1784.78			100	NYCGLPGEYWLGNDK		P02675	P02675			FIBB_HUMAN Fibrinogen beta chain OS=Homo sapiens GN=FGB PE=1 SV=2	TRUE	26.2122	20 S	20 U	4734.39	33827.9	62943.5	2589.48	2401.3	852.698	9225.83	62943.5	3923.99	4742.78	0	0	1	0	0
1235	22.8859	2	809.899	1617.78			100	TPCTVSCNIPVVSGK		P02675	P02675			FIBB_HUMAN Fibrinogen beta chain OS=Homo sapiens GN=FGB PE=1 SV=2	TRUE	10.8346	5 S	20 U	852452	3.23996e+06	3.09945e+06	587840	299039	153533	883629	3.09945e+06	890789	590627	0	1	1	0	1
1260	29.6627	3	709.699	2126.07			100	HQLYIDETVNSNIPTNLR		P02675	P02675			FIBB_HUMAN Fibrinogen beta chain OS=Homo sapiens GN=FGB PE=1 SV=2	TRUE	4.49212	20 S	5 U	605435	984578	1.83284e+06	408013	545700	109043	268522	1.83284e+06	618286	1.0778e+06	0	1	1	0	1
9265	29.6627	2	1064.04	2126.07			100	HQLYIDETVNSNIPTNLR		P02675	P02675			FIBB_HUMAN Fibrinogen beta chain OS=Homo sapiens GN=FGB PE=1 SV=2	TRUE	62.8378	20 S	Neat	4434.13	55164.7	278631	56523.7	80075.5	798.619	15045	278631	85653.7	158156	0	0	1	0	1
1271	22.6053	3	651.005	1949.99			100	EEAPSLRPAPPPISGGGYR		P02675	P02675			FIBB_HUMAN Fibrinogen beta chain OS=Homo sapiens GN=FGB PE=1 SV=2	TRUE	18.1283	5 S	20 U	1.01501e+06	2.90808e+06	2.13372e+06	220808	160417	182811	793117	2.13372e+06	334603	316836	1	0	1	0	0
7165	22.5839	2	976.003	1949.99			98.7654	EEAPSLRPAPPPISGGGYR		P02675	P02675			FIBB_HUMAN Fibrinogen beta chain OS=Homo sapiens GN=FGB PE=1 SV=2	TRUE	72.1362	20 S	20 U	26186.7	467680	490683	20820.8	6802.18	4716.42	127549	490683	31551	13434.9	0	1	1	0	0
1290	30.3683	2	884.895	1767.78			100	DNENVVNEYSSELEK		P02675	P02675			FIBB_HUMAN Fibrinogen beta chain OS=Homo sapiens GN=FGB PE=1 SV=2	TRUE	6.28183	20 S	5 U	528243	1.96744e+06	2.34183e+06	372794	405471	95140.2	536578	2.34183e+06	564916	800839	0	0	0	1	1
1516	37.9614	2	834.86	1667.71			100	YYWGGQYTWDMAK		P02675	P02675			FIBB_HUMAN Fibrinogen beta chain OS=Homo sapiens GN=FGB PE=1 SV=2	TRUE	4.94946	20 S	Neat	268747	1.11011e+06	1.33015e+06	433329	294991	48403.2	302759	1.33015e+06	656649	582632	1	0	0	1	0
1582	31.4661	3	515.569	1543.69			100	HGTDDGVVWMNWK		P02675	P02675			FIBB_HUMAN Fibrinogen beta chain OS=Homo sapiens GN=FGB PE=1 SV=2	TRUE	6.40187	20 S	20 U	175791	587677	709001	111218	110749	31661.2	160276	709001	168535	218738	0	1	0	0	0
2071	28.6884	3	753.031	2256.07			100	GGETSEMYLIQPDSSVKPYR		P02675	P02675			FIBB_HUMAN Fibrinogen beta chain OS=Homo sapiens GN=FGB PE=1 SV=2	FALSE	12.971	Neat	5 U	4.17288e+06	2.13663e+06	1.60013e+06	321708	327032	751565	582719	1.60013e+06	487504	645916	0	0	1	1	1
15121	28.6699	2	1129.04	2256.07			100	GGETSEMYLIQPDSSVKPYR		P02675	P02675			FIBB_HUMAN Fibrinogen beta chain OS=Homo sapiens GN=FGB PE=1 SV=2	TRUE	8.16038	20 S	Neat	18319.4	101184	149494	25182.2	23039.2	3299.46	27595.8	149494	38160.1	45504.4	0	0	1	0	0
2394	14.5321	3	512.579	1534.72			100	AHYGGFTVQNEANK		P02675	P02675			FIBB_HUMAN Fibrinogen beta chain OS=Homo sapiens GN=FGB PE=1 SV=2	TRUE	174.753	5 S	20 U	195839	491547	151746	3417.28	2812.8	35271.9	134059	151746	5178.41	5555.52	1	0	0	0	0
2489	45.2974	3	664.653	1990.94			100	MGPTELLIEMEDWKGDK		P02675	P02675			FIBB_HUMAN Fibrinogen beta chain OS=Homo sapiens GN=FGB PE=1 SV=2	TRUE	89.8849	20 S	20 U	233932	971571	1.42229e+06	215811	15823.5	42132.9	264975	1.42229e+06	327032	31252.7	1	1	2	0	0
2604	19.1269	4	527.531	2106.1			92.9412	REEAPSLRPAPPPISGGGYR		P02675	P02675			FIBB_HUMAN Fibrinogen beta chain OS=Homo sapiens GN=FGB PE=1 SV=2	TRUE	8.0647	20 S	20 U	182513	427132	447093	70552.8	55438.3	32871.9	116491	447093	106913	109495	0	0	0	1	1
3371	19.1056	3	703.043	2106.11			100	REEAPSLRPAPPPISGGGYR		P02675	P02675			FIBB_HUMAN Fibrinogen beta chain OS=Homo sapiens GN=FGB PE=1 SV=2	TRUE	7.05723	20 S	20 U	191150	558720	664019	134253	94090.6	34427.4	152379	664019	203442	185837	1	1	0	0	0
3317	30.8223	3	719.653	2155.94			100	VYCDMNTENGGWTVIQNR		P02675	P02675			FIBB_HUMAN Fibrinogen beta chain OS=Homo sapiens GN=FGB PE=1 SV=2	TRUE	8.67084	20 S	20 U	163154	591288	631078	98215.3	72781.7	29385.1	161261	631078	148832	143750	1	1	1	0	0
4733	30.8223	2	1078.98	2155.94			100	VYCDMNTENGGWTVIQNR		P02675	P02675			FIBB_HUMAN Fibrinogen beta chain OS=Homo sapiens GN=FGB PE=1 SV=2	TRUE	7.074	20 S	5 U	171493	653069	736970	104180	114689	30887.1	178110	736970	157870	226519	1	1	1	0	1
4628	52.174	2	846.405	1690.79			100	MGPTELLIEMEDWK		P02675	P02675			FIBB_HUMAN Fibrinogen beta chain OS=Homo sapiens GN=FGB PE=1 SV=2	TRUE	18.9449	20 S	Neat	44990.2	428103	852334	194495	204128	8103.05	116756	852334	294729	403169	0	1	1	1	0
6779	52.165	3	564.605	1690.79			100	MGPTELLIEMEDWK		P02675	P02675			FIBB_HUMAN Fibrinogen beta chain OS=Homo sapiens GN=FGB PE=1 SV=2	TRUE	19.028	20 S	Neat	11456.3	107968	217989	46245.5	57238.8	2063.35	29445.8	217989	70078.6	113051	0	2	1	1	0
6621	40.7546	4	555.532	2218.1			98.7805	MGPTELLIEMEDWKGDKVK		P02675	P02675			FIBB_HUMAN Fibrinogen beta chain OS=Homo sapiens GN=FGB PE=1 SV=2	TRUE	437.102	5 S	20 U	72407.6	249390	192898	17177	570.555	13041.1	68015.8	192898	26029.3	1126.89	0	0	1	0	0
13317	40.7546	3	740.373	2218.1			96.3415	MGPTELLIEMEDWKGDKVK		P02675	P02675			FIBB_HUMAN Fibrinogen beta chain OS=Homo sapiens GN=FGB PE=1 SV=2	TRUE	34.0665	5 S	20 U	26642.4	123313	107384	7796.98	3619.76	4798.49	33630.9	107384	11815.2	7149.33	0	0	1	0	0
1280	35.2033	2	760.87	1519.72			100	GLIDEVNQDFTNR		P02671	P02671			FIBA_HUMAN Fibrinogen alpha chain OS=Homo sapiens GN=FGA PE=1 SV=2	TRUE	5.32511	20 S	5 U	305491	1.23617e+06	1.35311e+06	254101	261425	55021.1	337139	1.35311e+06	385054	516336	0	0	1	0	0
1831	41.7604	2	815.414	1628.81			100	DSHSLTTNIMEILR		P02671	P02671			FIBA_HUMAN Fibrinogen alpha chain OS=Homo sapiens GN=FGA PE=1 SV=2	TRUE	13.3314	20 S	Neat	161167	587229	2.14858e+06	306049	203323	29027.2	160154	2.14858e+06	463774	401580	1	0	0	0	0
1855	41.8119	3	543.946	1628.82			100	DSHSLTTNIMEILR		P02671	P02671			FIBA_HUMAN Fibrinogen alpha chain OS=Homo sapiens GN=FGA PE=1 SV=2	TRUE	10.2208	20 S	20 U	218082	1.03604e+06	1.51083e+06	159283	147819	39278.1	282558	1.51083e+06	241372	291955	1	0	0	1	0
1950	16.17	2	751.374	1500.73			100	MELERPGGNEITR		P02671	P02671			FIBA_HUMAN Fibrinogen alpha chain OS=Homo sapiens GN=FGA PE=1 SV=2	TRUE	11.262	20 S	20 U	190859	709955	887842	116285	78835.5	34375.1	193625	887842	176214	155707	0	0	0	1	0
2403	15.4987	3	629.63	1885.87			100	HRHPDEAAFFDTASTGK		P02671	P02671			FIBA_HUMAN Fibrinogen alpha chain OS=Homo sapiens GN=FGA PE=1 SV=2	TRUE	18.0699	20 S	20 U	425653	1.07762e+06	1.15963e+06	141423	64174.8	76663.2	293897	1.15963e+06	214307	126750	0	0	0	1	2
9513	15.5427	2	943.941	1885.87			100	HRHPDEAAFFDTASTGK		P02671	P02671			FIBA_HUMAN Fibrinogen alpha chain OS=Homo sapiens GN=FGA PE=1 SV=2	TRUE	848.289	20 S	Neat	308.172	93333.9	261419	36183.4	16323.8	55.5039	25454.8	261419	54830.8	32240.8	0	0	1	0	0
2514	33.3186	3	662.676	1985.01			96.2963	NNKDSHSLTTNIMEILR		P02671	P02671			FIBA_HUMAN Fibrinogen alpha chain OS=Homo sapiens GN=FGA PE=1 SV=2	FALSE	6.33935	5 S	20 U	3.67678e+06	5.29965e+06	4.94172e+06	1.51443e+06	835993	662214	1.44536e+06	4.94172e+06	2.2949e+06	1.65116e+06	0	0	1	0	0
3401	21.1772	3	531.91	1592.71			100	HPDEAAFFDTASTGK		P02671	P02671			FIBA_HUMAN Fibrinogen alpha chain OS=Homo sapiens GN=FGA PE=1 SV=2	TRUE	6.12017	5 S	5 U	136573	470353	465637	76853	93323.8	24597.7	128279	465637	116460	184322	0	1	0	1	1
5287	21.1549	2	797.362	1592.71			100	HPDEAAFFDTASTGK		P02671	P02671			FIBA_HUMAN Fibrinogen alpha chain OS=Homo sapiens GN=FGA PE=1 SV=2	TRUE	8.2744	20 S	5 U	62380.1	340230	507359	61316.7	69099.6	11235.1	92790.2	507359	92916.8	136477	0	0	1	1	0
4856	21.4842	3	616.294	1845.86			100	ADSGEGDFLAEGGGVRGPR		P02671	P02671			FIBA_HUMAN Fibrinogen alpha chain OS=Homo sapiens GN=FGA PE=1 SV=2	TRUE	12.9537	5 S	20 U	96847.1	360867	146577	35954.6	27858.3	17442.9	98418.5	146577	54484.2	55022.5	0	1	1	0	0
5924	33.1219	3	807.081	2418.22			100	EVDLKDYEDQQKQLEQVIAK		P02671	P02671			FIBA_HUMAN Fibrinogen alpha chain OS=Homo sapiens GN=FGA PE=1 SV=2	TRUE	169.729	5 S	20 U	261612	560219	368888	44552.1	3300.66	47118.2	152787	368888	67512.4	6519.09	0	1	1	1	0
5941	57.7096	3	755.69	2264.05			100	TFPGFFSPMLGEFVSETESR		P02671	P02671			FIBA_HUMAN Fibrinogen alpha chain OS=Homo sapiens GN=FGA PE=1 SV=2	TRUE	39.884	20 S	Neat	26229.8	379537	1.04615e+06	200879	172494	4724.18	103510	1.04615e+06	304403	340690	0	2	2	1	1
10354	57.7459	2	1133.03	2264.05			100	TFPGFFSPMLGEFVSETESR		P02671	P02671			FIBA_HUMAN Fibrinogen alpha chain OS=Homo sapiens GN=FGA PE=1 SV=2	TRUE	13.8277	20 S	Neat	75728.6	373319	1.04715e+06	249500	291241	13639.3	101815	1.04715e+06	378082	575225	0	1	1	0	0
13574	55.5317	3	761.021	2280.04			97.561	TFPGFFSPMLGEFVSETESR	[9] oxidation of m	P02671	P02671			FIBA_HUMAN Fibrinogen alpha chain OS=Homo sapiens GN=FGA PE=1 SV=2	TRUE	107.29	20 S	Neat	1443.26	70764.3	154847	42565.2	43668.6	259.941	19299.4	154847	64501.6	86249.1	0	1	1	0	0
18594	55.5317	2	1141.03	2280.04			98.1481	TFPGFFSPMLGEFVSETESR	[9] oxidation of m	P02671	P02671			FIBA_HUMAN Fibrinogen alpha chain OS=Homo sapiens GN=FGA PE=1 SV=2	TRUE	17.6523	20 S	Neat	15500.7	127661	273623	66653.3	73226.1	2791.79	34816.7	273623	101004	144628	0	0	1	0	0
23191	51.2124	3	761.021	2280.04			96.3415	TFPGFFSPMLGEFVSETESR	[9] oxidation of m	P02671	P02671			FIBA_HUMAN Fibrinogen alpha chain OS=Homo sapiens GN=FGA PE=1 SV=2	TRUE	9.51108	20 S	5 U	15181.9	77086.1	134897	14183.2	17008.2	2734.37	21023.6	134897	21492.6	33592.5	0	1	1	0	0
31862	51.1264	2	1141.03	2280.04			100	TFPGFFSPMLGEFVSETESR	[9] oxidation of m	P02671	P02671			FIBA_HUMAN Fibrinogen alpha chain OS=Homo sapiens GN=FGA PE=1 SV=2	TRUE	6.9386	20 S	Neat	19625.1	79471.4	136170	21273	20419.6	3534.62	21674.1	136170	32236.2	40330.4	0	0	1	0	0
14547	43.2064	2	982.375	1962.74			100	DSDWPFCSDEDWNYK		P02671	P02671			FIBA_HUMAN Fibrinogen alpha chain OS=Homo sapiens GN=FGA PE=1 SV=2	TRUE	362.704	5 S	20 U	65852.3	272081	227680	26483.1	750.145	11860.5	74204.1	227680	40131.3	1481.6	0	1	0	0	0
18622	15.6396	2	1021.46	2040.9			100	QFTSSTSYNRGDSTFESK		P02671	P02671			FIBA_HUMAN Fibrinogen alpha chain OS=Homo sapiens GN=FGA PE=1 SV=2	TRUE	4.47505	20 S	Neat	15862.4	57144.6	70985	34135.9	21950.4	2856.93	15584.9	70985	51728.1	43353.8	0	0	1	0	0
25281	23.988	2	1012.94	2023.87			100	QFTSSTSYNRGDSTFESK	[1] pyro-glu q	P02671	P02671			FIBA_HUMAN Fibrinogen alpha chain OS=Homo sapiens GN=FGA PE=1 SV=2	TRUE	Infinity	5 S	20 U	14650	73820	50509.3	705.388	0	2638.57	20132.8	50509.3	1068.92	0	0	1	0	0	0
1286	51.8019	3	600.643	1798.91			92.5926	GEFEGFVAVVNKAMSAK	[14] oxidation of m	Q9NY33	Q9NY33			DPP3_HUMAN Dipeptidyl peptidase 3 OS=Homo sapiens GN=DPP3 PE=1 SV=2	TRUE	4.31292	5 S	20 U	1.27898e+06	2.52574e+06	1.92096e+06	727187	585621	230353	688839	1.92096e+06	1.10195e+06	1.15665e+06	0	0	0	0	1
1304	20.6524	3	558.965	1673.87			100	NGVAQEPVHLDSPAIK		P04217	P04217			A1BG_HUMAN Alpha-1B-glycoprotein OS=Homo sapiens GN=A1BG PE=1 SV=4	TRUE	13.9889	Neat	20 U	1.06793e+06	1.00414e+06	611323	181843	76341.4	192342	273856	611323	275558	150781	0	0	0	1	1
2625	44.384	2	938.502	1874.99			100	VTLTCVAPLSGVDFQLR		P04217	P04217			A1BG_HUMAN Alpha-1B-glycoprotein OS=Homo sapiens GN=A1BG PE=1 SV=4	TRUE	6.70733	20 S	20 U	465064	883054	981556	266994	146341	83761.3	240834	981556	404592	289035	0	0	1	1	1
4064	44.384	3	626.004	1874.99			100	VTLTCVAPLSGVDFQLR		P04217	P04217			A1BG_HUMAN Alpha-1B-glycoprotein OS=Homo sapiens GN=A1BG PE=1 SV=4	TRUE	7.64898	20 S	20 U	168331	277942	308292	71713.1	40305	30317.6	75802.6	308292	108671	79605.8	1	1	1	0	0
2648	32.3474	4	537.766	2147.04			100	IFFHLNAVALGDGGHYTCR		P04217	P04217			A1BG_HUMAN Alpha-1B-glycoprotein OS=Homo sapiens GN=A1BG PE=1 SV=4	TRUE	6.73464	Neat	20 U	389605	353713	355262	127729	57850.9	70170.6	96467.4	355262	193555	114260	0	1	0	0	1
6198	32.3708	3	716.685	2147.03			100	IFFHLNAVALGDGGHYTCR		P04217	P04217			A1BG_HUMAN Alpha-1B-glycoprotein OS=Homo sapiens GN=A1BG PE=1 SV=4	TRUE	4.71293	Neat	20 U	194042	175529	190735	78444.3	41172.2	34948.3	47871.7	190735	118871	81318.5	1	1	1	1	1
7899	59.3831	2	1076.09	2150.16			100	SLPAPWLSMAPVSWITPGLK		P04217	P04217			A1BG_HUMAN Alpha-1B-glycoprotein OS=Homo sapiens GN=A1BG PE=1 SV=4	TRUE	6.40645	20 S	20 U	155564	569516	744939	254487	116280	28018.1	155323	744939	385640	229662	1	1	0	1	1
18712	59.4247	3	717.728	2150.16			100	SLPAPWLSMAPVSWITPGLK		P04217	P04217			A1BG_HUMAN Alpha-1B-glycoprotein OS=Homo sapiens GN=A1BG PE=1 SV=4	TRUE	7.15753	20 S	20 U	23807.7	92151.9	119164	37203.7	16648.7	4287.93	25132.4	119164	56377	32882.6	1	1	1	0	1
1357	14.2423	3	506.931	1517.77			95.4545	IEKVEHSDLSFSK		P61769	P61769			B2MG_HUMAN Beta-2-microglobulin OS=Homo sapiens GN=B2M PE=1 SV=1	TRUE	1452.56	Neat	20 U	1.19566e+06	628660	127648	4248.27	823.141	215348	171453	127648	6437.66	1625.77	0	0	1	0	0
16736	35.5051	3	552.625	1654.85			95.1923	VSGFHPSDIEVDLLK		P61769	P61769			B2MG_HUMAN Beta-2-microglobulin OS=Homo sapiens GN=B2M PE=1 SV=1	TRUE	2.2184	5 S	5 U	34028.4	34517.2	28607.7	15559.5	20212.4	6128.75	9413.82	28607.7	23578.2	39921.1	0	0	0	0	1
1378	44.8617	3	621.694	1862.06			100	KEGGLGPLNIPLLADVTR		P32119	P32119			PRDX2_HUMAN Peroxiredoxin-2 OS=Homo sapiens GN=PRDX2 PE=1 SV=5	TRUE	231.356	5 U	Neat	10614.2	33197.5	28583.3	2.45566e+06	1.26253e+06	1911.69	9053.89	28583.3	3.72121e+06	2.49361e+06	0	0	0	1	0
9384	44.8379	2	932.037	1862.06			100	KEGGLGPLNIPLLADVTR		P32119	P32119			PRDX2_HUMAN Peroxiredoxin-2 OS=Homo sapiens GN=PRDX2 PE=1 SV=5	TRUE	86.3629	5 U	Neat	4530.74	8072.31	7871.87	391288	210218	816.018	2201.55	7871.87	592941	415197	0	0	0	1	0
1929	52.9983	2	867.991	1733.97			100	EGGLGPLNIPLLADVTR		P32119	P32119			PRDX2_HUMAN Peroxiredoxin-2 OS=Homo sapiens GN=PRDX2 PE=1 SV=5	TRUE	573.933	20 U	Neat	3486.86	15724.9	17220.2	888341	2.00123e+06	628.009	4288.61	17220.2	1.34616e+06	3.95259e+06	0	0	0	1	0
19709	37.1805	2	874.415	1746.82			100	LGCEVLGVSVDSQFTH		P32119	P32119			PRDX2_HUMAN Peroxiredoxin-2 OS=Homo sapiens GN=PRDX2 PE=1 SV=5	TRUE	Infinity	20 U	5 U	1043.55	389.7	2148.2	0	52172.5	187.95	106.282	2148.2	0	103045	0	0	0	0	1
23829	39.9578	4	505.548	2018.16			98.7805	KEGGLGPLNIPLLADVTRR		P32119	P32119			PRDX2_HUMAN Peroxiredoxin-2 OS=Homo sapiens GN=PRDX2 PE=1 SV=5	TRUE	1134.9	5 U	20 U	642.048	726.628	214.886	45858	40.407	115.637	198.172	214.886	69491.3	79.8072	0	0	0	1	0
25515	39.935	3	673.728	2018.16			100	KEGGLGPLNIPLLADVTRR		P32119	P32119			PRDX2_HUMAN Peroxiredoxin-2 OS=Homo sapiens GN=PRDX2 PE=1 SV=5	TRUE	265.782	5 U	Neat	271.266	1023	2162.56	72097.5	727.78	48.8569	279.001	2162.56	109254	1437.43	0	0	0	1	0
1430	40.8104	2	835.409	1668.8			100	SIAQYWLGCPAPGHL		P04004	P04004			VTNC_HUMAN Vitronectin OS=Homo sapiens GN=VTN PE=1 SV=1	TRUE	11.2364	5 S	20 U	1.72318e+06	2.14803e+06	1.37775e+06	396429	191168	310357	585829	1.37775e+06	600732	377572	1	0	1	1	1
1648	27.8459	3	556.263	1665.77			100	DWHGVPGQVDAAMAGR		P04004	P04004			VTNC_HUMAN Vitronectin OS=Homo sapiens GN=VTN PE=1 SV=1	TRUE	11.2931	5 S	20 U	648270	787548	627744	135488	69736.9	116758	214787	627744	205313	137736	0	1	0	1	0
7164	27.8459	2	833.89	1665.77			100	DWHGVPGQVDAAMAGR		P04004	P04004			VTNC_HUMAN Vitronectin OS=Homo sapiens GN=VTN PE=1 SV=1	TRUE	8.75178	5 S	20 U	136333	197473	194512	44981.6	22563.8	24554.5	53856.5	194512	68163.3	44565.3	1	0	0	0	0
2987	49.5595	2	823.912	1645.81			100	DVWGIEGPIDAAFTR		P04004	P04004			VTNC_HUMAN Vitronectin OS=Homo sapiens GN=VTN PE=1 SV=1	TRUE	6.11549	5 S	20 U	600284	1.12434e+06	938867	298630	183852	108115	306641	938867	452532	363123	0	0	0	1	0
25263	49.5288	3	549.61	1645.81			100	DVWGIEGPIDAAFTR		P04004	P04004			VTNC_HUMAN Vitronectin OS=Homo sapiens GN=VTN PE=1 SV=1	TRUE	16.9241	5 S	20 U	13477.4	25504.3	22288.6	2397.5	1506.98	2427.38	6955.74	22288.6	3633.07	2976.41	1	0	0	0	0
3886	29.51	2	711.831	1421.65			100	FEDGVLDPDYPR		P04004	P04004			VTNC_HUMAN Vitronectin OS=Homo sapiens GN=VTN PE=1 SV=1	TRUE	6.36195	5 S	20 U	526322	765644	757457	196178	120347	94794.3	208813	757457	297281	237696	0	0	1	0	0
5824	15.521	3	438.898	1313.67			97.7273	RVDTVDPPYPR		P04004	P04004			VTNC_HUMAN Vitronectin OS=Homo sapiens GN=VTN PE=1 SV=1	TRUE	44.0711	Neat	20 U	222576	210337	152569	20592.1	5050.4	40087.6	57364.7	152569	31204.4	9974.95	1	0	0	0	0
1550	31.9415	2	700.842	1399.67			100	STDYGIFQINSR		P61626	P61626			LYSC_HUMAN Lysozyme C OS=Homo sapiens GN=LYZ PE=1 SV=1	TRUE	5.87958	Neat	20 U	2.34253e+06	1.45657e+06	411576	482680	398419	421907	397247	411576	731433	786911	0	0	1	0	0
1560	24.4565	3	694.345	2080.01			100	HTFMGVVSLGSPSGEVSHPR		P02765	P02765			FETUA_HUMAN Alpha-2-HS-glycoprotein OS=Homo sapiens GN=AHSG PE=1 SV=1	TRUE	11.8391	Neat	20 U	1.72127e+06	1.53447e+06	1.27185e+06	319498	145388	310012	418494	1.27185e+06	484154	287154	2	0	1	1	0
2560	24.4565	4	521.011	2080.02			94.6903	HTFMGVVSLGSPSGEVSHPR		P02765	P02765			FETUA_HUMAN Alpha-2-HS-glycoprotein OS=Homo sapiens GN=AHSG PE=1 SV=1	TRUE	13.4373	Neat	20 U	662489	527293	421491	104734	49302.1	119319	143808	421491	158709	97375.8	1	0	0	1	1
3764	22.4999	3	677.337	2028.99			100	QLKEHAVEGDCDFQLLK		P02765	P02765			FETUA_HUMAN Alpha-2-HS-glycoprotein OS=Homo sapiens GN=AHSG PE=1 SV=1	TRUE	303.572	Neat	20 U	1.11113e+06	648926	182377	5597.17	3660.2	200123	176980	182377	8481.72	7229.19	1	1	1	0	0
7746	29.9166	3	671.662	2011.96			100	QLKEHAVEGDCDFQLLK	[1] pyro-glu q	P02765	P02765			FETUA_HUMAN Alpha-2-HS-glycoprotein OS=Homo sapiens GN=AHSG PE=1 SV=1	TRUE	90.8829	Neat	20 U	226813	154850	47067.6	6143.02	2495.66	40850.7	42232	47067.6	9308.88	4929.15	1	0	1	0	0
12833	19.8777	3	699.677	2096.01			100	HTFMGVVSLGSPSGEVSHPR	[4] oxidation of m	P02765	P02765			FETUA_HUMAN Alpha-2-HS-glycoprotein OS=Homo sapiens GN=AHSG PE=1 SV=1	TRUE	12.3755	5 S	20 U	84077.5	86872.6	46643.3	16763.2	7019.73	15143	23692.6	46643.3	25402.3	13864.6	0	1	1	0	0
1641	35.6725	2	780.395	1558.78			100	LAAAVSNFGYDLYR		P36955	P36955			PEDF_HUMAN Pigment epithelium-derived factor OS=Homo sapiens GN=SERPINF1 PE=1 SV=4	TRUE	16.6519	Neat	20 U	1.45501e+06	1.05596e+06	467341	359656	87377.7	262057	287991	467341	545008	172578	0	0	1	0	1
1714	34.4334	3	652.662	1954.96			100	ALYYDLISSPDIHGTYK		P36955	P36955			PEDF_HUMAN Pigment epithelium-derived factor OS=Homo sapiens GN=SERPINF1 PE=1 SV=4	TRUE	18.7203	Neat	20 U	1.54598e+06	1.07921e+06	513365	293194	82582.9	278441	294332	513365	444294	163108	1	1	0	0	0
8687	34.4551	2	978.489	1954.96			100	ALYYDLISSPDIHGTYK		P36955	P36955			PEDF_HUMAN Pigment epithelium-derived factor OS=Homo sapiens GN=SERPINF1 PE=1 SV=4	TRUE	19.2318	Neat	20 U	255392	185039	109702	72048.4	13279.7	45997.9	50465.3	109702	109179	26228.5	0	1	0	0	0
3129	28.2296	3	548.929	1643.76			96.2963	KTSLEDFYLDEER		P36955	P36955			PEDF_HUMAN Pigment epithelium-derived factor OS=Homo sapiens GN=SERPINF1 PE=1 SV=4	TRUE	68.2014	Neat	20 U	614650	348884	141853	54978.5	9012.28	110703	95150.6	141853	83312.1	17800	0	0	0	1	0
10014	52.3331	3	610.646	1828.91			100	LDLQEINNWVQAQMK		P36955	P36955			PEDF_HUMAN Pigment epithelium-derived factor OS=Homo sapiens GN=SERPINF1 PE=1 SV=4	TRUE	5.30869	5 S	20 U	25350.9	77762.3	68663	46142.6	14648.1	4565.87	21208	68663	69922.7	28931.3	1	0	0	0	0
12080	52.3331	2	915.465	1828.91			100	LDLQEINNWVQAQMK		P36955	P36955			PEDF_HUMAN Pigment epithelium-derived factor OS=Homo sapiens GN=SERPINF1 PE=1 SV=4	TRUE	5.67207	5 S	20 U	29812.1	124568	121415	63730.9	21961.7	5369.37	33973.3	121415	96575.2	43376.1	1	1	1	0	0
1692	26.0772	2	725.352	1448.69			98.7805	EFTPEVQASWQK		P69892	P69892;P69891		P69891	HBG2_HUMAN Hemoglobin subunit gamma-2 OS=Homo sapiens GN=HBG2 PE=1 SV=2	FALSE	8.63381	5 U	20 S	105709	105866	80971.9	699097	641556	19038.9	28872.6	80971.9	1.05938e+06	1.26713e+06	0	0	0	1	0
2538	43.9382	2	995.471	1988.93			100	FFDSFGNLSSASAIMGNPK		P69892	P69892;P69891		P69891	HBG2_HUMAN Hemoglobin subunit gamma-2 OS=Homo sapiens GN=HBG2 PE=1 SV=2	FALSE	41.1239	5 U	5 S	27321.2	23747.3	35490.8	976580	813040	4920.74	6476.55	35490.8	1.47987e+06	1.60582e+06	0	0	0	1	1
5958	43.9123	3	663.983	1988.93			100	FFDSFGNLSSASAIMGNPK		P69892	P69892;P69891		P69891	HBG2_HUMAN Hemoglobin subunit gamma-2 OS=Homo sapiens GN=HBG2 PE=1 SV=2	FALSE	38.1693	5 U	Neat	4909.27	7107.1	11216	187384	156347	884.195	1938.31	11216	283954	308798	0	0	0	1	1
5085	53.3755	3	565.35	1693.03			100	LLGNVLVTVLAIHFGK		P69892	P69892;P69891		P69891	HBG2_HUMAN Hemoglobin subunit gamma-2 OS=Homo sapiens GN=HBG2 PE=1 SV=2	FALSE	133.629	20 U	20 S	22744.3	7107.51	1521.55	135639	203323	4096.41	1938.42	1521.55	205541	401580	1	0	0	0	3
12296	26.2803	3	640.652	1918.94			100	GHFTEEDKATITSLWGK		P69892	P69892;P69891		P69891	HBG2_HUMAN Hemoglobin subunit gamma-2 OS=Homo sapiens GN=HBG2 PE=1 SV=2	FALSE	561.018	5 U	Neat	224.384	910.272	439.064	125884	64861.1	40.4132	248.257	439.064	190759	128106	0	0	0	1	0
13380	26.0335	3	640.653	1918.94			100	GHFTEEDKATITSLWGK		P69892	P69892;P69891		P69891	HBG2_HUMAN Hemoglobin subunit gamma-2 OS=Homo sapiens GN=HBG2 PE=1 SV=2	FALSE	41.2039	5 U	Neat	1724.72	1871.59	1888.46	71065.2	35062.5	310.634	510.435	1888.46	107689	69251.4	0	0	0	1	0
27711	37.8	2	1003.47	2004.92			100	FFDSFGNLSSASAIMGNPK	[15] oxidation of m	P69892	P69892;P69891		P69891	HBG2_HUMAN Hemoglobin subunit gamma-2 OS=Homo sapiens GN=HBG2 PE=1 SV=2	FALSE	35.9501	20 U	5 S	2212.55	644.164	964.516	22461.3	23157.8	398.496	175.682	964.516	34036.9	45738.5	0	0	0	0	1
1692	26.0772	2	725.352	1448.69			98.7805	EFTPEVQASWQK		P69891	P69891;P69892		P69892	HBG1_HUMAN Hemoglobin subunit gamma-1 OS=Homo sapiens GN=HBG1 PE=1 SV=2	FALSE	8.63381	5 U	20 S	105709	105866	80971.9	699097	641556	19038.9	28872.6	80971.9	1.05938e+06	1.26713e+06	0	0	0	1	0
2538	43.9382	2	995.471	1988.93			100	FFDSFGNLSSASAIMGNPK		P69891	P69891;P69892		P69892	HBG1_HUMAN Hemoglobin subunit gamma-1 OS=Homo sapiens GN=HBG1 PE=1 SV=2	FALSE	41.1239	5 U	5 S	27321.2	23747.3	35490.8	976580	813040	4920.74	6476.55	35490.8	1.47987e+06	1.60582e+06	0	0	0	1	1
5958	43.9123	3	663.983	1988.93			100	FFDSFGNLSSASAIMGNPK		P69891	P69891;P69892		P69892	HBG1_HUMAN Hemoglobin subunit gamma-1 OS=Homo sapiens GN=HBG1 PE=1 SV=2	FALSE	38.1693	5 U	Neat	4909.27	7107.1	11216	187384	156347	884.195	1938.31	11216	283954	308798	0	0	0	1	1
5085	53.3755	3	565.35	1693.03			100	LLGNVLVTVLAIHFGK		P69891	P69891;P69892		P69892	HBG1_HUMAN Hemoglobin subunit gamma-1 OS=Homo sapiens GN=HBG1 PE=1 SV=2	FALSE	133.629	20 U	20 S	22744.3	7107.51	1521.55	135639	203323	4096.41	1938.42	1521.55	205541	401580	1	0	0	0	3
12296	26.2803	3	640.652	1918.94			100	GHFTEEDKATITSLWGK		P69891	P69891;P69892		P69892	HBG1_HUMAN Hemoglobin subunit gamma-1 OS=Homo sapiens GN=HBG1 PE=1 SV=2	FALSE	561.018	5 U	Neat	224.384	910.272	439.064	125884	64861.1	40.4132	248.257	439.064	190759	128106	0	0	0	1	0
13380	26.0335	3	640.653	1918.94			100	GHFTEEDKATITSLWGK		P69891	P69891;P69892		P69892	HBG1_HUMAN Hemoglobin subunit gamma-1 OS=Homo sapiens GN=HBG1 PE=1 SV=2	FALSE	41.2039	5 U	Neat	1724.72	1871.59	1888.46	71065.2	35062.5	310.634	510.435	1888.46	107689	69251.4	0	0	0	1	0
27711	37.8	2	1003.47	2004.92			100	FFDSFGNLSSASAIMGNPK	[15] oxidation of m	P69891	P69891;P69892		P69892	HBG1_HUMAN Hemoglobin subunit gamma-1 OS=Homo sapiens GN=HBG1 PE=1 SV=2	FALSE	35.9501	20 U	5 S	2212.55	644.164	964.516	22461.3	23157.8	398.496	175.682	964.516	34036.9	45738.5	0	0	0	0	1
1698	29.7071	4	570.782	2279.1			100	AVIHPDYDAASHDQDIMLLR		Q92876	Q92876			KLK6_HUMAN Kallikrein-6 OS=Homo sapiens GN=KLK6 PE=1 SV=1	TRUE	23.0437	Neat	20 U	1.45369e+06	914157	329778	203924	63084.1	261820	249316	329778	309019	124596	1	1	1	1	0
3196	29.7071	3	760.706	2279.1			100	AVIHPDYDAASHDQDIMLLR		Q92876	Q92876			KLK6_HUMAN Kallikrein-6 OS=Homo sapiens GN=KLK6 PE=1 SV=1	TRUE	25.5724	Neat	20 U	1.03034e+06	683026	334529	154968	40291.1	185571	186281	334529	234833	79578.2	0	1	1	1	0
3329	30.4715	2	687.844	1373.67			100	GLVSWGNIPCGSK		Q92876	Q92876			KLK6_HUMAN Kallikrein-6 OS=Homo sapiens GN=KLK6 PE=1 SV=1	TRUE	20.4229	Neat	20 U	1.20488e+06	908625	300563	177107	58996.3	217007	247808	300563	268381	116523	0	0	1	0	0
3807	43.4918	3	760.363	2278.07			100	TADGDFPDTIQCAYIHLVSR		Q92876	Q92876			KLK6_HUMAN Kallikrein-6 OS=Homo sapiens GN=KLK6 PE=1 SV=1	TRUE	23.4707	Neat	20 U	1.21688e+06	860151	357978	220063	51847	219170	234587	357978	333474	102402	1	1	1	1	0
12474	18.3178	2	965.411	1928.81			100	DSCQGDSGGPLVCGDHLR		Q92876	Q92876			KLK6_HUMAN Kallikrein-6 OS=Homo sapiens GN=KLK6 PE=1 SV=1	TRUE	295.147	Neat	20 U	194666	81112	40839.5	12236.9	659.559	35060.8	22121.5	40839.5	18543.3	1302.68	1	0	0	0	0
1729	25.8759	2	608.328	1214.64			100	ALVQQMEQLR		P06727	P06727			APOA4_HUMAN Apolipoprotein A-IV OS=Homo sapiens GN=APOA4 PE=1 SV=3	TRUE	6.41271	5 S	20 U	506459	531309	388721	202863	82852.4	91216.8	144903	388721	307410	163640	0	0	0	0	1
2008	21.8888	2	704.358	1406.7			100	LGEVNTYAGDLQK		P06727	P06727			APOA4_HUMAN Apolipoprotein A-IV OS=Homo sapiens GN=APOA4 PE=1 SV=3	TRUE	14.4773	5 S	20 U	1.106e+06	1.34663e+06	725566	193461	93016.9	199199	367264	725566	293162	183716	0	0	1	0	0
2810	26.4541	4	452.234	1804.91			95.3488	LGPHAGDVEGHLSFLEK		P06727	P06727			APOA4_HUMAN Apolipoprotein A-IV OS=Homo sapiens GN=APOA4 PE=1 SV=3	TRUE	177.405	5 S	20 U	270709	322886	243225	12916.6	1820.04	48756.6	88060.1	243225	19573.3	3594.74	1	0	1	0	0
17351	26.4326	2	903.461	1804.91			100	LGPHAGDVEGHLSFLEK		P06727	P06727			APOA4_HUMAN Apolipoprotein A-IV OS=Homo sapiens GN=APOA4 PE=1 SV=3	TRUE	Infinity	20 S	20 U	33021.7	51761.4	56166.9	3191.66	0	5947.44	14116.8	56166.9	4836.51	0	0	1	0	0	0
3270	27.1968	3	520.272	1557.8			100	LNHQLEGLTFQMK		P06727	P06727			APOA4_HUMAN Apolipoprotein A-IV OS=Homo sapiens GN=APOA4 PE=1 SV=3	TRUE	131.497	5 S	20 U	250756	299953	245983	7767.98	2281.06	45163	81805.8	245983	11771.3	4505.29	0	1	0	0	0
4101	20.0385	3	665.336	1992.98			97.8417	ENADSLQASLRPHADELK		P06727	P06727			APOA4_HUMAN Apolipoprotein A-IV OS=Homo sapiens GN=APOA4 PE=1 SV=3	TRUE	8.3027	5 S	20 U	238262	277703	212307	83091.9	33447.3	42912.7	75737.4	212307	125914	66061.2	0	1	0	0	1
4258	23.8763	3	529.297	1584.87			100	LKEEIGKELEELR		P06727	P06727			APOA4_HUMAN Apolipoprotein A-IV OS=Homo sapiens GN=APOA4 PE=1 SV=3	TRUE	394.798	5 S	20 U	341196	355458	208675	59058.3	900.354	61451.8	96943.5	208675	89494.5	1778.28	0	1	0	1	0
4399	30.5631	3	695.355	2083.04			100	SLAELGGHLDQQVEEFRR		P06727	P06727			APOA4_HUMAN Apolipoprotein A-IV OS=Homo sapiens GN=APOA4 PE=1 SV=3	TRUE	11.8675	Neat	20 U	342826	338238	255221	83460.6	28887.9	61745.5	92247	255221	126473	57056	1	1	0	0	0
4969	33.7165	3	643.321	1926.94			100	SLAELGGHLDQQVEEFR		P06727	P06727			APOA4_HUMAN Apolipoprotein A-IV OS=Homo sapiens GN=APOA4 PE=1 SV=3	TRUE	7.00481	5 S	20 U	252968	284045	215753	58887.4	40550	45561.3	77467	215753	89235.5	80089.5	1	1	1	0	0
20832	43.7796	3	545.617	1633.83			100	SELTQQLNALFQDK		P06727	P06727			APOA4_HUMAN Apolipoprotein A-IV OS=Homo sapiens GN=APOA4 PE=1 SV=3	TRUE	10.5687	20 S	5 U	17136.2	16151.3	18639.1	1763.61	3875.81	3086.35	4404.91	18639.1	2672.5	7655.05	1	1	1	0	0
1761	34.0162	3	665.686	1994.04			100	LAVTTHGLPCLAWASAQAK		P00734	P00734			THRB_HUMAN Prothrombin OS=Homo sapiens GN=F2 PE=1 SV=2	TRUE	17.7477	5 S	20 U	1.07771e+06	1.16375e+06	1.03466e+06	294951	65571.8	194103	317386	1.03466e+06	446956	129510	1	0	2	1	0
1869	38.911	3	744.755	2231.24			100	GQPSVLQVVNLPIVERPVCK		P00734	P00734			THRB_HUMAN Prothrombin OS=Homo sapiens GN=F2 PE=1 SV=2	TRUE	18.6455	20 S	20 U	1.03149e+06	1.21609e+06	1.31492e+06	313463	70522.2	185779	331663	1.31492e+06	475010	139287	2	2	2	0	0
2556	30.137	3	628.636	1882.89			96.3855	TFGSGEADCGLRPLFEK		P00734	P00734			THRB_HUMAN Prothrombin OS=Homo sapiens GN=F2 PE=1 SV=2	TRUE	11.1381	5 S	20 U	495944	817621	466320	133915	73407.4	89323	222988	466320	202929	144986	1	0	0	0	1
8703	30.137	2	942.449	1882.88			100	TFGSGEADCGLRPLFEK		P00734	P00734			THRB_HUMAN Prothrombin OS=Homo sapiens GN=F2 PE=1 SV=2	TRUE	11.5545	20 S	20 U	69594	154609	168145	37066.1	14552.3	12534.4	42166.3	168145	56168.5	28742	0	1	0	0	0
2991	38.8385	3	655.31	1962.91			100	HQDFNSAVQLVENFCR		P00734	P00734			THRB_HUMAN Prothrombin OS=Homo sapiens GN=F2 PE=1 SV=2	TRUE	12.0621	20 S	20 U	308622	395744	501547	118081	41580.4	55585	107930	501547	178935	82124.7	0	0	1	1	0
19450	38.8385	2	982.457	1962.9			100	HQDFNSAVQLVENFCR		P00734	P00734			THRB_HUMAN Prothrombin OS=Homo sapiens GN=F2 PE=1 SV=2	TRUE	14.5919	20 S	20 U	53329.2	55433.4	91078.2	21975.1	6241.7	9604.96	15118.3	91078.2	33300.1	12327.9	0	0	1	0	0
3980	26.3017	3	738.008	2211			100	DKLAACLEGNCAEGLGTNYR		P00734	P00734			THRB_HUMAN Prothrombin OS=Homo sapiens GN=F2 PE=1 SV=2	TRUE	150.896	5 S	20 U	408072	434018	352644	25900.8	2876.27	73496.7	118369	352644	39249	5680.87	1	0	0	0	0
5371	18.3623	4	501.234	2000.91			94.6903	ITDNMFCAGYKPDEGKR		P00734	P00734			THRB_HUMAN Prothrombin OS=Homo sapiens GN=F2 PE=1 SV=2	TRUE	13.0855	5 S	20 U	195184	201943	140345	33718.1	15432.6	35154	55075.6	140345	51095.1	30480.6	1	0	0	0	1
8012	18.3623	3	667.976	2000.91			100	ITDNMFCAGYKPDEGKR		P00734	P00734			THRB_HUMAN Prothrombin OS=Homo sapiens GN=F2 PE=1 SV=2	TRUE	21.4238	5 S	20 U	165044	183524	131301	28607.2	8566.34	29725.6	50052	131301	43350.2	16919.2	0	0	1	1	0
5456	30.0461	3	591.976	1772.91			100	KSPQELLCGASLISDR		P00734	P00734			THRB_HUMAN Prothrombin OS=Homo sapiens GN=F2 PE=1 SV=2	TRUE	28.5283	5 S	20 U	198915	263081	169135	43039.5	9221.76	35826	71749.6	169135	65220.2	18213.8	0	1	1	0	0
12018	30.0461	2	887.46	1772.91			100	KSPQELLCGASLISDR		P00734	P00734			THRB_HUMAN Prothrombin OS=Homo sapiens GN=F2 PE=1 SV=2	TRUE	Infinity	20 S	20 U	44227.4	60146.3	119819	12653.8	0	7965.68	16403.6	119819	19175.1	0	0	0	1	0	0
7538	28.6884	4	564.555	2254.19			100	LKKPVAFSDYIHPVCLPDR		P00734	P00734			THRB_HUMAN Prothrombin OS=Homo sapiens GN=F2 PE=1 SV=2	TRUE	69.1071	20 S	20 U	102539	165935	168109	33635.2	2432.58	18468.1	45255.1	168109	50969.4	4804.55	0	0	1	1	0
8064	35.7445	2	823.413	1644.81			100	SPQELLCGASLISDR		P00734	P00734			THRB_HUMAN Prothrombin OS=Homo sapiens GN=F2 PE=1 SV=2	TRUE	11.149	20 S	20 U	128074	165754	186135	51951.2	16695.2	23067	45205.9	186135	78724.8	32974.4	0	1	1	0	0
8487	29.4203	2	1077.97	2153.93			100	NPDSSTTGPWCYTTDPTVR		P00734	P00734			THRB_HUMAN Prothrombin OS=Homo sapiens GN=F2 PE=1 SV=2	TRUE	12.1902	5 S	20 U	216239	350351	341644	75538.1	28740.4	38946.1	95550.6	341644	114467	56764.7	1	1	1	1	0
8843	22.0201	3	615.942	1844.81			95.4955	ITDNMFCAGYKPDEGK		P00734	P00734			THRB_HUMAN Prothrombin OS=Homo sapiens GN=F2 PE=1 SV=2	TRUE	Infinity	5 S	5 U	90407.6	103412	77548.1	0	0	16283	28203.3	77548.1	0	0	0	0	1	0	0
9584	29.1226	3	690.996	2069.97			97.931	SEGSSVNLSPPLEQCVPDR		P00734	P00734			THRB_HUMAN Prothrombin OS=Homo sapiens GN=F2 PE=1 SV=2	TRUE	9.32332	5 S	20 U	188994	194462	162078	35622.9	20857.6	34039.1	53035.4	162078	53981.5	41195.6	0	1	0	0	0
10072	29.0655	2	1035.99	2069.97			100	SEGSSVNLSPPLEQCVPDR		P00734	P00734			THRB_HUMAN Prothrombin OS=Homo sapiens GN=F2 PE=1 SV=2	TRUE	10.8584	20 S	20 U	151576	274792	306313	58582.6	28209.8	27299.8	74943.5	306313	88773.7	55716.8	0	0	1	1	0
14355	26.1651	2	984.947	1967.88			100	LAACLEGNCAEGLGTNYR		P00734	P00734			THRB_HUMAN Prothrombin OS=Homo sapiens GN=F2 PE=1 SV=2	TRUE	Infinity	20 S	5 U	47426.7	88831.9	96955.2	0	0	8541.88	24227	96955.2	0	0	0	1	1	0	0
17212	31.3748	3	672.011	2013.01			100	KPVAFSDYIHPVCLPDR		P00734	P00734			THRB_HUMAN Prothrombin OS=Homo sapiens GN=F2 PE=1 SV=2	TRUE	7.11861	5 S	20 U	18846.9	45937.7	38542	9279.47	6453.18	3394.47	12528.5	38542	14061.7	12745.6	0	1	1	0	0
21731	31.3748	4	504.26	2013.01			100	KPVAFSDYIHPVCLPDR		P00734	P00734			THRB_HUMAN Prothrombin OS=Homo sapiens GN=F2 PE=1 SV=2	TRUE	6.6658	20 S	20 U	11129.2	22141.6	22592	5178.85	3389.24	2004.45	6038.63	22592	7847.82	6694.04	0	0	1	0	0
18543	52.9782	2	1133.06	2264.1			100	IVEGSDAEIGMSPWQVMLFR		P00734	P00734			THRB_HUMAN Prothrombin OS=Homo sapiens GN=F2 PE=1 SV=2	TRUE	60.0712	20 S	Neat	2582.87	27156.8	155156	41136.1	19748.7	465.194	7406.44	155156	62335.9	39005.4	0	0	0	1	0
1767	24.9732	3	708.349	2122.03			100	YGQTIRPICLPCTEGTTR		P00751	P00751			CFAB_HUMAN Complement factor B OS=Homo sapiens GN=CFB PE=1 SV=2	TRUE	24.8224	5 S	20 U	1.54886e+06	1.87479e+06	1.46341e+06	276377	75528.2	278961	511308	1.46341e+06	418810	149175	1	1	1	1	1
7811	24.9867	2	1062.02	2122.03			93.9024	YGQTIRPICLPCTEGTTR		P00751	P00751			CFAB_HUMAN Complement factor B OS=Homo sapiens GN=CFB PE=1 SV=2	TRUE	36.2203	20 S	20 U	86785.2	349948	418442	38682.9	11552.7	15630.6	95440.8	418442	58618.5	22817.5	0	0	1	0	0
2630	46.3728	2	921.961	1841.91			100	EAGIPEFYDYDVALIK		P00751	P00751			CFAB_HUMAN Complement factor B OS=Homo sapiens GN=CFB PE=1 SV=2	TRUE	5.73984	5 S	20 U	679355	942225	813926	303607	164155	122357	256971	813926	460073	324220	1	1	1	1	0
3094	31.5602	3	739.043	2214.11			100	TPWSLARPQGSCSLEGVEIK		P00751	P00751			CFAB_HUMAN Complement factor B OS=Homo sapiens GN=CFB PE=1 SV=2	TRUE	270.053	Neat	20 U	972013	855047	572810	119287	3599.35	175066	233196	572810	180763	7109.01	1	1	1	0	0
3790	16.0297	3	414.906	1241.7			100	VKDISEVVTPR		P00751	P00751			CFAB_HUMAN Complement factor B OS=Homo sapiens GN=CFB PE=1 SV=2	TRUE	71.6644	Neat	20 U	150988	110921	68345	18410.3	2106.87	27194	30251.3	68345	27898.2	4161.25	0	1	0	0	0
4145	26.1189	2	957.926	1913.84			100	FLCTGGVSPYADPNTCR		P00751	P00751			CFAB_HUMAN Complement factor B OS=Homo sapiens GN=CFB PE=1 SV=2	TRUE	7.96706	5 S	20 U	514991	643235	564682	191102	80736.8	92753.5	175428	564682	289588	159462	1	1	1	1	1
9523	59.7739	3	590.664	1768.97			100	DFHINLFQVLPWLK		P00751	P00751			CFAB_HUMAN Complement factor B OS=Homo sapiens GN=CFB PE=1 SV=2	TRUE	9.0165	20 S	Neat	22410.3	76181.9	202063	64478.5	41258.6	4036.26	20777	202063	97708.1	81489.1	0	0	1	1	0
16070	29.9389	3	673.011	2016.01			96.2963	WSLARPQGSCSLEGVEIK		P00751	P00751			CFAB_HUMAN Complement factor B OS=Homo sapiens GN=CFB PE=1 SV=2	TRUE	4.94124	Neat	5 U	78411.5	70245.8	47687.9	15868.8	30893.8	14122.5	19158	47687.9	24046.9	61017.9	0	0	1	0	0
50505	45.8917	3	705.372	2113.09			100	DLEIEVVLFHPNYNINGK		P00751	P00751			CFAB_HUMAN Complement factor B OS=Homo sapiens GN=CFB PE=1 SV=2	TRUE	11.0396	20 S	Neat	2379.67	3425.46	26270.7	9483.55	7163.86	428.596	934.218	26270.7	14371	14149.2	0	0	1	0	0
1773	35.6951	2	915.485	1828.95			100	QTQVSVLPEGGETPLFK		P06396	P06396			GELS_HUMAN Gelsolin OS=Homo sapiens GN=GSN PE=1 SV=1	TRUE	10.993	Neat	20 U	1.75547e+06	1.52806e+06	763077	471402	159689	316172	416746	763077	714343	315399	1	1	0	0	0
1795	14.3453	3	425.91	1274.71			93.617	HVVPNEVVVQR		P06396	P06396			GELS_HUMAN Gelsolin OS=Homo sapiens GN=GSN PE=1 SV=1	TRUE	134.768	Neat	20 U	451581	318210	144322	8500.99	3350.8	81332.9	86784.9	144322	12882.1	6618.1	1	0	0	0	0
2314	32.7829	2	919.446	1836.88			100	TPSAAYLWVGTGASEAEK		P06396	P06396			GELS_HUMAN Gelsolin OS=Homo sapiens GN=GSN PE=1 SV=1	FALSE	9.60389	5 S	20 U	1.63593e+06	2.09764e+06	2.00653e+06	603948	218416	294643	572087	2.00653e+06	915198	431390	1	1	0	0	0
3644	36.3691	3	678.029	2031.07			100	EPAHLMSLFGGKPMIIYK		P06396	P06396			GELS_HUMAN Gelsolin OS=Homo sapiens GN=GSN PE=1 SV=1	TRUE	2250.21	Neat	20 U	615909	479101	271023	47233.7	273.712	110929	130664	271023	71576	540.604	1	1	0	0	0
3835	23.3461	4	520.522	2078.06			93.9024	VPEARPNSMVVEHPEFLK		P06396	P06396			GELS_HUMAN Gelsolin OS=Homo sapiens GN=GSN PE=1 SV=1	TRUE	582.052	Neat	20 U	1.1014e+06	729044	206246	80296.2	1892.27	198370	198831	206246	121678	3737.38	1	2	0	0	0
4816	46.2525	2	861.922	1721.83			100	EVQGFESATFLGYFK		P06396	P06396			GELS_HUMAN Gelsolin OS=Homo sapiens GN=GSN PE=1 SV=1	TRUE	3.74241	5 S	20 U	233046	328685	203467	187516	87827.1	41973.2	89641.8	203467	284153	173466	0	1	1	0	0
5343	18.561	2	660.797	1319.58			100	SEDCFILDHGK		P06396	P06396			GELS_HUMAN Gelsolin OS=Homo sapiens GN=GSN PE=1 SV=1	TRUE	5.86276	Neat	20 U	206841	172231	103385	48894.2	35280.5	37253.5	46972.3	103385	74092.3	69681.9	0	0	0	0	2
10492	14.4571	3	609.634	1825.88			100	PALPAGTEDTAKEDAANR		P06396	P06396			GELS_HUMAN Gelsolin OS=Homo sapiens GN=GSN PE=1 SV=1	TRUE	8.55407	Neat	20 U	53183.9	47855	28037.7	13906.7	6217.38	9578.8	13051.4	28037.7	21073.6	12279.8	1	1	0	1	0
20341	13.0392	3	652.332	1953.97			100	PALPAGTEDTAKEDAANRK		P06396	P06396			GELS_HUMAN Gelsolin OS=Homo sapiens GN=GSN PE=1 SV=1	TRUE	26.5394	Neat	20 U	28153	19346.8	11874.4	5918.77	1060.8	5070.55	5276.41	11874.4	8969.06	2095.17	1	0	1	1	0
1824	24.8627	2	815.848	1629.68			100	NDGGIYTCFAENNR		Q12860	Q12860			CNTN1_HUMAN Contactin-1 OS=Homo sapiens GN=CNTN1 PE=1 SV=1	TRUE	4.30328	20 U	20 S	798480	657584	267981	487148	1.1532e+06	143812	179342	267981	738203	2.27766e+06	1	1	0	0	0
5294	42.3898	3	765.693	2294.06			100	GMVLLCDPPYHFPDDLSYR		Q12860	Q12860			CNTN1_HUMAN Contactin-1 OS=Homo sapiens GN=CNTN1 PE=1 SV=1	TRUE	14.5646	Neat	20 U	807095	787716	303899	153707	55414.8	145363	214832	303899	232922	109449	1	1	1	0	0
5662	28.2296	3	536.298	1605.87			100	TTKPYPADIVVQFK		Q12860	Q12860			CNTN1_HUMAN Contactin-1 OS=Homo sapiens GN=CNTN1 PE=1 SV=1	TRUE	48.3263	Neat	20 U	304631	205940	76787.9	34028.5	6303.62	54866.2	56165.5	76787.9	51565.3	12450.2	1	0	1	0	0
6207	41.823	2	788.415	1574.82			100	ILALAPTFEMNPMK		Q12860	Q12860			CNTN1_HUMAN Contactin-1 OS=Homo sapiens GN=CNTN1 PE=1 SV=1	TRUE	40.6325	Neat	20 U	499266	400459	112838	17871.9	12287.3	89921.3	109216	112838	27082.3	24268.5	1	1	0	0	0
13246	41.5406	2	788.415	1574.82			100	ILALAPTFEMNPMK		Q12860	Q12860			CNTN1_HUMAN Contactin-1 OS=Homo sapiens GN=CNTN1 PE=1 SV=1	TRUE	68.105	5 U	Neat	901.096	1188.78	6303.56	61369.1	1906.93	162.294	324.214	6303.56	92996.3	3766.35	0	0	0	1	0
10555	33.7582	2	965.512	1929.01			100	VLEPMPSTAEISTSGAVLK		Q12860	Q12860			CNTN1_HUMAN Contactin-1 OS=Homo sapiens GN=CNTN1 PE=1 SV=1	TRUE	190.751	Neat	20 U	195106	140206	62007.4	32895.8	1022.83	35140	38238.1	62007.4	49848.9	2020.18	1	1	0	0	0
11714	28.3227	3	686.709	2057.1			100	KVLEPMPSTAEISTSGAVLK		Q12860	Q12860			CNTN1_HUMAN Contactin-1 OS=Homo sapiens GN=CNTN1 PE=1 SV=1	TRUE	210.056	Neat	20 U	199227	126635	44008.1	35149.6	948.444	35882.1	34537	44008.1	53264.2	1873.26	1	0	0	0	0
27991	51.2124	3	637.007	1908			97.8873	WLLNEFPVFITMDKR		Q12860	Q12860			CNTN1_HUMAN Contactin-1 OS=Homo sapiens GN=CNTN1 PE=1 SV=1	TRUE	48.1405	5 S	20 U	28462.9	33632.3	16171.5	13023.1	698.628	5126.37	9172.49	16171.5	19734.7	1379.85	1	0	1	0	0
33740	57.9215	2	876.957	1751.9			100	WLLNEFPVFITMDK		Q12860	Q12860			CNTN1_HUMAN Contactin-1 OS=Homo sapiens GN=CNTN1 PE=1 SV=1	TRUE	7.99101	5 S	5 U	28162.9	67191.2	59554	8408.35	20833.7	5072.34	18324.9	59554	12741.7	41148.3	0	1	1	0	0
45171	58.2045	2	876.955	1751.9			100	WLLNEFPVFITMDK		Q12860	Q12860			CNTN1_HUMAN Contactin-1 OS=Homo sapiens GN=CNTN1 PE=1 SV=1	TRUE	31.033	5 U	20 S	4991.07	2358.34	1575.12	48880.6	1949.54	898.928	643.187	1575.12	74071.7	3850.51	0	0	0	1	0
1841	38.1749	2	954.482	1906.95			100	AVLDVFEEGTEASAATAVK		P01011	P01011			AACT_HUMAN Alpha-1-antichymotrypsin OS=Homo sapiens GN=SERPINA3 PE=1 SV=2	TRUE	4.86803	5 S	20 U	1.15223e+06	1.38504e+06	1.20916e+06	558213	284518	207524	377740	1.20916e+06	845893	561946	1	1	1	1	1
4011	38.1561	3	636.657	1906.95			100	AVLDVFEEGTEASAATAVK		P01011	P01011			AACT_HUMAN Alpha-1-antichymotrypsin OS=Homo sapiens GN=SERPINA3 PE=1 SV=2	TRUE	5.69764	5 S	20 U	272150	296573	278933	109737	52051.9	49016.2	80883.8	278933	166291	102807	0	0	1	0	0
2123	33.211	2	946.437	1890.86			100	LYGSEAFATDFQDSAAAK		P01011	P01011			AACT_HUMAN Alpha-1-antichymotrypsin OS=Homo sapiens GN=SERPINA3 PE=1 SV=2	TRUE	6.06371	5 S	20 U	1.47214e+06	1.54396e+06	1.03049e+06	408245	254623	265143	421081	1.03049e+06	618638	502901	0	1	0	0	1
2573	17.941	3	712.657	2134.95			100	HPNSPLDEENLTQENQDR		P01011	P01011			AACT_HUMAN Alpha-1-antichymotrypsin OS=Homo sapiens GN=SERPINA3 PE=1 SV=2	TRUE	15.4464	Neat	20 U	1.5979e+06	1.11937e+06	655535	212229	103448	287794	305285	655535	321603	204319	1	1	1	1	1
6025	17.941	2	1068.48	2134.95			100	HPNSPLDEENLTQENQDR		P01011	P01011			AACT_HUMAN Alpha-1-antichymotrypsin OS=Homo sapiens GN=SERPINA3 PE=1 SV=2	TRUE	Infinity	5 S	20 U	327058	342001	304761	85343.6	0	58905.5	93273.3	304761	129326	0	0	0	1	0	0
2664	29.9833	3	591.925	1772.75			100	WEMPFDPQDTHQSR		P01011	P01011			AACT_HUMAN Alpha-1-antichymotrypsin OS=Homo sapiens GN=SERPINA3 PE=1 SV=2	TRUE	7.0278	5 S	20 U	523770	596921	445563	174132	84937.1	94334.7	162797	445563	263872	167758	1	0	1	1	1
3031	28.1653	3	673.992	2018.95			100	LYGSEAFATDFQDSAAAKK		P01011	P01011			AACT_HUMAN Alpha-1-antichymotrypsin OS=Homo sapiens GN=SERPINA3 PE=1 SV=2	TRUE	70.4432	Neat	20 U	749372	545679	247502	49217.5	10638	134967	148822	247502	74582.1	21010.8	1	1	0	1	0
4655	24.5174	4	493.979	1971.89			97.5309	AKWEMPFDPQDTHQSR		P01011	P01011			AACT_HUMAN Alpha-1-antichymotrypsin OS=Homo sapiens GN=SERPINA3 PE=1 SV=2	TRUE	21.0052	Neat	20 U	357825	257532	136627	46698.6	17035	64446.8	70236.3	136627	70765.2	33645.6	1	0	0	0	0
6434	24.496	3	658.3	1971.88			100	AKWEMPFDPQDTHQSR		P01011	P01011			AACT_HUMAN Alpha-1-antichymotrypsin OS=Homo sapiens GN=SERPINA3 PE=1 SV=2	TRUE	93.7922	Neat	20 U	527490	370480	229736	48880.5	5624.03	95004.6	101040	229736	74071.5	11107.9	1	0	1	0	0
4858	21.0879	2	951.426	1900.84			100	NSPLDEENLTQENQDR		P01011	P01011			AACT_HUMAN Alpha-1-antichymotrypsin OS=Homo sapiens GN=SERPINA3 PE=1 SV=2	TRUE	16.0657	Neat	20 U	504847	392597	300820	83225.7	31423.9	90926.4	107072	300820	126117	62064.8	1	1	0	1	0
8066	27.4733	3	683.328	2046.96			100	RLYGSEAFATDFQDSAAAK		P01011	P01011			AACT_HUMAN Alpha-1-antichymotrypsin OS=Homo sapiens GN=SERPINA3 PE=1 SV=2	TRUE	134.727	Neat	20 U	194874	171945	119078	28346.8	1446.43	35098.1	46894.3	119078	42955.5	2856.83	1	1	1	0	0
8648	46.6537	4	565.291	2257.13			98.7805	WVMVPMMSLHHLTIPYFR		P01011	P01011			AACT_HUMAN Alpha-1-antichymotrypsin OS=Homo sapiens GN=SERPINA3 PE=1 SV=2	TRUE	31.5487	20 S	20 U	41474.3	124826	139675	48526.2	4427.28	7469.82	34043.6	139675	73534.6	8744.25	1	1	1	0	0
10069	30.137	3	607.653	1819.94			95.9184	EQLSLLDRFTEDAKR		P01011	P01011			AACT_HUMAN Alpha-1-antichymotrypsin OS=Homo sapiens GN=SERPINA3 PE=1 SV=2	TRUE	855.976	Neat	20 U	228960	120805	22903.4	2061.84	267.484	41237.4	32947	22903.4	3124.43	528.304	1	0	0	0	0
10570	42.1578	2	816.915	1631.81			100	MEEVEAMLLPETLK		P01011	P01011			AACT_HUMAN Alpha-1-antichymotrypsin OS=Homo sapiens GN=SERPINA3 PE=1 SV=2	TRUE	2.66025	5 S	5 U	30109.1	76273.5	65304.8	28671.6	46435.2	5422.86	20801.9	65304.8	43447.8	91713.4	0	0	1	0	0
12268	35.8899	3	596.978	1787.91			100	MEEVEAMLLPETLKR		P01011	P01011			AACT_HUMAN Alpha-1-antichymotrypsin OS=Homo sapiens GN=SERPINA3 PE=1 SV=2	TRUE	Infinity	5 U	20 U	5049.62	2732.56	1196.4	81101	0	909.472	745.245	1196.4	122897	0	0	0	0	1	0
22827	52.3452	2	999.524	1997.03			100	LMIIVPTDTQNIFFMSK		P01011	P01011			AACT_HUMAN Alpha-1-antichymotrypsin OS=Homo sapiens GN=SERPINA3 PE=1 SV=2	TRUE	9.54792	20 S	Neat	5190.18	33059	49555.4	38880.7	38918.4	934.788	9016.12	49555.4	58918.2	76867.2	0	0	1	0	0
261645	73.1404	3	688.679	2063.01			100	DLDSQTMMVLVNYIFFK		P01011	P01011			AACT_HUMAN Alpha-1-antichymotrypsin OS=Homo sapiens GN=SERPINA3 PE=1 SV=2	TRUE	56.9672	5 U	5 S	496.186	49.3372	233.094	2810.6	54.6514	89.3666	13.4557	233.094	4259.07	107.941	0	0	0	1	0
1863	37.5609	4	561.038	2240.12			97.5309	FLHVPDTFEGHFDGVPVISK		P19823	P19823			ITIH2_HUMAN Inter-alpha-trypsin inhibitor heavy chain H2 OS=Homo sapiens GN=ITIH2 PE=1 SV=2	TRUE	9.5242	20 S	20 U	329177	751063	902795	174392	94789.6	59287.1	204836	902795	264266	187217	0	1	1	0	0
4594	37.5855	3	747.715	2240.12			100	FLHVPDTFEGHFDGVPVISK		P19823	P19823			ITIH2_HUMAN Inter-alpha-trypsin inhibitor heavy chain H2 OS=Homo sapiens GN=ITIH2 PE=1 SV=2	TRUE	5.21064	20 S	20 U	143305	320083	434901	127503	83464	25810.2	87295.5	434901	193214	164848	1	1	1	0	0
2033	29.2128	2	669.363	1336.71			100	FYNQVSTPLLR		P19823	P19823			ITIH2_HUMAN Inter-alpha-trypsin inhibitor heavy chain H2 OS=Homo sapiens GN=ITIH2 PE=1 SV=2	TRUE	7.61329	20 S	20 U	220362	560196	561972	121786	73814.7	39688.8	152781	561972	184549	145790	0	1	0	0	0
3768	23.0224	3	473.913	1418.72			93.9024	VQFELHYQEVK		P19823	P19823			ITIH2_HUMAN Inter-alpha-trypsin inhibitor heavy chain H2 OS=Homo sapiens GN=ITIH2 PE=1 SV=2	TRUE	7.33808	20 S	20 U	93210.4	148680	175332	27936.1	23893.4	16787.9	40549.2	175332	42333.3	47191.5	1	0	0	0	0
4405	36.6625	3	708.047	2121.12			100	VVNNSPQPQNVVFDVQIPK		P19823	P19823			ITIH2_HUMAN Inter-alpha-trypsin inhibitor heavy chain H2 OS=Homo sapiens GN=ITIH2 PE=1 SV=2	TRUE	7.74886	20 S	20 U	157752	326886	435248	83298.9	56169.3	28412.2	89151.1	435248	126228	110939	0	1	1	1	0
6811	36.6625	2	1061.57	2121.12			100	VVNNSPQPQNVVFDVQIPK		P19823	P19823			ITIH2_HUMAN Inter-alpha-trypsin inhibitor heavy chain H2 OS=Homo sapiens GN=ITIH2 PE=1 SV=2	TRUE	10.8183	20 S	20 U	92612	286319	454790	73675	42038.9	16680.1	78087.2	454790	111644	83030.3	1	1	1	1	0
5713	31.6536	3	602.292	1803.85			100	AEDHFSVIDFNQNIR		P19823	P19823			ITIH2_HUMAN Inter-alpha-trypsin inhibitor heavy chain H2 OS=Homo sapiens GN=ITIH2 PE=1 SV=2	TRUE	11.1201	20 S	5 U	66957.5	156622	256350	23052.9	30405.1	12059.5	42715.3	256350	34933.4	60052.6	0	1	0	0	1
27831	31.68	2	902.934	1803.85			100	AEDHFSVIDFNQNIR		P19823	P19823			ITIH2_HUMAN Inter-alpha-trypsin inhibitor heavy chain H2 OS=Homo sapiens GN=ITIH2 PE=1 SV=2	TRUE	Infinity	20 S	Neat	0	0	31549.8	0	0	0	0	31549.8	0	0	0	0	1	0	0
14180	45.728	3	611.352	1831.03			100	KLWAYLTINQLLAER		P19823	P19823			ITIH2_HUMAN Inter-alpha-trypsin inhibitor heavy chain H2 OS=Homo sapiens GN=ITIH2 PE=1 SV=2	TRUE	31.8298	20 S	Neat	1760.68	24934.3	56042.1	21892	25025.4	317.111	6800.28	56042.1	33174.3	49427.2	0	1	1	0	0
1889	26.5864	2	589.777	1177.54			89.6552	TGYYFDGISR		P23142	P23142			FBLN1_HUMAN Fibulin-1 OS=Homo sapiens GN=FBLN1 PE=1 SV=4	TRUE	24.2159	Neat	20 U	1.07888e+06	757322	249244	162631	44552.5	194314	206543	249244	246445	87994.9	0	1	0	0	0
8709	17.0111	2	902.369	1802.72			100	CVDVDECAPPAEPCGK		P23142	P23142			FBLN1_HUMAN Fibulin-1 OS=Homo sapiens GN=FBLN1 PE=1 SV=4	TRUE	336.268	Neat	20 U	770808	410446	142349	44036.7	2292.24	138828	111940	142349	66731.4	4527.37	1	0	1	1	0
12736	26.0975	2	729.81	1457.61			100	CLAFECPENYR		P23142	P23142			FBLN1_HUMAN Fibulin-1 OS=Homo sapiens GN=FBLN1 PE=1 SV=4	TRUE	18.0808	5 S	20 U	92406.9	94379.8	42475	18429.3	5219.89	16643.1	25740	42475	27927.1	10309.7	0	1	1	0	0
1964	31.421	2	941.503	1880.99			100	EVQLVESGGGLVQPGGSLR		P01766	P01766;P01777		P01777	HV305_HUMAN Ig heavy chain V-III region BRO OS=Homo sapiens PE=1 SV=1	FALSE	5.39387	20 S	20 U	611310	1.19265e+06	1.2249e+06	362542	227092	110101	325271	1.2249e+06	549382	448526	1	1	1	1	1
2884	31.421	3	628.005	1880.99			100	EVQLVESGGGLVQPGGSLR		P01766	P01766;P01777		P01777	HV305_HUMAN Ig heavy chain V-III region BRO OS=Homo sapiens PE=1 SV=1	FALSE	2.95047	5 S	5 U	251315	396470	388199	134375	157670	45263.6	108128	388199	203626	311411	0	0	1	0	0
10635	42.1075	2	932.498	1862.98			100	EVQLVESGGGLVQPGGSLR	[1] pyro-glu e	P01766	P01766;P01777		P01777	HV305_HUMAN Ig heavy chain V-III region BRO OS=Homo sapiens PE=1 SV=1	FALSE	20.3158	20 S	20 U	78263.2	152443	153838	35992.3	7572.32	14095.8	41575.4	153838	54541.3	14956	0	1	0	0	0
11059	23.0001	2	763.419	1524.82			100	LVESGGGLVQPGGSLR		P01766	P01766;P01777		P01777	HV305_HUMAN Ig heavy chain V-III region BRO OS=Homo sapiens PE=1 SV=1	FALSE	6.95092	5 S	20 U	73582.3	111450	91900.8	30274	16033.8	13252.7	30395.6	91900.8	45875.9	31668.2	0	1	0	0	0
1964	31.421	2	941.503	1880.99			100	EVQLVESGGGLVQPGGSLR		P01777	P01777;P01766		P01766	HV316_HUMAN Ig heavy chain V-III region TEI OS=Homo sapiens PE=1 SV=1	FALSE	5.39387	20 S	20 U	611310	1.19265e+06	1.2249e+06	362542	227092	110101	325271	1.2249e+06	549382	448526	1	1	1	1	1
2884	31.421	3	628.005	1880.99			100	EVQLVESGGGLVQPGGSLR		P01777	P01777;P01766		P01766	HV316_HUMAN Ig heavy chain V-III region TEI OS=Homo sapiens PE=1 SV=1	FALSE	2.95047	5 S	5 U	251315	396470	388199	134375	157670	45263.6	108128	388199	203626	311411	0	0	1	0	0
10635	42.1075	2	932.498	1862.98			100	EVQLVESGGGLVQPGGSLR	[1] pyro-glu e	P01777	P01777;P01766		P01766	HV316_HUMAN Ig heavy chain V-III region TEI OS=Homo sapiens PE=1 SV=1	FALSE	20.3158	20 S	20 U	78263.2	152443	153838	35992.3	7572.32	14095.8	41575.4	153838	54541.3	14956	0	1	0	0	0
11059	23.0001	2	763.419	1524.82			100	LVESGGGLVQPGGSLR		P01777	P01777;P01766		P01766	HV316_HUMAN Ig heavy chain V-III region TEI OS=Homo sapiens PE=1 SV=1	FALSE	6.95092	5 S	20 U	73582.3	111450	91900.8	30274	16033.8	13252.7	30395.6	91900.8	45875.9	31668.2	0	1	0	0	0
1979	18.2523	2	686.847	1371.68			100	VEQATQAIPMER		P51693	P51693			APLP1_HUMAN Amyloid-like protein 1 OS=Homo sapiens GN=APLP1 PE=1 SV=3	TRUE	65.7947	Neat	20 U	1.3641e+06	864745	222717	101819	20732.7	245684	235840	222717	154292	40948.8	1	0	0	0	0
4476	46.7083	3	656.676	1967.01			100	AALEGFLAALQADPPQAER		P51693	P51693			APLP1_HUMAN Amyloid-like protein 1 OS=Homo sapiens GN=APLP1 PE=1 SV=3	TRUE	16.2305	Neat	20 U	498176	450375	166401	126909	30693.8	89725	122830	166401	192313	60622.8	0	1	1	1	0
9729	46.7193	2	984.511	1967.01			100	AALEGFLAALQADPPQAER		P51693	P51693			APLP1_HUMAN Amyloid-like protein 1 OS=Homo sapiens GN=APLP1 PE=1 SV=3	TRUE	32.5184	5 S	20 U	270223	279667	112756	75613.1	8600.25	48669.1	76273	112756	114581	16986.2	0	0	1	0	0
8340	12.9317	4	502.75	2006.97			100	HYQHVAAVDPEKAQQMR		P51693	P51693			APLP1_HUMAN Amyloid-like protein 1 OS=Homo sapiens GN=APLP1 PE=1 SV=3	TRUE	2780.2	Neat	20 U	201699	65123.4	10091.9	1183.25	72.5484	36327.4	17761	10091.9	1793.06	143.289	1	1	1	0	0
19936	12.9317	3	669.998	2006.97			100	HYQHVAAVDPEKAQQMR		P51693	P51693			APLP1_HUMAN Amyloid-like protein 1 OS=Homo sapiens GN=APLP1 PE=1 SV=3	TRUE	5621.65	Neat	20 U	82340.1	27433	3858.25	427.809	14.647	14830	7481.76	3858.25	648.284	28.929	1	1	0	0	0
8688	19.1056	3	545.958	1634.85			96.3415	FQVHTHLQVIEER		P51693	P51693			APLP1_HUMAN Amyloid-like protein 1 OS=Homo sapiens GN=APLP1 PE=1 SV=3	TRUE	20.4667	Neat	20 U	128421	74707.1	35737.1	31002.2	6274.63	23129.6	20374.7	35737.1	46979.4	12392.9	0	0	0	1	0
11828	45.9298	2	1016.99	2031.97			100	CLPGEFVSEALLVPEGCR		P51693	P51693			APLP1_HUMAN Amyloid-like protein 1 OS=Homo sapiens GN=APLP1 PE=1 SV=3	TRUE	12.767	5 S	20 U	267096	307344	109162	47836.5	24073.2	48106	83821.3	109162	72489.5	47546.6	1	1	1	0	0
2021	34.9554	3	542.942	1625.8			97.561	EELVYELNPLDHR		P0C0L4	P0C0L4;P0C0L5		P0C0L5	CO4A_HUMAN Complement C4-A OS=Homo sapiens GN=C4A PE=1 SV=1	FALSE	5.74559	5 S	20 U	392466	523068	391587	154801	91038.3	70686	142655	391587	234579	179808	1	1	0	0	0
8076	34.9293	2	813.909	1625.8			100	EELVYELNPLDHR		P0C0L4	P0C0L4;P0C0L5		P0C0L5	CO4A_HUMAN Complement C4-A OS=Homo sapiens GN=C4A PE=1 SV=1	FALSE	4.14943	5 S	20 U	96351.7	135069	124004	57334	32551.2	17353.6	36837.1	124004	86881.6	64291.3	0	0	1	0	0
2923	45.2974	3	544.331	1629.97			100	HLVPGAPFLLQALVR		P0C0L4	P0C0L4;P0C0L5		P0C0L5	CO4A_HUMAN Complement C4-A OS=Homo sapiens GN=C4A PE=1 SV=1	FALSE	10.8994	5 S	20 U	550800	578996	546358	216116	53122	99203	157909	546358	327494	104920	1	0	1	1	0
3077	36.9242	2	872.392	1742.77			93.9024	EPFLSCCQFAESLR		P0C0L4	P0C0L4;P0C0L5		P0C0L5	CO4A_HUMAN Complement C4-A OS=Homo sapiens GN=C4A PE=1 SV=1	FALSE	9.18617	5 S	20 U	806224	965732	728456	351400	105129	145207	263382	728456	532497	207638	0	1	0	0	0
3136	27.3814	2	955.443	1908.87			100	LLATLCSAEVCQCAEGK		P0C0L4	P0C0L4;P0C0L5		P0C0L5	CO4A_HUMAN Complement C4-A OS=Homo sapiens GN=C4A PE=1 SV=1	FALSE	17.4601	Neat	20 U	1.14119e+06	819560	524582	188928	65360.1	205537	223517	524582	286293	129092	1	1	0	0	0
4543	27.3814	3	637.298	1908.87			100	LLATLCSAEVCQCAEGK		P0C0L4	P0C0L4;P0C0L5		P0C0L5	CO4A_HUMAN Complement C4-A OS=Homo sapiens GN=C4A PE=1 SV=1	FALSE	19.7628	Neat	20 U	391350	248789	166286	57589.6	19802.4	70484.9	67851.9	166286	87268.9	39111.3	1	0	0	1	1
3797	27.8917	3	662.005	1982.99			100	GHLFLQTDQPIYNPGQR		P0C0L4	P0C0L4;P0C0L5		P0C0L5	CO4A_HUMAN Complement C4-A OS=Homo sapiens GN=C4A PE=1 SV=1	FALSE	5.28125	5 S	20 U	418533	428083	259535	143635	81057.1	75380.8	116750	259535	217658	160095	2	1	1	1	1
4319	39.3747	3	674.996	2021.97			100	AVGSGATFSHYYYMILSR		P0C0L4	P0C0L4;P0C0L5		P0C0L5	CO4A_HUMAN Complement C4-A OS=Homo sapiens GN=C4A PE=1 SV=1	FALSE	8.59133	Neat	20 U	318972	264714	221235	128415	37127.2	57449.2	72194.9	221235	194594	73329.4	1	1	0	1	0
9481	39.2538	3	675.016	2022.03			100	AVGSGATFSHYYYMILSR		P0C0L4	P0C0L4;P0C0L5		P0C0L5	CO4A_HUMAN Complement C4-A OS=Homo sapiens GN=C4A PE=1 SV=1	FALSE	1.7506	5 U	Neat	60015.5	80873.5	71361.9	105063	80949.9	10809.2	22056.5	71361.9	159208	159883	1	1	0	1	0
5215	23.1276	3	442.226	1323.66			100	KADGSYAAWLSR		P0C0L4	P0C0L4;P0C0L5		P0C0L5	CO4A_HUMAN Complement C4-A OS=Homo sapiens GN=C4A PE=1 SV=1	FALSE	453.621	Neat	20 U	172483	125970	49742.5	23829.7	380.236	31065.4	34355.5	49742.5	36110.5	750.998	0	0	1	0	0
5963	45.0387	3	758.336	2271.99			98.7805	AACAQLNDFLQEYGTQGCQV		P0C0L4	P0C0L4;P0C0L5		P0C0L5	CO4A_HUMAN Complement C4-A OS=Homo sapiens GN=C4A PE=1 SV=1	FALSE	20.8018	5 S	20 U	223599	392568	230911	75108.4	18871.9	40271.7	107064	230911	113816	37273.5	0	0	1	0	0
10916	45.0387	2	1137	2271.99			100	AACAQLNDFLQEYGTQGCQV		P0C0L4	P0C0L4;P0C0L5		P0C0L5	CO4A_HUMAN Complement C4-A OS=Homo sapiens GN=C4A PE=1 SV=1	FALSE	38.1687	5 S	20 U	162397	347692	183957	61338.2	9109.35	29248.9	94825.5	183957	92949.4	17991.7	1	1	0	0	0
6786	27.3101	4	536.77	2143.05			98.7805	MRPSTDTITVMVENSHGLR		P0C0L4	P0C0L4;P0C0L5		P0C0L5	CO4A_HUMAN Complement C4-A OS=Homo sapiens GN=C4A PE=1 SV=1	FALSE	32.9228	Neat	20 U	279021	193902	93198.6	44553.4	8475.01	50253.7	52882.5	93198.6	67514.4	16738.9	1	0	0	0	0
9202	27.3588	3	715.356	2143.05			100	MRPSTDTITVMVENSHGLR		P0C0L4	P0C0L4;P0C0L5		P0C0L5	CO4A_HUMAN Complement C4-A OS=Homo sapiens GN=C4A PE=1 SV=1	FALSE	30.6304	Neat	20 U	277458	199977	107428	49216.5	9058.25	49972.1	54539.4	107428	74580.7	17890.8	1	1	1	1	0
7388	21.1772	2	806.946	1611.88			100	YIYGKPVQGVAYVR		P0C0L4	P0C0L4;P0C0L5		P0C0L5	CO4A_HUMAN Complement C4-A OS=Homo sapiens GN=C4A PE=1 SV=1	FALSE	19.4074	5 S	20 U	165136	175595	124122	54618.4	9047.88	29742.1	47889.9	124122	82766.5	17870.3	0	0	0	1	0
8270	23.988	3	645.994	1934.96			98.4252	YLDKTEQWSTLPPETK		P0C0L4	P0C0L4;P0C0L5		P0C0L5	CO4A_HUMAN Complement C4-A OS=Homo sapiens GN=C4A PE=1 SV=1	FALSE	52.4974	Neat	20 U	919742	746347	350868	96786.6	17519.8	165652	203550	350868	146666	34603	2	2	0	0	0
8503	38.0543	2	718.866	1435.72			100	GLEEELQFSLGSK		P0C0L4	P0C0L4;P0C0L5		P0C0L5	CO4A_HUMAN Complement C4-A OS=Homo sapiens GN=C4A PE=1 SV=1	FALSE	3.0179	20 S	20 U	67362.2	90598.9	106371	60923.2	35246.7	12132.4	24708.9	106371	92320.5	69615.1	0	1	0	0	0
10436	29.1455	3	764.056	2289.15			100	EGAIHREELVYELNPLDHR		P0C0L4	P0C0L4;P0C0L5		P0C0L5	CO4A_HUMAN Complement C4-A OS=Homo sapiens GN=C4A PE=1 SV=1	FALSE	1042.82	Neat	20 U	219966	135222	78480.2	23665.1	210.935	39617.5	36878.9	78480.2	35861.1	416.614	1	0	0	0	0
10610	25.9889	3	412.904	1235.69			98.7805	KYVLPNFEVK		P0C0L4	P0C0L4;P0C0L5		P0C0L5	CO4A_HUMAN Complement C4-A OS=Homo sapiens GN=C4A PE=1 SV=1	FALSE	Infinity	Neat	20 U	46319.5	44428.3	23809.4	5834.14	0	8342.48	12116.9	23809.4	8840.82	0	1	0	1	0	0
13450	25.9889	2	618.852	1235.69			96.3855	KYVLPNFEVK		P0C0L4	P0C0L4;P0C0L5		P0C0L5	CO4A_HUMAN Complement C4-A OS=Homo sapiens GN=C4A PE=1 SV=1	FALSE	86.1062	Neat	20 U	53491.2	48687.7	24450.9	10176	621.224	9634.15	13278.5	24450.9	15420.3	1226.97	0	1	0	0	0
12262	39.8617	2	814.473	1626.93			100	PVAFSVVPTAAAAVSLK		P0C0L4	P0C0L4;P0C0L5		P0C0L5	CO4A_HUMAN Complement C4-A OS=Homo sapiens GN=C4A PE=1 SV=1	FALSE	3.13696	5 U	20 U	20792	28765.5	53320.9	61102.8	19478.3	3744.78	7845.18	53320.9	92592.6	38471.3	0	0	0	1	1
14383	46.6323	2	1113.06	2224.11			100	ALEILQEEDLIDEDDIPVR		P0C0L4	P0C0L4;P0C0L5		P0C0L5	CO4A_HUMAN Complement C4-A OS=Homo sapiens GN=C4A PE=1 SV=1	FALSE	11.2447	5 S	20 U	63821.4	150566	105094	51595.1	13390	11494.7	41063.7	105094	78185.1	26446.4	0	1	0	0	0
33497	52.4838	3	703.361	2107.06			100	DDPDAPLQPVTPLQLFEGR		P0C0L4	P0C0L4;P0C0L5		P0C0L5	CO4A_HUMAN Complement C4-A OS=Homo sapiens GN=C4A PE=1 SV=1	FALSE	17.9918	Neat	20 U	58152.6	39591.9	17515	9231.44	3232.17	10473.7	10797.8	17515	13989	6383.81	1	0	0	0	0
85557	52.4425	2	1054.54	2107.06			100	DDPDAPLQPVTPLQLFEGR		P0C0L4	P0C0L4;P0C0L5		P0C0L5	CO4A_HUMAN Complement C4-A OS=Homo sapiens GN=C4A PE=1 SV=1	FALSE	19.8359	Neat	20 U	40131.4	25460.9	8305.94	3579.8	2023.17	7227.95	6943.91	8305.94	5424.69	3995.93	0	1	0	0	0
2021	34.9554	3	542.942	1625.8			97.561	EELVYELNPLDHR		P0C0L5	P0C0L5;P0C0L4		P0C0L4	CO4B_HUMAN Complement C4-B OS=Homo sapiens GN=C4B PE=1 SV=1	FALSE	5.74559	5 S	20 U	392466	523068	391587	154801	91038.3	70686	142655	391587	234579	179808	1	1	0	0	0
8076	34.9293	2	813.909	1625.8			100	EELVYELNPLDHR		P0C0L5	P0C0L5;P0C0L4		P0C0L4	CO4B_HUMAN Complement C4-B OS=Homo sapiens GN=C4B PE=1 SV=1	FALSE	4.14943	5 S	20 U	96351.7	135069	124004	57334	32551.2	17353.6	36837.1	124004	86881.6	64291.3	0	0	1	0	0
2923	45.2974	3	544.331	1629.97			100	HLVPGAPFLLQALVR		P0C0L5	P0C0L5;P0C0L4		P0C0L4	CO4B_HUMAN Complement C4-B OS=Homo sapiens GN=C4B PE=1 SV=1	FALSE	10.8994	5 S	20 U	550800	578996	546358	216116	53122	99203	157909	546358	327494	104920	1	0	1	1	0
3077	36.9242	2	872.392	1742.77			93.9024	EPFLSCCQFAESLR		P0C0L5	P0C0L5;P0C0L4		P0C0L4	CO4B_HUMAN Complement C4-B OS=Homo sapiens GN=C4B PE=1 SV=1	FALSE	9.18617	5 S	20 U	806224	965732	728456	351400	105129	145207	263382	728456	532497	207638	0	1	0	0	0
3136	27.3814	2	955.443	1908.87			100	LLATLCSAEVCQCAEGK		P0C0L5	P0C0L5;P0C0L4		P0C0L4	CO4B_HUMAN Complement C4-B OS=Homo sapiens GN=C4B PE=1 SV=1	FALSE	17.4601	Neat	20 U	1.14119e+06	819560	524582	188928	65360.1	205537	223517	524582	286293	129092	1	1	0	0	0
4543	27.3814	3	637.298	1908.87			100	LLATLCSAEVCQCAEGK		P0C0L5	P0C0L5;P0C0L4		P0C0L4	CO4B_HUMAN Complement C4-B OS=Homo sapiens GN=C4B PE=1 SV=1	FALSE	19.7628	Neat	20 U	391350	248789	166286	57589.6	19802.4	70484.9	67851.9	166286	87268.9	39111.3	1	0	0	1	1
3797	27.8917	3	662.005	1982.99			100	GHLFLQTDQPIYNPGQR		P0C0L5	P0C0L5;P0C0L4		P0C0L4	CO4B_HUMAN Complement C4-B OS=Homo sapiens GN=C4B PE=1 SV=1	FALSE	5.28125	5 S	20 U	418533	428083	259535	143635	81057.1	75380.8	116750	259535	217658	160095	2	1	1	1	1
4319	39.3747	3	674.996	2021.97			100	AVGSGATFSHYYYMILSR		P0C0L5	P0C0L5;P0C0L4		P0C0L4	CO4B_HUMAN Complement C4-B OS=Homo sapiens GN=C4B PE=1 SV=1	FALSE	8.59133	Neat	20 U	318972	264714	221235	128415	37127.2	57449.2	72194.9	221235	194594	73329.4	1	1	0	1	0
9481	39.2538	3	675.016	2022.03			100	AVGSGATFSHYYYMILSR		P0C0L5	P0C0L5;P0C0L4		P0C0L4	CO4B_HUMAN Complement C4-B OS=Homo sapiens GN=C4B PE=1 SV=1	FALSE	1.7506	5 U	Neat	60015.5	80873.5	71361.9	105063	80949.9	10809.2	22056.5	71361.9	159208	159883	1	1	0	1	0
5215	23.1276	3	442.226	1323.66			100	KADGSYAAWLSR		P0C0L5	P0C0L5;P0C0L4		P0C0L4	CO4B_HUMAN Complement C4-B OS=Homo sapiens GN=C4B PE=1 SV=1	FALSE	453.621	Neat	20 U	172483	125970	49742.5	23829.7	380.236	31065.4	34355.5	49742.5	36110.5	750.998	0	0	1	0	0
5963	45.0387	3	758.336	2271.99			98.7805	AACAQLNDFLQEYGTQGCQV		P0C0L5	P0C0L5;P0C0L4		P0C0L4	CO4B_HUMAN Complement C4-B OS=Homo sapiens GN=C4B PE=1 SV=1	FALSE	20.8018	5 S	20 U	223599	392568	230911	75108.4	18871.9	40271.7	107064	230911	113816	37273.5	0	0	1	0	0
10916	45.0387	2	1137	2271.99			100	AACAQLNDFLQEYGTQGCQV		P0C0L5	P0C0L5;P0C0L4		P0C0L4	CO4B_HUMAN Complement C4-B OS=Homo sapiens GN=C4B PE=1 SV=1	FALSE	38.1687	5 S	20 U	162397	347692	183957	61338.2	9109.35	29248.9	94825.5	183957	92949.4	17991.7	1	1	0	0	0
6786	27.3101	4	536.77	2143.05			98.7805	MRPSTDTITVMVENSHGLR		P0C0L5	P0C0L5;P0C0L4		P0C0L4	CO4B_HUMAN Complement C4-B OS=Homo sapiens GN=C4B PE=1 SV=1	FALSE	32.9228	Neat	20 U	279021	193902	93198.6	44553.4	8475.01	50253.7	52882.5	93198.6	67514.4	16738.9	1	0	0	0	0
9202	27.3588	3	715.356	2143.05			100	MRPSTDTITVMVENSHGLR		P0C0L5	P0C0L5;P0C0L4		P0C0L4	CO4B_HUMAN Complement C4-B OS=Homo sapiens GN=C4B PE=1 SV=1	FALSE	30.6304	Neat	20 U	277458	199977	107428	49216.5	9058.25	49972.1	54539.4	107428	74580.7	17890.8	1	1	1	1	0
7388	21.1772	2	806.946	1611.88			100	YIYGKPVQGVAYVR		P0C0L5	P0C0L5;P0C0L4		P0C0L4	CO4B_HUMAN Complement C4-B OS=Homo sapiens GN=C4B PE=1 SV=1	FALSE	19.4074	5 S	20 U	165136	175595	124122	54618.4	9047.88	29742.1	47889.9	124122	82766.5	17870.3	0	0	0	1	0
8270	23.988	3	645.994	1934.96			98.4252	YLDKTEQWSTLPPETK		P0C0L5	P0C0L5;P0C0L4		P0C0L4	CO4B_HUMAN Complement C4-B OS=Homo sapiens GN=C4B PE=1 SV=1	FALSE	52.4974	Neat	20 U	919742	746347	350868	96786.6	17519.8	165652	203550	350868	146666	34603	2	2	0	0	0
8503	38.0543	2	718.866	1435.72			100	GLEEELQFSLGSK		P0C0L5	P0C0L5;P0C0L4		P0C0L4	CO4B_HUMAN Complement C4-B OS=Homo sapiens GN=C4B PE=1 SV=1	FALSE	3.0179	20 S	20 U	67362.2	90598.9	106371	60923.2	35246.7	12132.4	24708.9	106371	92320.5	69615.1	0	1	0	0	0
10436	29.1455	3	764.056	2289.15			100	EGAIHREELVYELNPLDHR		P0C0L5	P0C0L5;P0C0L4		P0C0L4	CO4B_HUMAN Complement C4-B OS=Homo sapiens GN=C4B PE=1 SV=1	FALSE	1042.82	Neat	20 U	219966	135222	78480.2	23665.1	210.935	39617.5	36878.9	78480.2	35861.1	416.614	1	0	0	0	0
10610	25.9889	3	412.904	1235.69			98.7805	KYVLPNFEVK		P0C0L5	P0C0L5;P0C0L4		P0C0L4	CO4B_HUMAN Complement C4-B OS=Homo sapiens GN=C4B PE=1 SV=1	FALSE	Infinity	Neat	20 U	46319.5	44428.3	23809.4	5834.14	0	8342.48	12116.9	23809.4	8840.82	0	1	0	1	0	0
13450	25.9889	2	618.852	1235.69			96.3855	KYVLPNFEVK		P0C0L5	P0C0L5;P0C0L4		P0C0L4	CO4B_HUMAN Complement C4-B OS=Homo sapiens GN=C4B PE=1 SV=1	FALSE	86.1062	Neat	20 U	53491.2	48687.7	24450.9	10176	621.224	9634.15	13278.5	24450.9	15420.3	1226.97	0	1	0	0	0
12262	39.8617	2	814.473	1626.93			100	PVAFSVVPTAAAAVSLK		P0C0L5	P0C0L5;P0C0L4		P0C0L4	CO4B_HUMAN Complement C4-B OS=Homo sapiens GN=C4B PE=1 SV=1	FALSE	3.13696	5 U	20 U	20792	28765.5	53320.9	61102.8	19478.3	3744.78	7845.18	53320.9	92592.6	38471.3	0	0	0	1	1
14383	46.6323	2	1113.06	2224.11			100	ALEILQEEDLIDEDDIPVR		P0C0L5	P0C0L5;P0C0L4		P0C0L4	CO4B_HUMAN Complement C4-B OS=Homo sapiens GN=C4B PE=1 SV=1	FALSE	11.2447	5 S	20 U	63821.4	150566	105094	51595.1	13390	11494.7	41063.7	105094	78185.1	26446.4	0	1	0	0	0
33497	52.4838	3	703.361	2107.06			100	DDPDAPLQPVTPLQLFEGR		P0C0L5	P0C0L5;P0C0L4		P0C0L4	CO4B_HUMAN Complement C4-B OS=Homo sapiens GN=C4B PE=1 SV=1	FALSE	17.9918	Neat	20 U	58152.6	39591.9	17515	9231.44	3232.17	10473.7	10797.8	17515	13989	6383.81	1	0	0	0	0
85557	52.4425	2	1054.54	2107.06			100	DDPDAPLQPVTPLQLFEGR		P0C0L5	P0C0L5;P0C0L4		P0C0L4	CO4B_HUMAN Complement C4-B OS=Homo sapiens GN=C4B PE=1 SV=1	FALSE	19.8359	Neat	20 U	40131.4	25460.9	8305.94	3579.8	2023.17	7227.95	6943.91	8305.94	5424.69	3995.93	0	1	0	0	0
2057	27.6128	3	551.265	1650.77			100	LLCQCLGFGSGHFR		P02751	P02751			FINC_HUMAN Fibronectin OS=Homo sapiens GN=FN1 PE=1 SV=4	TRUE	10.2441	5 S	20 U	473278	496901	305378	124543	48506.3	85240.7	135519	305378	188727	95804	1	0	0	0	0
17234	27.6128	2	826.394	1650.77			95.122	LLCQCLGFGSGHFR		P02751	P02751			FINC_HUMAN Fibronectin OS=Homo sapiens GN=FN1 PE=1 SV=4	TRUE	14.9703	5 S	20 U	42498.1	53555	33154.3	11915.9	3577.42	7654.2	14606	33154.3	18056.9	7065.71	0	0	0	1	0
3096	26.6318	2	772.384	1542.75			100	SYTITGLQPGTDYK		P02751	P02751			FINC_HUMAN Fibronectin OS=Homo sapiens GN=FN1 PE=1 SV=4	TRUE	33.0949	5 S	20 U	529575	582354	345689	57582.3	17596.5	95380.2	158824	345689	87257.8	34754.6	1	0	0	0	0
5723	29.51	2	896.41	1790.81			100	TYLGNALVCTCYGGSR		P02751	P02751			FINC_HUMAN Fibronectin OS=Homo sapiens GN=FN1 PE=1 SV=4	TRUE	27.0436	5 S	20 U	322187	357864	248664	66287.5	13232.9	58028.1	97599.6	248664	100449	26136	1	0	0	0	0
7673	15.9446	3	467.893	1400.66			97.5309	HYQINQQWER		P02751	P02751			FINC_HUMAN Fibronectin OS=Homo sapiens GN=FN1 PE=1 SV=4	TRUE	11.1615	5 S	20 U	47009.8	52283.3	31101.4	10005.9	4684.24	8466.79	14259.1	31101.4	15162.6	9251.78	0	0	0	1	0
8550	29.5536	2	939.899	1877.78			100	EYLGAICSCTCFGGQR		P02751	P02751			FINC_HUMAN Fibronectin OS=Homo sapiens GN=FN1 PE=1 SV=4	TRUE	23.3675	Neat	20 U	227338	224374	179483	44793.3	9728.81	40945.1	61193.1	179483	67877.9	19215.2	1	1	1	1	1
16755	29.5775	3	626.935	1877.78			94.6903	EYLGAICSCTCFGGQR		P02751	P02751			FINC_HUMAN Fibronectin OS=Homo sapiens GN=FN1 PE=1 SV=4	TRUE	268	Neat	20 U	36895.5	20954.1	31263.9	5829.65	137.67	6645.14	5714.79	31263.9	8834.01	271.909	0	0	1	0	0
12395	44.6898	3	643.019	1926.04			100	FLATTPNSLLVSWQPPR		P02751	P02751			FINC_HUMAN Fibronectin OS=Homo sapiens GN=FN1 PE=1 SV=4	TRUE	14.6142	5 S	20 U	79112.8	151366	109979	33062.7	10357.5	14248.8	41281.9	109979	50101.9	20456.9	1	1	0	0	0
19170	44.6102	2	964.025	1926.04			100	FLATTPNSLLVSWQPPR		P02751	P02751			FINC_HUMAN Fibronectin OS=Homo sapiens GN=FN1 PE=1 SV=4	TRUE	31.9032	5 S	20 U	70138.1	164669	112656	17357.8	5161.51	12632.4	44909.8	112656	26303.3	10194.4	0	1	0	0	0
12910	53.4573	2	963.528	1925.04			100	VTWAPPPSIDLTNFLVR		P02751	P02751			FINC_HUMAN Fibronectin OS=Homo sapiens GN=FN1 PE=1 SV=4	TRUE	5.31641	20 S	20 U	77192	227623	255087	94015.2	47981.1	13902.8	62079.1	255087	142467	94766.7	1	1	0	1	0
15181	53.3755	3	642.688	1925.04			100	VTWAPPPSIDLTNFLVR		P02751	P02751			FINC_HUMAN Fibronectin OS=Homo sapiens GN=FN1 PE=1 SV=4	TRUE	3.97355	20 S	20 U	34627.7	79804	92610.5	36353.4	23306.8	6236.7	21764.8	92610.5	55088.5	46032.8	0	0	1	0	1
14032	36.2973	2	866.977	1731.94			100	NLQPASEYTVSLVAIK		P02751	P02751			FINC_HUMAN Fibronectin OS=Homo sapiens GN=FN1 PE=1 SV=4	TRUE	Infinity	5 S	5 U	67370.9	84880.3	80373.7	0	0	12134	23149.2	80373.7	0	0	1	1	0	0	0
14502	35.2495	2	821.344	1640.67			100	DSMIWDCTCIGAGR		P02751	P02751			FINC_HUMAN Fibronectin OS=Homo sapiens GN=FN1 PE=1 SV=4	TRUE	13.9933	5 S	20 U	85654.6	85871.1	73576.6	16240.4	6136.58	15427	23419.5	73576.6	24610.1	12120.3	0	0	1	0	0
2069	21.2206	3	509.925	1526.75			92.9412	SIDVACHPGYALPK		P08603	P08603			CFAH_HUMAN Complement factor H OS=Homo sapiens GN=CFH PE=1 SV=4	TRUE	11.8769	5 S	20 U	440430	476003	269094	90114.4	40078.2	79324.5	129820	269094	136556	79157.8	0	1	0	0	0
5399	21.242	2	764.384	1526.75			100	SIDVACHPGYALPK		P08603	P08603			CFAH_HUMAN Complement factor H OS=Homo sapiens GN=CFH PE=1 SV=4	TRUE	11.9738	5 S	20 U	193861	248870	163396	47177.6	20784.5	34915.7	67873.9	163396	71491	41051.1	0	0	0	1	0
2451	35.0236	2	741.357	1480.7			100	CFEGFGIDGPAIAK		P08603	P08603			CFAH_HUMAN Complement factor H OS=Homo sapiens GN=CFH PE=1 SV=4	TRUE	12.7539	5 S	20 U	461765	543500	401524	112997	42614.3	83167.1	148228	401524	171231	84166.8	0	0	0	0	1
2483	28.8612	3	465.932	1394.77			100	SSNLIILEEHLK		P08603	P08603			CFAH_HUMAN Complement factor H OS=Homo sapiens GN=CFH PE=1 SV=4	TRUE	12.0586	Neat	20 U	314633	270195	194504	51932.9	26092.1	56667.7	73689.9	194504	78697	51534.2	1	0	0	0	0
3078	20.2142	2	773.344	1544.67			98.7805	WSSPPQCEGLPCK		P08603	P08603			CFAH_HUMAN Complement factor H OS=Homo sapiens GN=CFH PE=1 SV=4	TRUE	12.9193	5 S	20 U	688649	844312	544137	154749	65352.9	124031	230268	544137	234500	129077	0	0	0	1	0
3083	20.1924	2	827.874	1653.73			100	AGEQVTYTCATYYK		P08603	P08603			CFAH_HUMAN Complement factor H OS=Homo sapiens GN=CFH PE=1 SV=4	TRUE	15.2188	5 S	20 U	421539	439933	294973	79217.7	28907.2	75922.2	119982	294973	120043	57094.1	1	0	0	0	0
3194	35.939	3	776.06	2325.16			100	SITCIHGVWTQLPQCVAIDK		P08603	P08603			CFAH_HUMAN Complement factor H OS=Homo sapiens GN=CFH PE=1 SV=4	TRUE	27.5504	5 S	20 U	687460	740966	635408	152989	26895	123816	202082	635408	231833	53119.8	1	1	1	1	0
3740	21.2632	3	731.356	2191.05			100	IVSSAMEPDREYHFGQAVR		P08603	P08603			CFAH_HUMAN Complement factor H OS=Homo sapiens GN=CFH PE=1 SV=4	TRUE	40.1775	Neat	20 U	489239	488826	337367	100049	12177	88115.5	133317	337367	151610	24050.5	1	1	1	1	0
4701	24.6905	3	681.267	2040.78			100	IEGDEEMHCSDDGFWSK		P08603	P08603			CFAH_HUMAN Complement factor H OS=Homo sapiens GN=CFH PE=1 SV=4	TRUE	10.6556	5 S	20 U	264640	341824	255801	62491.7	32079.4	47663.6	93225.1	255801	94697.3	63359.4	1	1	0	1	0
5441	41.4925	2	1075.97	2149.93			100	ECDTDGWTNDIPICEVVK		P08603	P08603			CFAH_HUMAN Complement factor H OS=Homo sapiens GN=CFH PE=1 SV=4	TRUE	13.3477	5 S	20 U	483269	508930	419009	75253.6	38128.7	87040.2	138800	419009	114036	75307.4	0	1	1	0	0
5485	21.8122	3	470.944	1409.81			100	KGEWVALNPLRK		P08603	P08603			CFAH_HUMAN Complement factor H OS=Homo sapiens GN=CFH PE=1 SV=4	TRUE	Infinity	5 S	20 U	275308	278392	120866	61.7743	0	49584.9	75925.3	120866	93.6102	0	1	0	0	0	0
6611	43.4918	3	804.718	2411.13			100	VSVLCQENYLIQEGEEITCK		P08603	P08603			CFAH_HUMAN Complement factor H OS=Homo sapiens GN=CFH PE=1 SV=4	TRUE	5.22073	5 S	20 U	164929	324292	260284	103100	62116.3	29705	88443.7	260284	156233	122685	1	1	1	0	0
18303	43.468	2	1206.57	2411.13			100	VSVLCQENYLIQEGEEITCK		P08603	P08603			CFAH_HUMAN Complement factor H OS=Homo sapiens GN=CFH PE=1 SV=4	TRUE	113.849	20 S	20 U	29814.7	98010.4	103926	52390.1	912.839	5369.83	26730.2	103926	79389.8	1802.93	0	0	1	0	0
7684	26.3449	2	968.436	1934.86			100	AQTTVTCMENGWSPTPR		P08603	P08603			CFAH_HUMAN Complement factor H OS=Homo sapiens GN=CFH PE=1 SV=4	TRUE	Infinity	5 S	5 U	218321	296180	194716	0	0	39321.2	80776.5	194716	0	0	1	1	1	0	0
8200	43.5117	2	1004.97	2007.93			100	TDCLSLPSFENAIPMGEK		P08603	P08603			CFAH_HUMAN Complement factor H OS=Homo sapiens GN=CFH PE=1 SV=4	TRUE	9.64367	20 S	20 U	210239	378581	446540	128345	46303.9	37865.6	103250	446540	194490	91454.2	1	1	1	1	1
9337	33.1439	2	479.226	956.437			95.3488	NDFTWFK		P08603	P08603			CFAH_HUMAN Complement factor H OS=Homo sapiens GN=CFH PE=1 SV=4	TRUE	3.75422	5 S	5 U	11923.5	35508.6	25777.5	9458.31	13024.3	2147.5	9684.2	25777.5	14332.7	25724.1	0	0	1	0	0
9736	38.1026	3	713.014	2136.02			100	TDCLSLPSFENAIPMGEKK		P08603	P08603			CFAH_HUMAN Complement factor H OS=Homo sapiens GN=CFH PE=1 SV=4	TRUE	219.217	Neat	20 U	223516	209589	119712	20647.2	1019.61	40256.7	57160.8	119712	31287.9	2013.81	1	1	0	0	0
10666	39.8617	2	1082.01	2162.01			100	AVYTCNEGYQLLGEINYR		P08603	P08603			CFAH_HUMAN Complement factor H OS=Homo sapiens GN=CFH PE=1 SV=4	TRUE	8.5355	5 S	20 U	97597.3	169271	153549	50955.4	19831.4	17578	46165	153549	77215.8	39168.7	0	1	1	0	1
10862	21.5044	3	726.657	2176.95			95.122	GDAVCTESGWRPLPSCEEK		P08603	P08603			CFAH_HUMAN Complement factor H OS=Homo sapiens GN=CFH PE=1 SV=4	TRUE	9.45701	5 S	20 U	108789	154738	76480.7	34836.2	16362.3	19593.6	42201.5	76480.7	52789.3	32316.9	1	1	0	0	0
12527	23.0668	3	610.611	1828.81			100	TTCWDGKLEYPTCAK		P08603	P08603;Q03591		Q03591	CFAH_HUMAN Complement factor H OS=Homo sapiens GN=CFH PE=1 SV=4	FALSE	27.7315	Neat	20 U	182197	128306	59719.7	10896	6570.02	32814.9	34992.7	59719.7	16511.3	12976.3	0	1	0	0	0
21723	35.939	2	1029.44	2056.87			100	CYFPYLENGYNQNYGR		P08603	P08603;Q02985		Q02985	CFAH_HUMAN Complement factor H OS=Homo sapiens GN=CFH PE=1 SV=4	FALSE	Infinity	5 S	20 U	72755.1	82097.1	61580.6	39659.4	0	13103.7	22390.2	61580.6	60098.2	0	1	1	1	0	0
2071	28.6884	3	753.031	2256.07			100	LIDQYGTHYLQSGSLGGEYR		P10643	P10643			CO7_HUMAN Complement component C7 OS=Homo sapiens GN=C7 PE=1 SV=2	FALSE	12.971	Neat	5 U	4.17288e+06	2.13663e+06	1.60013e+06	321708	327032	751565	582719	1.60013e+06	487504	645916	0	1	0	0	1
11825	33.4204	3	605.296	1812.87			100	ELSHLPSLYDYSAYR		P10643	P10643			CO7_HUMAN Complement component C7 OS=Homo sapiens GN=C7 PE=1 SV=2	TRUE	5.62495	20 S	20 U	53003.3	77370.1	77934.9	32018.4	13855.2	9546.28	21101	77934.9	48519.4	27365.2	1	1	1	1	0
14306	40.5935	2	903.474	1804.93			100	YSAWAESVTNLPQVIK		P10643	P10643			CO7_HUMAN Complement component C7 OS=Homo sapiens GN=C7 PE=1 SV=2	TRUE	1672.74	Neat	20 U	130442	115499	100138	25013.8	77.9814	23493.6	31499.8	100138	37904.9	154.02	1	1	1	0	0
2121	27.3814	3	652.025	1953.05			97.6471	VAPDEHPILLTEAPLNPK		Q562R1	Q562R1			ACTBL_HUMAN Beta-actin-like protein 2 OS=Homo sapiens GN=ACTBL2 PE=1 SV=2	TRUE	6.36809	5 U	20 S	196417	175529	92996.6	592210	570453	35376	47871.7	92996.6	897411	1.12669e+06	1	0	0	1	1
7347	36.6037	2	895.948	1789.88			100	SYELPDGQVITIGNER		Q562R1	Q562R1;A5A3E0;P60709;P62736;P63261;P63267;P68032;P68133;Q6S8J3;Q9BYX7		A5A3E0;P60709;P62736;P63261;P63267;P68032;P68133;Q6S8J3;Q9BYX7	ACTBL_HUMAN Beta-actin-like protein 2 OS=Homo sapiens GN=ACTBL2 PE=1 SV=2	FALSE	8.23626	5 U	20 S	78341.3	52777.6	35516.2	292521	251829	14109.8	14393.9	35516.2	443274	497384	0	0	0	0	1
2138	34.8591	3	638.672	1912.99			100	TCPKPDDLPFSTVVPLK		P02749	P02749			APOH_HUMAN Beta-2-glycoprotein 1 OS=Homo sapiens GN=APOH PE=1 SV=3	TRUE	9.56461	5 S	20 U	853104	1.11675e+06	582424	283647	116758	153650	304568	582424	429827	230607	0	0	0	1	0
15114	34.8591	2	957.505	1913			100	TCPKPDDLPFSTVVPLK		P02749	P02749			APOH_HUMAN Beta-2-glycoprotein 1 OS=Homo sapiens GN=APOH PE=1 SV=3	TRUE	13.568	5 S	20 U	110993	181042	119361	40801.4	13343.3	19990.6	49375.3	119361	61828.8	26354.1	1	0	1	1	0
2145	27.242	3	795.034	2382.08			100	TFYEPGEEITYSCKPGYVSR		P02749	P02749			APOH_HUMAN Beta-2-glycoprotein 1 OS=Homo sapiens GN=APOH PE=1 SV=3	TRUE	20.3852	5 S	20 U	1.18803e+06	1.3544e+06	757713	272616	66440.1	213972	369382	757713	413111	131225	1	1	1	1	1
6529	25.0094	3	738.672	2212.99			97.5309	KCSYTEDAQCIDGTIEVPK		P02749	P02749			APOH_HUMAN Beta-2-glycoprotein 1 OS=Homo sapiens GN=APOH PE=1 SV=3	TRUE	37.8095	Neat	20 U	446007	382625	303007	58336.5	11796.2	80329.1	104353	303007	88400.7	23298.4	1	0	0	0	0
9260	37.4617	3	501.597	1501.77			96.4706	VCPFAGILENGAVR		P02749	P02749			APOH_HUMAN Beta-2-glycoprotein 1 OS=Homo sapiens GN=APOH PE=1 SV=3	TRUE	Infinity	5 S	5 U	74057.7	103218	50358.3	0	0	13338.3	28150.5	50358.3	0	0	0	1	0	0	0
10222	53.1672	2	886.992	1771.97			100	FICPLTGLWPINTLK		P02749	P02749			APOH_HUMAN Beta-2-glycoprotein 1 OS=Homo sapiens GN=APOH PE=1 SV=3	TRUE	4.31298	5 S	20 U	177041	470247	372655	161134	109031	31886.4	128250	372655	244176	215344	1	2	1	2	1
52745	53.1146	3	591.664	1771.97			100	FICPLTGLWPINTLK		P02749	P02749			APOH_HUMAN Beta-2-glycoprotein 1 OS=Homo sapiens GN=APOH PE=1 SV=3	TRUE	2.59188	5 S	Neat	7875.95	20413.5	16446.4	8645.62	8866.17	1418.51	5567.34	16446.4	13101.2	17511.4	0	1	0	0	0
10675	30.0283	2	1043.46	2084.9			100	CSYTEDAQCIDGTIEVPK		P02749	P02749			APOH_HUMAN Beta-2-glycoprotein 1 OS=Homo sapiens GN=APOH PE=1 SV=3	TRUE	12.4636	5 S	20 U	195792	216613	188972	26496.5	17379.7	35263.5	59076.5	188972	40151.7	34326.3	0	1	0	0	0
2440	38.8385	2	886.429	1770.84			98.2609	YAASSYLSLTPEQWR		P15814	P15814			IGLL1_HUMAN Immunoglobulin lambda-like polypeptide 1 OS=Homo sapiens GN=IGLL1 PE=1 SV=1	TRUE	6.43568	20 S	20 U	467433	828614	1.13585e+06	386147	176492	84188.1	225986	1.13585e+06	585152	348587	0	0	1	0	0
7618	39.63	2	886.429	1770.84			97.561	YAASSYLSLTPEQWR		P15814	P15814			IGLL1_HUMAN Immunoglobulin lambda-like polypeptide 1 OS=Homo sapiens GN=IGLL1 PE=1 SV=1	TRUE	3.93163	20 S	20 U	94127.9	180088	205906	103656	52371.6	16953.1	49115	205906	157075	103438	1	0	0	1	0
2461	44.8617	2	745.902	1489.79			100	ADFLEQPVLGFVR		P02730	P02730			B3AT_HUMAN Band 3 anion transport protein OS=Homo sapiens GN=SLC4A1 PE=1 SV=3	TRUE	202.941	5 U	Neat	3141.02	8525.58	3951.53	637441	532071	565.72	2325.17	3951.53	965952	1.05088e+06	0	0	0	1	0
20831	44.8379	3	497.604	1489.79			100	ADFLEQPVLGFVR		P02730	P02730			B3AT_HUMAN Band 3 anion transport protein OS=Homo sapiens GN=SLC4A1 PE=1 SV=3	TRUE	Infinity	20 U	Neat	0	0	0	12832	13018.2	0	0	0	19445.1	25712	0	0	0	0	1
2969	21.4411	4	511.284	2041.11			100	HSHAGELEALGGVKPAVLTR		P02730	P02730			B3AT_HUMAN Band 3 anion transport protein OS=Homo sapiens GN=SLC4A1 PE=1 SV=3	TRUE	Infinity	5 U	5 S	609.364	0	153.533	295519	221718	109.751	0	153.533	447818	437912	0	0	0	1	1
7814	21.462	3	681.376	2041.1			100	HSHAGELEALGGVKPAVLTR		P02730	P02730			B3AT_HUMAN Band 3 anion transport protein OS=Homo sapiens GN=SLC4A1 PE=1 SV=3	TRUE	Infinity	5 U	Neat	0	37.2061	858.576	136844	104591	0	10.1472	858.576	207368	206577	0	0	0	1	1
17531	21.462	5	409.228	2041.1			98.7805	HSHAGELEALGGVKPAVLTR		P02730	P02730			B3AT_HUMAN Band 3 anion transport protein OS=Homo sapiens GN=SLC4A1 PE=1 SV=3	TRUE	Infinity	5 U	5 S	441.537	0	357.672	16711	13244.6	79.5239	0	357.672	25323.2	26159.2	0	0	0	0	1
3024	50.8157	3	762.747	2285.22			100	FLFVLLGPEAPHIDYTQLGR		P02730	P02730			B3AT_HUMAN Band 3 anion transport protein OS=Homo sapiens GN=SLC4A1 PE=1 SV=3	TRUE	319.301	20 U	Neat	2091.2	4552.32	6017.11	648865	667723	376.64	1241.55	6017.11	983263	1.31881e+06	0	0	0	2	2
3748	30.4265	3	383.229	1146.66			91.3462	GWVIHPLGLR		P02730	P02730			B3AT_HUMAN Band 3 anion transport protein OS=Homo sapiens GN=SLC4A1 PE=1 SV=3	TRUE	Infinity	5 U	Neat	0	0	0	83434.6	79435	0	0	0	126433	156891	0	0	0	0	1
12566	43.2488	3	626.35	1876.03			100	LQEAAELEAVELPVPIR		P02730	P02730			B3AT_HUMAN Band 3 anion transport protein OS=Homo sapiens GN=SLC4A1 PE=1 SV=3	TRUE	206437	5 U	5 S	468.007	0.286985	2.28885	59244.4	47685.2	84.2914	0.0782689	2.28885	89776.5	94182.3	0	0	0	1	0
13809	16.4401	3	524.942	1571.81			94	HSHAGELEALGGVKPA		P02730	P02730			B3AT_HUMAN Band 3 anion transport protein OS=Homo sapiens GN=SLC4A1 PE=1 SV=3	TRUE	4.65392	20 U	20 S	10402.5	9753.94	4640.24	17977.7	21595.3	1873.56	2660.17	4640.24	27242.6	42652.5	0	0	0	0	1
2487	39.1874	3	708.364	2122.07			100	VFQYIDLHQDEFVQTLK		Q96KN2	Q96KN2			CNDP1_HUMAN Beta-Ala-His dipeptidase OS=Homo sapiens GN=CNDP1 PE=1 SV=4	TRUE	14.5632	Neat	20 U	736825	486414	257220	173773	50594.9	132707	132659	257220	263329	99929.2	1	1	1	1	1
3507	31.5831	3	703.026	2106.06			97.561	SVVLIPLGAVDDGEHSQNEK		Q96KN2	Q96KN2			CNDP1_HUMAN Beta-Ala-His dipeptidase OS=Homo sapiens GN=CNDP1 PE=1 SV=4	TRUE	31.8992	Neat	20 U	1.08285e+06	685026	276109	127716	33946.1	195030	186826	276109	193536	67046.4	1	1	0	0	0
5532	26.1651	3	420.219	1257.63			98.3607	AIHLDLEEYR		Q96KN2	Q96KN2			CNDP1_HUMAN Beta-Ala-His dipeptidase OS=Homo sapiens GN=CNDP1 PE=1 SV=4	TRUE	Infinity	Neat	20 U	110956	86765.9	44085.2	6308.93	0	19984	23663.5	44085.2	9560.29	0	0	1	0	1	0
6936	36.5786	3	673.333	2016.98			100	YPSLSIHGIEGAFDEPGTK		Q96KN2	Q96KN2			CNDP1_HUMAN Beta-Ala-His dipeptidase OS=Homo sapiens GN=CNDP1 PE=1 SV=4	TRUE	10.357	Neat	20 U	826451	568169	326608	199438	79796.7	148850	154956	326608	302220	157605	1	1	1	0	1
10601	49.8938	3	696.372	2086.09			100	GATDNKGPVLAWINAVSAFR		Q96KN2	Q96KN2			CNDP1_HUMAN Beta-Ala-His dipeptidase OS=Homo sapiens GN=CNDP1 PE=1 SV=4	TRUE	35.0904	Neat	20 U	357505	331294	144600	70636.7	10188.1	64389.3	90353.1	144600	107040	20122.4	2	2	1	0	0
2496	33.6941	3	598.942	1793.8			93.5484	TGTTGQSGAESGTTEPSAR		Q7Z5P9	Q7Z5P9			MUC19_HUMAN Mucin-19 OS=Homo sapiens GN=MUC19 PE=1 SV=2	TRUE	2.7075	5 S	5 U	355519	387673	233188	143185	347414	64031.5	105729	233188	216976	686171	0	0	0	1	0
2500	45.2069	3	730.36	2188.06			100	GPLLVQDVVFTDEMAHFDR		P04040	P04040			CATA_HUMAN Catalase OS=Homo sapiens GN=CAT PE=1 SV=3	TRUE	118.941	20 U	Neat	5839.33	18815.4	34626.1	601589	694535	1051.71	5131.49	34626.1	911623	1.37176e+06	0	0	0	1	1
2605	30.2024	3	604.977	1811.91			100	LGPNYLHIPVNCPYR		P04040	P04040			CATA_HUMAN Catalase OS=Homo sapiens GN=CAT PE=1 SV=3	TRUE	177.899	5 U	5 S	3806.32	3568.05	7497.76	634755	385091	685.546	973.109	7497.76	961881	760587	0	0	0	0	1
15586	30.2024	2	906.962	1811.91			100	LGPNYLHIPVNCPYR		P04040	P04040			CATA_HUMAN Catalase OS=Homo sapiens GN=CAT PE=1 SV=3	TRUE	8013.46	5 U	Neat	12.03	13.9395	133.354	96402	41208.6	2.16669	3.8017	133.354	146084	81390.5	0	0	0	1	1
5007	18.5159	3	570.3	1707.88			100	NAIHTFVQSGSHLAAR		P04040	P04040			CATA_HUMAN Catalase OS=Homo sapiens GN=CAT PE=1 SV=3	TRUE	390.242	5 U	20 S	2786.07	2781.74	415.559	162168	145383	501.79	758.659	415.559	245743	287144	0	0	0	1	1
5636	30.9922	3	728.694	2183.06			97.5309	NFTEVHPDYGSHIQALLDK		P04040	P04040			CATA_HUMAN Catalase OS=Homo sapiens GN=CAT PE=1 SV=3	TRUE	55.0442	20 U	5 S	9873.12	4649.16	12586.1	96317.4	255909	1778.22	1267.96	12586.1	145955	505442	0	0	0	0	1
11315	32.6775	2	856.922	1711.83			100	GAGAFGYFEVTHDITK		P04040	P04040			CATA_HUMAN Catalase OS=Homo sapiens GN=CAT PE=1 SV=3	TRUE	9.34013	20 U	20 S	51493.1	38025.6	7609.34	61931.1	71072.2	9274.28	10370.7	7609.34	93847.8	140374	0	0	0	0	1
2528	28.3333	2	656.304	1310.59			94.2529	GCSFLPDPYQK		P07602	P07602			SAP_HUMAN Proactivator polypeptide OS=Homo sapiens GN=PSAP PE=1 SV=2	TRUE	34.9781	Neat	20 U	993970	739963	221279	132308	28416.9	179021	201809	221279	200494	56125.7	0	0	0	1	0
33078	36.057	3	521.655	1561.94			91.3462	NVIPALELVEPIKK		P07602	P07602			SAP_HUMAN Proactivator polypeptide OS=Homo sapiens GN=PSAP PE=1 SV=2	TRUE	Infinity	Neat	5 U	26952.2	19901.4	6854.86	0	0	4854.28	5427.69	6854.86	0	0	0	1	0	0	0
2539	21.9101	2	858.928	1715.84			100	DALSSVQESQVAQQAR		P02656	P02656			APOC3_HUMAN Apolipoprotein C-III OS=Homo sapiens GN=APOC3 PE=1 SV=1	TRUE	8.535	5 S	20 U	346902	1.0026e+06	868602	167576	117469	62479.5	273438	868602	253937	232012	1	1	0	1	0
3912	50.699	2	953.932	1905.85			100	SEAEDASLLSFMQGYMK		P02656	P02656			APOC3_HUMAN Apolipoprotein C-III OS=Homo sapiens GN=APOC3 PE=1 SV=1	TRUE	10.588	20 S	20 U	88549.6	508944	797908	164330	75360	15948.4	138803	797908	249018	148842	0	0	1	0	1
13591	50.699	3	636.29	1905.85			100	SEAEDASLLSFMQGYMK		P02656	P02656			APOC3_HUMAN Apolipoprotein C-III OS=Homo sapiens GN=APOC3 PE=1 SV=1	TRUE	8.17606	20 S	Neat	7961.61	39213	65094.6	16212.8	8803.64	1433.94	10694.5	65094.6	24568.1	17387.9	0	0	1	0	0
2602	34.2037	3	447.25	1338.73			95.3488	ASGGKLIFYDLR		Q15046	Q15046			SYK_HUMAN Lysine--tRNA ligase OS=Homo sapiens GN=KARS PE=1 SV=3	TRUE	7.70787	20 S	5 U	597127	525920	615979	79915.6	122768	107547	143433	615979	121101	242477	1	0	1	0	0
2663	33.4921	3	628.673	1883			100	EIVLTQSPGTLSLSPGER		P01620	P01620;P01622;P01623;P04206		P01622;P01623;P04206	KV302_HUMAN Ig kappa chain V-III region SIE OS=Homo sapiens PE=1 SV=1	FALSE	7.34403	5 S	20 U	245617	388069	345253	111683	52841.4	44237.4	105837	345253	169240	104366	1	1	1	0	0
5368	31.2359	2	816.896	1631.78			100	FSGSGSGTDFTLTISR		P01620	P01620;P01622;P01623;P04206;P18135;P18136		P01622;P01623;P04206;P18135;P18136	KV302_HUMAN Ig kappa chain V-III region SIE OS=Homo sapiens PE=1 SV=1	FALSE	2.42345	20 S	Neat	99621.3	186249	241427	183167	115373	17942.5	50795.2	241427	277564	227871	0	1	0	1	1
2663	33.4921	3	628.673	1883			100	EIVLTQSPGTLSLSPGER		P01622	P01622;P01620;P01623;P04206		P01620;P01623;P04206	KV304_HUMAN Ig kappa chain V-III region Ti OS=Homo sapiens PE=1 SV=1	FALSE	7.34403	5 S	20 U	245617	388069	345253	111683	52841.4	44237.4	105837	345253	169240	104366	1	1	1	0	0
5368	31.2359	2	816.896	1631.78			100	FSGSGSGTDFTLTISR		P01622	P01622;P01620;P01623;P04206;P18135;P18136		P01620;P01623;P04206;P18135;P18136	KV304_HUMAN Ig kappa chain V-III region Ti OS=Homo sapiens PE=1 SV=1	FALSE	2.42345	20 S	Neat	99621.3	186249	241427	183167	115373	17942.5	50795.2	241427	277564	227871	0	1	0	1	1
2663	33.4921	3	628.673	1883			100	EIVLTQSPGTLSLSPGER		P01623	P01623;P01620;P01622;P04206		P01620;P01622;P04206	KV305_HUMAN Ig kappa chain V-III region WOL OS=Homo sapiens PE=1 SV=1	FALSE	7.34403	5 S	20 U	245617	388069	345253	111683	52841.4	44237.4	105837	345253	169240	104366	1	1	1	0	0
5368	31.2359	2	816.896	1631.78			100	FSGSGSGTDFTLTISR		P01623	P01623;P01620;P01622;P04206;P18135;P18136		P01620;P01622;P04206;P18135;P18136	KV305_HUMAN Ig kappa chain V-III region WOL OS=Homo sapiens PE=1 SV=1	FALSE	2.42345	20 S	Neat	99621.3	186249	241427	183167	115373	17942.5	50795.2	241427	277564	227871	0	1	0	1	1
2663	33.4921	3	628.673	1883			100	EIVLTQSPGTLSLSPGER		P04206	P04206;P01620;P01622;P01623		P01620;P01622;P01623	KV307_HUMAN Ig kappa chain V-III region GOL OS=Homo sapiens PE=1 SV=1	FALSE	7.34403	5 S	20 U	245617	388069	345253	111683	52841.4	44237.4	105837	345253	169240	104366	1	1	1	0	0
5368	31.2359	2	816.896	1631.78			100	FSGSGSGTDFTLTISR		P04206	P04206;P01620;P01622;P01623;P18135;P18136		P01620;P01622;P01623;P18135;P18136	KV307_HUMAN Ig kappa chain V-III region GOL OS=Homo sapiens PE=1 SV=1	FALSE	2.42345	20 S	Neat	99621.3	186249	241427	183167	115373	17942.5	50795.2	241427	277564	227871	0	1	0	1	1
2671	15.6254	2	750.32	1498.63			100	GSFACQCPPGYQK		Q12805	Q12805			FBLN3_HUMAN EGF-containing fibulin-like extracellular matrix protein 1 OS=Homo sapiens GN=EFEMP1 PE=1 SV=2	TRUE	454.522	Neat	20 U	959237	728239	333704	87553.2	2110.43	172765	198611	333704	132674	4168.28	0	1	1	0	0
5895	24.5619	2	858.904	1715.79			100	NPCQDPYILTPENR		Q12805	Q12805			FBLN3_HUMAN EGF-containing fibulin-like extracellular matrix protein 1 OS=Homo sapiens GN=EFEMP1 PE=1 SV=2	TRUE	36.381	Neat	20 U	612938	393344	170830	67211.4	16847.8	110394	107276	170830	101849	33275.7	1	1	1	0	0
9970	41.5173	2	686.896	1371.78			100	QTSPVSAMLVLVK		Q12805	Q12805			FBLN3_HUMAN EGF-containing fibulin-like extracellular matrix protein 1 OS=Homo sapiens GN=EFEMP1 PE=1 SV=2	TRUE	7.46117	Neat	20 U	113016	107930	52836.2	51449.5	15147.2	20355	29435.6	52836.2	77964.5	29917	0	0	1	0	0
12649	19.8564	4	634.03	2532.09			100	RGEQCVDIDECTIPPYCHQR		Q12805	Q12805			FBLN3_HUMAN EGF-containing fibulin-like extracellular matrix protein 1 OS=Homo sapiens GN=EFEMP1 PE=1 SV=2	TRUE	40.8618	Neat	20 U	305019	229922	238498	83096	7464.65	54936.1	62706.3	238498	125920	14743.3	1	0	0	0	0
2811	17.941	3	424.868	1271.58			100	SDVMYTDWKK		P19652	P19652			A1AG2_HUMAN Alpha-1-acid glycoprotein 2 OS=Homo sapiens GN=ORM2 PE=1 SV=2	TRUE	Infinity	Neat	20 U	596199	348376	131809	21140.4	0	107380	95012	131809	32035.4	0	1	0	0	0	0
3280	50.9111	3	704.996	2111.97			100	EQLGEFYEALDCLCIPR		P19652	P19652			A1AG2_HUMAN Alpha-1-acid glycoprotein 2 OS=Homo sapiens GN=ORM2 PE=1 SV=2	TRUE	4.86936	20 S	20 U	339798	732802	796373	344011	163548	61200	199856	796373	521300	323021	1	1	1	1	0
4280	50.9323	2	1056.99	2111.97			100	EQLGEFYEALDCLCIPR		P19652	P19652			A1AG2_HUMAN Alpha-1-acid glycoprotein 2 OS=Homo sapiens GN=ORM2 PE=1 SV=2	TRUE	4.82864	20 S	20 U	411639	1.00219e+06	1.00749e+06	445393	208649	74139.1	273325	1.00749e+06	674930	412098	1	1	0	2	0
7432	29.4639	3	586.288	1755.84			92.6829	NWGLSFYADKPETTK		P19652	P19652			A1AG2_HUMAN Alpha-1-acid glycoprotein 2 OS=Homo sapiens GN=ORM2 PE=1 SV=2	TRUE	2.3627	20 U	Neat	48090.2	95784.6	85125.7	49247.6	113623	8661.39	26123.2	85125.7	74627.8	224415	0	0	1	0	0
2837	56.6453	3	784.036	2349.08			100	EPCVESLVSQYFQTVTDYGK		P02652	P02652			APOA2_HUMAN Apolipoprotein A-II OS=Homo sapiens GN=APOA2 PE=1 SV=1	TRUE	23.1604	20 S	Neat	70308.3	645622	1.62837e+06	588404	601756	12663	176079	1.62837e+06	891644	1.18852e+06	1	1	2	1	1
3882	56.6606	2	1175.55	2349.08			100	EPCVESLVSQYFQTVTDYGK		P02652	P02652			APOA2_HUMAN Apolipoprotein A-II OS=Homo sapiens GN=APOA2 PE=1 SV=1	TRUE	21.9813	20 S	Neat	86722.4	762123	1.90627e+06	811140	800751	15619.3	207853	1.90627e+06	1.22917e+06	1.58155e+06	1	1	2	0	1
2926	33.0992	2	873.408	1744.8			100	GYPGVQAPEDLEWER		P05060	P05060			SCG1_HUMAN Secretogranin-1 OS=Homo sapiens GN=CHGB PE=1 SV=2	TRUE	12.4458	5 S	20 U	852703	997019	354991	254961	80108.9	153578	271915	354991	386357	158222	0	1	1	1	1
3498	19.5513	2	706.327	1410.64			100	NYLNYGEEGAPGK		P05060	P05060			SCG1_HUMAN Secretogranin-1 OS=Homo sapiens GN=CHGB PE=1 SV=2	TRUE	19.7756	Neat	20 U	507638	468204	171621	114876	25669.9	91429.3	127692	171621	174078	50700.2	0	0	0	1	0
6429	38.3726	2	808.911	1615.81			100	ELENLAAMDLELQK		P05060	P05060			SCG1_HUMAN Secretogranin-1 OS=Homo sapiens GN=CHGB PE=1 SV=2	TRUE	4.23717	5 S	20 U	189527	213531	123741	107333	50394.8	34135.2	58236	123741	162648	99534	0	0	0	1	0
9431	22.103	3	642.305	1923.89			100	ELDRNYLNYGEEGAPGK		P05060	P05060			SCG1_HUMAN Secretogranin-1 OS=Homo sapiens GN=CHGB PE=1 SV=2	TRUE	Infinity	Neat	5 U	288149	140002	16227.2	0	0	51897.7	38182.4	16227.2	0	0	1	0	0	0	0
12591	13.6886	4	526.986	2103.91			98.7805	MAHGYGEESEEERGLEPGK		P05060	P05060			SCG1_HUMAN Secretogranin-1 OS=Homo sapiens GN=CHGB PE=1 SV=2	TRUE	1208.43	Neat	20 U	150630	78601.4	19799	9174.33	124.649	27129.5	21436.8	19799	13902.4	246.193	1	0	1	1	0
16673	13.6623	3	702.312	2103.91			100	MAHGYGEESEEERGLEPGK		P05060	P05060			SCG1_HUMAN Secretogranin-1 OS=Homo sapiens GN=CHGB PE=1 SV=2	TRUE	1198.83	Neat	20 U	146843	79358.7	18249.8	8618.73	122.488	26447.4	21643.4	18249.8	13060.5	241.924	1	1	1	0	0
20481	12.9317	4	578.254	2308.99			97.5309	SQEESEEGEEDATSEVDKRR		P05060	P05060			SCG1_HUMAN Secretogranin-1 OS=Homo sapiens GN=CHGB PE=1 SV=2	TRUE	1765.23	Neat	20 U	47095.1	15072	3451.94	1264.6	26.6793	8482.15	4110.57	3451.94	1916.32	52.6939	1	0	0	0	0
48092	65.201	2	665.359	1328.7			100	CIIEVLSNALSK	[1] pyro-cmc	P05060	P05060			SCG1_HUMAN Secretogranin-1 OS=Homo sapiens GN=CHGB PE=1 SV=2	TRUE	6.63463	5 S	20 U	31408.6	42106.4	14474.1	10549.2	6346.46	5656.91	11483.6	14474.1	15985.8	12534.8	1	0	0	0	0
2970	21.0879	3	621.952	1862.84			100	FDHVITNMNNNYEPR		P02746	P02746			C1QB_HUMAN Complement C1q subcomponent subunit B OS=Homo sapiens GN=C1QB PE=1 SV=3	TRUE	17.5656	Neat	20 U	511136	494658	332677	82991.4	29098.8	92059.2	134907	332677	125762	57472.5	1	0	0	1	1
14217	21.0879	2	932.425	1862.84			100	FDHVITNMNNNYEPR		P02746	P02746			C1QB_HUMAN Complement C1q subcomponent subunit B OS=Homo sapiens GN=C1QB PE=1 SV=3	TRUE	31.4804	5 S	20 U	56928.6	87462.5	80097.5	11792.3	2778.32	10253.2	23853.5	80097.5	17869.6	5487.41	0	0	1	0	0
5257	28.0095	2	796.4	1590.79			100	LEQGENVFLQATDK		P02746	P02746			C1QB_HUMAN Complement C1q subcomponent subunit B OS=Homo sapiens GN=C1QB PE=1 SV=3	TRUE	6.36849	5 S	20 U	152145	231728	225763	76901.4	36386.7	27402.5	63198.9	225763	116533	71866.8	0	1	1	0	0
3106	17.7406	2	629.346	1256.68			100	TNQVNSGGVLLR		P02747	P02747			C1QC_HUMAN Complement C1q subcomponent subunit C OS=Homo sapiens GN=C1QC PE=1 SV=3	TRUE	47.8031	5 S	20 U	344807	353052	227137	91418.3	7385.55	62102.1	96287.3	227137	138532	14587.1	0	0	0	1	0
7076	25.4998	2	964.454	1926.89			100	FNAVLTNPQGDYDTSTGK		P02747	P02747			C1QC_HUMAN Complement C1q subcomponent subunit C OS=Homo sapiens GN=C1QC PE=1 SV=3	TRUE	8.78048	Neat	20 U	351488	349109	253718	88214.6	40030.6	63305.5	95212	253718	133677	79063.8	1	1	1	0	1
22855	25.4765	3	643.305	1926.89			100	FNAVLTNPQGDYDTSTGK		P02747	P02747			C1QC_HUMAN Complement C1q subcomponent subunit C OS=Homo sapiens GN=C1QC PE=1 SV=3	TRUE	526.596	Neat	20 U	34354.5	30464.1	17076.7	3728.25	65.2389	6187.49	8308.41	17076.7	5649.64	128.852	1	0	0	0	0
3199	46.567	2	891.974	1781.93			100	EIPAWVPFDPAAQITK		P25311	P25311			ZA2G_HUMAN Zinc-alpha-2-glycoprotein OS=Homo sapiens GN=AZGP1 PE=1 SV=2	TRUE	4.12791	5 S	20 U	161634	453034	399997	316926	109749	29111.5	123555	399997	480256	216764	1	0	1	1	0
13396	46.5424	3	594.985	1781.93			97.6	EIPAWVPFDPAAQITK		P25311	P25311			ZA2G_HUMAN Zinc-alpha-2-glycoprotein OS=Homo sapiens GN=AZGP1 PE=1 SV=2	TRUE	4.51151	5 S	20 U	14572.1	35589.8	21398.5	21192.7	7888.67	2624.53	9706.34	21398.5	32114.5	15580.8	1	0	0	1	0
5574	26.4541	3	573.262	1716.76			100	YYYDGKDYIEFNK		P25311	P25311			ZA2G_HUMAN Zinc-alpha-2-glycoprotein OS=Homo sapiens GN=AZGP1 PE=1 SV=2	TRUE	24.8653	5 S	20 U	75466.3	175979	107013	48081.7	7077.3	13592	47994.4	107013	72861	13978.2	0	0	1	0	0
6642	14.7998	3	592.635	1774.88			100	QDPPSVVVTSHQAPGEK		P25311	P25311			ZA2G_HUMAN Zinc-alpha-2-glycoprotein OS=Homo sapiens GN=AZGP1 PE=1 SV=2	TRUE	5.05887	5 S	20 U	142835	154351	117937	116791	30511	25725.5	42095.9	117937	176980	60261.7	0	1	2	1	0
3205	28.3227	3	578.311	1731.91			100	PAHVVVGDVLQAADVDK		P30043	P30043			BLVRB_HUMAN Flavin reductase (NADPH) OS=Homo sapiens GN=BLVRB PE=1 SV=3	TRUE	523649	20 U	5 S	354.581	0.71267	10.7787	46111.5	373189	63.8626	0.194365	10.7787	69875.5	737080	0	0	0	1	0
5551	40.7906	2	756.939	1511.86			100	TVAGQDAVIVLLGTR		P30043	P30043			BLVRB_HUMAN Flavin reductase (NADPH) OS=Homo sapiens GN=BLVRB PE=1 SV=3	TRUE	Infinity	20 U	Neat	0	0	0	139793	345302	0	0	0	211837	682000	0	0	0	1	0
7417	18.21	3	767.982	2300.92			100	CLTTDEYDGHSTYPSHQYQ		P30043	P30043			BLVRB_HUMAN Flavin reductase (NADPH) OS=Homo sapiens GN=BLVRB PE=1 SV=3	TRUE	Infinity	20 U	Neat	0	0	202.231	10692	313525	0	0	202.231	16202.3	619239	0	0	0	0	1
24946	41.3753	3	719.721	2156.14			100	VVACTSAFLLWDPTKVPPR		P30043	P30043			BLVRB_HUMAN Flavin reductase (NADPH) OS=Homo sapiens GN=BLVRB PE=1 SV=3	TRUE	66.5341	5 U	5 S	2102.4	1632.84	2280.66	108640	11209.7	378.657	445.322	2280.66	164628	22140.1	0	0	0	1	0
3246	26.3449	2	835.873	1669.73			100	CVLFPYGGCQGNGNK		P02760	P02760			AMBP_HUMAN Protein AMBP OS=Homo sapiens GN=AMBP PE=1 SV=1	TRUE	22.1522	5 S	20 U	446739	598896	535008	109297	27035.5	80460.8	163336	535008	165624	53397.4	0	0	0	1	0
6512	21.1772	3	745.648	2233.92			100	KEDSCQLGYSAGPCMGMTSR		P02760	P02760			AMBP_HUMAN Protein AMBP OS=Homo sapiens GN=AMBP PE=1 SV=1	TRUE	17.9073	5 S	20 U	181522	239048	199847	38218.9	13349.2	32693.4	65195.2	199847	57915.4	26365.8	1	0	0	0	0
6837	49.0297	2	704.885	1407.75			100	AFIQLWAFDAVK		P02760	P02760			AMBP_HUMAN Protein AMBP OS=Homo sapiens GN=AMBP PE=1 SV=1	TRUE	7.99501	20 S	Neat	29943	82878.8	239395	73928.6	60054.4	5392.95	22603.4	239395	112028	118613	0	0	1	1	0
7383	32.0757	2	960.476	1918.94			100	GECVPGEQEPEPILIPR		P02760	P02760			AMBP_HUMAN Protein AMBP OS=Homo sapiens GN=AMBP PE=1 SV=1	TRUE	22.3539	5 S	20 U	210294	482002	322699	74355.3	21562.4	37875.4	131455	322699	112675	42587.4	0	0	0	1	0
9426	41.5897	2	1003.01	2004			100	VVAQGVGIPEDSIFTMADR		P02760	P02760			AMBP_HUMAN Protein AMBP OS=Homo sapiens GN=AMBP PE=1 SV=1	TRUE	8.75689	20 S	20 U	133960	197587	248095	32322.6	28331.4	24127.2	53887.6	248095	48980.4	55957	1	0	1	0	1
11205	41.5897	3	669.006	2004			100	VVAQGVGIPEDSIFTMADR		P02760	P02760			AMBP_HUMAN Protein AMBP OS=Homo sapiens GN=AMBP PE=1 SV=1	TRUE	3.72174	20 S	20 U	52225.3	66305.6	91332.3	33456.4	24540.2	9406.14	18083.4	91332.3	50698.5	48469	0	0	1	0	1
12966	46.6323	2	669.366	1336.72			100	FIQLWAFDAVK		P02760	P02760			AMBP_HUMAN Protein AMBP OS=Homo sapiens GN=AMBP PE=1 SV=1	TRUE	90.6096	20 S	5 U	17902.3	31588	56942.8	628.441	928.984	3224.33	8614.95	56942.8	952.314	1834.82	0	1	1	0	0
3319	31.68	3	714.033	2139.08			100	YDPSLKPLSVSYDQATSLR		P00918	P00918			CAH2_HUMAN Carbonic anhydrase 2 OS=Homo sapiens GN=CA2 PE=1 SV=2	TRUE	78.475	5 U	Neat	10467	16018.7	27316.3	821402	744660	1885.19	4368.76	27316.3	1.24472e+06	1.47076e+06	0	0	0	1	1
15056	31.7272	2	1070.55	2139.08			100	YDPSLKPLSVSYDQATSLR		P00918	P00918			CAH2_HUMAN Carbonic anhydrase 2 OS=Homo sapiens GN=CA2 PE=1 SV=2	TRUE	Infinity	20 U	20 S	140.804	38.8847	0	127168	142875	25.3598	10.605	0	192706	282190	0	0	0	1	1
6294	23.0877	3	527.943	1580.81			100	YAAELHLVHWNTK		P00918	P00918			CAH2_HUMAN Carbonic anhydrase 2 OS=Homo sapiens GN=CA2 PE=1 SV=2	TRUE	Infinity	5 U	20 S	1596.91	3584.44	0	121423	113812	287.615	977.578	0	183999	224787	0	0	0	1	0
8129	26.2567	3	688.319	2061.93			100	ILNNGHAFNVEFDDSQDK		P00918	P00918			CAH2_HUMAN Carbonic anhydrase 2 OS=Homo sapiens GN=CA2 PE=1 SV=2	TRUE	33.9823	20 U	20 S	7231.14	9291.05	5363.3	60210.4	182257	1302.38	2533.93	5363.3	91240.4	359974	0	0	0	0	1
12373	54.3918	3	556.994	1667.96			100	AVQQPDGLAVLGIFLK		P00918	P00918			CAH2_HUMAN Carbonic anhydrase 2 OS=Homo sapiens GN=CA2 PE=1 SV=2	TRUE	173.053	20 U	Neat	385.811	2710.45	2753.97	43183.9	66765.8	69.4872	739.215	2753.97	65439.1	131868	0	0	0	0	1
131904	13.3165	3	437.889	1310.65			97.561	QSPVDIDTHTAK		P00918	P00918			CAH2_HUMAN Carbonic anhydrase 2 OS=Homo sapiens GN=CA2 PE=1 SV=2	TRUE	Infinity	5 U	Neat	0	15.0823	0	487.924	382.77	0	4.11337	0	739.38	756.003	0	0	0	0	1
3328	48.7888	3	589.991	1766.95			100	MVETTAYALLTSLNLK		P01031	P01031			CO5_HUMAN Complement C5 OS=Homo sapiens GN=C5 PE=1 SV=4	TRUE	13.1525	5 U	20 S	98975.5	82073.4	67589.3	888967	503637	17826.2	22383.7	67589.3	1.34711e+06	994726	0	2	1	1	0
13190	27.9869	2	775.854	1549.69			100	TSTSEEVCSFYLK		P01031	P01031			CO5_HUMAN Complement C5 OS=Homo sapiens GN=C5 PE=1 SV=4	TRUE	12.0649	20 S	20 U	48996.3	69344.9	80691	10707.6	6688.06	8824.58	18912.3	80691	16225.8	13209.5	0	0	1	0	0
26747	14.2149	3	560.265	1677.77			100	FSYSSGHVHLSSENK		P01031	P01031			CO5_HUMAN Complement C5 OS=Homo sapiens GN=C5 PE=1 SV=4	TRUE	17.8342	20 S	20 U	9197.41	9477.82	10856.5	613.618	608.743	1656.52	2584.87	10856.5	929.852	1202.32	0	0	1	0	0
27254	49.437	3	682.349	2044.02			97.561	SYFPESWLWEVHLVPR		P01031	P01031			CO5_HUMAN Complement C5 OS=Homo sapiens GN=C5 PE=1 SV=4	TRUE	5.82093	20 S	5 U	11130.1	30900.6	54772	9409.49	11277	2004.62	8427.46	54772	14258.8	22273.1	0	0	1	0	0
3337	35.3403	2	948.511	1895.01			100	EVQLLESGGGLVQPGGSLR		P01765	P01765;P01774;P01776;P01779		P01774;P01776;P01779	HV304_HUMAN Ig heavy chain V-III region TIL OS=Homo sapiens PE=1 SV=1	FALSE	6.02271	20 S	20 U	353949	680256	791464	230755	131413	63748.7	185525	791464	349677	259552	0	0	1	1	0
3337	35.3403	2	948.511	1895.01			100	EVQLLESGGGLVQPGGSLR		P01774	P01774;P01765;P01776;P01779		P01765;P01776;P01779	HV313_HUMAN Ig heavy chain V-III region POM OS=Homo sapiens PE=1 SV=1	FALSE	6.02271	20 S	20 U	353949	680256	791464	230755	131413	63748.7	185525	791464	349677	259552	0	0	1	1	0
3337	35.3403	2	948.511	1895.01			100	EVQLLESGGGLVQPGGSLR		P01776	P01776;P01765;P01774;P01779		P01765;P01774;P01779	HV315_HUMAN Ig heavy chain V-III region WAS OS=Homo sapiens PE=1 SV=1	FALSE	6.02271	20 S	20 U	353949	680256	791464	230755	131413	63748.7	185525	791464	349677	259552	0	0	1	1	0
3337	35.3403	2	948.511	1895.01			100	EVQLLESGGGLVQPGGSLR		P01779	P01779;P01765;P01774;P01776		P01765;P01774;P01776	HV318_HUMAN Ig heavy chain V-III region TUR OS=Homo sapiens PE=1 SV=1	FALSE	6.02271	20 S	20 U	353949	680256	791464	230755	131413	63748.7	185525	791464	349677	259552	0	0	1	1	0
3407	19.6612	3	421.892	1262.65			97.5309	MNFRPGVLSSR		Q14624	Q14624			ITIH4_HUMAN Inter-alpha-trypsin inhibitor heavy chain H4 OS=Homo sapiens GN=ITIH4 PE=1 SV=4	TRUE	8.50021	5 S	20 U	122392	150937	97030	32027.8	17756.9	22043.6	41164.9	97030	48533.6	35071.4	0	0	1	0	0
3519	19.596	2	500.282	998.549			100	LALDNGGLAR		Q14624	Q14624			ITIH4_HUMAN Inter-alpha-trypsin inhibitor heavy chain H4 OS=Homo sapiens GN=ITIH4 PE=1 SV=4	TRUE	3.89591	5 S	20 U	92212.3	163353	154365	69933.1	41929.3	16608.1	44550.9	154365	105974	82813.8	0	0	0	1	0
5874	40.1561	2	611.332	1220.65			96.2963	ETLFSVMPGLK		Q14624	Q14624			ITIH4_HUMAN Inter-alpha-trypsin inhibitor heavy chain H4 OS=Homo sapiens GN=ITIH4 PE=1 SV=4	TRUE	2.58631	20 S	5 U	41711.1	70622.1	101586	39278.4	42176.6	7512.47	19260.6	101586	59520.9	83302.3	1	0	0	0	0
6169	34.0371	2	906.476	1810.94			100	SPEQQETVLDGNLIIR		Q14624	Q14624			ITIH4_HUMAN Inter-alpha-trypsin inhibitor heavy chain H4 OS=Homo sapiens GN=ITIH4 PE=1 SV=4	TRUE	6.19255	20 S	20 U	46134.3	91649.8	186423	38145.7	30104.4	8309.12	24995.5	186423	57804.4	59458.8	0	1	0	0	0
9838	36.3691	3	723.028	2166.06			100	QLGLPGPPDVPDHAAYHPFR	[1] pyro-glu q	Q14624	Q14624			ITIH4_HUMAN Inter-alpha-trypsin inhibitor heavy chain H4 OS=Homo sapiens GN=ITIH4 PE=1 SV=4	TRUE	5.414	5 S	20 U	65898.3	138642	130901	33779.6	25608	11868.8	37811.5	130901	51188.2	50577.9	0	0	1	0	0
10243	32.5338	2	853.923	1705.83			100	ANTVQEATFQMELPK		Q14624	Q14624			ITIH4_HUMAN Inter-alpha-trypsin inhibitor heavy chain H4 OS=Homo sapiens GN=ITIH4 PE=1 SV=4	TRUE	5.09616	20 S	20 U	78620.4	142979	173197	41766.3	33985.8	14160.1	38994.4	173197	63291	67124.9	1	0	0	0	0
10633	30.012	3	728.703	2183.09			93.3333	QLGLPGPPDVPDHAAYHPFR		Q14624	Q14624			ITIH4_HUMAN Inter-alpha-trypsin inhibitor heavy chain H4 OS=Homo sapiens GN=ITIH4 PE=1 SV=4	TRUE	6.23776	20 S	20 U	51548.3	156260	177205	38051.6	28408.5	9284.21	42616.6	177205	57661.9	56109.2	0	0	0	0	1
11426	25.692	3	647.353	1939.04			100	NPLVWVHASPEHVVVTR		Q14624	Q14624			ITIH4_HUMAN Inter-alpha-trypsin inhibitor heavy chain H4 OS=Homo sapiens GN=ITIH4 PE=1 SV=4	TRUE	107.669	5 U	Neat	1218.93	4967.92	4998.31	131240	39313.7	219.537	1354.89	4998.31	198876	77647.9	0	0	0	1	1
11911	26.0335	3	647.354	1939.04			100	NPLVWVHASPEHVVVTR		Q14624	Q14624			ITIH4_HUMAN Inter-alpha-trypsin inhibitor heavy chain H4 OS=Homo sapiens GN=ITIH4 PE=1 SV=4	TRUE	Infinity	20 S	20 U	13592.6	49400.7	131398	757.743	0	2448.13	13473	131398	1148.25	0	0	0	1	0	0
34191	47.807	3	778.707	2333.1			94.6903	RLDYQEGPPGVEISCWSVEL		Q14624	Q14624			ITIH4_HUMAN Inter-alpha-trypsin inhibitor heavy chain H4 OS=Homo sapiens GN=ITIH4 PE=1 SV=4	TRUE	9.10319	20 S	Neat	4608.06	15361.8	41948.1	11134	5897.62	829.944	4189.59	41948.1	16872	11648.3	0	0	1	0	0
3431	17.7783	3	491.275	1470.8			100	GILDKEEAEAIKR		Q8WXD2	Q8WXD2			SCG3_HUMAN Secretogranin-3 OS=Homo sapiens GN=SCG3 PE=1 SV=3	TRUE	6404.9	Neat	20 U	450510	276457	72553.7	37182	70.3383	81140	75397.6	72553.7	56344.1	138.924	0	0	1	0	0
10591	32.1854	3	762.047	2283.12			100	ELSAERPLNEQIAEAEEDKI		Q8WXD2	Q8WXD2			SCG3_HUMAN Secretogranin-3 OS=Homo sapiens GN=SCG3 PE=1 SV=3	TRUE	32.6042	Neat	20 U	299290	246827	63995.1	42119.2	9179.5	53904.3	67316.7	63995.1	63825.7	18130.3	1	0	0	0	0
3548	24.3421	3	667.338	1998.99			100	VLSIAQAHSPAFSCEQVR		P08571	P08571			CD14_HUMAN Monocyte differentiation antigen CD14 OS=Homo sapiens GN=CD14 PE=1 SV=2	TRUE	6.76012	Neat	20 U	464286	402212	195095	152995	68680.1	83621.2	109694	195095	231843	135649	1	0	1	1	0
6865	43.6543	2	987.001	1971.99			100	AFPALTSLDLSDNPGLGER		P08571	P08571			CD14_HUMAN Monocyte differentiation antigen CD14 OS=Homo sapiens GN=CD14 PE=1 SV=2	TRUE	6.42227	20 S	20 U	907159	1.50897e+06	1.5346e+06	572232	238950	163386	411539	1.5346e+06	867137	471947	1	0	1	0	0
7567	25.7148	2	862.358	1722.7			100	TTPEPCELDDEDFR		P08571	P08571			CD14_HUMAN Monocyte differentiation antigen CD14 OS=Homo sapiens GN=CD14 PE=1 SV=2	TRUE	413.653	Neat	20 U	394745	239427	89054.1	39813.8	954.291	71096.4	65298.5	89054.1	60332.2	1884.8	1	1	1	0	0
8818	46.567	2	889.037	1776.06			100	LTVGAAQVPAQLLVGALR		P08571	P08571			CD14_HUMAN Monocyte differentiation antigen CD14 OS=Homo sapiens GN=CD14 PE=1 SV=2	TRUE	5.1876	5 S	20 U	118851	133751	104930	79070.9	25782.9	21406	36477.7	104930	119821	50923.3	1	0	1	0	0
10426	52.9425	3	599.673	1796			97.479	SWLAELQQWLKPGLK		P08571	P08571			CD14_HUMAN Monocyte differentiation antigen CD14 OS=Homo sapiens GN=CD14 PE=1 SV=2	TRUE	5.08774	20 S	20 U	25820.8	51399.7	68157.6	46406.1	13396.4	4650.51	14018.1	68157.6	70322	26459.1	1	1	1	1	0
13716	40.1325	3	645.061	1932.16			100	RLTVGAAQVPAQLLVGALR		P08571	P08571			CD14_HUMAN Monocyte differentiation antigen CD14 OS=Homo sapiens GN=CD14 PE=1 SV=2	TRUE	16.735	Neat	20 U	98601.5	57771.3	30023.6	16779.5	5891.94	17758.8	15755.9	30023.6	25427	11637.1	1	1	1	0	0
17708	38.0789	3	741.075	2220.2			100	GLMAALCPHKFPAIQNLALR		P08571	P08571			CD14_HUMAN Monocyte differentiation antigen CD14 OS=Homo sapiens GN=CD14 PE=1 SV=2	TRUE	67.8028	Neat	20 U	174244	118900	51611.7	23137.9	2569.87	31382.6	32427.4	51611.7	35062.2	5075.7	1	1	0	0	0
3574	27.9642	4	521.535	2082.11			98.7805	LQQVLHAGSGPCLPHLLSR		P08697	P08697			A2AP_HUMAN Alpha-2-antiplasmin OS=Homo sapiens GN=SERPINF2 PE=1 SV=3	TRUE	15.8691	5 S	20 U	233996	360384	345964	93488.7	22709.8	42144.4	98287	345964	141669	44853.8	1	1	1	0	0
7946	27.9642	3	695.045	2082.11			100	LQQVLHAGSGPCLPHLLSR		P08697	P08697			A2AP_HUMAN Alpha-2-antiplasmin OS=Homo sapiens GN=SERPINF2 PE=1 SV=3	TRUE	12.3319	20 S	20 U	131333	165242	183273	54933.2	14861.7	23653.9	45066.1	183273	83243.5	29353.1	0	1	1	0	0
4694	49.589	3	710.379	2128.11			100	WFLLEQPEIQVAHFPFK		P08697	P08697			A2AP_HUMAN Alpha-2-antiplasmin OS=Homo sapiens GN=SERPINF2 PE=1 SV=3	TRUE	5.703	20 S	Neat	87432	293035	498625	195888	145751	15747.1	79918.8	498625	296841	287870	1	1	2	1	1
6531	23.149	3	611.969	1832.88			100	EQQDSPGNKDFLQSLK		P08697	P08697			A2AP_HUMAN Alpha-2-antiplasmin OS=Homo sapiens GN=SERPINF2 PE=1 SV=3	FALSE	3.6426	Neat	20 U	132711	125432	62539.2	74469.6	36433.1	23902.3	34208.8	62539.2	112848	71958.5	0	0	1	0	0
7807	44.7439	3	760.685	2279.03			100	DSFHLDEQFTVPVEMMQAR		P08697	P08697			A2AP_HUMAN Alpha-2-antiplasmin OS=Homo sapiens GN=SERPINF2 PE=1 SV=3	TRUE	4.4804	20 S	Neat	37277	95632.3	167016	75232.1	45308.2	6713.85	26081.6	167016	114004	89487.4	0	0	1	0	0
13445	36.321	2	786.886	1571.76			100	QEDDLANINQWVK		P08697	P08697			A2AP_HUMAN Alpha-2-antiplasmin OS=Homo sapiens GN=SERPINF2 PE=1 SV=3	TRUE	10.199	20 S	20 U	32998.8	61392.8	77876.6	14231.3	7635.73	5943.31	16743.6	77876.6	21565.5	15081.2	0	1	0	0	0
25105	45.5745	3	728.374	2182.1			100	GFPIKEDFLEQSEQLFGAK		P08697	P08697			A2AP_HUMAN Alpha-2-antiplasmin OS=Homo sapiens GN=SERPINF2 PE=1 SV=3	TRUE	4.55067	20 S	Neat	5610.63	18166.7	25532.1	14330	13195.8	1010.51	4954.58	25532.1	21715.1	26062.8	0	0	1	0	0
3610	37.5855	3	610.323	1827.95			100	HLDSVLQQLQTEVYR		P24592	P24592			IBP6_HUMAN Insulin-like growth factor-binding protein 6 OS=Homo sapiens GN=IGFBP6 PE=1 SV=1	TRUE	36.4033	Neat	20 U	885800	619627	210698	133285	24333	159539	168990	210698	201974	48059.7	1	1	1	1	0
20096	37.6385	2	914.98	1827.95			100	HLDSVLQQLQTEVYR		P24592	P24592			IBP6_HUMAN Insulin-like growth factor-binding protein 6 OS=Homo sapiens GN=IGFBP6 PE=1 SV=1	TRUE	22.8373	Neat	20 U	107547	89031.3	40654.8	48698	4709.28	19370.1	24281.3	40654.8	73795	9301.22	1	0	0	0	0
3618	26.9511	2	1034.44	2066.87			100	QESQSEEIDCNDKDLFK	[1] pyro-glu q	P01042	P01042			KNG1_HUMAN Kininogen-1 OS=Homo sapiens GN=KNG1 PE=1 SV=2	TRUE	9.75159	5 S	20 U	610463	722240	632077	143653	74063.8	109949	196975	632077	217686	146282	1	0	0	0	0
3663	44.4969	2	983.003	1963.99			100	IYPTVNCQPLGMISLMK		P01042	P01042			KNG1_HUMAN Kininogen-1 OS=Homo sapiens GN=KNG1 PE=1 SV=2	TRUE	9.57576	20 S	20 U	505391	947990	948821	324369	99085.8	91024.5	258544	948821	491535	195703	0	0	1	1	1
3682	34.4777	3	745.707	2234.1			100	KLGQSLDCNAEVYVVPWEK		P01042	P01042			KNG1_HUMAN Kininogen-1 OS=Homo sapiens GN=KNG1 PE=1 SV=2	TRUE	67.1826	20 S	20 U	385082	443850	445182	92931.6	6626.45	69356	121050	445182	140825	13087.8	1	1	1	1	0
4575	37.9145	3	698.371	2092.09			100	KIYPTVNCQPLGMISLMK		P01042	P01042			KNG1_HUMAN Kininogen-1 OS=Homo sapiens GN=KNG1 PE=1 SV=2	TRUE	4.1742	Neat	20 U	337188	331548	189303	97018.3	80779.2	60730	90422.6	189303	147018	159546	1	1	0	0	0
4589	24.0108	2	937.942	1873.87			100	YNSQNQSNNQFVLYR		P01042	P01042			KNG1_HUMAN Kininogen-1 OS=Homo sapiens GN=KNG1 PE=1 SV=2	TRUE	8.68644	5 S	20 U	449309	578097	499427	123793	66551.7	80923.8	157663	499427	187590	131445	0	0	1	0	0
6194	24.0343	3	625.63	1873.87			100	YNSQNQSNNQFVLYR		P01042	P01042			KNG1_HUMAN Kininogen-1 OS=Homo sapiens GN=KNG1 PE=1 SV=2	TRUE	32.7985	5 S	20 U	225798	249401	173803	42087.5	7604.02	40667.8	68018.6	173803	63777.7	15018.6	0	1	0	0	0
5409	39.7454	2	1054.01	2106.01			100	LGQSLDCNAEVYVVPWEK		P01042	P01042			KNG1_HUMAN Kininogen-1 OS=Homo sapiens GN=KNG1 PE=1 SV=2	TRUE	4.29669	20 S	20 U	148812	308082	405342	102982	94338.1	26802	84022.8	405342	156055	186326	1	1	1	1	1
10171	39.7454	3	703.01	2106.01			100	LGQSLDCNAEVYVVPWEK		P01042	P01042			KNG1_HUMAN Kininogen-1 OS=Homo sapiens GN=KNG1 PE=1 SV=2	TRUE	4.49509	20 S	5 U	41692.4	80913.5	96159.2	21392.1	22912	7509.1	22067.4	96159.2	32416.6	45253.1	0	0	1	0	1
5948	24.4565	2	800.376	1598.74			100	IASFSQNCDIYPGK		P01042	P01042			KNG1_HUMAN Kininogen-1 OS=Homo sapiens GN=KNG1 PE=1 SV=2	TRUE	2.95524	5 S	5 U	80337.7	122335	118039	41395.9	49063.1	14469.4	33364.2	118039	62729.7	96903.6	1	0	0	0	0
9975	29.4203	2	579.818	1157.62			92.9412	KYFIDFVAR		P01042	P01042			KNG1_HUMAN Kininogen-1 OS=Homo sapiens GN=KNG1 PE=1 SV=2	TRUE	5.79076	5 S	20 U	38963	48060.1	31685.1	19393.9	8299.45	7017.51	13107.3	31685.1	29388.8	16392.1	1	0	0	0	0
10567	35.8645	2	1070.04	2138.07			100	DIPTNSPELEETLTHTITK		P01042	P01042			KNG1_HUMAN Kininogen-1 OS=Homo sapiens GN=KNG1 PE=1 SV=2	TRUE	6.40974	20 S	20 U	89365	121483	153475	76519.3	23944.1	16095.3	33131.7	153475	115954	47291.6	0	0	1	0	0
76061	13.4449	3	674.652	2020.94			94.2529	LDDDLEHQGGHVLDHGHK		P01042	P01042			KNG1_HUMAN Kininogen-1 OS=Homo sapiens GN=KNG1 PE=1 SV=2	TRUE	14.088	Neat	20 U	9378.26	8181.9	5475.14	994.594	665.692	1689.09	2231.44	5475.14	1507.17	1314.8	0	0	0	1	0
3641	18.21	3	665.294	1992.86			98.7654	FSPATHPSEGLEENYCR		P00747	P00747			PLMN_HUMAN Plasminogen OS=Homo sapiens GN=PLG PE=1 SV=2	TRUE	4.61769	5 S	20 U	311398	827341	757140	220311	179168	56085	225639	757140	333851	353871	0	0	1	1	1
144577	18.385	2	997.437	1992.86			100	FSPATHPSEGLEENYCR		P00747	P00747			PLMN_HUMAN Plasminogen OS=Homo sapiens GN=PLG PE=1 SV=2	TRUE	Infinity	20 U	Neat	0	0	0	0	6293.98	0	0	0	0	12431.1	0	0	0	0	1
3690	19.4144	3	709.328	2124.96			100	ATTVTGTPCQDWAAQEPHR		P00747	P00747			PLMN_HUMAN Plasminogen OS=Homo sapiens GN=PLG PE=1 SV=2	TRUE	9.52664	5 S	20 U	375480	429254	346843	99110.5	45058.2	67626.6	117070	346843	150188	88993.8	1	0	0	1	1
4277	23.19	3	607.301	1818.88			100	ELRPWCFTTDPNKR		P00747	P00747			PLMN_HUMAN Plasminogen OS=Homo sapiens GN=PLG PE=1 SV=2	TRUE	10.1444	5 S	20 U	227531	260390	198124	67331.1	25668.4	40979.9	71015.6	198124	102031	50697.2	0	1	1	0	0
6555	36.3454	3	738.042	2211.1			100	EPLDDYVNTQGASLFSVTKK		P00747	P00747			PLMN_HUMAN Plasminogen OS=Homo sapiens GN=PLG PE=1 SV=2	TRUE	75.1478	Neat	20 U	299593	256286	174468	32563.9	3986.72	53958.8	69896.4	174468	49346.1	7874.1	0	1	0	0	0
6713	26.2116	2	950.918	1899.82			100	TPENYPNAGLTMNYCR		P00747	P00747			PLMN_HUMAN Plasminogen OS=Homo sapiens GN=PLG PE=1 SV=2	TRUE	110.976	5 S	20 U	238467	349131	312817	48479.5	3146	42949.7	95218	312817	73463.9	6213.62	0	1	0	0	0
7113	41.6786	2	1042.51	2083			100	EPLDDYVNTQGASLFSVTK		P00747	P00747			PLMN_HUMAN Plasminogen OS=Homo sapiens GN=PLG PE=1 SV=2	TRUE	14.6787	20 S	20 U	188964	291577	470364	66600.4	32043.9	34033.7	79521.2	470364	100924	63289.4	1	1	1	0	0
7127	17.0308	2	897.412	1792.81			100	CTTPPPSSGPTYQCLK		P00747	P00747			PLMN_HUMAN Plasminogen OS=Homo sapiens GN=PLG PE=1 SV=2	TRUE	19.2111	5 S	20 U	327748	466825	358354	52858.4	24299.8	59029.7	127316	358354	80099.5	47994.1	0	1	1	0	0
8606	40.7067	2	619.322	1236.63			100	FVTWIEGVMR		P00747	P00747			PLMN_HUMAN Plasminogen OS=Homo sapiens GN=PLG PE=1 SV=2	TRUE	7.43573	20 S	20 U	130716	182643	197361	85522.2	26542.3	23542.9	49812	197361	129597	52423.2	0	0	1	0	0
10478	27.5198	2	953.412	1904.81			100	NPDGDVGGPWCYTTNPR		P00747	P00747			PLMN_HUMAN Plasminogen OS=Homo sapiens GN=PLG PE=1 SV=2	TRUE	11.7927	5 S	20 U	206920	282433	246672	56897.9	23949.9	37267.8	77027.4	246672	86220.8	47303	0	0	0	1	0
30247	13.064	3	548.631	1642.87			92.3913	GLGCARPNKPGVYVR		P00747	P00747			PLMN_HUMAN Plasminogen OS=Homo sapiens GN=PLG PE=1 SV=2	TRUE	982.774	5 S	20 U	940.745	13437.4	8510.18	18.2415	13.673	169.435	3664.77	8510.18	27.6425	27.0053	0	0	1	0	0
3669	25.5456	2	776.883	1551.75			100	TALASGGVLDASGDYR		O43505	O43505			B3GN1_HUMAN N-acetyllactosaminide beta-1,3-N-acetylglucosaminyltransferase OS=Homo sapiens GN=B3GNT1 PE=1 SV=1	TRUE	16.0298	Neat	20 U	617484	417857	225153	107825	38521.1	111213	113961	225153	163394	76082.3	0	1	0	0	0
3749	34.5453	2	796.922	1591.83			100	QVQLVESGGGVVQPGR	[1] pyro-glu q	P01772	P01772			HV311_HUMAN Ig heavy chain V-III region KOL OS=Homo sapiens PE=1 SV=1	TRUE	5.41237	5 S	20 U	319080	421401	379345	137658	77858.8	57468.6	114928	379345	208601	153778	0	1	0	0	0
3778	26.4976	3	437.25	1308.73			95.2381	SPAINVAVHVFR		P02766	P02766			TTHY_HUMAN Transthyretin OS=Homo sapiens GN=TTR PE=1 SV=1	TRUE	Infinity	Neat	5 U	215161	135474	146256	0	0	38752	36947.6	146256	0	0	0	1	0	0	0
3905	22.0201	2	747.93	1493.84			100	GSPAINVAVHVFRK		P02766	P02766			TTHY_HUMAN Transthyretin OS=Homo sapiens GN=TTR PE=1 SV=1	TRUE	Infinity	Neat	5 U	1.66138e+06	632822	142549	0	0	299227	172588	142549	0	0	0	1	0	0	0
6637	29.0426	2	662.295	1322.57			100	ADDTWEPFASGK		P02766	P02766			TTHY_HUMAN Transthyretin OS=Homo sapiens GN=TTR PE=1 SV=1	TRUE	34.5504	Neat	20 U	226860	150934	85220.8	10831.9	6566.06	40859.1	41164.1	85220.8	16414.2	12968.5	0	0	1	0	0
3784	24.7562	2	778.365	1554.72			100	VVEQMCITQYER		P04156	P04156			PRIO_HUMAN Major prion protein OS=Homo sapiens GN=PRNP PE=1 SV=1	TRUE	24.7227	Neat	20 U	964061	687549	201763	125757	38995	173634	187514	201763	190568	77018.3	0	1	1	0	0
4201	22.6706	3	483.564	1447.67			100	PIIHFGSDYEDR		P04156	P04156			PRIO_HUMAN Major prion protein OS=Homo sapiens GN=PRNP PE=1 SV=1	TRUE	29.253	Neat	20 U	232550	196592	78504.2	29449.7	7949.62	41883.9	53616.2	78504.2	44626.9	15701.2	1	0	0	0	0
3793	36.2738	2	590.339	1178.66			97.561	DLLLPQPDLR		P02750	P02750			A2GL_HUMAN Leucine-rich alpha-2-glycoprotein OS=Homo sapiens GN=LRG1 PE=1 SV=2	TRUE	12.7889	5 S	20 U	281201	298897	195349	81329.5	23371.5	50646.2	81517.6	195349	123243	46160.7	0	0	1	0	0
14621	36.4887	2	590.827	1179.64			97.561	DLLLPQPDLR		P02750	P02750			A2GL_HUMAN Leucine-rich alpha-2-glycoprotein OS=Homo sapiens GN=LRG1 PE=1 SV=2	TRUE	236.051	Neat	20 U	99908.5	76160.2	52116	4456.91	423.249	17994.2	20771	52116	6753.82	835.952	0	0	1	0	0
5118	47.5433	3	632.007	1893			100	ENQLEVLEVSWLHGLK		P02750	P02750			A2GL_HUMAN Leucine-rich alpha-2-glycoprotein OS=Homo sapiens GN=LRG1 PE=1 SV=2	TRUE	9.58128	20 S	20 U	140154	237412	266079	77512.9	27770.7	25242.8	64748.9	266079	117460	54849.4	1	1	0	1	1
39128	47.5763	2	947.506	1893			100	ENQLEVLEVSWLHGLK		P02750	P02750			A2GL_HUMAN Leucine-rich alpha-2-glycoprotein OS=Homo sapiens GN=LRG1 PE=1 SV=2	TRUE	44.6155	20 S	20 U	10773.9	14947.1	37887.3	7488.22	849.195	1940.46	4076.49	37887.3	11347.4	1677.23	0	0	1	0	0
21987	45.6825	2	1019.05	2036.08			100	TLDLGENQLETLPPDLLR		P02750	P02750			A2GL_HUMAN Leucine-rich alpha-2-glycoprotein OS=Homo sapiens GN=LRG1 PE=1 SV=2	TRUE	17.9225	5 S	20 U	177452	276537	181389	49013.3	15429.6	31960.3	75419.4	181389	74272.7	30474.8	1	1	1	0	0
3813	35.8645	3	478.616	1432.83			98.2857	ITVVDALHEIPVK		Q16270	Q16270			IBP7_HUMAN Insulin-like growth factor-binding protein 7 OS=Homo sapiens GN=IGFBP7 PE=1 SV=1	TRUE	Infinity	Neat	20 U	250068	188767	65455.2	35385.1	0	45039	51482.1	65455.2	53621.2	0	0	1	0	1	0
3824	24.9331	3	604.658	1810.95			100	TELLPGDRDNLAIQTR		Q16270	Q16270			IBP7_HUMAN Insulin-like growth factor-binding protein 7 OS=Homo sapiens GN=IGFBP7 PE=1 SV=1	TRUE	62.1786	Neat	20 U	740948	491841	159906	69657.5	11916.5	133450	134139	159906	105556	23536	1	0	1	0	0
6638	18.4723	3	754.339	2260			100	SRYPVCGSDGTTYPSGCQLR		Q16270	Q16270			IBP7_HUMAN Insulin-like growth factor-binding protein 7 OS=Homo sapiens GN=IGFBP7 PE=1 SV=1	TRUE	666.085	Neat	20 U	577803	352699	79811.9	45366.8	867.461	104066	96191	79811.9	68747.1	1713.31	0	1	0	1	0
8419	29.6857	4	391.238	1560.92			91.3462	ITVVDALHEIPVKK		Q16270	Q16270			IBP7_HUMAN Insulin-like growth factor-binding protein 7 OS=Homo sapiens GN=IGFBP7 PE=1 SV=1	TRUE	168.114	Neat	20 U	87674.1	57905.5	16932.5	11309.9	521.515	15790.7	15792.5	16932.5	17138.6	1030.04	0	1	0	0	0
22093	29.3284	3	674.032	2019.08			100	GGPEKHEVTGWVLVSPLSK		Q16270	Q16270			IBP7_HUMAN Insulin-like growth factor-binding protein 7 OS=Homo sapiens GN=IGFBP7 PE=1 SV=1	TRUE	494.478	Neat	20 U	61092.7	33574	5972.35	3659.7	123.55	11003.2	9156.57	5972.35	5545.75	244.022	1	0	0	0	0
3825	46.6537	2	562.808	1123.6			100	DGYLFQLLR		P04196	P04196			HRG_HUMAN Histidine-rich glycoprotein OS=Homo sapiens GN=HRG PE=1 SV=1	TRUE	7.75624	5 S	20 U	255485	297506	246681	68506.5	38356.9	46014.6	81138.2	246681	103812	75758.1	0	0	1	0	0
3879	43.3916	3	619.971	1856.89			100	SGFPQVSMFFTHTFPK		P04196	P04196			HRG_HUMAN Histidine-rich glycoprotein OS=Homo sapiens GN=HRG PE=1 SV=1	TRUE	23.8989	5 S	20 U	539477	711413	584029	166155	29767.6	97163.6	194022	584029	251785	58793.5	1	2	1	1	0
4233	19.4144	3	507.559	1519.66			100	YKEENDDFASFR		P04196	P04196			HRG_HUMAN Histidine-rich glycoprotein OS=Homo sapiens GN=HRG PE=1 SV=1	TRUE	30.1196	Neat	20 U	227467	206036	136765	26045.8	7552.11	40968.3	56191.9	136765	39468.7	14916	0	0	1	0	0
4973	52.1503	2	841.898	1681.78			100	DSPVLIDFFEDTER		P04196	P04196			HRG_HUMAN Histidine-rich glycoprotein OS=Homo sapiens GN=HRG PE=1 SV=1	TRUE	12.4591	5 S	20 U	477600	488003	363778	95632.2	39168.5	86019.2	133092	363778	144917	77361.1	1	0	1	0	0
8367	48.074	2	912.949	1823.88			100	ADLFYDVEALDLESPK		P04196	P04196			HRG_HUMAN Histidine-rich glycoprotein OS=Homo sapiens GN=HRG PE=1 SV=1	TRUE	8.00168	5 S	20 U	156493	235343	232294	49592.5	29411.7	28185.6	64184.7	232294	75150.4	58090.6	0	1	1	1	0
9902	48.0963	3	608.968	1823.88			100	ADLFYDVEALDLESPK		P04196	P04196			HRG_HUMAN Histidine-rich glycoprotein OS=Homo sapiens GN=HRG PE=1 SV=1	TRUE	11.6033	20 S	20 U	67429	88114.2	89568.1	17942.1	7719.18	12144.4	24031.2	89568.1	27188.7	15246	1	0	0	0	0
17227	39.5545	3	742.728	2225.16			100	GEVLPLPEANFPSFPLPHHK		P04196	P04196			HRG_HUMAN Histidine-rich glycoprotein OS=Homo sapiens GN=HRG PE=1 SV=1	TRUE	17.878	5 S	20 U	45877.3	59314.8	47735.6	22600.5	3317.76	8262.83	16176.8	47735.6	34247.9	6552.85	0	1	1	0	0
3892	23.4269	2	610.334	1218.65			100	SGTSASLAISGLR		P01700	P01700;P04208		P04208	LV102_HUMAN Ig lambda chain V-I region HA OS=Homo sapiens PE=1 SV=1	FALSE	8.47949	Neat	20 U	151952	137637	136865	46543.3	17919.9	27367.6	37537.4	136865	70529.9	35393.4	0	0	0	0	1
3892	23.4269	2	610.334	1218.65			100	SGTSASLAISGLR		P04208	P04208;P01700		P01700	LV106_HUMAN Ig lambda chain V-I region WAH OS=Homo sapiens PE=1 SV=1	FALSE	8.47949	Neat	20 U	151952	137637	136865	46543.3	17919.9	27367.6	37537.4	136865	70529.9	35393.4	0	0	0	0	1
6702	25.1085	2	847.427	1692.84			100	QSVLTQPPSASGTPGQR	[1] pyro-glu q	P04208	P04208;P01699		P01699	LV106_HUMAN Ig lambda chain V-I region WAH OS=Homo sapiens PE=1 SV=1	FALSE	10.5152	5 S	20 U	348831	588472	370385	130506	55963.7	62827	160493	370385	197763	110533	0	0	0	1	1
3975	48.8678	2	924.956	1847.9			100	EQLQDMGLVDLFSPEK		P01008	P01008			ANT3_HUMAN Antithrombin-III OS=Homo sapiens GN=SERPINC1 PE=1 SV=1	TRUE	4.49847	5 S	20 U	513811	742728	686835	372705	165107	92541	202563	686835	564781	326099	1	1	1	1	1
11120	48.839	3	616.973	1847.9			100	EQLQDMGLVDLFSPEK		P01008	P01008			ANT3_HUMAN Antithrombin-III OS=Homo sapiens GN=SERPINC1 PE=1 SV=1	TRUE	1.71617	5 S	5 U	66185.5	82740.9	68879.9	48212.6	51193.3	11920.5	22565.8	68879.9	73059.4	101111	0	0	1	0	0
5026	30.5391	2	670.834	1339.65			100	TSDQIHFFFAK		P01008	P01008			ANT3_HUMAN Antithrombin-III OS=Homo sapiens GN=SERPINC1 PE=1 SV=1	TRUE	6.63407	Neat	20 U	197484	188832	170180	56676.3	29768.2	35568.3	51499.9	170180	85885	58794.7	1	0	0	0	0
5429	16.9466	2	875.838	1749.66			100	ADGESCSASMMYQEGK		P01008	P01008			ANT3_HUMAN Antithrombin-III OS=Homo sapiens GN=SERPINC1 PE=1 SV=1	TRUE	24.4641	Neat	20 U	552955	504605	294205	80631.8	22602.7	99591.2	137620	294205	122186	44642.2	0	0	1	1	0
6678	30.9174	2	616.866	1231.72			100	ANRPFLVFIR		P01008	P01008			ANT3_HUMAN Antithrombin-III OS=Homo sapiens GN=SERPINC1 PE=1 SV=1	TRUE	5.36995	5 S	20 U	95462.7	123800	80558.4	68271.5	23054.2	17193.5	33763.7	80558.4	103456	45534	0	0	0	1	0
7252	37.1805	2	715.897	1429.78			100	VAEGTQVLELPFK		P01008	P01008			ANT3_HUMAN Antithrombin-III OS=Homo sapiens GN=SERPINC1 PE=1 SV=1	TRUE	Infinity	20 S	5 U	70676.8	146919	165823	0	0	12729.4	40068.9	165823	0	0	1	0	0	0	0
7999	25.4066	2	764.874	1527.73			100	FATTFYQHLADSK		P01008	P01008			ANT3_HUMAN Antithrombin-III OS=Homo sapiens GN=SERPINC1 PE=1 SV=1	TRUE	3.51136	20 U	5 U	90105.4	144335	136703	59246.9	208037	16228.6	39364.2	136703	89780.3	410891	0	1	0	1	0
9919	31.9086	4	551.284	2201.11			100	LPGIVAEGRDDLYVSDAFHK		P01008	P01008			ANT3_HUMAN Antithrombin-III OS=Homo sapiens GN=SERPINC1 PE=1 SV=1	TRUE	29.7234	20 S	20 U	52400.2	79623.1	97830	44593.1	3291.34	9437.64	21715.5	97830	67574.5	6500.68	0	1	0	0	0
4044	36.3916	2	543.302	1084.59			93.3333	LPFPIIDDR		P30041	P30041			PRDX6_HUMAN Peroxiredoxin-6 OS=Homo sapiens GN=PRDX6 PE=1 SV=3	TRUE	609.066	20 U	Neat	232.771	1223.53	1534.04	113834	141773	41.9237	333.692	1534.04	172499	280013	0	0	0	0	1
10625	45.6279	3	677.665	2029.97			100	FHDFLGDSWGILFSHPR		P30041	P30041			PRDX6_HUMAN Peroxiredoxin-6 OS=Homo sapiens GN=PRDX6 PE=1 SV=3	TRUE	48.5313	5 U	Neat	2371.14	22321.9	3940.83	115075	56714.9	427.059	6087.82	3940.83	174379	112017	0	0	0	1	0
11779	45.655	4	508.501	2029.98			98.7805	FHDFLGDSWGILFSHPR		P30041	P30041			PRDX6_HUMAN Peroxiredoxin-6 OS=Homo sapiens GN=PRDX6 PE=1 SV=3	TRUE	Infinity	5 U	Neat	0	96.2006	211.144	52053	21165.5	0	26.2366	211.144	78879	41803.6	0	0	0	1	0
12518	46.2288	3	629.003	1883.99			92.6829	ELAILLGMLDPAEKDEK		P30041	P30041			PRDX6_HUMAN Peroxiredoxin-6 OS=Homo sapiens GN=PRDX6 PE=1 SV=3	TRUE	90.9669	5 U	5 S	1060.72	925.188	966.326	84161.5	73685.5	191.044	252.325	966.326	127535	145535	0	0	0	0	1
13893	39.1874	2	915.441	1828.87			100	DGDSVMVLPTIPEEEAK		P30041	P30041			PRDX6_HUMAN Peroxiredoxin-6 OS=Homo sapiens GN=PRDX6 PE=1 SV=3	TRUE	6.75466	20 U	20 S	16326.8	21168.8	15144	69314.2	102293	2940.58	5773.34	15144	105036	202036	0	0	0	1	0
4126	40.6424	2	728.359	1454.7			100	AIEDYINEFSVR		P02748	P02748			CO9_HUMAN Complement component C9 OS=Homo sapiens GN=C9 PE=1 SV=2	TRUE	17.7516	5 S	20 U	288293	332449	261512	80290.6	18727.8	51923.6	90668.2	261512	121669	36989	0	1	0	0	0
4171	36.1495	2	621.876	1241.74			100	LSPIYNLVPVK		P02748	P02748			CO9_HUMAN Complement component C9 OS=Homo sapiens GN=C9 PE=1 SV=2	TRUE	9.93042	5 S	20 U	179540	233918	228013	99249.1	23555.7	32336.5	63796	228013	150398	46524.4	0	0	0	1	0
9969	36.5104	3	730.666	2188.98			100	CLCACPFKFEGIACEISK		P02748	P02748			CO9_HUMAN Complement component C9 OS=Homo sapiens GN=C9 PE=1 SV=2	TRUE	535.832	Neat	20 U	221108	131307	72498.9	10377	412.645	39823.2	35811.1	72498.9	15724.9	815.009	1	0	1	0	0
4131	30.0984	3	675.336	2022.99			100	VNGSPVDNHPFAGDVVFPR		O00533	O00533			CHL1_HUMAN Neural cell adhesion molecule L1-like protein OS=Homo sapiens GN=CHL1 PE=1 SV=4	TRUE	44.0162	Neat	20 U	595657	517790	86355.2	83255.2	13532.7	107282	141216	86355.2	126161	26728.1	1	0	1	1	0
6622	17.5477	2	690.813	1379.61			100	SMEQNGPGLEYR		O00533	O00533			CHL1_HUMAN Neural cell adhesion molecule L1-like protein OS=Homo sapiens GN=CHL1 PE=1 SV=4	TRUE	165.091	Neat	20 U	260296	156817	48456.2	35771	1576.69	46881.2	42768.4	48456.2	54206	3114.09	0	0	1	0	0
6987	26.3671	2	663.331	1324.65			93.5484	IDPLEVEEGDPI		O00533	O00533			CHL1_HUMAN Neural cell adhesion molecule L1-like protein OS=Homo sapiens GN=CHL1 PE=1 SV=4	TRUE	36.9088	5 U	5 S	12819.4	8076.91	14504.4	298109	227939	2308.86	2202.8	14504.4	451742	450198	0	0	0	1	0
7473	46.1197	2	663.911	1325.81			100	TTVILPLAPFVR		O00533	O00533			CHL1_HUMAN Neural cell adhesion molecule L1-like protein OS=Homo sapiens GN=CHL1 PE=1 SV=4	TRUE	25.629	Neat	20 U	209490	165555	57719.5	55178.8	8173.94	37730.6	45151.4	57719.5	83615.8	16144.2	0	1	0	0	0
9399	26.8594	2	642.811	1283.61			96.3415	GDLYFANVEEK		O00533	O00533			CHL1_HUMAN Neural cell adhesion molecule L1-like protein OS=Homo sapiens GN=CHL1 PE=1 SV=4	TRUE	237.091	Neat	20 U	199356	173559	93496	2970.55	840.842	35905.4	47334.3	93496	4501.46	1660.73	0	1	0	0	0
11224	27.9159	3	510.943	1529.81			100	VDKDTATLSWGLPK		O00533	O00533			CHL1_HUMAN Neural cell adhesion molecule L1-like protein OS=Homo sapiens GN=CHL1 PE=1 SV=4	TRUE	84.3751	Neat	20 U	82279.8	64120.9	19578.8	12206.6	975.167	14819.2	17487.6	19578.8	18497.4	1926.04	0	0	1	0	0
12014	15.7322	3	466.228	1395.66			100	LHMLELHCESK		O00533	O00533			CHL1_HUMAN Neural cell adhesion molecule L1-like protein OS=Homo sapiens GN=CHL1 PE=1 SV=4	TRUE	959.041	Neat	20 U	68555.1	42632.1	10492.1	3337.01	71.483	12347.3	11627	10492.1	5056.77	141.185	0	1	0	0	0
13507	37.5374	3	485.641	1453.9			100	KTTVILPLAPFVR		O00533	O00533			CHL1_HUMAN Neural cell adhesion molecule L1-like protein OS=Homo sapiens GN=CHL1 PE=1 SV=4	TRUE	Infinity	Neat	20 U	84762.7	54139	16574.8	440.618	0	15266.4	14765.2	16574.8	667.695	0	1	0	0	0	0
18869	39.0495	2	1058.96	2115.9			100	TTEEDAGSYSCWVENAIGK		O00533	O00533			CHL1_HUMAN Neural cell adhesion molecule L1-like protein OS=Homo sapiens GN=CHL1 PE=1 SV=4	TRUE	30.2881	Neat	20 U	141068	87699.4	29604.1	23484.4	4657.53	25407.3	23918.1	29604.1	35587.3	9199.02	1	0	0	0	0
65929	51.2124	2	1110.52	2219.03			100	VQVAFPFDEYFQIECEAK		O00533	O00533			CHL1_HUMAN Neural cell adhesion molecule L1-like protein OS=Homo sapiens GN=CHL1 PE=1 SV=4	TRUE	5.04891	20 S	Neat	4365.53	14717.8	22041.2	15461.7	7017.31	786.263	4013.95	22041.2	23430	13859.8	0	1	0	0	0
4163	29.5312	2	819.928	1637.84			98.7805	EVQPVELPNCNLVK		P27169	P27169			PON1_HUMAN Serum paraoxonase/arylesterase 1 OS=Homo sapiens GN=PON1 PE=1 SV=3	TRUE	9.92835	20 S	20 U	212633	431570	470944	84087.8	47434.2	38296.7	117701	470944	127423	93686.5	0	0	0	1	1
7629	39.2353	2	942.461	1882.91			100	IFFYDSENPPASEVLR		P27169	P27169			PON1_HUMAN Serum paraoxonase/arylesterase 1 OS=Homo sapiens GN=PON1 PE=1 SV=3	TRUE	7.53289	20 S	20 U	218782	406647	496639	115865	65929.4	39404.1	110904	496639	175577	130216	1	2	0	1	0
4290	38.6368	3	652.343	1954.01			100	YVRPGGGFVPNFQLFEK		P22352	P22352			GPX3_HUMAN Glutathione peroxidase 3 OS=Homo sapiens GN=GPX3 PE=1 SV=2	TRUE	15.9367	Neat	20 U	328158	289516	201734	71420.7	20591.3	59103.5	78959.1	201734	108228	40669.6	1	1	1	1	1
4318	27.5901	2	939.945	1877.87			100	DIQMTQSPSSLSASVGDR		P01593	P01593;P01594;P01599;P01600;P01607;P01608;P01609;P01610;P80362		P01594;P01599;P01600;P01607;P01608;P01609;P01610;P80362	KV101_HUMAN Ig kappa chain V-I region AG OS=Homo sapiens PE=1 SV=1	FALSE	4.6042	20 S	20 U	316445	548735	591402	263475	128448	56994	149656	591402	399259	253696	1	1	0	0	1
4318	27.5901	2	939.945	1877.87			100	DIQMTQSPSSLSASVGDR		P01594	P01594;P01593;P01599;P01600;P01607;P01608;P01609;P01610;P80362		P01593;P01599;P01600;P01607;P01608;P01609;P01610;P80362	KV102_HUMAN Ig kappa chain V-I region AU OS=Homo sapiens PE=1 SV=1	FALSE	4.6042	20 S	20 U	316445	548735	591402	263475	128448	56994	149656	591402	399259	253696	1	1	0	0	1
4318	27.5901	2	939.945	1877.87			100	DIQMTQSPSSLSASVGDR		P01599	P01599;P01593;P01594;P01600;P01607;P01608;P01609;P01610;P80362		P01593;P01594;P01600;P01607;P01608;P01609;P01610;P80362	KV107_HUMAN Ig kappa chain V-I region Gal OS=Homo sapiens PE=1 SV=1	FALSE	4.6042	20 S	20 U	316445	548735	591402	263475	128448	56994	149656	591402	399259	253696	1	1	0	0	1
4318	27.5901	2	939.945	1877.87			100	DIQMTQSPSSLSASVGDR		P01600	P01600;P01593;P01594;P01599;P01607;P01608;P01609;P01610;P80362		P01593;P01594;P01599;P01607;P01608;P01609;P01610;P80362	KV108_HUMAN Ig kappa chain V-I region Hau OS=Homo sapiens PE=1 SV=1	FALSE	4.6042	20 S	20 U	316445	548735	591402	263475	128448	56994	149656	591402	399259	253696	1	1	0	0	1
4318	27.5901	2	939.945	1877.87			100	DIQMTQSPSSLSASVGDR		P01607	P01607;P01593;P01594;P01599;P01600;P01608;P01609;P01610;P80362		P01593;P01594;P01599;P01600;P01608;P01609;P01610;P80362	KV115_HUMAN Ig kappa chain V-I region Rei OS=Homo sapiens PE=1 SV=1	FALSE	4.6042	20 S	20 U	316445	548735	591402	263475	128448	56994	149656	591402	399259	253696	1	1	0	0	1
4318	27.5901	2	939.945	1877.87			100	DIQMTQSPSSLSASVGDR		P01608	P01608;P01593;P01594;P01599;P01600;P01607;P01609;P01610;P80362		P01593;P01594;P01599;P01600;P01607;P01609;P01610;P80362	KV116_HUMAN Ig kappa chain V-I region Roy OS=Homo sapiens PE=1 SV=1	FALSE	4.6042	20 S	20 U	316445	548735	591402	263475	128448	56994	149656	591402	399259	253696	1	1	0	0	1
4318	27.5901	2	939.945	1877.87			100	DIQMTQSPSSLSASVGDR		P01609	P01609;P01593;P01594;P01599;P01600;P01607;P01608;P01610;P80362		P01593;P01594;P01599;P01600;P01607;P01608;P01610;P80362	KV117_HUMAN Ig kappa chain V-I region Scw OS=Homo sapiens PE=1 SV=1	FALSE	4.6042	20 S	20 U	316445	548735	591402	263475	128448	56994	149656	591402	399259	253696	1	1	0	0	1
4318	27.5901	2	939.945	1877.87			100	DIQMTQSPSSLSASVGDR		P01610	P01610;P01593;P01594;P01599;P01600;P01607;P01608;P01609;P80362		P01593;P01594;P01599;P01600;P01607;P01608;P01609;P80362	KV118_HUMAN Ig kappa chain V-I region WEA OS=Homo sapiens PE=1 SV=1	FALSE	4.6042	20 S	20 U	316445	548735	591402	263475	128448	56994	149656	591402	399259	253696	1	1	0	0	1
4318	27.5901	2	939.945	1877.87			100	DIQMTQSPSSLSASVGDR		P80362	P80362;P01593;P01594;P01599;P01600;P01607;P01608;P01609;P01610		P01593;P01594;P01599;P01600;P01607;P01608;P01609;P01610	KV125_HUMAN Ig kappa chain V-I region WAT OS=Homo sapiens PE=1 SV=1	FALSE	4.6042	20 S	20 U	316445	548735	591402	263475	128448	56994	149656	591402	399259	253696	1	1	0	0	1
4326	34.9293	2	949.514	1897.01			100	EIVLTQSPATLSLSPGER		P04433	P04433			KV309_HUMAN Ig kappa chain V-III region VG (Fragment) OS=Homo sapiens PE=1 SV=1	TRUE	5.63057	5 S	20 U	327301	580525	512454	195494	103102	58949.2	158326	512454	296244	203636	1	0	0	1	0
4346	27.9642	3	729.354	2185.04			100	SSNNPHSPIVEEFQVPYNK		P09871	P09871			C1S_HUMAN Complement C1s subcomponent OS=Homo sapiens GN=C1S PE=1 SV=1	TRUE	20.6956	Neat	20 U	637853	525623	333772	95776.3	30820.8	114882	143352	333772	145135	60873.6	1	0	0	1	0
5801	27.6348	4	423.723	1690.86			91.3462	MLTPEHVFIHPGWK		P09871	P09871			C1S_HUMAN Complement C1s subcomponent OS=Homo sapiens GN=C1S PE=1 SV=1	TRUE	23.6379	Neat	20 U	151247	129471	60866.1	23579.9	6398.48	27240.6	35310.3	60866.1	35732	12637.5	1	0	0	0	0
17116	28.6884	2	876.426	1750.84			100	VEKPTADAEAYVFTPN		P09871	P09871			C1S_HUMAN Complement C1s subcomponent OS=Homo sapiens GN=C1S PE=1 SV=1	TRUE	10.3201	20 S	Neat	5243.64	8619.82	54114.7	21261.8	17602.3	944.417	2350.87	54114.7	32219.3	34766	0	0	1	0	0
4407	27.242	2	815.426	1628.84			100	VFNTPEGVPSAPSSLK		Q92823	Q92823			NRCAM_HUMAN Neuronal cell adhesion molecule OS=Homo sapiens GN=NRCAM PE=1 SV=3	TRUE	37.6388	Neat	20 U	567915	459516	149412	87488.4	15088.5	102285	125323	149412	132576	29801.1	0	0	1	1	0
5500	44.3037	2	849.478	1696.94			100	YIVSGTPTFVPYLIK		Q92823	Q92823			NRCAM_HUMAN Neuronal cell adhesion molecule OS=Homo sapiens GN=NRCAM PE=1 SV=3	TRUE	86.0667	Neat	20 U	650758	407802	178332	97600.8	7561.09	117206	111219	178332	147900	14933.8	1	1	1	1	0
9418	35.6031	3	723.701	2168.08			100	THGMLPGLEPFSHYTLNVR		Q92823	Q92823			NRCAM_HUMAN Neuronal cell adhesion molecule OS=Homo sapiens GN=NRCAM PE=1 SV=3	TRUE	11.6759	Neat	20 U	218428	164461	108480	43932.2	18707.6	39340.4	44853.3	108480	66573.1	36949	1	1	1	0	0
10712	28.2824	3	749.706	2246.1			100	TLQIIHVSEADSGNYQCIAK		Q92823	Q92823			NRCAM_HUMAN Neuronal cell adhesion molecule OS=Homo sapiens GN=NRCAM PE=1 SV=3	TRUE	40.8462	Neat	20 U	265915	134327	34782.7	33703.1	6510.16	47893.3	36634.9	34782.7	51072.3	12858.1	1	1	0	0	0
11747	45.2974	2	1040.54	2079.06			100	ISWLTNGVPIEIAPDDPSR		Q92823	Q92823			NRCAM_HUMAN Neuronal cell adhesion molecule OS=Homo sapiens GN=NRCAM PE=1 SV=3	TRUE	35.0847	Neat	20 U	255795	171257	97877.8	44762.2	7290.77	46070.4	46706.7	97877.8	67830.8	14399.9	1	1	0	0	0
15126	45.257	3	694.028	2079.06			96.2963	ISWLTNGVPIEIAPDDPSR		Q92823	Q92823			NRCAM_HUMAN Neuronal cell adhesion molecule OS=Homo sapiens GN=NRCAM PE=1 SV=3	TRUE	15.1956	Neat	20 U	114050	74650.9	37904.4	14304.5	7505.47	20541.3	20359.4	37904.4	21676.4	14823.9	1	0	0	0	0
14024	31.1867	2	979.974	1957.93			100	SVQLSWTPGDDNNSPITK		Q92823	Q92823			NRCAM_HUMAN Neuronal cell adhesion molecule OS=Homo sapiens GN=NRCAM PE=1 SV=3	TRUE	5.71718	Neat	20 U	219029	174835	93585.3	106099	38310.7	39448.7	47682.3	93585.3	160778	75666.8	0	1	0	0	0
16575	36.5104	2	954.027	1906.04			98.7805	LLEDLVQPPTITQQSPK		Q92823	Q92823			NRCAM_HUMAN Neuronal cell adhesion molecule OS=Homo sapiens GN=NRCAM PE=1 SV=3	TRUE	60.6147	Neat	20 U	230637	152854	55589.1	41692.6	3804.96	41539.3	41687.6	55589.1	63179.2	7515.12	1	0	0	0	0
4553	40.3011	3	748.738	2243.19			100	VVEKPSTDLPLGTTFWLGQR		Q99435	Q99435			NELL2_HUMAN Protein kinase C-binding protein NELL2 OS=Homo sapiens GN=NELL2 PE=1 SV=1	TRUE	35.634	Neat	20 U	473583	346815	138894	80123.4	13290.2	85295.7	94586.4	138894	121416	26249.3	1	1	1	0	0
11105	16.0297	2	718.318	1434.62			100	CVTDPCQADTIR		Q99435	Q99435			NELL2_HUMAN Protein kinase C-binding protein NELL2 OS=Homo sapiens GN=NELL2 PE=1 SV=1	TRUE	42.2668	Neat	20 U	121145	88932	30174.9	20087	2866.2	21819.1	24254.3	30174.9	30439	5660.99	0	0	0	1	0
4573	36.7976	3	482.62	1444.84			91.3462	LLAGDHPIDLLLR		Q14515	Q14515			SPRL1_HUMAN SPARC-like protein 1 OS=Homo sapiens GN=SPARCL1 PE=1 SV=2	TRUE	1609.83	Neat	20 U	428721	292015	110541	3186.21	266.314	77215.6	79640.7	110541	4828.25	525.993	0	0	1	0	0
4706	39.6767	3	779.71	2336.11			100	NILMQLYEANSEHAGYLNEK		Q14515	Q14515			SPRL1_HUMAN SPARC-like protein 1 OS=Homo sapiens GN=SPARCL1 PE=1 SV=2	TRUE	15.5364	Neat	20 U	641746	513577	270167	177248	41306	115583	140067	270167	268594	81582.9	1	1	1	1	0
8989	46.5424	2	961.987	1921.96			100	SIPTCTDFEVIQFPLR		Q14515	Q14515			SPRL1_HUMAN SPARC-like protein 1 OS=Homo sapiens GN=SPARCL1 PE=1 SV=2	TRUE	22.1458	Neat	20 U	323026	293886	133682	79586.2	14586.4	58179.3	80151.1	133682	120602	28809.3	0	0	1	1	0
18572	46.5202	3	641.66	1921.96			100	SIPTCTDFEVIQFPLR		Q14515	Q14515			SPRL1_HUMAN SPARC-like protein 1 OS=Homo sapiens GN=SPARCL1 PE=1 SV=2	TRUE	56.6783	Neat	20 U	79976.9	55878.6	25493.7	15189.3	1411.07	14404.4	15239.7	25493.7	23017.3	2786.98	1	0	1	0	0
9892	37.661	3	728.339	2182			100	HSASDDYFIPSQAFLEAER		Q14515	Q14515			SPRL1_HUMAN SPARC-like protein 1 OS=Homo sapiens GN=SPARCL1 PE=1 SV=2	TRUE	19.1817	Neat	20 U	200004	133941	42425.6	31758	10426.8	36022.1	36529.5	42425.6	48124.8	20593.9	1	1	0	0	0
10430	20.4087	3	555.611	1663.81			100	KGHQLQLDYFGACK		Q14515	Q14515			SPRL1_HUMAN SPARC-like protein 1 OS=Homo sapiens GN=SPARCL1 PE=1 SV=2	TRUE	243.371	Neat	20 U	124711	64808.4	20300.8	10227	512.431	22461.3	17675.1	20300.8	15497.6	1012.09	0	0	0	1	0
12959	19.8564	2	707.351	1412.69			97.619	ASLVPMEHCITR		Q14515	Q14515			SPRL1_HUMAN SPARC-like protein 1 OS=Homo sapiens GN=SPARCL1 PE=1 SV=2	TRUE	67.0581	Neat	20 U	93177.6	60876.7	17333.2	12421.9	1389.51	16781.9	16602.8	17333.2	18823.6	2744.39	1	0	0	1	0
14625	29.9603	2	1023.98	2045.95			100	TVSEALLMEPTDDGNTTPR		Q14515	Q14515			SPRL1_HUMAN SPARC-like protein 1 OS=Homo sapiens GN=SPARCL1 PE=1 SV=2	TRUE	155.577	Neat	20 U	216064	158960	31525.7	14564.5	1388.79	38914.7	43352.9	31525.7	22070.5	2742.99	1	0	0	0	0
4674	34.7203	2	739.371	1476.73			100	ICLEDNVLMSGVK		Q92520	Q92520			FAM3C_HUMAN Protein FAM3C OS=Homo sapiens GN=FAM3C PE=1 SV=1	TRUE	17.152	Neat	20 U	572917	513783	202547	109738	33402.4	103186	140123	202547	166293	65972.5	0	0	0	1	0
9360	42.5812	2	839.461	1676.91			100	LIADLGSTSITNLGFR		Q92520	Q92520			FAM3C_HUMAN Protein FAM3C OS=Homo sapiens GN=FAM3C PE=1 SV=1	TRUE	42.2596	5 S	5 U	98695.6	180915	102193	4281.03	7235.01	17775.8	49340.6	102193	6487.3	14289.8	0	0	1	0	0
31265	42.535	3	559.977	1676.91			95.4955	LIADLGSTSITNLGFR		Q92520	Q92520			FAM3C_HUMAN Protein FAM3C OS=Homo sapiens GN=FAM3C PE=1 SV=1	TRUE	Infinity	5 S	20 U	6599.98	12500.6	8473.98	541.35	0	1188.7	3409.26	8473.98	820.34	0	0	1	0	0	0
4764	23.1276	2	735.864	1469.71			98.2906	QYYEGSEIVVAGR		P19827	P19827			ITIH1_HUMAN Inter-alpha-trypsin inhibitor heavy chain H1 OS=Homo sapiens GN=ITIH1 PE=1 SV=3	TRUE	Infinity	5 S	5 U	147744	191269	184276	0	21420.3	26609.7	52164.3	184276	0	42306.9	0	0	1	0	0
5380	39.9105	3	668.677	2003.01			100	GSLVQASEANLQAAQDFVR		P19827	P19827			ITIH1_HUMAN Inter-alpha-trypsin inhibitor heavy chain H1 OS=Homo sapiens GN=ITIH1 PE=1 SV=3	TRUE	6.59909	20 S	20 U	72373.4	164109	228324	51871.4	34599.3	13035	44757.1	228324	78603.8	68336.6	1	1	1	1	0
8161	39.9105	2	1002.51	2003			100	GSLVQASEANLQAAQDFVR		P19827	P19827			ITIH1_HUMAN Inter-alpha-trypsin inhibitor heavy chain H1 OS=Homo sapiens GN=ITIH1 PE=1 SV=3	TRUE	7.03504	20 S	20 U	31144.3	106014	159272	34194.2	22639.8	5609.3	28913.1	159272	51816.5	44715.6	0	1	1	1	0
22334	49.6352	2	959.477	1916.94			100	MSLDYGFVTPLTSMSIR		P19827	P19827			ITIH1_HUMAN Inter-alpha-trypsin inhibitor heavy chain H1 OS=Homo sapiens GN=ITIH1 PE=1 SV=3	TRUE	20.9311	20 S	5 U	6034.68	45407.7	82609.2	3946.71	20810.4	1086.89	12384	82609.2	5980.69	41102.2	0	0	1	0	0
28379	54.7356	2	781.453	1560.89			100	LWAYLTIQELLAK		P19827	P19827			ITIH1_HUMAN Inter-alpha-trypsin inhibitor heavy chain H1 OS=Homo sapiens GN=ITIH1 PE=1 SV=3	TRUE	49.7407	20 S	Neat	844.787	3501.4	42020.3	11649.3	8225.32	152.152	954.93	42020.3	17652.8	16245.7	0	0	1	0	0
55172	60.3817	3	719.696	2156.07			100	ILGDMQPGDYFDLVLFGTR		P19827	P19827			ITIH1_HUMAN Inter-alpha-trypsin inhibitor heavy chain H1 OS=Homo sapiens GN=ITIH1 PE=1 SV=3	TRUE	9.80325	20 S	Neat	2870.04	4151.59	28135.8	8447.09	5896.28	516.915	1132.26	28135.8	12800.4	11645.6	0	0	1	0	0
4790	27.8014	3	672.334	2013.98			100	ISIKPTCTPGWQGWNNR		O94985	O94985			CSTN1_HUMAN Calsyntenin-1 OS=Homo sapiens GN=CLSTN1 PE=1 SV=1	TRUE	33.2692	Neat	20 U	382267	250514	107659	66421.9	11490.1	68849	68322.3	107659	100653	22693.9	1	1	1	1	1
4873	35.3403	4	560.026	2236.07			95.122	STNLHDYGMLLPCGIDKFR		P05067	P05067			A4_HUMAN Amyloid beta A4 protein OS=Homo sapiens GN=APP PE=1 SV=3	TRUE	721.049	Neat	20 U	468097	217707	54317.9	15695.3	649.19	84307.7	59374.9	54317.9	23784	1282.2	1	0	0	0	0
9023	35.3403	3	746.364	2236.07			100	STNLHDYGMLLPCGIDKFR		P05067	P05067			A4_HUMAN Amyloid beta A4 protein OS=Homo sapiens GN=APP PE=1 SV=3	TRUE	50.3082	Neat	20 U	344223	167730	50547.6	15122.5	6842.28	61997	45744.6	50547.6	22916	13514.1	1	1	1	0	0
10053	14.0234	4	479.471	1913.85			92.9412	YLETPGDENEHAHFQK		P05067	P05067			A4_HUMAN Amyloid beta A4 protein OS=Homo sapiens GN=APP PE=1 SV=3	TRUE	17.1767	Neat	20 U	60940.7	42835.4	20077.6	11844.5	3547.87	10975.8	11682.4	20077.6	17948.6	7007.33	0	0	0	0	1
10915	14.0234	3	638.958	1913.85			98.374	YLETPGDENEHAHFQK		P05067	P05067			A4_HUMAN Amyloid beta A4 protein OS=Homo sapiens GN=APP PE=1 SV=3	TRUE	18.7727	Neat	20 U	88369.3	73663.9	34125.6	17228	4707.33	15915.9	20090.2	34125.6	26106.6	9297.37	1	1	0	1	0
10091	42.6704	3	684.017	2049.03			95.122	CLVGEFVSDALLVPDKCK		P05067	P05067			A4_HUMAN Amyloid beta A4 protein OS=Homo sapiens GN=APP PE=1 SV=3	TRUE	60.4282	Neat	20 U	328370	174776	26858.1	6364.41	5434.05	59141.8	47666.4	26858.1	9644.36	10732.7	1	0	0	0	0
[truncated: 323 more rows]
