# Supplementary material for: Effects of Blood Contamination and the Rostro-Caudal Gradient on the Human Cerebrospinal Fluid Proteome
Source: PLoS One. 2014 Mar 5;9(3):e90429. doi: 10.1371/journal.pone.0090429 (PMC3943968; doi:10.1371/journal.pone.0090429)
Supplement: Table S4 — Results from the rostro caudal gradient discovery study. Results from the iTRAQ discovery experiment applied on the seven RCG points of CSF. Proteins were quantified using Spectrum Mill and identified using homo sapiens, SwissProt. The table lists identification and quantification of 279 proteins with two unique peptides or more with R square value calculated of the seven RCG points, and the fold change (FC) of the 1-2nd and 44-45th mL, corresponding to RCG point 1 and 7. Included in the table is also R squared value of the six RCG points from the 10-11th to the 44-45th mL and the FC between the 10-11th and 44-45th mL (RCG point 2 and 7). The proteins were considered affected or not according to the criteria in Table 1 (also shown in this table under criteria). The protein and peptide reports from Spectrum Mill are available in this table, in addition to a matrix explaining the combination and labeling of experiments 1-3 and a summary of proteins identified with ≥2 peptides. (XLSX) [file pone.0090429.s005.xlsx]

## Sheet: Summary
Table S4. Rostro caudal gradient. iTRAQ labeled and search and quantified with Spectrum Mill. Analyzed using the database homo sapiens SwissProt
accession_number	accession_numbers	subgroupNum	entry_name	R2 (1-2nd to 44-45th mL)	FC (1-2nd / 44-45th mL)	Category		R2 (10-11th to 44-45th mL)	FC (10-11th / 44-45th mL)
P02765	P02765	102.1	Alpha-2-HS-glycoprotein	0.7279	2.35194	Affected		0.73338	2.48139
P01861	P01861	61.4	Ig gamma-4 chain C region	0.8309	2.25735	Affected		0.774662	2.17895
P01860	P01860	61.3	Ig gamma-3 chain C region	0.8561	2.04598	Affected		0.797344	1.94917
P43652	P43652	22.1	Afamin	0.7792	1.96803	Affected		0.799539	2.00685
P01859	P01859	61.1	Ig gamma-2 chain C region	0.8444	1.96658	Affected		0.782373	1.92158
P02753	P02753	177.1	Retinol-binding protein 4	0.7339	1.95591	Affected		0.758774	2.06208
P00734	P00734	25.1	Prothrombin	0.8313	1.90359	Affected		0.796888	1.91606
P03952	P03952	175.1	Plasma kallikrein	0.8329	1.8229	Affected		0.753143	1.72084
P08185	P08185	129.1	Corticosteroid-binding globulin	0.8616	1.81963	Affected		0.83067	1.84054
P01876	P01876	77.1	Ig alpha-1 chain C region	0.8075	1.81403	Affected		0.790427	2.01292
P00738	P00738|P00739	60.1	Haptoglobin	0.9328	1.79425	Affected		0.908251	1.78524
A0M8Q6	A0M8Q6	170.2	Ig lambda-7 chain C region	0.7207	1.78957	Affected		0.690766	2.02774
O95445	O95445	272.1	Apolipoprotein M	0.7339	1.78592	Affected		0.679516	1.91565
P01857	P01857	61.2	Ig gamma-1 chain C region	0.87	1.77002	Affected		0.786372	1.61551
P08603	P08603|Q02985	9.1	Complement factor H	0.7301	1.75545	Affected		0.740147	1.91505
P00747	P00747|Q02325	16.1	Plasminogen	0.7605	1.7547	Affected		0.719043	1.86701
P01834	P01834	136.1	Ig kappa chain C region	0.9071	1.73941	Affected		0.884367	1.70515
P02654	P02654	237.1	Apolipoprotein C-I	0.9066	1.72206	Affected		0.855185	1.47335
P01877	P01877	77.2	Ig alpha-2 chain C region	0.9136	1.72079	Affected		0.865104	1.67602
P27169	P27169|Q15166	138.1	Serum paraoxonase/arylesterase 1	0.9052	1.70781	Affected		0.841084	1.61474
P04004	P04004	87.1	Vitronectin	0.8299	1.70425	Affected		0.778118	1.74156
P0CG04	P0CG04	170.1	Ig lambda-1 chain C regions	0.8118	1.68544	Affected		0.787871	1.80857
P07357	P07357	169.1	Complement component C8 alpha chain	0.9485	1.67996	Affected		0.915843	1.58766
P02679	P02679	53.1	Fibrinogen gamma chain	0.8234	1.6762	Affected		0.709423	1.58487
P51884	P51884	76.1	Lumican	0.8798	1.66158	Affected		0.828333	1.68897
P01602	P01602	293.1	Ig kappa chain V-I region HK102 (Fragment)	0.7093	1.64912	Affected		0.5501	1.53383
P02647	P02647	14.1	Apolipoprotein A-I	0.9207	1.64738	Affected		0.865993	1.51989
P01617	P01617|P06310|P06309|P01614	295.1	Ig kappa chain V-II region TEW	0.8459	1.62916	Affected		0.776105	1.63468
P04114	P04114	156.1	Apolipoprotein B-100	0.9129	1.62391	Affected		0.85587	1.50923
P02743	P02743	208.1	Serum amyloid P-component	0.7898	1.61833	Affected		0.84918	1.29674
P06727	P06727	23.1	Apolipoprotein A-IV	0.911	1.61564	Affected		0.849435	1.50701
P02760	P02760	93.1	Protein AMBP	0.9033	1.61452	Affected		0.853965	1.53287
Q96PD5	Q96PD5	65.1	N-acetylmuramoyl-L-alanine amidase	0.8509	1.61039	Affected		0.812434	1.616
P04217	P04217	44.1	Alpha-1B-glycoprotein	0.7565	1.60702	Affected		0.715681	1.72783
P01008	P01008	12.1	Antithrombin-III	0.9221	1.60433	Affected		0.868036	1.48864
P19827	P19827	108.1	Inter-alpha-trypsin inhibitor heavy chain H1	0.8733	1.59904	Affected		0.78586	1.45196
P02655	P02655	202.1	Apolipoprotein C-II	0.852	1.59885	Affected		0.749128	1.47658
P01031	P01031	52.1	Complement C5	0.8568	1.59754	Affected		0.795874	1.60029
P29622	P29622	59.1	Kallistatin	0.9391	1.59137	Affected		0.89679	1.51146
P02675	P02675	31.1	Fibrinogen beta chain	0.8573	1.58697	Affected		0.758427	1.51249
P02768	P02768	2.1	Serum albumin	0.7466	1.57856	Affected		0.742505	1.75051
Q14624	Q14624	11.1	Inter-alpha-trypsin inhibitor heavy chain H4	0.8637	1.57756	Affected		0.856769	1.33038
P02750	P02750	119.1	Leucine-rich alpha-2-glycoprotein	0.8905	1.57015	Affected		0.838305	1.54178
P19823	P19823	74.1	Inter-alpha-trypsin inhibitor heavy chain H2	0.8987	1.56903	Affected		0.82913	1.47006
P01620	P01620|P01623|P04206|P18135|P18136	244.1	Ig kappa chain V-III region SIE	0.7033	1.56843	Affected		0.664288	1.74019
P01009	P01009	8.1	Alpha-1-antitrypsin	0.8895	1.5634	Affected		0.846767	1.54733
P02748	P02748	47.1	Complement component C9	0.8226	1.56335	Affected		0.700069	1.42857
P01622	P01622	244.2	Ig kappa chain V-III region Ti	0.7115	1.54699	Affected		0.676925	1.71362
P01042	P01042	57.1	Kininogen-1	0.7347	1.54286	Affected		0.641013	1.60861
P20774	P20774	69.1	Mimecan	0.7639	1.5343	Affected		0.670095	1.54514
Q99983	Q99983	150.1	Osteomodulin	0.902	1.53406	Affected		0.900149	1.33917
P07358	P07358	68.1	Complement component C8 beta chain	0.9206	1.52622	Affected		0.889817	1.36779
O14791	O14791	178.1	Apolipoprotein L1	0.82	1.52038	Affected		0.714206	1.46666
P02652	P02652	140.1	Apolipoprotein A-II	0.8666	1.51671	Affected		0.855204	1.5862
P00751	P00751	26.1	Complement factor B	0.8782	1.51577	Affected		0.836794	1.54983
P02763	P02763	72.2	Alpha-1-acid glycoprotein 1	0.9598	1.51497	Affected		0.973184	1.50256
P35858	P35858	111.1	Insulin-like growth factor-binding protein complex acid labile subunit	0.9103	1.51266	Affected		0.908924	1.30221
P04196	P04196	84.1	Histidine-rich glycoprotein	0.8801	1.51157	Affected		0.863799	1.56944
P19652	P19652	72.1	Alpha-1-acid glycoprotein 2	0.886	1.51018	Affected		0.860436	1.51992
P02790	P02790	17.1	Hemopexin	0.803	1.50067	Affected		0.771325	1.58239
P68871	P68871|P02042|P02100|P69891|P69892	94.1	Hemoglobin subunit beta	0.414	12.677	Uncertain		0.00768307	1.18739
P02749	P02749	92.1	Beta-2-glycoprotein 1	0.603	2.13289	Uncertain		0.594554	2.27612
Q9Y240	Q9Y240	277.1	C-type lectin domain family 11 member A	0.6707	1.82181	Uncertain		0.567512	1.74188
Q5TFQ8	Q5TFQ8|P78324	261.1	Signal-regulatory protein beta-1 isoform 3	0.6275	1.78885	Uncertain		0.61893	1.89351
Q03591	Q03591	9.2	Complement factor H-related protein 1	0.5734	1.7626	Uncertain		0.613806	2.03509
P18065	P18065	134.1	Insulin-like growth factor-binding protein 2	0.4361	1.72677	Uncertain		0.442354	1.91882
Q16610	Q16610	99.1	Extracellular matrix protein 1	0.6206	1.71414	Uncertain		0.637095	1.86132
Q86VB7	Q86VB7	249.1	Scavenger receptor cysteine-rich type 1 protein M130	0.3267	1.69097	Uncertain		0.416366	2.38581
P01593	P01593|P01608|P01613|P01599|P01607|P80362|P01600	290.1	Ig kappa chain V-I region AG	0.4887	1.60045	Uncertain		0.539138	2.286
Q5BLP8	Q5BLP8	336.1	Uncharacterized protein C4orf48	0.4633	1.59675	Uncertain		0.581559	1.81774
P00746	P00746	197.1	Complement factor D	0.694	1.58339	Uncertain		0.545493	1.32744
P01033	P01033	154.1	Metalloproteinase inhibitor 1	0.4934	1.58222	Uncertain		0.624932	1.92476
O00584	O00584	187.1	Ribonuclease T2	0.5356	1.55697	Uncertain		0.589143	1.64929
P13671	P13671	115.1	Complement component C6	0.6399	1.55314	Uncertain		0.666899	1.75503
P01779	P01779|P01774|P01776|P01765|P01770	310.1	Ig heavy chain V-III region TUR	0.638	1.52218	Uncertain		0.580179	1.56427
P02671	P02671	54.1	Fibrinogen alpha chain	0.6712	1.51865	Uncertain		0.490816	1.50239
P00441	P00441	162.1	Superoxide dismutase [Cu-Zn]	0.3871	1.51189	Uncertain		0.372344	1.46343
P16035	P16035	173.1	Metalloproteinase inhibitor 2	0.6909	1.50558	Uncertain		0.627053	1.56566
P05452	P05452	91.1	Tetranectin	0.7749	1.48655	Uncertain		0.658847	1.39037
P04278	P04278	241.1	Sex hormone-binding globulin	0.8905	1.48366	Uncertain		0.815414	1.41066
P05155	P05155	38.1	Plasma protease C1 inhibitor	0.8435	1.48266	Uncertain		0.805983	1.4668
P02774	P02774	13.1	Vitamin D-binding protein	0.7777	1.47298	Uncertain		0.737017	1.54121
O43505	O43505	50.1	N-acetyllactosaminide beta-1,3-N-acetylglucosaminyltransferase	0.5565	1.47035	Uncertain		0.427507	1.40583
P02787	P02787	5.1	Serotransferrin	0.7762	1.46741	Uncertain		0.769903	1.58184
P25311	P25311|A8MT79	55.1	Zinc-alpha-2-glycoprotein	0.7961	1.45592	Uncertain		0.745509	1.53047
P01011	P01011	20.1	Alpha-1-antichymotrypsin	0.9124	1.45471	Uncertain		0.851824	1.37599
P05156	P05156	82.1	Complement factor I	0.7674	1.43993	Uncertain		0.631729	1.42193
P00748	P00748	131.1	Coagulation factor XII	0.8087	1.43433	Uncertain		0.69214	1.4038
Q7Z3B1	Q7Z3B1	255.1	Neuronal growth regulator 1	0.5605	1.43226	Uncertain		0.562259	1.48946
P08697	P08697	86.1	Alpha-2-antiplasmin	0.9319	1.43175	Uncertain		0.894699	1.39772
P05090	P05090	179.1	Apolipoprotein D	0.7929	1.43145	Uncertain		0.663055	1.38112
P01625	P01625|P06314|P06313|P06312	240.1	Ig kappa chain V-IV region Len	0.7472	1.42863	Uncertain		0.640428	1.41763
Q96IY4	Q96IY4	195.1	Carboxypeptidase B2	0.8087	1.42693	Uncertain		0.73573	1.4531
P01871	P01871|P04220	121.1	Ig mu chain C region	0.7136	1.4233	Uncertain		0.654179	1.4676
P00450	P00450	7.1	Ceruloplasmin	0.8932	1.4224	Uncertain		0.869714	1.4326
P00338	P00338	112.2	L-lactate dehydrogenase A chain	0.4788	1.42214	Uncertain		0.464234	1.69859
P00736	P00736	64.1	Complement C1r subcomponent	0.5731	1.42128	Uncertain		0.598201	1.61286
P05546	P05546	34.1	Heparin cofactor 2	0.7914	1.41166	Uncertain		0.66981	1.39026
Q14118	Q14118	153.1	Dystroglycan	0.4826	1.41108	Uncertain		0.449546	1.5822
P10643	P10643	21.1	Complement component C7	0.7747	1.40853	Uncertain		0.73487	1.45644
P01024	P01024	1.1	Complement C3	0.7916	1.40825	Uncertain		0.711464	1.38479
Q9UGM5	Q9UGM5	319.1	Fetuin-B	0.782	1.40716	Uncertain		0.630988	1.30751
P06681	P06681	56.1	Complement C2	0.8061	1.4027	Uncertain		0.734366	1.38313
P13796	P13796	210.1	Plastin-2	0.59	1.39455	Uncertain		0.572396	1.37332
Q14520	Q14520	271.1	Hyaluronan-binding protein 2	0.8693	1.39228	Uncertain		0.81726	1.19582
Q92520	Q92520	98.1	Protein FAM3C	0.7295	1.39192	Uncertain		0.727472	1.45106
Q8NFZ8	Q8NFZ8	281.1	Cell adhesion molecule 4	0.7243	1.39164	Uncertain		0.75005	1.52645
Q8TEU8	Q8TEU8	145.1	WAP, kazal, immunoglobulin, kunitz and NTR domain-containing protein 2	0.5439	1.37829	Uncertain		0.56246	1.48405
Q15113	Q15113	62.1	Procollagen C-endopeptidase enhancer 1	0.7421	1.37628	Uncertain		0.794025	1.49233
Q15582	Q15582	89.1	Transforming growth factor-beta-induced protein ig-h3	0.8887	1.37454	Uncertain		0.812649	1.23771
P43251	P43251	106.1	Biotinidase	0.7663	1.37298	Uncertain		0.820712	1.50661
O00468	O00468	189.1	Agrin	0.6056	1.37225	Uncertain		0.546685	1.46812
Q6UX71	Q6UX71	204.1	Plexin domain-containing protein 2	0.6936	1.36109	Uncertain		0.701752	1.44433
P55083	P55083	141.1	Microfibril-associated glycoprotein 4	0.572	1.35996	Uncertain		0.58777	1.41734
P02747	P02747	314.1	Complement C1q subcomponent subunit C	0.5075	1.35775	Uncertain		0.579241	1.66191
P06396	P06396	19.1	Gelsolin	0.7967	1.35579	Uncertain		0.660348	1.29991
P08253	P08253	49.1	72 kDa type IV collagenase	0.7643	1.35495	Uncertain		0.71654	1.40981
Q92820	Q92820	184.1	Gamma-glutamyl hydrolase	0.8694	1.3543	Uncertain		0.78229	1.27684
P12109	P12109	116.1	Collagen alpha-1(VI) chain	0.642	1.35296	Uncertain		0.701927	1.54377
Q9UNN8	Q9UNN8	329.1	Endothelial protein C receptor	0.343	1.34654	Uncertain		0.383153	1.75693
Q9Y6R7	Q9Y6R7	46.1	IgGFc-binding protein	0.6077	1.34496	Uncertain		0.684338	1.39483
O14594	O14594	196.1	Neurocan core protein	0.5442	1.34041	Uncertain		0.522225	1.36125
O14498	O14498	214.1	Immunoglobulin superfamily containing leucine-rich repeat protein	0.8113	1.32644	Uncertain		0.713264	1.29746
Q9UBX5	Q9UBX5	280.1	Fibulin-5	0.5626	1.32569	Uncertain		0.436287	1.40968
Q9NT99	Q9NT99|Q9HBW1	147.1	Leucine-rich repeat-containing protein 4B	0.5622	1.32362	Uncertain		0.58454	1.41166
P49908	P49908	123.1	Selenoprotein P	0.791	1.32198	Uncertain		0.738016	1.34592
P01596	P01596|P01598	287.1	Ig kappa chain V-I region CAR	0.3361	1.32051	Uncertain		0.383282	1.85963
P98160	P98160	58.1	Basement membrane-specific heparan sulfate proteoglycan core protein	0.6341	1.31968	Uncertain		0.471888	1.23833
P41222	P41222	117.1	Prostaglandin-H2 D-isomerase	0.5008	1.31324	Uncertain		0.543712	1.60743
P04066	P04066	303.1	Tissue alpha-L-fucosidase	0.3943	1.30958	Uncertain		0.226721	1.14823
Q01995	Q01995	239.1	Transgelin	0.5309	1.30658	Uncertain		0.254265	1.19157
P06331	P06331	353.1	Ig heavy chain V-II region ARH-77	0.6809	1.30367	Uncertain		0.566289	1.24329
P17174	P17174	157.1	Aspartate aminotransferase, cytoplasmic	0.7913	1.29745	Uncertain		0.842207	1.35726
P05154	P05154	107.1	Plasma serine protease inhibitor	0.5017	1.29737	Uncertain		0.160913	1.02734
P02746	P02746	206.1	Complement C1q subcomponent subunit B	0.3076	1.28541	Uncertain		0.423101	1.49408
Q13332	Q13332	191.1	Receptor-type tyrosine-protein phosphatase S	0.4556	1.28025	Uncertain		0.512113	1.43153
P05408	P05408	284.1	Neuroendocrine protein 7B2	0.5575	1.27976	Uncertain		0.531898	1.43648
P02751	P02751	6.1	Fibronectin	0.7729	1.27012	Uncertain		0.690818	1.28956
P14151	P14151	263.1	L-selectin	0.783	1.2676	Uncertain		0.635203	1.09477
P63261	P63261|P60709|P62736|P68032|P68133|P63267|Q562R1|Q6S8J3|A5A3E0|Q9BYX7|P0CG38|P0CG39	137.1	Actin, cytoplasmic 2	0.5222	1.26446	Uncertain		0.235875	1.18509
O94919	O94919	171.1	Endonuclease domain-containing 1 protein	0.3199	1.26203	Uncertain		0.22708	1.17668
O75711	O75711	275.1	Scrapie-responsive protein 1	0.4374	1.25908	Uncertain		0.414193	1.40084
Q06828	Q06828	264.1	Fibromodulin	0.4915	1.25776	Uncertain		0.378205	1.37083
Q92823	Q92823	51.1	Neuronal cell adhesion molecule	0.5273	1.25622	Uncertain		0.592064	1.3845
P07225	P07225	103.1	Vitamin K-dependent protein S	0.5794	1.25314	Uncertain		0.534686	1.35628
P09972	P09972	164.1	Fructose-bisphosphate aldolase C	0.4383	1.25168	Uncertain		0.632372	1.509
P0C0L5	P0C0L5	3.1	Complement C4-B	0.6171	1.24962	Uncertain		0.607674	1.34156
P0C0L4	P0C0L4	3.2	Complement C4-A	0.5931	1.24795	Uncertain		0.595664	1.34936
P08571	P08571	88.1	Monocyte differentiation antigen CD14	0.6729	1.24727	Uncertain		0.496204	1.23245
P01023	P01023|P20742	4.1	Alpha-2-macroglobulin	0.6463	1.24627	Uncertain		0.624359	1.29489
Q6UX73	Q6UX73	203.1	UPF0764 protein C16orf89	0.5642	1.24464	Uncertain		0.262313	1.01347
Q08380	Q08380	63.1	Galectin-3-binding protein	0.6494	1.23314	Uncertain		0.667754	1.3432
P33908	P33908	143.1	Mannosyl-oligosaccharide 1,2-alpha-mannosidase IA	0.4239	1.23088	Uncertain		0.348338	1.25658
P07858	P07858	211.1	Cathepsin B	0.3198	1.22959	Uncertain		0.644827	1.59875
Q12907	Q12907	234.1	Vesicular integral-membrane protein VIP36	0.5585	1.22853	Uncertain		0.520345	1.33315
Q12860	Q12860	18.1	Contactin-1	0.5808	1.22798	Uncertain		0.601733	1.3227
P54289	P54289	182.1	Voltage-dependent calcium channel subunit alpha-2/delta-1	0.4726	1.22632	Uncertain		0.387868	1.24653
Q8WZA1	Q8WZA1	163.1	Protein O-linked-mannose beta-1,2-N-acetylglucosaminyltransferase 1	0.5504	1.22461	Uncertain		0.329685	1.15005
P14625	P14625	320.1	Endoplasmin	0.4789	1.22034	Uncertain		0.164352	1.10439
P04406	P04406	225.1	Glyceraldehyde-3-phosphate dehydrogenase	0.5539	1.21956	Uncertain		0.373833	1.19133
P08294	P08294	126.1	Extracellular superoxide dismutase [Cu-Zn]	0.8508	1.21777	Uncertain		0.794199	1.21949
P35443	P35443	279.1	Thrombospondin-4	0.321	1.21765	Uncertain		0.000325375	1.05984
O60888	O60888	201.1	Protein CutA	0.5191	1.21541	Uncertain		0.554267	1.38887
Q99969	Q99969	212.1	Retinoic acid receptor responder protein 2	0.4264	1.21516	Uncertain		0.356498	1.30902
O75144	O75144	222.1	ICOS ligand	0.3854	1.2148	Uncertain		0.259608	1.28852
P23284	P23284	233.1	Peptidyl-prolyl cis-trans isomerase B	0.8704	1.21324	Uncertain		0.815829	1.17925
P07195	P07195|Q6ZMR3|P07864	112.1	L-lactate dehydrogenase B chain	0.417	1.21222	Uncertain		0.499172	1.37078
P35241	P35241|P26038|P15311	266.1	Radixin	0.5817	1.2085	Uncertain		0.29204	1.11224
Q92876	Q92876	105.1	Kallikrein-6	0.3069	1.20657	Uncertain		0.505974	1.56487
P02766	P02766	75.1	Transthyretin	0.7188	1.20572	Uncertain		0.671921	1.23459
Q14982	Q14982	183.1	Opioid-binding protein/cell adhesion molecule	0.3914	1.20561	Uncertain		0.52702	1.4303
P02649	P02649	29.1	Apolipoprotein E	0.4426	1.20522	Uncertain		0.52702	1.30927
P61626	P61626	256.1	Lysozyme C	0.3197	1.20445	Uncertain		0.307206	1.34018
P07711	P07711	282.1	Cathepsin L1	0.4648	1.20153	Uncertain		0.581692	1.3086
Q8N126	Q8N126	247.1	Cell adhesion molecule 3	0.5164	1.19944	Uncertain		0.181776	1.0775
P51888	P51888	231.1	Prolargin	0.418	1.19733	Uncertain		0.229429	1.18139
Q9Y4C0	Q9Y4C0|Q9HDB5	198.1	Neurexin-3-alpha	0.8025	1.17695	Uncertain		0.717751	1.16592
Q8WXD2	Q8WXD2	40.1	Secretogranin-3	0.7019	1.1583	Uncertain		0.505644	1.13055
Q02818	Q02818	161.1	Nucleobindin-1	0.7294	1.15013	Uncertain		0.625322	1.04268
P10645	P10645	78.1	Chromogranin-A	0.7082	1.12287	Uncertain		0.52846	1.08518
P61916	P61916	168.1	Epididymal secretory protein E1	0.2798	1.68253	Unaffected		0.417955	1.85861
P07360	P07360	152.1	Complement component C8 gamma chain	0.1564	1.4381	Unaffected		0.0100347	0.978017
P07602	P07602	120.1	Proactivator polypeptide	0.2704	1.35471	Unaffected		0.508897	1.75846
Q12805	Q12805	85.1	EGF-containing fibulin-like extracellular matrix protein 1	0.1382	1.32191	Unaffected		0.107976	1.32787
Q8WZ42	Q8WZ42	113.1	Titin	0.2441	1.3166	Unaffected		0.146994	1.11809
P01344	P01344	269.1	Insulin-like growth factor II	0.2446	1.30146	Unaffected		0.0572275	1.02057
P07333	P07333	190.1	Macrophage colony-stimulating factor 1 receptor	0.2755	1.24334	Unaffected		0.342529	1.46159
O95502	O95502	227.1	Neuronal pentraxin receptor	0.2332	1.24306	Unaffected		0.164002	1.23506
P05543	P05543	128.1	Thyroxine-binding globulin	0.2563	1.22935	Unaffected		0.174964	1.13354
P30086	P30086	122.1	Phosphatidylethanolamine-binding protein 1	0.2373	1.19832	Unaffected		0.338717	1.38743
Q9P2S2	Q9P2S2|P58401	194.1	Neurexin-2-alpha	0.221	1.19653	Unaffected		0.369402	1.47214
P01034	P01034	100.1	Cystatin-C	0.2493	1.19305	Unaffected		0.214644	1.25345
P21802	P21802	311.1	Fibroblast growth factor receptor 2	0.4927	1.1882	Unaffected		0.501276	1.2666
Q13740	Q13740	166.1	CD166 antigen	0.3403	1.1882	Unaffected		0.357678	1.30295
P20062	P20062	188.1	Transcobalamin-2	0.5259	1.18585	Unaffected		0.323477	1.14266
P10909	P10909	42.1	Clusterin	0.4677	1.18513	Unaffected		0.105768	1.05505
Q13822	Q13822	15.1	Ectonucleotide pyrophosphatase/phosphodiesterase family member 2	0.5985	1.18367	Unaffected		0.791971	1.30211
Q9P121	Q9P121	183.2	Neurotrimin	0.4781	1.1811	Unaffected		0.626146	1.36334
Q9Y6N7	Q9Y6N7|Q9HCK4	276.1	Roundabout homolog 1	0.4256	1.18106	Unaffected		0.372351	1.22398
Q9NQ79	Q9NQ79	83.1	Cartilage acidic protein 1	0.4974	1.18068	Unaffected		0.577963	1.2532
P09871	P09871	33.1	Complement C1s subcomponent	0.5323	1.18064	Unaffected		0.501682	1.17723
O94769	O94769	346.1	Extracellular matrix protein 2	0.105	1.18045	Unaffected		0.210258	1.00126
Q02246	Q02246	24.1	Contactin-2	0.4427	1.17986	Unaffected		0.531178	1.32922
P05067	P05067	39.1	Amyloid beta A4 protein	0.2407	1.17918	Unaffected		0.180811	1.22733
O75882	O75882	176.1	Attractin	0.4383	1.17734	Unaffected		0.369123	1.28336
P36955	P36955	41.1	Pigment epithelium-derived factor	0.4838	1.17536	Unaffected		0.47906	1.26002
O15240	O15240	118.1	Neurosecretory protein VGF	0.1792	1.17335	Unaffected		0.0311903	1.12667
Q13449	Q13449	139.1	Limbic system-associated membrane protein	0.6373	1.17254	Unaffected		0.600647	1.20961
P17900	P17900	151.1	Ganglioside GM2 activator	0.2036	1.17065	Unaffected		0.0704612	1.17536
Q9Y5Y7	Q9Y5Y7	262.1	Lymphatic vessel endothelial hyaluronic acid receptor 1	0.3693	1.17031	Unaffected		0.481814	1.33393
P01019	P01019	45.1	Angiotensinogen	0.4788	1.16758	Unaffected		0.537304	1.25206
P55058	P55058	43.1	Phospholipid transfer protein	0.3458	1.16486	Unaffected		0.0519243	1.05322
P0CG48	P0CG48|P0CG47|P62979|P62987	245.1	Polyubiquitin-C	0.2014	1.16248	Unaffected		0.273803	1.34908
O00533	O00533	27.1	Neural cell adhesion molecule L1-like protein	0.5823	1.16134	Unaffected		0.554087	1.20631
P16070	P16070	229.1	CD44 antigen	0.5298	1.16051	Unaffected		0.66213	1.35442
P40189	P40189	159.1	Interleukin-6 receptor subunit beta	0.5263	1.15931	Unaffected		0.504802	1.25681
P61769	P61769	200.1	Beta-2-microglobulin	0.4274	1.1592	Unaffected		0.517819	1.42449
P04180	P04180	192.1	Phosphatidylcholine-sterol acyltransferase	0.3621	1.15903	Unaffected		0.249656	1.26031
Q9BTY2	Q9BTY2	146.1	Plasma alpha-L-fucosidase	0.4334	1.15688	Unaffected		0.518057	1.30444
Q96KN2	Q96KN2	10.1	Beta-Ala-His dipeptidase	0.5401	1.1543	Unaffected		0.576342	1.2265
Q96S96	Q96S96	127.1	Phosphatidylethanolamine-binding protein 4	0.3695	1.15392	Unaffected		0.405695	1.19458
Q15904	Q15904	205.1	V-type proton ATPase subunit S1	0.4164	1.15312	Unaffected		0.459781	1.28942
P41271	P41271	339.1	Neuroblastoma suppressor of tumorigenicity 1	0.3249	1.1502	Unaffected		0.424705	1.36679
P39060	P39060	219.1	Collagen alpha-1(XVIII) chain	0.2687	1.14983	Unaffected		0.01078	1.0561
Q9BYH1	Q9BYH1	172.1	Seizure 6-like protein	0.3029	1.14693	Unaffected		0.239045	1.14097
P51693	P51693	37.1	Amyloid-like protein 1	0.4593	1.14344	Unaffected		0.492247	1.23373
P43121	P43121	110.1	Cell surface glycoprotein MUC18	0.2271	1.14277	Unaffected		0.49235	1.43746
Q14515	Q14515	32.1	SPARC-like protein 1	0.4061	1.14262	Unaffected		0.312288	1.1812
P55290	P55290	193.1	Cadherin-13	0.32	1.14124	Unaffected		0.142863	1.14427
P19021	P19021	132.1	Peptidyl-glycine alpha-amidating monooxygenase	0.2059	1.13954	Unaffected		0.00808717	1.05678
P54764	P54764	158.1	Ephrin type-A receptor 4	0.2475	1.13947	Unaffected		0.120678	1.21549
Q14019	Q14019	228.1	Coactosin-like protein	0.1455	1.13894	Unaffected		0.0499051	1.01534
P23435	P23435|Q8IUK8	291.1	Cerebellin-1	0.4321	1.13704	Unaffected		0.298062	1.08396
P13611	P13611	230.1	Versican core protein	0.4743	1.13412	Unaffected		0.467675	1.12629
P19022	P19022	96.1	Cadherin-2	0.3059	1.13381	Unaffected		0.302022	1.29795
P13591	P13591	28.1	Neural cell adhesion molecule 1	0.3183	1.13191	Unaffected		0.360377	1.24437
P36222	P36222	97.1	Chitinase-3-like protein 1	0.445	1.13164	Unaffected		0.653519	1.28272
Q9UBP4	Q9UBP4	142.1	Dickkopf-related protein 3	0.5235	1.12586	Unaffected		0.229213	1.07466
P10451	P10451	104.1	Osteopontin	0.4135	1.11563	Unaffected		0.384496	1.26701
P16870	P16870	66.1	Carboxypeptidase E	0.2899	1.11317	Unaffected		0.151414	1.15157
Q8IV08	Q8IV08	226.1	Phospholipase D3	0.3967	1.1121	Unaffected		0.499697	1.21533
P48058	P48058	155.1	Glutamate receptor 4	0.2159	1.11001	Unaffected		0.220712	1.21461
Q13228	Q13228	270.1	Selenium-binding protein 1	0.2879	1.10916	Unaffected		0.314107	1.24465
Q86UX2	Q86UX2	167.1	Inter-alpha-trypsin inhibitor heavy chain H5	0.6528	1.10309	Unaffected		0.492825	1.09428
Q96GW7	Q96GW7	90.1	Brevican core protein	0.06934	1.10106	Unaffected		0.185826	1.23438
O94985	O94985	48.1	Calsyntenin-1	0.5573	1.0962	Unaffected		0.563844	1.12548
P07339	P07339	101.1	Cathepsin D	0.2622	1.09591	Unaffected		0.335666	1.20097
P09486	P09486	236.1	SPARC	0.01553	1.09399	Unaffected		0.0278734	1.1141
Q9UHL4	Q9UHL4	223.1	Dipeptidyl peptidase 2	0.5953	1.09318	Unaffected		0.933058	1.1717
Q15818	Q15818	125.1	Neuronal pentraxin-1	0.1786	1.08902	Unaffected		0.122415	1.1609
O94856	O94856	95.1	Neurofascin	0.2717	1.0887	Unaffected		0.233337	1.11018
O75326	O75326	130.1	Semaphorin-7A	0.2897	1.08779	Unaffected		0.409083	1.1992
P27797	P27797	215.1	Calreticulin	0.2187	1.08734	Unaffected		0.226701	1.1804
O00391	O00391	199.1	Sulfhydryl oxidase 1	0.2577	1.08623	Unaffected		0.217637	1.21324
P23471	P23471	71.1	Receptor-type tyrosine-protein phosphatase zeta	0.3553	1.08455	Unaffected		0.109751	1.0544
Q7Z7M0	Q7Z7M0	79.1	Multiple epidermal growth factor-like domains protein 8	0.636	1.07885	Unaffected		0.560819	1.06582
P78509	P78509	135.1	Reelin	0.0382	1.07866	Unaffected		0.0190577	1.00603
O15394	O15394	73.1	Neural cell adhesion molecule 2	0.2332	1.07712	Unaffected		0.378623	1.09946
P13473	P13473	216.1	Lysosome-associated membrane glycoprotein 2	0.06976	1.06905	Unaffected		0.0464706	1.07042
Q9ULB1	Q9ULB1|P58400	180.1	Neurexin-1-alpha	0.1685	1.06864	Unaffected		0.117588	1.10783
P99999	P99999	273.1	Cytochrome c	0.1398	1.06697	Unaffected		0.451377	1.29994
Q99574	Q99574	148.1	Neuroserpin	0.07624	1.06242	Unaffected		0.0292184	1.05144
P13521	P13521	80.1	Secretogranin-2	0.02572	1.06009	Unaffected		0.552486	0.897892
Q9UHG2	Q9UHG2	144.1	ProSAAS	0.08543	1.05958	Unaffected		0.110449	1.24772
P14618	P14618|P30613	70.1	Pyruvate kinase isozymes M1/M2	0.246	1.05927	Unaffected		0.363606	1.12208
P12259	P12259	109.1	Coagulation factor V	0.01198	1.05912	Unaffected		0.0829411	1.05362
Q99435	Q99435	133.1	Protein kinase C-binding protein NELL2	0.09705	1.05834	Unaffected		0.149032	1.15404
Q92859	Q92859	81.1	Neogenin	0.5046	1.05757	Unaffected		0.460542	1.1007
P42785	P42785	181.1	Lysosomal Pro-X carboxypeptidase	0.2708	1.05513	Unaffected		0.243498	1.13073
P05060	P05060	30.1	Secretogranin-1	0.0805	1.04385	Unaffected		0.0855818	1.11579
Q9BY67	Q9BY67	165.1	Cell adhesion molecule 1	0.1517	1.04281	Unaffected		0.295348	1.17936
Q8N3J6	Q8N3J6	213.1	Cell adhesion molecule 2	0.1214	1.03472	Unaffected		0.0217734	0.990983
Q6UXD5	Q6UXD5	149.1	Seizure 6-like protein 2	0.03192	1.03416	Unaffected		0.0265339	0.99485
O75787	O75787	220.1	Renin receptor	0.1195	1.03255	Unaffected		0.181011	1.40869
P23515	P23515	221.1	Oligodendrocyte-myelin glycoprotein	0.1157	1.03105	Unaffected		0.348496	1.38159
Q16270	Q16270	250.1	Insulin-like growth factor-binding protein 7	0.01427	1.00582	Unaffected		0.0973746	1.07297
Q969P0	Q969P0	254.1	Immunoglobulin superfamily member 8	0.08142	0.998154	Unaffected		0.120607	1.17882
Q06481	Q06481	114.1	Amyloid-like protein 2	0.0005959	0.986095	Unaffected		0.0335	0.954696
P23142	P23142	67.1	Fibulin-1	0.006082	0.972625	Unaffected		0.0228267	1.12862

## Sheet: Criteria
	Fold change	R-square	Definition
	≥1,5	>0,7	affected
	<1,5	>0,7	uncertain
	>1,2	0,3-0,7	uncertain
	<1,2	0,3-0,7	unaffected
		<0,3	unaffected

## Sheet: Overview of iTRAQ exp 1-3
Matrix of how the samples were labeled and combined into experiment 1, 2 and 3
		114	115	116	117
	EXP1	Reference	p1-1 (44-45th mL)	p4 (24-25th mL)	p7-1 (1-2nd mL)
	EXP2	Reference	p7-2 (1-2nd mL)	p2 (38-39th mL)	p5 (16-17th mL)
	EXP3	Reference	p6 (10-11th mL)	p1-2 (44-45th mL)	p3 (31-32nd mL)
		Reference contains equal volume of the seven RCG points

## Sheet: Proteins, >2 peptides
p1 (44-45th mL) (average)	p2 (38-39th mL)	p3 (31-32nd mL)	p4 (24-25th mL)	p5 (16-17th mL)	p6 (10-11th mL)	p7 (1-2nd mL) (average)	entry_name	accession_number	accession_numbers	Unique peptides Exp1	Unique peptides Exp2	Unique peptides Exp3
0.90459	0.961261	1.11651	1.16554	1.05848	1.25266	1.27389	Complement C3	P01024	P01024	78	75	78
0.772833	0.875998	1.02883	1.04826	0.980099	1.35285	1.21996	Serum albumin	P02768	P02768	64	63	66
0.995913	1.0274	1.19251	1.15109	1.08975	1.33607	1.24451	Complement C4-B	P0C0L5	P0C0L5	57	56	57
0.988782	1.02527	1.19168	1.1487	1.08222	1.33422	1.23395	Complement C4-A	P0C0L4	P0C0L4	57	56	57
0.950109	0.988286	1.11188	1.15589	1.04102	1.23029	1.18409	Alpha-2-macroglobulin	P01023	P01023|P20742	41	34	37
0.846393	0.945402	1.07998	1.07923	1.04608	1.33886	1.24201	Serotransferrin	P02787	P02787	39	41	41
1.03177	1.07699	1.19003	1.17365	1.13367	1.33053	1.31048	Fibronectin	P02751	P02751	37	36	40
0.867756	0.924663	1.05702	1.08073	1.06585	1.24315	1.23429	Ceruloplasmin	P00450	P00450	26	30	29
0.854541	0.885154	1.11188	1.08222	1.10726	1.32225	1.33599	Alpha-1-antitrypsin	P01009	P01009	24	25	26
0.727804	0.954621	1.12272	1.11651	1.04681	1.39378	1.27762	Complement factor H	P08603	P08603|Q02985	27	24	24
0.667994	0.956608	1.10343	1.06363	0.954621	1.35943	1.1774	Complement factor H-related protein 1	Q03591	Q03591	3	4	4
1.00657	1.02456	1.1479	1.13839	1.06659	1.23456	1.16188	Beta-Ala-His dipeptidase	Q96KN2	Q96KN2	23	23	22
1.02254	1.03958	1.20581	1.16635	1.21672	1.36037	1.61312	Inter-alpha-trypsin inhibitor heavy chain H4	Q14624	Q14624	18	19	22
0.896267	0.941478	1.09962	1.15669	1.11884	1.33422	1.43791	Antithrombin-III	P01008	P01008	21	21	22
0.835632	0.939523	1.07773	1.06363	1.0196	1.28788	1.23087	Vitamin D-binding protein	P02774	P02774	19	22	22
0.880889	0.922742	1.09429	1.14631	1.11188	1.33886	1.45116	Apolipoprotein A-I	P02647	P02647	17	22	20
0.98497	1.06216	1.15509	1.15429	1.13131	1.28254	1.16588	Ectonucleotide pyrophosphatase/phosphodiesterase family member 2	Q13822	Q13822	21	19	23
0.725109	0.85441	1.0367	1.09581	0.954621	1.35379	1.27235	Plasminogen	P00747	P00747|Q02325	22	22	25
0.853757	0.907519	1.07998	1.10573	1.04247	1.35097	1.28121	Hemopexin	P02790	P02790	20	20	21
0.986581	1.01115	1.18017	1.1599	1.07624	1.30495	1.21151	Contactin-1	Q12860	Q12860	19	19	16
1.10619	1.09885	1.27987	1.19831	1.21757	1.43794	1.49975	Gelsolin	P06396	P06396	19	17	19
0.975715	1.01185	1.13997	1.19914	1.15269	1.34257	1.41938	Alpha-1-antichymotrypsin	P01011	P01011	17	18	17
0.887336	1.00556	1.1065	1.12584	1.05995	1.29235	1.24984	Complement component C7	P10643	P10643	16	20	17
0.628099	0.913831	1.03742	1.15029	1.07029	1.2605	1.23612	Afamin	P43652	P43652	20	18	20
0.935823	1.06069	1.18263	1.16797	1.19251	1.4103	1.51195	Apolipoprotein A-IV	P06727	P06727	18	17	18
0.951596	0.922742	1.1479	1.09354	1.01607	1.26488	1.12275	Contactin-2	Q02246	Q02246	15	14	17
0.74425	0.988971	1.15189	1.20414	1.12584	1.42603	1.41675	Prothrombin	P00734	P00734	17	13	16
0.880802	0.948027	1.07624	1.09809	1.09429	1.36509	1.33509	Complement factor B	P00751	P00751	16	16	17
1.0334	1.04102	1.1487	1.18099	1.07848	1.2466	1.20013	Neural cell adhesion molecule L1-like protein	O00533	O00533	16	17	17
1.05598	1.06955	1.23628	1.15589	1.074	1.31403	1.19528	Neural cell adhesion molecule 1	P13591	P13591	15	16	15
0.963417	1.09505	1.14314	1.16797	1.06363	1.26138	1.16113	Apolipoprotein E	P02649	P02649	17	16	15
1.19163	1.17365	1.32685	1.18263	1.1487	1.32961	1.24389	Secretogranin-1	P05060	P05060	13	13	14
0.990395	1.01466	1.16231	1.16635	1.1607	1.49796	1.57173	Fibrinogen beta chain	P02675	P02675	15	15	15
1.06124	1.04899	1.19086	1.16393	1.05117	1.25353	1.21259	SPARC-like protein 1	Q14515	Q14515	14	16	15
0.981869	1.01396	1.09202	1.20414	1.06659	1.15589	1.15924	Complement C1s subcomponent	P09871	P09871	14	14	15
1.04005	1.01396	1.22859	1.15669	1.16312	1.44593	1.46819	Heparin cofactor 2	P05546	P05546	13	12	13
1.12426	1.17202	1.29146	1.20581	1.18921	1.38703	1.28552	Amyloid-like protein 1	P51693	P51693	13	13	13
0.856977	0.985549	1.09126	1.16473	1.08824	1.25701	1.27061	Plasma protease C1 inhibitor	P05155	P05155	14	13	14
1.04716	1.18017	1.27544	1.07326	1.12975	1.28521	1.23478	Amyloid beta A4 protein	P05067	P05067	15	14	15
1.17934	1.25093	1.25963	1.22179	1.23799	1.3333	1.36603	Secretogranin-3	Q8WXD2	Q8WXD2	13	14	14
1.03351	1.0203	1.22264	1.12975	1.09051	1.30224	1.21475	Pigment epithelium-derived factor	P36955	P36955	13	14	14
1.3648	1.31768	1.41128	1.30315	1.33886	1.43993	1.61747	Clusterin	P10909	P10909	14	14	13
1.14487	1.18756	1.25876	1.26663	1.16312	1.20581	1.33362	Phospholipid transfer protein	P55058	P55058	12	11	13
0.821902	0.895646	1.08073	1.13761	1.01115	1.42011	1.32081	Alpha-1B-glycoprotein	P04217	P04217	14	14	14
0.983292	1.06216	1.12662	1.14631	1.05117	1.23114	1.14807	Angiotensinogen	P01019	P01019	10	11	13
0.875338	0.990343	1.06511	1.25788	1.09962	1.22095	1.17729	IgGFc-binding protein	Q9Y6R7	Q9Y6R7	13	8	11
0.98995	1.05263	1.21841	1.21504	1.13918	1.41421	1.54764	Complement component C9	P02748	P02748	15	10	12
1.03487	1.06069	1.12584	1.11806	1.07699	1.16473	1.13443	Calsyntenin-1	O94985	O94985	12	15	12
0.935302	1.04754	1.13918	1.10267	1.09657	1.31859	1.26729	72 kDa type IV collagenase	P08253	P08253	12	13	9
0.947096	1.2466	1.28521	1.27279	1.19499	1.33145	1.39256	N-acetyllactosaminide beta-1,3-N-acetylglucosaminyltransferase	O43505	O43505	13	12	11
0.935389	1.02883	1.1487	1.15349	1.04536	1.29504	1.17505	Neuronal cell adhesion molecule	Q92823	Q92823	12	12	10
0.85837	0.984866	1.12194	1.1274	1.09505	1.37364	1.37128	Complement C5	P01031	P01031	12	11	12
0.912337	0.963262	1.23285	1.12975	1.13367	1.44593	1.52926	Fibrinogen gamma chain	P02679	P02679	14	13	12
1.05171	0.972655	1.26576	1.08749	1.11806	1.58008	1.59718	Fibrinogen alpha chain	P02671	P02671	15	12	11
0.903767	0.913198	1.06955	1.13603	1.05117	1.38319	1.31581	Zinc-alpha-2-glycoprotein	P25311	P25311|A8MT79	14	13	13
0.899421	0.955945	1.07773	1.17121	1.05117	1.24401	1.26162	Complement C2	P06681	P06681	7	9	11
0.956071	1.05629	1.20748	1.23114	1.10496	1.53794	1.47509	Kininogen-1	P01042	P01042	12	10	11
1.00042	1.04102	1.12272	1.29684	1.09051	1.23885	1.32024	Basement membrane-specific heparan sulfate proteoglycan core protein	P98160	P98160	9	7	13
0.953334	1.01255	1.13918	1.17691	1.20247	1.44093	1.5171	Kallistatin	P29622	P29622	13	11	12
0.769439	0.828171	1.01889	1.05995	1.09505	1.37364	1.38056	Haptoglobin	P00738	P00738|P00739	13	13	12
0.659163	0.82932	0.980099	1.09733	0.957935	1.26663	1.2963	Ig gamma-2 chain C region	P01859	P01859	9	11	12
0.745877	0.855595	1.00139	1.12117	0.99516	1.20497	1.32022	Ig gamma-1 chain C region	P01857	P01857	10	10	11
0.641774	0.856188	0.981459	1.12584	0.993781	1.25093	1.31306	Ig gamma-3 chain C region	P01860	P01860	9	11	11
0.574894	0.820173	0.972655	1.11034	0.957935	1.25266	1.29774	Ig gamma-4 chain C region	P01861	P01861	7	8	8
0.879916	1.00905	1.09657	1.13367	1.08373	1.31312	1.21101	Procollagen C-endopeptidase enhancer 1	Q15113	Q15113	11	10	11
0.979642	0.978063	1.1235	1.13839	1.06437	1.31585	1.20803	Galectin-3-binding protein	Q08380	Q08380	11	10	12
0.827238	0.907519	1.12662	1.07699	0.970634	1.33422	1.17574	Complement C1r subcomponent	P00736	P00736	13	11	13
0.814266	0.94737	1.12818	1.09581	1.09505	1.31585	1.31129	N-acetylmuramoyl-L-alanine amidase	Q96PD5	Q96PD5	11	12	11
1.18131	1.08073	1.29235	1.12584	1.11342	1.36037	1.315	Carboxypeptidase E	P16870	P16870	11	10	10
1.16509	1.09733	1.15029	1.22095	0.954621	1.31494	1.1332	Fibulin-1	P23142	P23142	9	9	11
0.983608	0.990343	1.12584	1.17691	1.16878	1.34537	1.50121	Complement component C8 beta chain	P07358	P07358	9	10	10
0.935147	0.992404	1.26313	1.09885	1.1607	1.44493	1.43479	Mimecan	P20774	P20774	10	9	11
1.06203	1.03886	1.09657	1.22859	1.074	1.19168	1.12498	Pyruvate kinase isozymes M1/M2	P14618	P14618|P30613	11	11	11
1.1428	1.07923	1.2008	1.11651	1.11111	1.20497	1.23942	Receptor-type tyrosine-protein phosphatase zeta	P23471	P23471	11	11	9
0.86095	0.990343	1.03097	1.16231	1.09962	1.30858	1.30019	Alpha-1-acid glycoprotein 2	P19652	P19652	10	12	11
0.86969	1.00975	1.04247	1.11497	1.20999	1.30677	1.31755	Alpha-1-acid glycoprotein 1	P02763	P02763	9	10	9
1.01551	1.05922	1.14314	1.13053	1.08673	1.11651	1.09382	Neural cell adhesion molecule 2	O15394	O15394	10	6	9
0.906341	0.976032	1.11574	1.17936	1.11188	1.33237	1.42208	Inter-alpha-trypsin inhibitor heavy chain H2	P19823	P19823	8	11	11
1.15346	1.13682	1.25266	1.3491	1.232	1.42405	1.39075	Transthyretin	P02766	P02766	10	11	11
0.862654	0.97468	1.10573	1.09429	1.13682	1.457	1.43337	Lumican	P51884	P51884	11	10	12
0.733926	0.823591	1.01677	1.03097	1.0196	1.47734	1.33136	Ig alpha-1 chain C region	P01876	P01876	10	10	10
0.801048	0.858565	1.04536	1.07252	1.06659	1.34257	1.37843	Ig alpha-2 chain C region	P01877	P01877	7	7	8
1.04904	1.01677	1.12272	1.08448	1.08673	1.13839	1.17793	Chromogranin-A	P10645	P10645	9	6	7
1.15672	1.05848	1.16797	1.21672	1.20748	1.23285	1.24792	Multiple epidermal growth factor-like domains protein 8	Q7Z7M0	Q7Z7M0	10	8	9
1.45638	1.31312	1.36226	1.30044	1.27103	1.30767	1.5439	Secretogranin-2	P13521	P13521	11	10	8
1.12083	1.08448	1.13761	1.15029	1.11188	1.23371	1.18536	Neogenin	Q92859	Q92859	8	7	9
0.9534	0.99654	1.09051	1.15029	1.03598	1.35566	1.37283	Complement factor I	P05156	P05156	10	11	12
1.04854	1.11034	1.23371	1.26138	1.1479	1.31403	1.238	Cartilage acidic protein 1	Q9NQ79	Q9NQ79	7	8	10
0.930931	1.02954	1.15349	1.18017	1.18921	1.46104	1.40717	Histidine-rich glycoprotein	P04196	P04196	10	11	11
0.942711	1.35191	1.16312	1.24229	1.1235	1.2518	1.24618	EGF-containing fibulin-like extracellular matrix protein 1	Q12805	Q12805	10	9	11
0.974631	1.03886	1.16312	1.11651	1.22349	1.36226	1.39542	Alpha-2-antiplasmin	P08697	P08697	6	9	9
0.834869	0.978742	1.16554	1.16797	1.11188	1.45397	1.42282	Vitronectin	P04004	P04004	11	11	10
1.05371	1.05044	1.18756	1.13053	1.089	1.29864	1.31426	Monocyte differentiation antigen CD14	P08571	P08571	8	9	10
1.03838	1.18181	1.20832	1.25353	1.28076	1.28521	1.42729	Transforming growth factor-beta-induced protein ig-h3	Q15582	Q15582	9	7	8
1.03255	1.17772	1.23542	1.17609	1.06659	1.27456	1.1369	Brevican core protein	Q96GW7	Q96GW7	10	8	9
0.926927	1.07549	1.23371	1.21504	1.15749	1.28877	1.37793	Tetranectin	P05452	P05452	9	9	9
0.600577	1.09051	1.09202	1.15829	1.03886	1.36699	1.28096	Beta-2-glycoprotein 1	P02749	P02749	10	8	9
0.850725	0.968618	1.13997	1.16231	1.13918	1.30405	1.37351	Protein AMBP	P02760	P02760	9	6	8
0.330612	0.696406	0.23586	0.778085	0.539614	0.392564	4.19117	Hemoglobin subunit beta	P68871	P68871|P02042|P02100|P69891|P69892	9	7	3
1.0764	1.07252	1.18591	1.18756	1.074	1.19499	1.17188	Neurofascin	O94856	O94856	9	9	10
1.17916	1.12117	1.35285	1.14711	1.16473	1.5305	1.33695	Cadherin-2	P19022	P19022	7	6	6
1.02016	1.03886	1.16554	1.17772	1.10038	1.30858	1.15446	Chitinase-3-like protein 1	P36222	P36222	7	9	9
0.929094	1.13682	1.17609	1.17365	1.16635	1.34817	1.29323	Protein FAM3C	Q92520	Q92520	8	8	8
0.755591	1.07998	1.1704	1.21504	1.07773	1.40639	1.29519	Extracellular matrix protein 1	Q16610	Q16610	11	8	7
1.11504	1.26927	1.37459	1.25614	1.17528	1.39765	1.33029	Cystatin-C	P01034	P01034	8	7	8
1.03656	1.04754	1.19416	1.09962	1.05555	1.24487	1.13597	Cathepsin D	P07339	P07339	10	9	10
0.562472	0.974004	1.12506	1.14393	1.07998	1.39571	1.3229	Alpha-2-HS-glycoprotein	P02765	P02765	8	9	9
1.03408	1.01607	1.21251	1.17772	1.08448	1.4025	1.29584	Vitamin K-dependent protein S	P07225	P07225	8	9	9
1.36279	1.11497	1.4103	1.28254	1.32961	1.72668	1.52037	Osteopontin	P10451	P10451	8	8	7
0.849661	0.882091	1.11651	1.00975	0.932386	1.32961	1.02518	Kallikrein-6	Q92876	Q92876	8	8	7
0.892355	0.940174	1.0629	1.15829	1.08073	1.34443	1.22518	Biotinidase	P43251	P43251	7	8	8
1.11272	1.15749	1.21083	1.16312	1.23114	1.14314	1.4436	Plasma serine protease inhibitor	P05154	P05154	7	6	8
0.872968	0.95396	1.10573	1.18427	1.08598	1.26751	1.39591	Inter-alpha-trypsin inhibitor heavy chain H1	P19827	P19827	7	6	7
1.1508	1.27191	1.25353	1.16312	1.09051	1.21251	1.21884	Coagulation factor V	P12259	P12259	7	4	5
0.910339	0.997231	1.17772	1.00975	1.03526	1.30858	1.04031	Cell surface glycoprotein MUC18	P43121	P43121	8	6	7
0.938899	1.01537	1.0196	1.1599	1.13918	1.22264	1.42023	Insulin-like growth factor-binding protein complex acid labile subunit	P35858	P35858	8	4	2
0.922105	1.01677	1.12975	1.06585	1.00556	1.264	1.1178	L-lactate dehydrogenase B chain	P07195	P07195|Q6ZMR3|P07864	7	6	7
0.763478	0.680185	1.06363	0.797192	0.864537	1.29684	1.08577	L-lactate dehydrogenase A chain	P00338	P00338	3	4	4
1.01816	1.30677	1.09657	1.14393	1.47427	1.13839	1.34051	Titin	Q8WZ42	Q8WZ42	9	6	7
1.2491	1.09126	1.28165	1.17283	1.14155	1.19251	1.23173	Amyloid-like protein 2	Q06481	Q06481	9	8	7
0.761284	0.903753	1.09354	1.06807	0.970634	1.33607	1.18238	Complement component C6	P13671	P13671	5	6	9
0.929512	0.997923	1.17202	1.14711	1.09581	1.43495	1.25759	Collagen alpha-1(VI) chain	P12109	P12109	8	5	7
0.956105	0.937571	1.17121	1.07029	1.03814	1.53688	1.2556	Prostaglandin-H2 D-isomerase	P41222	P41222	8	7	7
1.37548	1.23029	1.64832	1.26839	1.26751	1.54971	1.61393	Neurosecretory protein VGF	O15240	O15240	6	5	4
0.870189	0.949342	1.0519	1.18181	1.09051	1.34164	1.36633	Leucine-rich alpha-2-glycoprotein	P02750	P02750	7	7	6
0.77094	0.985549	1.16716	1.1599	0.954621	1.35566	1.0444	Proactivator polypeptide	P07602	P07602	7	9	5
0.902842	0.927231	1.09126	1.21419	1.02883	1.32501	1.28501	Ig mu chain C region	P01871	P01871|P04220	8	7	8
0.908514	0.965936	1.22095	1.06585	0.976032	1.2605	1.08869	Phosphatidylethanolamine-binding protein 1	P30086	P30086	8	7	4
1.06246	1.16959	1.25353	1.28877	1.21757	1.42998	1.40455	Selenoprotein P	P49908	P49908	7	7	7
1.08355	0.988971	1.18509	1.1607	0.96929	1.25788	1.18001	Neuronal pentraxin-1	Q15818	Q15818	7	7	7
1.00746	1.07923	1.05629	1.15029	1.11497	1.22859	1.22686	Extracellular superoxide dismutase [Cu-Zn]	P08294	P08294	6	5	7
1.02207	1.07475	1.21083	1.20247	1.09429	1.22095	1.17939	Phosphatidylethanolamine-binding protein 4	Q96S96	Q96S96	6	6	6
0.938329	0.93174	1.06807	1.28788	1.00347	1.06363	1.15353	Thyroxine-binding globulin	P05543	P05543	6	5	6
0.729951	0.86334	1.06955	1.10726	1.04826	1.3435	1.32824	Corticosteroid-binding globulin	P08185	P08185	7	6	7
1.06949	1.06659	1.19665	1.18756	1.07998	1.28254	1.16339	Semaphorin-7A	O75326	O75326	8	7	7
1.02645	0.924023	1.07923	1.18756	1.11729	1.44093	1.47226	Coagulation factor XII	P00748	P00748	6	5	6
1.21869	1.18017	1.36699	1.23885	1.1599	1.28788	1.38875	Peptidyl-glycine alpha-amidating monooxygenase	P19021	P19021	6	7	6
1.02976	0.974004	1.19582	1.13131	0.985549	1.18838	1.08984	Protein kinase C-binding protein NELL2	Q99435	Q99435	6	5	7
0.83728	1.23029	1.51887	1.17772	1.232	1.60659	1.44579	Insulin-like growth factor-binding protein 2	P18065	P18065	7	7	6
1.15855	1.1274	1.28877	1.18181	1.1042	1.16554	1.24968	Reelin	P78509	P78509	7	6	5
0.760015	0.902501	1.04391	1.13761	1.08749	1.29594	1.32198	Ig kappa chain C region	P01834	P01834	6	6	5
1.12819	1.08073	1.21672	1.16716	1.06511	1.337	1.42655	Actin, cytoplasmic 2	P63261	P63261|P60709|P62736|P68032|P68133|P63267|Q562R1|Q6S8J3|A5A3E0|Q9BYX7|P0CG38|P0CG39	5	3	6
0.88313	0.928517	1.14949	1.13131	1.1479	1.42603	1.50822	Serum paraoxonase/arylesterase 1	P27169	P27169|Q15166	7	6	6
1.04569	1.074	1.19334	1.16312	1.11806	1.26488	1.22611	Limbic system-associated membrane protein	Q13449	Q13449	7	5	7
0.869598	0.920826	1.08298	1.1235	1.10496	1.37936	1.31893	Apolipoprotein A-II	P02652	P02652	5	7	7
0.854893	0.984184	1.10496	1.18017	1.0203	1.21167	1.16262	Microfibril-associated glycoprotein 4	P55083	P55083	6	7	5
1.21178	1.17283	1.25353	1.24833	1.17772	1.30224	1.36429	Dickkopf-related protein 3	Q9UBP4	Q9UBP4	6	5	5
1.03347	1.11497	1.30677	1.14552	1.13839	1.29864	1.27207	Mannosyl-oligosaccharide 1,2-alpha-mannosidase IA	P33908	P33908	4	5	3
1.28228	1.17691	1.54649	1.20916	1.17446	1.59992	1.35868	ProSAAS	Q9UHG2	Q9UHG2	5	5	5
0.889745	1.0274	1.20164	1.19003	1.05263	1.32042	1.22633	WAP, kazal, immunoglobulin, kunitz and NTR domain-containing protein 2	Q8TEU8	Q8TEU8	5	6	7
0.958976	0.96929	1.10114	1.08824	0.99654	1.25093	1.10942	Plasma alpha-L-fucosidase	Q9BTY2	Q9BTY2	5	4	6
0.883689	1.03742	1.11419	1.15109	1.02954	1.24747	1.16967	Leucine-rich repeat-containing protein 4B	Q9NT99	Q9NT99|Q9HBW1	3	2	5
1.1279	1.14949	1.18099	1.25701	1.09657	1.18591	1.1983	Neuroserpin	Q99574	Q99574	5	5	5
1.2171	1.20414	1.23285	1.27191	1.17283	1.21083	1.25868	Seizure 6-like protein 2	Q6UXD5	Q6UXD5	3	6	6
0.988052	1.08749	1.16473	1.17365	1.19665	1.32317	1.51573	Osteomodulin	Q99983	Q99983	5	3	5
1.15021	1.19831	1.36983	1.19086	1.11497	1.35191	1.34649	Ganglioside GM2 activator	P17900	P17900	4	6	6
0.905049	1.09657	1.18263	1.20414	1.2201	0.885154	1.30155	Complement component C8 gamma chain	P07360	P07360	6	3	3
0.92151	0.914465	1.31312	1.05409	1.04681	1.45801	1.30032	Dystroglycan	Q14118	Q14118	5	5	6
0.788031	1.06437	1.17365	1.29774	1.05775	1.51677	1.24684	Metalloproteinase inhibitor 1	P01033	P01033	6	5	6
1.06033	0.99654	1.22179	1.18509	1.00347	1.28788	1.17698	Glutamate receptor 4	P48058	P48058	4	2	5
0.849209	1.01677	1.08222	1.17121	1.1274	1.28165	1.37904	Apolipoprotein B-100	P04114	P04114	4	3	4
0.91847	0.977386	1.0203	1.18017	1.09962	1.2466	1.19167	Aspartate aminotransferase, cytoplasmic	P17174	P17174	4	6	5
1.0486	1.05775	1.11961	0.922742	1.00975	1.27456	1.19485	Ephrin type-A receptor 4	P54764	P54764	3	2	5
1.0824	1.04972	1.19665	1.17283	1.10191	1.36037	1.25484	Interleukin-6 receptor subunit beta	P40189	P40189	4	5	6
1.17016	1.12194	1.17121	1.21419	1.20497	1.2201	1.34584	Nucleobindin-1	Q02818	Q02818	6	4	4
0.777895	1.10803	1.12506	1.21757	1.07998	1.13839	1.17609	Superoxide dismutase [Cu-Zn]	P00441	P00441	4	4	5
1.10214	1.09581	1.25527	1.27191	1.13288	1.26751	1.34968	Protein O-linked-mannose beta-1,2-N-acetylglucosaminyltransferase 1	Q8WZA1	Q8WZA1	7	3	5
0.912823	1.02954	1.1274	1.17202	1.04464	1.37745	1.14256	Fructose-bisphosphate aldolase C	P09972	P09972	3	2	3
1.06585	1.0367	1.20999	1.08298	1.07252	1.25701	1.11148	Cell adhesion molecule 1	Q9BY67	Q9BY67	3	3	5
0.935762	0.922103	1.10803	1.1479	0.936272	1.21926	1.11187	CD166 antigen	Q13740	Q13740	5	4	4
1.18922	1.12506	1.23114	1.23713	1.19582	1.30134	1.31181	Inter-alpha-trypsin inhibitor heavy chain H5	Q86UX2	Q86UX2	4	4	8
0.635859	1.1065	1.1479	1.13761	1.05629	1.18181	1.06985	Epididymal secretory protein E1	P61916	P61916	5	4	4
0.85922	0.99585	1.13367	1.1274	1.19251	1.36415	1.44346	Complement component C8 alpha chain	P07357	P07357	4	4	6
0.813465	0.874785	1.12428	1.10038	1.08448	1.47121	1.37104	Ig lambda-1 chain C regions	P0CG04	P0CG04	5	5	5
0.726042	0.759962	1.07923	0.971981	0.967947	1.47223	1.2993	Ig lambda-7 chain C region	A0M8Q6	A0M8Q6	3	3	3
0.946899	1.06216	1.1274	1.27544	1.06807	1.11419	1.19502	Endonuclease domain-containing 1 protein	O94919	O94919	5	5	5
1.06565	1.0519	1.17202	1.29954	1.07475	1.21588	1.22223	Seizure 6-like protein	Q9BYH1	Q9BYH1	4	6	6
0.88591	1.02883	1.20164	1.17936	1.06955	1.38703	1.33381	Metalloproteinase inhibitor 2	P16035	P16035	4	4	5
0.71742	0.927231	1.01748	1.14076	1.01255	1.23456	1.30779	Plasma kallikrein	P03952	P03952	4	4	5
0.979473	0.949342	1.09505	1.04319	0.958599	1.25701	1.15317	Attractin	O75882	O75882	6	5	5
0.706077	1.03526	1.20748	1.27015	1.1704	1.45599	1.38102	Retinol-binding protein 4	P02753	P02753	3	5	4
0.947018	0.95	1.18427	1.18181	1.10573	1.38896	1.43982	Apolipoprotein L1	O14791	O14791	6	4	5
0.958045	0.937571	1.13603	1.11574	1.05922	1.32317	1.37139	Apolipoprotein D	P05090	P05090	5	5	5
1.1206	1.08749	1.18263	1.22434	1.04899	1.24143	1.19751	Neurexin-1-alpha	Q9ULB1	Q9ULB1|P58400	5	5	4
1.19065	1.14155	1.25353	1.18099	1.15029	1.3463	1.25629	Lysosomal Pro-X carboxypeptidase	P42785	P42785	4	4	3
0.981518	1.07475	1.15029	1.19003	1.03814	1.22349	1.20366	Voltage-dependent calcium channel subunit alpha-2/delta-1	P54289	P54289	4	2	4
0.920622	0.96393	1.12975	1.10343	0.988286	1.31677	1.10991	Opioid-binding protein/cell adhesion molecule	Q14982	Q14982	6	5	4
0.965172	0.997231	1.15829	1.06437	1.07923	1.31585	1.13996	Neurotrimin	Q9P121	Q9P121	5	5	4
0.984474	1.10496	1.17365	1.10726	1.2008	1.25701	1.33327	Gamma-glutamyl hydrolase	Q92820	Q92820	4	2	5
0.752703	1.06069	1.07326	1.2033	1.05117	1.24143	1.17193	Ribonuclease T2	O00584	O00584	5	3	4
1.15237	1.1487	1.31221	1.27899	1.17936	1.31677	1.36654	Transcobalamin-2	P20062	P20062	5	4	5
0.931757	1.03886	1.05117	1.232	1.01607	1.36794	1.2786	Agrin	O00468	O00468	4	3	5
0.956915	0.978063	1.22519	1.27721	0.956608	1.39862	1.18977	Macrophage colony-stimulating factor 1 receptor	P07333	P07333	2	2	5
0.93267	0.978742	1.23799	1.13288	1.05117	1.33515	1.19405	Receptor-type tyrosine-protein phosphatase S	Q13332	Q13332	5	3	2
1.1779	1.18345	1.26313	1.14314	1.13524	1.48452	1.36522	Phosphatidylcholine-sterol acyltransferase	P04180	P04180	3	4	5
1.17248	1.18427	1.32225	1.15029	1.16878	1.34164	1.33809	Cadherin-13	P55290	P55290	5	4	3
1.00492	0.972655	1.28967	1.42603	1.02527	1.47939	1.20242	Neurexin-2-alpha	Q9P2S2	Q9P2S2|P58401	3	4	4
0.896806	0.949342	1.08598	1.10038	1.03886	1.30315	1.27968	Carboxypeptidase B2	Q96IY4	Q96IY4	3	5	4
0.906304	1.16151	1.09429	1.18674	1.11651	1.23371	1.21482	Neurocan core protein	O14594	O14594	4	4	3
0.915326	1.13682	1.15109	1.36888	1.29684	1.21504	1.44932	Complement factor D	P00746	P00746	2	4	4
1.09545	1.12975	1.22774	1.16231	1.20497	1.27721	1.28929	Neurexin-3-alpha	Q9Y4C0	Q9Y4C0|Q9HDB5	4	3	4
1.1584	1.02314	1.26313	1.06437	1.09809	1.40542	1.25829	Sulfhydryl oxidase 1	O00391	O00391	3	4	2
1.25314	1.14711	1.39474	1.25353	1.32042	1.78509	1.45265	Beta-2-microglobulin	P61769	P61769	4	4	4
1.0637	1.09581	1.13682	1.25876	1.10573	1.47734	1.29283	Protein CutA	O60888	O60888	3	3	4
0.956439	0.973329	1.21083	1.11729	1.16151	1.41225	1.5292	Apolipoprotein C-II	P02655	P02655	4	4	3
1.13658	1.1088	1.05995	1.21419	1.22519	1.15189	1.41463	UPF0764 protein C16orf89	Q6UX73	Q6UX73	2	3	2
1.06555	1.31039	1.26488	1.20414	1.39571	1.53901	1.45031	Plexin domain-containing protein 2	Q6UX71	Q6UX71	4	2	2
1.15211	1.26225	1.21335	1.29056	1.19416	1.48555	1.32852	V-type proton ATPase subunit S1	Q15904	Q15904	4	3	4
0.841328	0.889459	1.19831	1.13053	0.94737	1.25701	1.08145	Complement C1q subcomponent subunit B	P02746	P02746	4	4	3
1.04689	1.09657	1.18838	1.16959	1.2033	1.35754	1.69422	Serum amyloid P-component	P02743	P02743	4	4	2
0.921679	1.19914	1.19831	1.22859	1.22179	1.26576	1.28533	Plastin-2	P13796	P13796	3	4	3
0.915771	1.05775	1.21757	1.21167	1.09809	1.46409	1.12602	Cathepsin B	P07858	P07858	3	3	2
1.1515	1.10038	1.38703	1.23713	1.1607	1.50733	1.39925	Retinoic acid receptor responder protein 2	Q99969	Q99969	4	3	3
1.17208	0.97942	1.15829	1.21926	1.05922	1.16151	1.21277	Cell adhesion molecule 2	Q8N3J6	Q8N3J6	3	3	4
1.01067	1.00486	1.18345	1.18427	1.1274	1.3113	1.34059	Immunoglobulin superfamily containing leucine-rich repeat protein	O14498	O14498	4	3	3
1.00956	0.99654	1.14155	1.05263	0.985549	1.19168	1.09773	Calreticulin	P27797	P27797	4	4	3
1.08962	1.07699	1.12272	1.29235	1.02883	1.16635	1.16486	Lysosome-associated membrane glycoprotein 2	P13473	P13473	2	2	4
1.38247	1.2781	1.42899	1.20748	1.28699	1.46003	1.58961	Collagen alpha-1(XVIII) chain	P39060	P39060	4	3	2
1.47187	1.31039	1.55941	1.35754	1.21335	2.0734	1.51977	Renin receptor	O75787	O75787	2	2	2
1.06339	1.00139	1.27544	1.17283	1.03383	1.46917	1.0964	Oligodendrocyte-myelin glycoprotein	P23515	P23515	3	4	4
1.03475	1.1599	1.10573	1.14552	1.02385	1.3333	1.25701	ICOS ligand	O75144	O75144	4	3	2
1.04348	1.09354	1.07699	1.15269	1.20497	1.22264	1.14071	Dipeptidyl peptidase 2	Q9UHL4	Q9UHL4	4	3	3
1.01778	1.089	1.16473	1.17854	1.06216	1.21251	1.24124	Glyceraldehyde-3-phosphate dehydrogenase	P04406	P04406	3	2	4
1.03358	1.00139	1.06363	1.24315	1.06511	1.25614	1.14944	Phospholipase D3	Q8IV08	Q8IV08	4	3	2
1.02557	1.28165	1.18509	1.29684	1.13053	1.26663	1.27484	Neuronal pentraxin receptor	O95502	O95502	3	2	3
1.08225	1.17528	1.12272	1.1591	1.089	1.09885	1.23262	Coactosin-like protein	Q14019	Q14019	3	2	3
0.994697	0.946714	1.07475	1.13839	1.05995	1.34723	1.15435	CD44 antigen	P16070	P16070	4	4	4
1.0544	1.08673	1.2033	1.21083	1.14631	1.18756	1.19581	Versican core protein	P13611	P13611	4	4	4
1.17489	1.0403	1.35472	1.16554	1.15109	1.38799	1.40673	Prolargin	P51888	P51888	4	2	3
0.964682	1.00278	1.08448	1.10803	1.08298	1.13761	1.17039	Peptidyl-prolyl cis-trans isomerase B	P23284	P23284	4	4	2
0.95804	0.992404	1.09962	1.08523	1.00069	1.27721	1.17698	Vesicular integral-membrane protein VIP36	Q12907	Q12907	3	4	3
1.00495	1.16231	1.1479	1.10803	1.05848	1.11961	1.09941	SPARC	P09486	P09486	3	3	3
0.834452	1.0196	0.99447	1.00905	1.20748	1.22944	1.43698	Apolipoprotein C-I	P02654	P02654	4	3	3
1.1544	1.19914	1.38992	1.26576	1.19748	1.37554	1.50831	Transgelin	Q01995	Q01995	4	4	4
0.901575	0.982821	1.1042	1.16393	1.02527	1.2781	1.28802	Ig kappa chain V-IV region Len	P01625	P01625|P06314|P06313|P06312	2	3	3
0.994906	1.00626	1.1042	1.23542	1.15589	1.40347	1.47611	Sex hormone-binding globulin	P04278	P04278	3	3	3
0.874031	0.79996	1.1042	1.16959	1.01748	1.52098	1.37086	Ig kappa chain V-III region SIE	P01620	P01620|P01623|P04206|P18135|P18136	3	3	3
0.882062	0.893785	1.1321	1.16231	1.0403	1.51152	1.36454	Ig kappa chain V-III region Ti	P01622	P01622	3	3	3
1.0182	1.01537	1.32317	1.1704	1.02456	1.37364	1.18365	Polyubiquitin-C	P0CG48	P0CG48|P0CG47|P62979|P62987	3	3	2
1.2044	1.21504	1.25353	1.18674	1.19748	1.29774	1.44461	Cell adhesion molecule 3	Q8N126	Q8N126	2	3	2
0.608159	0.756808	1.01607	1.09505	0.660669	1.45095	1.02838	Scavenger receptor cysteine-rich type 1 protein M130	Q86VB7	Q86VB7	2	3	4
1.10297	1.06659	1.20664	1.20164	1.07103	1.18345	1.10938	Insulin-like growth factor-binding protein 7	Q16270	Q16270	3	3	3
1.22489	1.01677	1.32042	1.21251	1.04899	1.44393	1.22263	Immunoglobulin superfamily member 8	Q969P0	Q969P0	3	3	3
0.830593	1.08975	1.14314	1.10726	1.07699	1.23713	1.18963	Neuronal growth regulator 1	Q7Z3B1	Q7Z3B1	3	2	2
0.997629	0.817902	1.19168	1.22688	0.940174	1.337	1.20159	Lysozyme C	P61626	P61626	2	2	3
0.678744	0.906262	1.1321	1.13682	0.971307	1.28521	1.21417	Signal-regulatory protein beta-1 isoform 3	Q5TFQ8	Q5TFQ8|P78324	2	2	3
0.962808	0.90689	1.17528	1.15669	1.01607	1.28432	1.12679	Lymphatic vessel endothelial hyaluronic acid receptor 1	Q9Y5Y7	Q9Y5Y7	3	3	2
1.01001	0.98214	1.03097	1.12194	1.21926	1.10573	1.28029	L-selectin	P14151	P14151	3	3	2
1.11338	1.03814	1.26313	1.1479	1.08673	1.52626	1.40037	Fibromodulin	Q06828	Q06828	3	3	3
1.04719	1.06733	1.08975	1.13288	1.03526	1.16473	1.26553	Radixin	P35241	P35241|P26038|P15311	3	2	2
1.50381	1.41618	1.50943	1.42405	1.25006	1.53475	1.95716	Insulin-like growth factor II	P01344	P01344	3	3	3
1.07345	0.99103	1.21926	1.15589	1.03526	1.33607	1.19063	Selenium-binding protein 1	Q13228	Q13228	2	2	3
1.13997	1.06807	1.23713	1.20916	1.35379	1.3632	1.58716	Hyaluronan-binding protein 2	Q14520	Q14520	3	3	3
0.740292	0.807201	1.08673	1.09962	0.950659	1.41814	1.3221	Apolipoprotein M	O95445	O95445	3	3	2
0.960298	0.978063	1.15029	1.16473	1.00626	1.24833	1.02461	Cytochrome c	P99999	P99999	3	2	2
1.03577	1.01255	1.2781	1.2201	1.05336	1.45095	1.30412	Scrapie-responsive protein 1	O75711	O75711	2	2	3
1.03485	1.10267	0.993092	1.26839	1.07998	1.26663	1.22222	Roundabout homolog 1	Q9Y6N7	Q9Y6N7|Q9HCK4	3	3	3
0.81697	1.29235	1.22264	1.22095	1.27103	1.42306	1.48836	C-type lectin domain family 11 member A	Q9Y240	Q9Y240	2	2	2
1.16083	1.20414	1.25353	1.11806	1.14552	1.23029	1.41349	Thrombospondin-4	P35443	P35443	2	2	2
1.07522	1.18017	1.26313	1.10803	1.16797	1.51572	1.42541	Fibulin-5	Q9UBX5	Q9UBX5	3	2	3
0.845466	0.943438	1.05702	1.07029	1.01819	1.29056	1.17658	Cell adhesion molecule 4	Q8NFZ8	Q8NFZ8	3	2	2
0.929143	1.0274	1.14631	1.09126	1.05263	1.21588	1.1164	Cathepsin L1	P07711	P07711	2	3	3
1.17729	1.10267	1.41912	1.18099	1.31585	1.69114	1.50664	Neuroendocrine protein 7B2	P05408	P05408	2	2	2
0.8145	0.641713	0.972655	0.998615	0.705638	1.51467	1.07555	Ig kappa chain V-I region CAR	P01596	P01596|P01598	2	2	2
0.740298	0.571965	1.01396	0.888843	0.831046	1.69232	1.18481	Ig kappa chain V-I region AG	P01593	P01593|P01608|P01613|P01599|P01607|P80362|P01600	2	2	2
1.0775	1.19997	1.11034	1.13918	1.23885	1.16797	1.22516	Cerebellin-1	P23435	P23435|Q8IUK8	2	2	2
0.831545	0.960595	1.02527	1.23713	0.969962	1.27544	1.37132	Ig kappa chain V-I region HK102 (Fragment)	P01602	P01602	2	2	2
0.869943	0.927231	1.08298	1.18427	1.07177	1.42208	1.41728	Ig kappa chain V-II region TEW	P01617	P01617|P06310|P06309|P01614	2	2	2
0.986632	1.16635	1.0324	1.31768	1.18427	1.13288	1.29208	Tissue alpha-L-fucosidase	P04066	P04066	2	2	2
0.767647	0.823591	1.089	1.07923	0.927231	1.2008	1.16849	Ig heavy chain V-III region TUR	P01779	P01779|P01774|P01776|P01765|P01770	2	2	2
1.00559	1.10267	1.19168	1.05775	1.13131	1.27368	1.19484	Fibroblast growth factor receptor 2	P21802	P21802	2	2	2
0.840987	0.785128	1.12039	1.02172	0.954621	1.39765	1.14185	Complement C1q subcomponent subunit C	P02747	P02747	2	2	2
1.0914	1.07773	1.23971	1.20497	1.16878	1.42701	1.53578	Fetuin-B	Q9UGM5	Q9UGM5	2	2	2
1.24984	1.17121	1.37745	1.23285	1.22519	1.38032	1.52523	Endoplasmin	P14625	P14625	2	2	2
0.81391	0.654289	1.16151	0.933033	0.813943	1.42998	1.09597	Endothelial protein C receptor	Q9UNN8	Q9UNN8	2	2	2
0.677294	0.986233	1.10343	1.06807	0.986233	1.23114	1.08147	Uncharacterized protein C4orf48	Q5BLP8	Q5BLP8	2	2	2
1.05351	1.13053	1.19997	1.1235	1.09278	1.43993	1.21175	Neuroblastoma suppressor of tumorigenicity 1	P41271	P41271	2	2	2
1.36716	1.47631	1.47223	1.42011	1.33145	1.36888	1.61386	Extracellular matrix protein 2	O94769	O94769	2	2	2
0.910565	0.873573	1.08298	1.1321	1.0196	1.1321	1.18707	Ig heavy chain V-II region ARH-77	P06331	P06331	2	2	2

## Sheet: Protein output_SM
coverage_maps	percentCoverage	percentCoverages	numPepsUnique	scoreUnique	scoresUnique	log2_iTRAQ_115_114_median	log2_iTRAQ_115_114_stddev	iTRAQ_numRatios_115_114	log2_iTRAQ_116_114_median	log2_iTRAQ_116_114_stddev	iTRAQ_numRatios_116_114	log2_iTRAQ_117_114_median	log2_iTRAQ_117_114_stddev	iTRAQ_numRatios_117_114	groupNum	subgroupNum	entry_name
0+35+30+1+7+31+44+13+44+2+42+14+41+1+54+3+46+19+12+23+16+10+9+11+58+26+15+8+7+11+24+35+7+13+24+12+35+6+52+22+16+2+45+53+20+37+98+5+70+10+35+6+43+7+10+5+26+13+11+6+10+40+5+5+56+38+11+5+19+93	62.6	62.6	86	1442.69	1442.69	0.175	0.509	702	0.003	0.467	702	0.242	0.309	702	1	1.1	Complement C3
0+34+149+3+28+7+151+3+77+16+28+3+46+3+10+7+16+3+25	87	87	75	1269.15	1269.15	0.095	0.796	7156	-0.187	0.553	7165	0.124	0.379	7172	2	2.1	Serum albumin
0+22+26+23+47+5+32+4+26+49+35+14+10+23+21+39+15+68+53+47+20+9+26+108+21+32+40+2+11+3+7+78+19+6+13+2+49+25+21+9+66+48+8+66+30+22+25+27+13+17+8+38+19+18+9+3+21+12+54+1+10+2+17+10+9+2+15+16+9+69+20	47.3	47.3	61	1054.47	1054.47	0.242	0.585	390	0.05	0.433	391	0.261	0.279	392	3	3.1	Complement C4-B
0+22+26+23+47+5+32+4+26+49+35+14+10+23+21+39+15+68+53+47+20+9+26+108+21+32+40+2+11+3+7+78+19+6+13+2+49+25+21+9+66+48+8+66+30+22+25+27+13+17+8+38+19+18+9+3+21+12+54+1+10+2+17+10+9+2+15+16+9+69+20	47.3	47.3	61	1051.98	1051.98	0.237	0.581	385	0.048	0.435	387	0.255	0.272	388	3	3.2	Complement C4-A
0+71+37+15+22+2+24+3+30+10+23+82+19+22+10+12+5+104+11+5+9+23+18+29+39+39+12+11+28+4+13+55+33+3+18+71+33+74+12+3+13+6+20+19+41+14+15+6+8+121+59+17+24+24+19+34|0+793+17+7+9+214+13+282+7+48+13+79	40.3	40.3|3.9	43	729.19	729.19|82.29	0.148	0.441	256	0.005	0.517	256	0.188	0.332	256	4	4.1	Alpha-2-macroglobulin
0+26+11+9+23+38+14+22+19+53+36+7+57+16+12+3+74+13+31+11+33+7+38+11+7+5+24+46+13+9+8+6+14+2	59.3	59.3	42	710.08	710.08	0.165	0.78	965	-0.048	0.593	967	0.171	0.4	967	5	5.1	Serotransferrin
0+57+10+16+17+16+14+19+6+19+11+56+7+121+10+18+14+33+13+22+7+17+12+140+39+217+42+5+18+78+16+59+28+12+28+54+50+54+27+28+66+3+45+15+34+156+24+13+21+34+14+31+61+2+7+53+30+367	28.1	28.1	42	704.17	704.17	0.291	0.471	193	0.105	0.377	193	0.279	0.259	193	6	6.1	Fibronectin
0+43+19+7+29+6+6+38+53+36+21+24+25+38+14+67+10+1+25+6+13+19+58+40+21+19+30+51+13+38+8+20+21+2+4+39+37+43+13+51+23+34	41.5	41.5	34	585.94	585.94	0.138	0.558	254	-0.093	0.446	254	0.165	0.312	254	7	7.1	Ceruloplasmin
0+49+14+62+62+5+49+6+20+16+22+1+46+7+8+22+22+7	58.1	58.1	29	475.81	475.81	0.147	0.458	617	-0.102	0.415	617	0.251	0.322	617	8	8.1	Alpha-1-antitrypsin
0+28+23+6+21+4+27+47+19+29+7+25+29+20+10+13+23+10+10+59+14+83+11+2+7+46+9+147+20+5+12+68+20+42+10+52+14+14+18+32+8+127+11+10+10+13+15+1|0+39+10+281	28.2	28.2|3	29	453.89	453.89|14.72	0.27	0.738	126	-0.043	0.424	127	0.189	0.295	127	9	9.1	Complement factor H
0+27+11+232+11+10+10+13+15+1	14.2	14.2	5	75.78	75.78	0.241	0.572	12	-0.052	0.527	12	0.142	0.206	12	9	9.2	Complement factor H-related protein 1
0+37+32+7+11+4+66+4+31+24+38+57+10+7+34+30+8+6+25+4+11+9+28+3+21	62.1	62.1	25	433.96	433.96	0.162	0.336	189	0.099	0.378	189	0.237	0.205	189	10	10.1	Beta-Ala-His dipeptidase
0+60+15+64+12+2+17+54+16+33+8+18+37+2+58+87+4+13+12+25+35+44+10+31+31+65+22+2+28+8+13+5+27+8+28+36	40.1	40.1	25	403.3	403.3	0.369	0.291	93	0.106	0.342	93	0.329	0.346	93	11	11.1	Inter-alpha-trypsin inhibitor heavy chain H4
0+61+10+7+7+4+34+16+18+20+5+19+7+21+25+13+22+5+28+32+26+2+43+10+22+7	53.2	53.2	25	397.57	397.57	0.316	0.443	174	-0.009	0.461	174	0.285	0.317	174	12	12.1	Antithrombin-III
0+30+35+54+30+4+48+6+22+3+6+46+8+3+46+4+43+5+26+55	55.6	55.6	24	391.53	391.53	0.079	0.741	185	-0.09	0.565	185	0.15	0.41	185	13	13.1	Vitamin D-binding protein
0+19+28+4+13+5+38+5+6+2+20+17+16+11+11+6+5+13+43+5	67.4	67.4	22	374.83	374.83	0.238	0.382	265	-0.025	0.46	265	0.325	0.329	265	14	14.1	Apolipoprotein A-I
0+62+13+24+6+48+22+78+13+4+14+33+27+6+42+47+11+18+12+98+6+25+29+36+44+36+30+30+7+7+12+13+10	34.5	34.5	23	372.39	372.39	0.22	0.563	106	0.061	0.514	103	0.203	0.257	106	15	15.1	Ectonucleotide pyrophosphatase/phosphodiesterase family member 2
0+52+10+7+11+9+7+1+7+32+35+68+13+1+8+48+16+18+5+79+25+41+19+20+17+31+19+35+29+1+63+71+10+2|0+69+11+16	36.2	36.2|11.4	25	370.46	370.46|14.15	0.081	0.667	105	-0.104	0.493	105	0.133	0.319	105	16	16.1	Plasminogen
0+71+6+12+23+3+8+7+48+2+13+4+11+17+9+55+54+4+64+51	51	51	21	361.35	361.35	0.209	0.637	294	-0.071	0.45	294	0.203	0.272	294	17	17.1	Hemopexin
0+37+23+8+8+14+15+2+40+5+33+40+24+28+19+111+14+137+13+40+15+27+45+72+13+52+15+118+23+27	29.4	29.4	22	336.25	336.25	0.216	0.336	86	0.064	0.303	86	0.245	0.223	86	18	18.1	Contactin-1
0+61+11+3+24+48+15+165+11+3+5+14+8+5+17+4+53+10+24+49+18+36+31+11+22+20+7+38+7+9+9+2+8+34	34.5	34.5	20	335.73	335.73	0.437	0.415	139	0.149	0.454	139	0.393	0.287	139	19	19.1	Gelsolin
0+41+21+82+8+7+26+4+25+2+14+7+30+16+14+3+15+5+70+4+22+7	57.9	57.9	20	334.43	334.43	0.213	0.519	188	0.106	0.517	188	0.298	0.369	188	20	20.1	Alpha-1-antichymotrypsin
0+90+9+79+13+87+15+1+29+2+10+19+7+17+22+1+17+2+9+104+60+25+36+24+6+52+8+16+11+40+13+19	31.4	31.4	20	326.04	326.04	0.211	0.529	77	-0.017	0.425	77	0.153	0.252	77	21	21.1	Complement component C7
0+68+6+14+19+14+26+8+13+1+21+15+9+7+8+69+7+27+40+65+16+53+8+35+7+26+14+3	32.3	32.3	21	311.02	311.02	-0.007	1.119	130	-0.086	0.588	130	0.122	0.35	130	22	22.1	Afamin
0+19+24+22+13+1+11+14+6+24+9+26+18+2+9+2+9+2+9+13+13+9+9+2+9+12+17+1+21+2+31+37	52.5	52.5	20	310.01	310.01	0.274	0.426	84	0.048	0.467	84	0.382	0.327	84	23	23.1	Apolipoprotein A-IV
0+87+36+5+9+30+15+41+12+9+26+50+25+27+9+66+7+10+12+90+14+37+13+27+27+109+20+118+8+27+36+38	25.8	25.8	18	308.31	308.31	0.149	0.309	63	-0.001	0.355	63	0.208	0.207	63	24	24.1	Contactin-2
0+124+9+91+19+4+16+51+30+9+46+41+6+23+29+2+8+9+20+6+32+6+15+3+9+14	38.4	38.4	18	306.46	306.46	0.272	0.635	70	-0.041	0.439	70	0.329	0.274	70	25	25.1	Prothrombin
0+50+24+217+8+9+11+4+25+33+25+13+26+53+8+58+17+6+18+14+19+20+10+2+26+14+16+13+14+11	32.3	32.3	18	304.09	304.09	0.168	0.595	112	-0.048	0.388	112	0.196	0.314	112	26	26.1	Complement factor B
0+42+40+32+18+25+22+6+11+40+40+20+9+4+23+170+10+146+6+4+13+50+5+107+8+47+25+6+11+90+16+162	21.2	21.2	19	303.27	303.27	0.213	0.351	76	0.074	0.291	76	0.224	0.213	76	27	27.1	Neural cell adhesion molecule L1-like protein
0+37+11+20+45+52+12+25+15+45+13+4+30+239+37+7+12+12+13+21+42+2+7+157	27.6	27.6	18	299.39	299.39	0.263	0.523	80	0.09	0.303	80	0.239	0.213	80	28	28.1	Neural cell adhesion molecule 1
0+19+14+10+44+6+15+13+11+5+15+16+7+1+9+13+9+2+15+22+5+9+9+9+22+17	55.2	55.2	18	289.25	289.25	0.197	0.461	145	0.134	0.466	145	0.263	0.319	145	29	29.1	Apolipoprotein E
0+35+12+54+16+16+20+33+16+32+20+38+12+42+15+10+25+31+8+34+24+123+24+2+11+1+14+9	32	32	16	281.05	281.05	0.275	0.555	112	0.231	0.561	112	0.362	0.379	112	30	30.1	Secretogranin-1
0+124+33+6+33+3+7+18+43+18+15+13+15+82+11+5+10+9+26+12+8	40.9	40.9	18	275.87	275.87	0.453	0.522	74	0.032	0.382	74	0.349	0.324	74	31	31.1	Fibrinogen beta chain
0+46+8+69+36+127+13+15+19+21+19+16+19+89+29+33+20+27+11+12+9+7+9+10	28.9	28.9	16	273.61	273.61	0.232	0.515	88	0.114	0.32	88	0.255	0.239	88	32	32.1	SPARC-like protein 1
0+105+6+99+9+45+16+16+12+6+17+38+14+37+15+2+10+54+33+6+32+57+15+2+21+2+8+11	30.2	30.2	16	263.69	263.69	0.122	0.463	87	0.064	0.424	88	0.164	0.257	88	33	33.1	Complement C1s subcomponent
0+30+18+84+7+3+42+8+11+16+18+4+20+14+21+6+12+15+33+39+9+5+5+11+7+30+24+7	45.4	45.4	16	259.02	259.02	0.411	0.288	62	0.062	0.27	62	0.346	0.229	62	34	34.1	Heparin cofactor 2
0+45+20+120+12+2+40+12+16+10+11+55+21+2+20+9+8+40+12+17+20+152|0+101+7+100+6+168+11+76|0+101+7+273+11+91|0+373+11+68|0+356+11+65	27.9	27.9|5.1|3.7|2.4|2.5	16	258.29	258.29|36.72|30.1|17.72|17.72	0.939	0.611	45	0.171	0.418	45	1.152	0.811	45	35	35.1	Keratin, type II cytoskeletal 1
0+34+27+127+7+2+12+57+8+67+21+31+8+17+12+173+36	20.5	20.5	9	117.67	117.67	1.106	0.794	18	0.131	0.518	18	0.947	1.081	18	35	35.2	Keratin, type II cytoskeletal 2 epidermal
0+173+7+14+10+3+15+104+21+12+10+195	11.1	11.1	6	82.99	82.99	1.458	0.727	9	0.304	0.187	9	1.291	0.967	9	35	35.3	Keratin, type II cytoskeletal 6B
0+9+31+116+7+2+19+17+34+22+9+29+38+29+7+1+69+2+9+134	38.1	38.1	17	257.02	257.02	0.54	0.674	39	0.324	0.331	39	0.872	0.911	39	36	36.1	Keratin, type I cytoskeletal 10
0+73+7+10+28+21+18+6+9+158+10+7+22+10+35+15+12+5+13+57+9+14+9+102	26.4	26.4	16	254.43	254.43	0.355	0.52	96	0.218	0.492	96	0.329	0.229	96	37	37.1	Amyloid-like protein 1
0+162+49+5+17+43+22+11+7+12+13+25+14+10+10+2+13+51+28+6	34.6	34.6	15	252.61	252.61	0.114	0.535	133	-0.014	0.654	133	0.263	0.434	133	38	38.1	Plasma protease C1 inhibitor
0+51+9+56+16+8+15+151+22+49+16+18+7+11+21+10+8+2+25+90+16+61+14+11+12+71	23.5	23.5	16	250.98	250.98	0.286	0.567	89	0.161	0.556	89	0.317	0.276	89	39	39.1	Amyloid beta A4 protein
0+34+19+49+10+2+10+6+24+20+25+4+22+39+21+68+8+43+9+1+6+4+11+7+20+6	39.5	39.5	16	250.92	250.92	0.387	0.276	69	0.247	0.415	69	0.418	0.258	69	40	40.1	Secretogranin-3
0+53+14+2+30+7+28+7+5+5+9+14+15+8+17+10+13+15+29+37+9+6+12+54+12+7	46.1	46.1	14	249.82	249.82	0.237	0.456	132	0.042	0.523	132	0.261	0.36	132	41	41.1	Pigment epithelium-derived factor
0+67+11+80+40+108+16+2+12+3+12+34+40+4+8+12	30.9	30.9	15	249.36	249.36	0.547	0.405	186	0.382	0.417	186	0.561	0.278	186	42	42.1	Clusterin
0+29+6+5+15+107+73+16+11+20+42+91+14+3+34+27	39.5	39.5	14	245.39	245.39	0.297	0.3	81	0.248	0.382	81	0.353	0.236	81	43	43.1	Phospholipid transfer protein
0+52+38+4+40+10+7+76+17+17+19+44+9+58+26+5+14+11+22+26	38.7	38.7	14	244.73	244.73	0.255	0.714	132	-0.106	0.634	132	0.182	0.371	132	44	44.1	Alpha-1B-glycoprotein
0+63+12+7+18+2+14+41+10+7+88+93+15+115	32.3	32.3	13	242.85	242.85	0.124	0.328	205	0.1	0.4	205	0.189	0.217	205	45	45.1	Angiotensinogen
0+54+24+446+10+24+9+483+12+2337+25+245+23+47+11+17+10+79+22+445+20+566+33+19+18+113+20+152+23+30+7+81	4.9	4.9	16	241.43	241.43	0.117	0.565	35	-0.008	0.358	35	0.137	0.191	35	46	46.1	IgGFc-binding protein
0+145+38+2+22+6+12+6+11+50+6+13+21+102+7+5+37+13+12+25+10+16	31.4	31.4	15	239.3	239.3	0.395	0.318	66	0.045	0.401	67	0.333	0.312	67	47	47.1	Complement component C9
0+88+15+12+7+25+18+12+7+62+8+118+21+33+6+8+9+104+22+53+26+11+18+63+30+24+7+174	19.7	19.7	15	238.33	238.33	0.159	0.427	58	0.085	0.335	58	0.171	0.207	58	48	48.1	Calsyntenin-1
0+79+19+3+14+31+12+3+61+93+10+107+7+31+19+11+31+36+9+3+8+17+29+27	33.1	33.1	15	231.27	231.27	0.216	0.387	42	0.069	0.252	42	0.238	0.195	42	49	49.1	72 kDa type IV collagenase
0+64+16+7+63+2+36+29+21+3+22+40+38+8+25+41	53.2	53.2	13	230.57	230.57	0.369	0.587	83	0.287	0.368	83	0.434	0.299	83	50	50.1	N-acetyllactosaminide beta-1,3-N-acetylglucosaminyltransferase
0+37+24+10+11+202+29+45+25+8+34+110+8+16+9+93+18+31+10+85+48+90+16+345	17.7	17.7	16	230.21	230.21	0.193	0.323	42	-0.004	0.394	42	0.208	0.243	42	51	51.1	Neuronal cell adhesion molecule
0+144+12+39+7+151+19+64+13+173+7+137+16+154+11+15+8+10+25+45+10+10+14+79+7+76+33+397	10.8	10.8	15	229.53	229.53	0.336	0.335	42	0.041	0.291	42	0.203	0.248	42	52	52.1	Complement C5
0+31+30+53+7+13+12+20+19+3+11+23+36+24+10+109+5+11+15+21	32	32	15	229.02	229.02	0.343	0.495	61	0.034	0.39	61	0.342	0.352	61	53	53.1	Fibrinogen gamma chain
0+71+13+5+8+3+14+34+9+3+16+42+20+5+28+241+35+55+18+246	18.5	18.5	15	228.98	228.98	0.375	0.571	74	0.043	0.552	74	0.516	0.468	74	54	54.1	Fibrinogen alpha chain
0+27+33+7+17+7+11+34+29+2+10+2+12+33+27+47|0+130+27+47	46.6	46.6|13.2	14	224.72	224.72|44.35	0.245	0.567	74	-0.053	0.456	74	0.17	0.346	74	55	55.1	Zinc-alpha-2-glycoprotein
0+303+11+41+23+23+14+28+14+36+17+27+29+35+9+66+11+3+21+15+8+18	20.8	20.8	13	222.72	222.72	0.201	0.477	34	-0.085	0.332	34	0.121	0.222	34	56	56.1	Complement C2
0+64+11+133+11+21+14+8+26+27+9+6+59+89+18+148	22.9	22.9	14	222.1	222.1	0.413	0.573	60	0.119	0.514	60	0.337	0.312	60	57	57.1	Kininogen-1
0+619+5+55+22+282+13+78+16+708+10+380+16+1228+3+39+20+167+19+129+12+400+14+22+15+9+14+8+15+11+18+44	4.8	4.8	16	221.31	221.31	0.273	0.281	29	0.082	0.332	29	0.195	0.206	29	58	58.1	Basement membrane-specific heparan sulfate proteoglycan core protein
0+50+11+12+25+40+12+16+21+29+11+4+11+17+8+4+14+15+6+6+41+74	37.4	37.4	14	220.14	220.14	0.344	0.532	54	0.03	0.443	54	0.3	0.285	54	59	59.1	Kallistatin
0+59+18+41+13+10+12+8+17+37+12+1+23+10+9+7+9+39+20+34+22+5|0+60+18+5+12+8+17+37+12+1+7+26+9+109+12+15	38.1	38.1|25	14	214.35	214.35|133.96	0.332	0.647	69	-0.292	0.44	69	0.145	0.317	69	60	60.1	Haptoglobin
0+4+26+70+34+37+25+9+8+10+26+22+17+7+23+8	48.7	48.7	13	202.14	202.14	0.113	0.785	165	-0.286	0.765	165	0.077	0.403	165	61	61.1	Ig gamma-2 chain C region
0+4+26+75+66+13+16+9+8+26+49+7+23+8	56.9	56.9	12	213.27	213.27	0.107	0.697	224	-0.049	0.411	224	0.149	0.325	224	61	61.2	Ig gamma-1 chain C region
0+4+26+128+60+13+16+9+8+10+26+46+19+12	41.1	41.1	12	195.83	195.83	0.21	0.72	160	-0.165	0.499	160	0.106	0.356	160	61	61.3	Ig gamma-3 chain C region
0+4+26+71+34+46+16+43+49+7+23+8	45.2	45.2	9	151.55	151.55	0.144	0.797	137	-0.225	0.505	137	0.077	0.344	137	61	61.4	Ig gamma-4 chain C region
0+42+65+3+20+10+9+55+10+91+15+28+39+7+40+15	44	44	13	211.15	211.15	0.136	0.456	43	-0.004	0.425	43	0.259	0.226	43	62	62.1	Procollagen C-endopeptidase enhancer 1
0+36+6+34+34+27+14+64+10+85+35+30+18+14+19+15+13+131	25.4	25.4	13	210.4	210.4	0.193	0.629	62	0.005	0.368	62	0.172	0.264	62	63	63.1	Galectin-3-binding protein
0+24+31+2+20+10+15+30+17+79+7+27+8+43+18+8+27+105+15+9+12+104+14+21+15+28+9+7	29.5	29.5	13	208.67	208.67	0.206	0.606	50	-0.136	0.441	51	0.155	0.245	51	64	64.1	Complement C1r subcomponent
0+252+15+9+12+80+22+97	10	10	3	51.37	51.37	0.216	0.23	6	0.07	0.202	6	0.208	0.177	6	64	64.2	Complement C1r subcomponent-like protein
0+106+60+8+20+15+55+106+15+13+26+76+23+4+13+36	36.8	36.8	12	207.85	207.85	0.176	0.595	56	0.006	0.297	56	0.312	0.307	57	65	65.1	N-acetylmuramoyl-L-alanine amidase
0+86+22+42+14+9+6+10+14+27+32+21+18+54+19+38+21+1+21+5+8+8	36.7	36.7	13	205.44	205.44	0.377	0.44	50	0.112	0.37	50	0.356	0.311	50	66	66.1	Carboxypeptidase E
0+48+11+87+17+65+13+3+43+98+10+155+11+18+40+23+7+1+11+14+14+14	25.1	25.1	12	205.15	205.15	0.292	0.454	53	0.148	0.364	53	0.161	0.261	53	67	67.1	Fibulin-1
0+161+33+38+10+9+23+22+9+4+11+3+11+4+24+42+7+5+12+38+20+4+8+93	28.4	28.4	12	202.7	202.7	0.373	0.298	38	0.048	0.28	38	0.24	0.286	38	68	68.1	Complement component C8 beta chain
0+60+9+50+8+10+44+7+7+15+46+15+27	47.3	47.3	13	199.23	199.23	0.297	0.299	65	-0.034	0.499	65	0.409	0.284	65	69	69.1	Mimecan
0+32+24+69+10+6+10+56+17+6+16+32+27+62+9+7+16+68+8+29+22+5|0+337+11+226	29.9	29.9|1.9	12	198.66	198.66|16.23	0.201	0.472	39	0.1	0.232	39	0.149	0.164	39	70	70.1	Pyruvate kinase isozymes M1/M2
0+31+16+13+18+3+19+11+11+3+7+30+9+23+11+140+15+75+12+821+7+211+14+815	6	6	12	198.26	198.26	0.263	0.195	35	0.105	0.189	35	0.287	0.185	35	71	71.1	Receptor-type tyrosine-protein phosphatase zeta
0+38+13+22+8+32+10+3+53+1+8+6+7	49.2	49.2	12	195.86	195.86	0.065	0.814	158	-0.031	0.403	158	0.159	0.309	158	72	72.1	Alpha-1-acid glycoprotein 2
0+42+9+22+8+27+15+3+41+3+9+1+8+6+7	48.2	48.2	10	159	159	0.116	0.582	179	-0.034	0.468	179	0.265	0.296	179	72	72.2	Alpha-1-acid glycoprotein 1
0+29+31+39+15+4+9+72+17+33+7+13+13+54+12+43+11+82+19+32+8+39+10+43+7+195	18.9	18.9	13	194.28	194.28	0.137	0.246	25	0.096	0.291	25	0.212	0.145	25	73	73.1	Neural cell adhesion molecule 2
0+156+10+41+35+23+15+4+41+9+22+23+15+93+12+82+15+350	17.4	17.4	12	193.27	193.27	0.343	0.274	47	-0.027	0.263	47	0.205	0.254	47	74	74.1	Inter-alpha-trypsin inhibitor heavy chain H2
0+29+6+6+55+4+47	73.4	73.4	11	192.98	192.98	0.45	0.518	132	0.235	0.427	132	0.382	0.276	132	75	75.1	Transthyretin
0+74+10+53+11+22+11+3+51+32+21+8+9+10+23	40.2	40.2	13	191.16	191.16	0.381	0.363	46	-0.028	0.517	46	0.217	0.277	46	76	76.1	Lumican
0+51+37+65+15+9+35+51+10+2+52+26	42.2	42.2	11	189.67	189.67	0.211	0.811	107	-0.375	0.814	107	0.116	0.426	107	77	77.1	Ig alpha-1 chain C region
0+51+37+52+15+95+10+2+52+26	33.5	33.5	9	148.58	148.58	0.309	0.487	77	-0.186	0.329	77	0.154	0.305	77	77	77.2	Ig alpha-2 chain C region
0+65+6+6+11+8+22+44+51+2+11+45+47+3+10+115+9+2	36.5	36.5	11	184.79	184.79	0.184	0.346	64	0.008	0.387	64	0.223	0.3	64	78	78.1	Chromogranin-A
0+192+8+230+7+100+7+179+24+12+12+19+7+29+18+140+18+347+21+208+16+119+12+1120	5.2	5.2	13	182.97	182.97	0.229	0.586	29	0.22	0.286	29	0.249	0.305	29	79	79.1	Multiple epidermal growth factor-like domains protein 8
0+49+17+36+17+62+26+49+10+18+12+4+9+28+19+170+22+34+19+16	24.4	24.4	12	181.98	181.98	0.524	0.295	34	0.387	0.321	34	0.492	0.254	34	80	80.1	Secretogranin-2
0+48+18+17+4+1+12+1+17+112+23+31+12+95+11+41+10+225+23+337+12+411	9.7	9.7	11	181.93	181.93	0.202	0.135	31	0.152	0.237	31	0.223	0.134	31	81	81.1	Neogenin
0+19+12+14+8+64+13+6+6+6+19+178+13+31+25+28+6+32+10+71+22	22.9	22.9	12	179.99	179.99	0.315	0.588	43	0.076	0.346	43	0.269	0.332	43	82	82.1	Complement factor I
0+91+9+56+22+42+6+45+31+80+21+33+11+28+36+4+17+129	23.1	23.1	11	178.98	178.98	0.345	0.353	34	0.151	0.416	34	0.299	0.247	34	83	83.1	Cartilage acidic protein 1
0+33+7+2+10+31+23+58+12+11+14+9+9+247+41+2+16	25.1	25.1	12	174.8	174.8	0.406	0.599	58	0.056	0.33	58	0.353	0.258	58	84	84.1	Histidine-rich glycoprotein
0+60+13+112+9+95+10+16+13+17+13+18+20+8+23+13+13+6+18+6+10	28.8	28.8	11	173.73	173.73	0.302	0.899	42	0.239	0.513	42	0.25	0.348	42	85	85.1	EGF-containing fibulin-like extracellular matrix protein 1
0+131+30+35+13+6+27+34+17+49+24+37+31+20+7+7+23	35	35	10	169.96	169.96	0.38	0.423	52	-0.009	0.218	52	0.311	0.239	52	86	86.1	Alpha-2-antiplasmin
0+27+9+140+10+11+15+6+5+6+12+29+5+62+16+68+25+7+25	25.5	25.5	11	169.54	169.54	0.268	0.77	65	0.06	0.41	65	0.257	0.311	65	87	87.1	Vitronectin
0+92+19+8+29+10+72+70+8+67	34.1	34.1	10	167.48	167.48	0.261	0.431	58	0.075	0.417	58	0.264	0.259	58	88	88.1	Monocyte differentiation antigen CD14
0+95+29+171+18+42+22+32+12+75+52+15+7+26+6+81	21.3	21.3	11	166.63	166.63	0.29	0.317	25	0.252	0.383	26	0.366	0.253	26	89	89.1	Transforming growth factor-beta-induced protein ig-h3
0+78+6+2+8+42+17+2+7+19+33+7+14+32+7+73+7+48+27+176+12+261+11+22	16.3	16.3	11	165.23	165.23	0.283	0.497	37	0.209	0.271	36	0.22	0.181	36	90	90.1	Brevican core protein
0+42+20+18+21+21+29+4+14+14+4+1+14	50.4	50.4	10	164.74	164.74	0.221	0.598	50	0.157	0.374	50	0.327	0.243	50	91	91.1	Tetranectin
0+21+17+24+16+4+14+33+25+75+21+45+6+5+18+3+18	39.1	39.1	10	162.8	162.8	0.201	0.901	56	0.04	0.419	57	0.139	0.287	57	92	92.1	Beta-2-glycoprotein 1
0+43+14+5+23+2+13+58+44+80+11+4+12+25+15+3	37.5	37.5	10	162.76	162.76	0.122	0.647	35	0.001	0.564	35	0.269	0.431	35	93	93.1	Protein AMBP
0+9+51+6+39+16+24+2|0+31+10+25+17+13+9+28+12+2|0+31+10+106|0+31+10+106|0+31+10+106	77.5	77.5|32.6|6.8|6.8|6.8	10	162.04	162.04|84.53|14.86|14.86|14.86	-0.861	1.629	28	-0.436	0.673	28	1.378	1.732	28	94	94.1	Hemoglobin subunit beta
0+80+6+9+9+156+22+62+11+31+10+53+17+86+7+13+13+47+10+158+9+538	8.4	8.4	11	160.16	160.16	0.213	0.324	32	0.101	0.187	32	0.219	0.154	32	95	95.1	Neurofascin
0+47+12+8+24+10+8+11+25+28+9+12+33+306+3+133+21+216	14.9	14.9	11	159.9	159.9	0.422	0.35	21	0.113	0.334	21	0.417	0.264	21	96	96.1	Cadherin-2
0+23+25+43+14+16+23+26+23+60+33+35+14+48	34.4	34.4	10	158.06	158.06	0.194	0.286	42	0.054	0.202	42	0.247	0.167	42	97	97.1	Chitinase-3-like protein 1
0+30+11+43+13+15+44+6+26+20+17+2	48.8	48.8	9	156.31	156.31	0.308	0.566	42	0.154	0.379	42	0.302	0.269	42	98	98.1	Protein FAM3C
0+90+10+105+14+63+34+17+10+17+8+24+6+9+23+35+11+29+13+22	23.8	23.8	11	154.13	154.13	0.159	0.552	29	0.157	0.241	29	0.245	0.22	29	99	99.1	Extracellular matrix protein 1
0+34+28+17+17+5+17+1+21+6	56.8	56.8	8	151.66	151.66	0.406	0.397	353	0.285	0.292	353	0.421	0.198	353	100	100.1	Cystatin-C
0+34+15+5+18+112+69+78+10+7+9+35+7+13	31	31	10	151.23	151.23	0.184	0.171	49	0.083	0.226	49	0.232	0.15	49	101	101.1	Cathepsin D
0+57+42+7+14+4+19+44+24+7+7+92+20+3+21+6	40	40	9	148.88	148.88	0.208	1.091	110	-0.042	0.536	111	0.281	0.334	111	102	102.1	Alpha-2-HS-glycoprotein
0+90+11+221+8+94+8+32+6+3+8+65+15+20+28+53+9+5	13.7	13.7	10	148.8	148.8	0.277	0.332	33	0.088	0.372	33	0.331	0.234	33	103	103.1	Vitamin K-dependent protein S
0+35+16+108+9+35+38+7+20+33+13	30.5	30.5	8	148.56	148.56	0.674	0.483	68	0.242	0.545	68	0.524	0.346	68	104	104.1	Osteopontin
0+21+9+34+10+17+20+6+12+16+20+25+31+11+7+5	44.6	44.6	8	144.68	144.68	0.198	0.567	80	-0.144	0.483	80	0.147	0.334	80	105	105.1	Kallikrein-6
0+122+26+16+12+50+13+25+22+43+10+24+22+140+13+5	21.7	21.7	9	144.66	144.66	0.196	0.426	33	-0.037	0.397	33	0.209	0.226	33	106	106.1	Biotinidase
0+46+55+8+13+28+13+26+17+99+11+34+23+33	32.5	32.5	9	144.35	144.35	0.355	0.227	25	0.172	0.276	25	0.412	0.245	25	107	107.1	Plasma serine protease inhibitor
0+83+31+90+10+103+19+5+19+141+13+50+13+35+28+271	14.5	14.5	8	144.06	144.06	0.292	0.325	33	-0.015	0.391	33	0.176	0.29	33	108	108.1	Inter-alpha-trypsin inhibitor heavy chain H1
0+305+9+100+10+89+14+202+8+315+10+85+14+344+12+132+10+25+11+494+10+25	4.8	4.8	10	144.05	144.05	0.252	0.152	19	0.202	0.178	19	0.31	0.158	19	109	109.1	Coagulation factor V
0+97+22+15+30+75+24+116+19+21+17+210	17.3	17.3	9	139.59	139.59	0.084	0.509	25	-0.004	0.365	25	0.243	0.191	25	110	110.1	Cell surface glycoprotein MUC18
0+135+22+48+16+13+9+8+15+11+16+18+14+50+8+100+10+112	18.1	18.1	8	138.13	138.13	0.039	0.323	20	0.132	0.183	20	0.378	0.275	20	111	111.1	Insulin-like growth factor-binding protein complex acid labile subunit
0+7+36+76+31+8+12+2+6+55+11+64+10+1+10+5|0+157+12+163|0+157+12+163	34.7	34.7|3.6|3.6	9	137.7	137.7|17.41|17.41	0.177	0.471	26	-0.099	0.553	26	0.204	0.33	26	112	112.1	L-lactate dehydrogenase B chain
0+90+9+19+8+6+17+8+12+43+10+110	16.8	16.8	5	71.52	71.52	0.063	0.585	11	-0.327	0.645	11	0.063	0.401	11	112	112.2	L-lactate dehydrogenase A chain
0+2714+22+4358+12+1157+5+1035+5+4024+3+470+7+559+18+1035+22+1240+13+674+14+3445+23+2917+6+5736+12+1482+7+2825+25+485	0.5	0.5	15	137.16	137.16	0.09	0.472	25	0.194	0.404	25	0.404	0.321	25	113	113.1	Titin
0+69+9+48+22+177+7+5+10+80+12+20+8+157+17+21+16+85	13.2	13.2	10	136.86	136.86	0.333	0.446	29	0.185	0.22	29	0.323	0.212	29	114	114.1	Amyloid-like protein 2
0+134+7+64+14+12+20+89+16+121+18+206+19+102+19+66+11+4+9+3	14.2	14.2	9	134.63	134.63	0.27	0.59	20	-0.134	0.358	20	0.152	0.185	20	115	115.1	Complement component C6
0+51+10+7+6+61+13+37+25+512+9+207+19+33+24+14	10.3	10.3	9	134.3	134.3	0.219	0.313	20	0.055	0.34	20	0.229	0.162	20	116	116.1	Collagen alpha-1(VI) chain
0+42+14+3+26+7+52+18+23+5	60.5	60.5	8	133.76	133.76	0.309	0.518	230	-0.064	0.532	230	0.26	0.376	230	117	117.1	Prostaglandin-H2 D-isomerase
0+63+17+114+10+3+9+39+12+13+28+15+19+7+9+257	16.9	16.9	8	132.33	132.33	0.596	0.341	24	0.316	0.423	24	0.529	0.319	24	118	118.1	Neurosecretory protein VGF
0+41+6+72+56+16+18+20+10+52+21+35	31.9	31.9	8	127.09	127.09	0.242	0.469	29	-0.032	0.291	30	0.22	0.288	30	119	119.1	Leucine-rich alpha-2-glycoprotein
0+67+11+80+28+46+10+33+11+50+8+69+8+8+20+75	18.3	18.3	9	126.33	126.33	-0.008	0.504	38	0.021	0.508	38	0.171	0.282	38	120	120.1	Proactivator polypeptide
0+76+13+10+13+19+19+3+16+54+15+62+15+29+24+84|0+69+11+81+15+62+15+29+24+85	25.4	25.4|16.6	8	125.88	125.88|66.45	0.201	0.525	31	-0.006	0.281	32	0.164	0.275	32	121	121.1	Ig mu chain C region
0+7+32+8+29+17+20+6+22+15+31	71.6	71.6	8	124.59	124.59	0.165	0.34	25	-0.011	0.298	25	0.177	0.238	25	122	122.1	Phosphatidylethanolamine-binding protein 1
0+3+26+39+5+58+8+3+22+17+6+1+8+65+13+6+18+83	27.8	27.8	9	123.99	123.99	0.346	0.586	28	0.226	0.35	28	0.315	0.235	28	123	123.1	Selenoprotein P
0+30+11+86+7+2+12+29+26+22+9+120+11+44+9+55|0+30+11+84+7+2+12+48+7+22+9+120+11+44+9+56|0+115+7+2+12+49+7+22+9+175+9+49|0+94+7+62+7+22+9+175+9+47|0+90+7+62+7+22+9+175+9+19|0+123+12+49+7+206+9+52|0+199+6+157+9+53|0+131+9+155	17.9	17.9|13.9|9.6|7.4|8|6.1|3.5|3	8	121.77	121.77|104.34|73.9|55.05|55.05|46.32|23.88|14.47	1.403	0.874	16	0.079	0.285	16	0.889	0.793	16	124	124.1	Keratin, type I cytoskeletal 16
0+123+18+2+9+17+6+5+8+12+11+16+8+10+15+162+7+3	18.9	18.9	8	121.43	121.43	0.247	0.353	22	-0.012	0.376	22	0.24	0.264	22	125	125.1	Neuronal pentraxin-1
0+41+44+67+6+2+29+14+17+20	40	40	8	121.06	121.06	0.235	0.451	28	0.095	0.344	28	0.192	0.225	28	126	126.1	Extracellular superoxide dismutase [Cu-Zn]
0+59+9+2+32+9+8+30+18+16+27+17	41.4	41.4	7	119.02	119.02	0.157	0.275	36	0.119	0.297	36	0.268	0.188	36	127	127.1	Phosphatidylethanolamine-binding protein 4
0+56+8+81+6+67+11+34+10+34+38+15+38+3+7+7	28.4	28.4	9	118.06	118.06	0.043	0.248	22	0.001	0.306	22	0.078	0.225	22	128	128.1	Thyroxine-binding globulin
0+37+23+1+25+118+26+42+10+5+16+102	24.6	24.6	7	117.56	117.56	0.133	0.922	35	-0.154	0.428	35	0.268	0.306	35	129	129.1	Corticosteroid-binding globulin
0+53+6+35+10+122+19+35+6+16+15+98+45+206	15.1	15.1	8	116.88	116.88	0.26	0.491	23	0.129	0.169	23	0.172	0.136	23	130	130.1	Semaphorin-7A
0+134+8+4+6+20+16+42+18+124+9+67+18+110+34+5	17.7	17.7	8	115.84	115.84	0.406	0.465	23	0.113	0.374	23	0.293	0.296	23	131	131.1	Coagulation factor XII
0+80+15+34+9+52+24+308+21+67+9+88+5+93+6+162	9.1	9.1	8	115.58	115.58	0.374	0.321	22	0.225	0.19	22	0.426	0.218	22	132	132.1	Peptidyl-glycine alpha-amidating monooxygenase
0+56+9+3+12+94+20+122+9+14+7+50+8+367+18+27	10.1	10.1	8	115.48	115.48	0.226	0.367	26	0.053	0.28	26	0.217	0.169	26	133	133.1	Protein kinase C-binding protein NELL2
0+49+31+106+6+15+9+8+13+10+23+31+16+8	30.1	30.1	8	115.14	115.14	0.483	0.6	24	0.22	0.33	24	0.491	0.273	24	134	134.1	Insulin-like growth factor-binding protein 2
0+320+9+27+25+799+11+179+7+410+18+635+10+498+7+449+5+51	2.6	2.6	8	113.89	113.89	0.24	0.201	20	0.2	0.224	20	0.336	0.156	20	135	135.1	Reelin
1+34+7+39+2+17+7	83.9	83.9	6	113.29	113.29	0.245	0.666	269	-0.105	0.49	273	0.226	0.341	273	136	136.1	Ig kappa chain C region
0+18+10+22+11+34+18+125+16+30+6+25+11+10+23+16|0+18+10+22+11+34+18+125+16+30+6+25+11+10+23+16|0+20+10+22+11+177+16+61+11+10+23+16|0+20+10+22+11+177+16+61+11+10+23+16|0+20+10+22+11+177+16+61+11+49|0+19+10+22+11+177+16+61+11+49|0+239+16+30+6+46+23+16|0+718+10+210+16+121|0+718+10+210+16+121|0+238+16+121|0+718+10+347|0+681+10+347	25.3	25.3|25.3|18.8|18.8|12.7|12.7|11.9|2.4|2.4|4.2|0.9|0.9	7	112.93	112.93|112.93|88.4|88.4|69.05|69.05|43.63|34.7|34.7|17.6|17.1|17.1	0.38	0.121	15	-0.015	0.275	15	0.309	0.231	15	137	137.1	Actin, cytoplasmic 2
0+32+14+60+39+88+11+46+26+24+9+6|0+137+7+195+9+6	27.8	27.8|4.5	7	111.79	111.79|26.99	0.369	0.452	22	-0.06	0.371	22	0.292	0.255	22	138	138.1	Serum paraoxonase/arylesterase 1
0+52+6+9+21+1+8+23+13+79+13+13+15+85	22.4	22.4	8	110.42	110.42	0.252	0.404	35	0.106	0.228	35	0.254	0.154	35	139	139.1	Limbic system-associated membrane protein
0+26+25+2+14+2+31	70	70	7	110.16	110.16	0.259	0.84	56	-0.057	0.7	55	0.198	0.652	56	140	140.1	Apolipoprotein A-II
0+78+6+10+6+5+18+61+26+29+7+9	24.7	24.7	7	108.64	108.64	0.112	0.336	25	-0.017	0.449	25	0.159	0.179	25	141	141.1	Microfibril-associated glycoprotein 4
0+52+12+2+14+132+35+45+10+16+8+24	22.5	22.5	6	105.07	105.07	0.351	0.537	77	0.255	0.241	77	0.348	0.215	77	142	142.1	Dickkopf-related protein 3
0+141+7+89+17+30+18+133+15+68+18+30+14+73	13.6	13.6	7	105.05	105.05	0.18	0.336	13	0.15	0.158	13	0.328	0.111	13	143	143.1	Mannosyl-oligosaccharide 1,2-alpha-mannosidase IA
0+65+22+5+19+90+15+4+21+19	29.6	29.6	6	102.49	102.49	0.552	0.366	25	0.181	0.363	25	0.617	0.281	25	144	144.1	ProSAAS
0+166+10+121+9+147+37+74+12	11.8	11.8	8	101.5	101.5	0.266	0.502	19	0.065	0.339	19	0.265	0.248	19	145	145.1	WAP, kazal, immunoglobulin, kunitz and NTR domain-containing protein 2
0+33+11+66+17+36+7+92+8+29+6+96+13+42+11	15.6	15.6	7	101.47	101.47	0.092	0.396	15	0.031	0.299	15	0.212	0.162	15	146	146.1	Plasma alpha-L-fucosidase
0+145+21+19+8+17+20+10+16+14+32+411|0+199+10+444	13.6	13.6|1.5	7	100.81	100.81|13.27	0.14	0.263	10	0.034	0.455	10	0.202	0.144	10	147	147.1	Leucine-rich repeat-containing protein 4B
0+38+32+217+17+4+10+11+6+27+19+3+9+17	22.6	22.6	7	100.24	100.24	0.25	0.363	19	0.163	0.323	19	0.236	0.189	19	148	148.1	Neuroserpin
0+263+9+115+16+25+35+112+16+319	8.3	8.3	6	100.2	100.2	0.276	0.216	18	0.277	0.302	18	0.296	0.198	18	149	149.1	Seizure 6-like protein 2
0+131+31+4+10+37+10+45+23+9+14+107	20.9	20.9	6	99.84	99.84	0.463	0.502	17	0.094	0.354	17	0.382	0.257	17	150	150.1	Osteomodulin
0+26+23+32+15+53+30+14	35.2	35.2	6	99.66	99.66	0.347	0.539	30	0.15	0.508	30	0.392	0.478	30	151	151.1	Ganglioside GM2 activator
0+27+34+39+11+42+48+1	46	46	6	98.12	98.12	0.064	0.647	16	0.152	0.248	16	0.346	0.161	16	152	152.1	Complement component C8 gamma chain
0+79+16+6+36+78+11+8+15+33+20+593	10.9	10.9	6	98.08	98.08	0.312	0.476	22	-0.01	0.396	22	0.453	0.378	22	153	153.1	Dystroglycan
0+70+28+4+34+49+18+4	38.6	38.6	6	95.67	95.67	0.24	0.536	22	0.101	0.42	22	0.281	0.256	22	154	154.1	Metalloproteinase inhibitor 1
0+195+8+5+22+65+18+40+15+18+9+507	7.9	7.9	6	95.5	95.5	0.31	0.267	11	0.037	0.235	11	0.289	0.156	11	155	155.1	Glutamate receptor 4
0+797+7+1221+18+790+20+438+20+418+7+132+18+93+10+574	2.1	2.1	7	94.59	94.59	0.195	0.43	12	0.068	0.272	12	0.22	0.191	12	156	156.1	Apolipoprotein B-100
0+42+13+44+23+94+20+40+14+15+20+16+5+67	23	23	7	94.25	94.25	0.183	0.413	15	-0.081	0.229	15	0.133	0.158	15	157	157.1	Aspartate aminotransferase, cytoplasmic
0+24+13+59+6+17+14+11+18+47+21+271+13+472	8.6	8.6	6	93.84	93.84	0.285	0.307	12	0.002	0.489	12	0.225	0.236	12	158	158.1	Ephrin type-A receptor 4
0+241+9+31+17+9+28+10+7+10+10+23+8+515	8.6	8.6	7	92.51	92.51	0.313	0.271	16	0.051	0.21	16	0.285	0.18	16	159	159.1	Interleukin-6 receptor subunit beta
0+925+5+46+25+191+12+11+16+369+8+1105+21+388+5+50	2.8	2.8	7	92.12	92.12	0.362	0.486	8	0.192	0.178	8	0.4	0.131	8	160	160.1	Collagen alpha-3(VI) chain
0+22+14+17+16+94+14+133+13+44+10+44+18+22	18.4	18.4	6	92.09	92.09	0.287	0.177	17	0.261	0.18	17	0.294	0.155	17	161	161.1	Nucleobindin-1
0+10+14+56+36+28+10	38.9	38.9	5	91.92	91.92	0.136	0.507	31	0.144	0.278	31	0.206	0.191	31	162	162.1	Superoxide dismutase [Cu-Zn]
0+194+21+26+22+35+19+125+12+84+21+101	14.3	14.3	7	90.5	90.5	0.314	0.119	15	0.213	0.276	15	0.382	0.156	15	163	163.1	Protein O-linked-mannose beta-1,2-N-acetylglucosaminyltransferase 1
0+14+8+21+13+101+16+28+7+35+15+46+11+49	19.2	19.2	6	90.48	90.48	0.262	0.353	9	0.069	0.276	9	0.222	0.164	9	164	164.1	Fructose-bisphosphate aldolase C
0+68+13+64+8+25+3+30+71+160	21.4	21.4	6	90.17	90.17	0.212	0.524	15	0.095	0.269	15	0.234	0.148	15	165	165.1	Cell adhesion molecule 1
0+44+11+2+14+39+19+46+14+1+18+104+6+265	14	14	6	90.07	90.07	0.119	0.366	15	0.07	0.491	15	0.176	0.243	15	166	166.1	CD166 antigen
0+105+9+201+24+140+8+50+5+220+8+112+9+22+7+22	7.4	7.4	8	89.97	89.97	0.331	0.291	16	0.251	0.164	16	0.334	0.173	16	167	167.1	Inter-alpha-trypsin inhibitor heavy chain H5
0+25+10+36+23+11+7+11+28	45	45	5	89.85	89.85	-0.052	0.79	31	0.139	0.306	31	0.136	0.186	31	168	168.1	Epididymal secretory protein E1
0+134+17+45+8+3+7+198+10+29+18+51+17+47	13.1	13.1	6	89.8	89.8	0.321	0.374	14	-0.021	0.21	14	0.306	0.224	14	169	169.1	Complement component C8 alpha chain
0+4+39+22+15+3+23	72.6	72.6	5	89.25	89.25	0.317	0.629	121	-0.154	0.472	121	0.241	0.298	121	170	170.1	Ig lambda-1 chain C regions
0+4+39+22+15+26	50.9	50.9	3	56.06	56.06	0.122	0.414	63	-0.356	0.51	63	0.157	0.295	63	170	170.2	Ig lambda-7 chain C region
0+74+8+91+11+57+11+4+22+3+30+189	16.4	16.4	6	88.23	88.23	0.112	0.29	21	0.147	0.401	21	0.235	0.203	21	171	171.1	Endonuclease domain-containing 1 protein
0+490+13+12+35+8+6+141+23+296	7.5	7.5	6	88.12	88.12	0.146	0.412	17	0.074	0.297	17	0.229	0.232	17	172	172.1	Seizure 6-like protein
0+53+14+1+6+10+23+14+20+48+6+1+9+15	35.4	35.4	6	86.58	86.58	0.271	0.459	17	0.052	0.202	17	0.378	0.2	17	173	173.1	Metalloproteinase inhibitor 2
0+163+28+8+41+164+23+196	14.7	14.7	7	86.24	86.24	0.955	0.596	10	0.096	0.387	10	0.701	0.782	10	174	174.1	Keratin, type I cytoskeletal 9
0+56+17+1+6+173+6+267+11+76+11+14	7.9	7.9	6	86.08	86.08	0.112	0.617	16	-0.161	0.389	16	0.154	0.302	16	175	175.1	Plasma kallikrein
0+137+16+4+11+163+7+191+7+294+7+13+10+382+4+183	4.3	4.3	7	85.63	85.63	0.122	0.408	16	-0.007	0.268	16	0.135	0.159	16	176	176.1	Attractin
0+37+39+29+12+22+18+44	34.3	34.3	5	84.37	84.37	0.244	0.733	28	0.077	0.379	28	0.296	0.383	28	177	177.1	Retinol-binding protein 4
0+78+27+32+5+163+26+42+8+9+8	18.5	18.5	6	84.27	84.27	0.191	0.483	16	0.16	0.275	16	0.248	0.275	16	178	178.1	Apolipoprotein L1
0+27+14+4+6+100+24+1+11+2	29.1	29.1	5	83.48	83.48	0.151	0.618	79	-0.019	0.307	79	0.286	0.271	79	179	179.1	Apolipoprotein D
0+136+5+4+18+678+14+29+12+127+10+351+11+82|0+349+11+82	4.7	4.7|2.4	6	83.35	83.35|14.19	0.268	0.183	16	0.14	0.147	16	0.21	0.172	16	180	180.1	Neurexin-1-alpha
0+56+10+5+6+37+9+97+7+212+21+26+8+2	12.2	12.2	6	82.36	82.36	0.361	0.197	11	0.199	0.252	11	0.268	0.142	11	181	181.1	Lysosomal Pro-X carboxypeptidase
0+356+12+209+9+48+9+61+18+83+10+58+11+219	6.2	6.2	6	82.21	82.21	0.189	0.15	10	0.128	0.298	10	0.215	0.111	10	182	182.1	Voltage-dependent calcium channel subunit alpha-2/delta-1
0+56+6+9+16+130+11+11+19+4+9+74	17.6	17.6	6	81.64	81.64	0.071	0.518	21	0.014	0.248	21	0.122	0.148	21	183	183.1	Opioid-binding protein/cell adhesion molecule
0+71+16+40+10+38+18+23+13+115	16.5	16.5	5	76.81	76.81	0.104	0.391	31	0.01	0.187	31	0.233	0.181	31	183	183.2	Neurotrimin
0+32+10+33+6+91+24+28+11+12+6+13+14+38	22.3	22.3	6	81.39	81.39	0.256	0.221	15	0.144	0.162	15	0.257	0.142	15	184	184.1	Gamma-glutamyl hydrolase
0+173+7+14+10+3+15+104+21+12+10+195|0+173+7+14+10+3+15+104+21+12+10+195	11.1	11.1|11.1	6	81	81|81	1.506	0.693	9	0.304	0.184	9	1.087	0.968	9	185	185.1	Keratin, type II cytoskeletal 6A
0+178+7+14+10+3+15+59+6+39+21+238	10	10	6	71.82	71.82	1.777	0.727	9	0.332	0.132	9	1.471	0.978	9	185	185.2	Keratin, type II cytoskeletal 5
0+60+9+90+7+101+6+39+12+21+10+196	7.9	7.9	5	60.38	60.38	1.641	0.93	8	0.318	0.315	8	1.238	1.146	8	185	185.3	Keratin, type II cytoskeletal 75
0+60+9+83+7+148+12+216	5.2	5.2	3	38.31	38.31	0.512	1.141	10	0.532	0.206	10	0.44	1.02	10	185	185.4	Keratin, type II cytoskeletal 79
0+77+12+398+23+3+21+70+10+19+7+383	7.1	7.1	6	80.62	80.62	0.18	0.411	8	0.241	0.181	8	0.19	0.281	8	186	186.1	Transmembrane protein 132A
0+36+14+6+15+6+17+43+16+103	24.2	24.2	5	80.47	80.47	0.046	0.459	14	0.124	0.268	14	0.238	0.146	14	187	187.1	Ribonuclease T2
0+44+15+73+7+132+42+102+8+4	16.8	16.8	5	80.09	80.09	0.383	0.475	22	0.225	0.221	22	0.379	0.154	22	188	188.1	Transcobalamin-2
0+1368+21+470+27+121+11+27	2.8	2.8	5	79.67	79.67	0.306	0.396	12	0.039	0.309	12	0.19	0.221	12	189	189.1	Agrin
0+83+19+95+17+147+9+20+9+41+25+507	8.1	8.1	5	78.8	78.8	0.176	0.34	14	-0.072	0.288	14	0.229	0.19	14	190	190.1	Macrophage colony-stimulating factor 1 receptor
0+126+18+151+9+196+19+78+13+602+14+722	3.7	3.7	5	77.11	77.11	0.173	0.331	13	0.004	0.425	13	0.384	0.277	13	191	191.1	Receptor-type tyrosine-protein phosphatase S
0+129+11+24+18+86+12+95+11+54	11.8	11.8	5	76.61	76.61	0.471	0.457	14	0.078	0.358	14	0.285	0.303	14	192	192.1	Phosphatidylcholine-sterol acyltransferase
0+65+20+7+34+587	7.5	7.5	5	76.43	76.43	0.35	0.15	17	0.202	0.199	17	0.423	0.188	17	193	193.1	Cadherin-13
0+111+8+4+10+27+10+6+22+1075+9+430|0+227+9+430	3.4	3.4|1.3	6	75.28	75.28|17.67	0.368	0.288	11	-0.029	0.365	11	0.278	0.19	11	194	194.1	Neurexin-2-alpha
0+155+7+51+20+95+14+37+20+24	14.4	14.4	5	75.12	75.12	0.228	0.306	12	-0.082	0.291	12	0.113	0.196	12	195	195.1	Carboxypeptidase B2
0+88+9+47+21+5+13+398+8+565+16+151	5	5	5	74.58	74.58	0.117	0.225	11	0.184	0.255	11	0.208	0.183	11	196	196.1	Neurocan core protein
0+140+36+29+22+13+13	28	28	4	73.04	73.04	0.315	0.421	12	0.214	0.17	12	0.29	0.202	12	197	197.1	Complement factor D
0+173+7+609+18+289+18+113+28+388|0+91+18+113+28+387	4.3	4.3|7.2	5	71.77	71.77|39.99	0.28	0.178	11	0.189	0.186	11	0.314	0.13	11	198	198.1	Neurexin-3-alpha
0+81+7+113+10+45+9+33+15+203+16+215	7.6	7.6	5	71.72	71.72	0.384	0.305	9	0.09	0.3	9	0.299	0.149	9	199	199.1	Sulfhydryl oxidase 1
0+39+22+7+27+6+10+8	49.5	49.5	4	71.15	71.15	0.409	0.582	48	0.202	0.339	48	0.553	0.236	48	200	200.1	Beta-2-microglobulin
0+91+19+14+41+14	33.5	33.5	4	71.01	71.01	0.322	0.347	20	0.18	0.21	22	0.242	0.186	22	201	201.1	Protein CutA
0+41+29+7+21+3	49.5	49.5	4	70.22	70.22	0.293	0.344	16	0.053	0.136	16	0.461	0.223	16	202	202.1	Apolipoprotein C-II
0+32+13+165+26+12+20+2+10+122	17.1	17.1	4	69.42	69.42	0.22	0.208	7	0.224	0.126	7	0.293	0.232	7	203	203.1	UPF0764 protein C16orf89
0+129+11+33+39+65+12+240	11.7	11.7	4	69.4	69.4	0.513	0.398	8	0.2	0.243	8	0.431	0.188	8	204	204.1	Plexin domain-containing protein 2
0+54+58+68+31+259	18.9	18.9	4	69.29	69.29	0.294	0.551	14	0.348	0.795	14	0.304	0.469	14	205	205.1	V-type proton ATPase subunit S1
0+141+15+21+9+7+36+24	23.7	23.7	4	69.08	69.08	0.147	0.578	14	-0.045	0.458	14	0.183	0.21	14	206	206.1	Complement C1q subcomponent subunit B
0+28+14+18+9+132+7+35+15+31+15+60	16.4	16.4	5	68.98	68.98	0.29	0.232	6	-0.114	0.222	6	0.271	0.158	6	207	207.1	Fructose-bisphosphate aldolase A
0+26+6+32+20+2+10+116+11	21	21	5	68.39	68.39	0.375	0.311	16	0.144	0.249	16	0.373	0.347	16	208	208.1	Serum amyloid P-component
0+29+25+6+18+387+41+57	14.9	14.9	5	66.95	66.95	0.517	0.392	9	0.398	0.297	9	0.579	0.225	9	209	209.1	Tripeptidyl-peptidase 1
0+3+12+24+10+312+12+172+25+57	9.4	9.4	4	66.86	66.86	0.286	0.561	10	0.217	0.154	10	0.306	0.13	10	210	210.1	Plastin-2
0+71+26+140+8+86+7+1	12	12	5	66.71	66.71	0.267	0.235	8	0.111	0.488	8	0.275	0.103	8	211	211.1	Cathepsin B
0+28+39+46+24+26	38.6	38.6	4	66.31	66.31	0.4	0.533	12	0.151	0.21	12	0.526	0.27	12	212	212.1	Retinoic acid receptor responder protein 2
0+158+3+19+11+3+10+47+22+117+6+39	11.9	11.9	6	65.78	65.78	0.216	0.186	11	0.196	0.221	11	0.244	0.144	11	213	213.1	Cell adhesion molecule 2
0+28+11+22+26+41+11+289	11.2	11.2	4	63.6	63.6	0.291	0.291	10	0.042	0.213	10	0.266	0.149	10	214	214.1	Immunoglobulin superfamily containing leucine-rich repeat protein
0+24+12+19+7+11+14+120+15+195	11.5	11.5	4	63.13	63.13	0.072	0.191	16	0.016	0.135	16	0.133	0.174	16	215	215.1	Calreticulin
0+132+29+119+9+121	9.2	9.2	4	62.22	62.22	0.154	0.149	9	0.13	0.57	9	0.177	0.13	9	216	216.1	Lysosome-associated membrane glycoprotein 2
0+66+11+38+11+70+9+56+18+193	10.3	10.3	4	62.11	62.11	0.218	0.225	9	0.001	0.115	9	0.218	0.133	9	217	217.1	Plasma glutamate carboxypeptidase
0+170+8+164+26+14+11+111+5+20	9.4	9.4	5	61.81	61.81	0.25	0.149	6	0.282	0.3	6	0.237	0.109	6	218	218.1	Beta-hexosaminidase subunit alpha
0+1532+10+33+20+29+9+48+7+66	2.6	2.6	4	61.77	61.77	0.627	0.423	9	0.333	0.278	9	0.515	0.234	9	219	219.1	Collagen alpha-1(XVIII) chain
0+55+18+84+42+68+8+75	19.4	19.4	4	61.76	61.76	0.754	0.332	6	0.39	0.383	6	0.484	0.277	6	220	220.1	Renin receptor
0+89+10+58+11+34+24+14+6+194	11.5	11.5	4	61.48	61.48	0.293	0.345	16	-0.001	0.458	16	0.289	0.199	16	221	221.1	Oligodendrocyte-myelin glycoprotein
0+44+35+4+10+101+10+98	18.2	18.2	4	61.48	61.48	0.12	0.291	9	0.214	0.218	9	0.159	0.18	9	222	222.1	ICOS ligand
0+25+9+64+10+120+12+208+14+30	9.1	9.1	4	61.34	61.34	0.263	0.314	10	0.134	0.146	10	0.241	0.094	10	223	223.1	Dipeptidyl peptidase 2
0+17+24+21+29+2+7+42	42.2	42.2	4	60.95	60.95	-0.222	1.263	12	-0.128	0.544	12	1.537	1.356	12	224	224.1	Hemoglobin subunit alpha
0+118+21+6+41+48+14+87	22.6	22.6	4	60.44	60.44	0.231	0.518	10	0.158	0.451	10	0.249	0.203	10	225	225.1	Glyceraldehyde-3-phosphate dehydrogenase
0+246+21+42+10+56+10+72+9+24	10.2	10.2	4	60.36	60.36	0.234	0.245	9	0.076	0.266	9	0.274	0.17	9	226	226.1	Phospholipase D3
0+120+14+135+8+34+15+162+7+5	8.8	8.8	4	60.32	60.32	0.207	0.428	14	0.274	0.403	14	0.245	0.196	14	227	227.1	Neuronal pentraxin receptor
0+57+6+10+18+27+8+16	22.5	22.5	4	59.24	59.24	0.12	0.115	8	0.203	0.199	8	0.171	0.141	8	228	228.1	Coactosin-like protein
0+29+9+8+8+14+22+652	5.2	5.2	4	58.98	58.98	0.254	0.437	20	-0.038	0.359	20	0.154	0.164	20	229	229.1	CD44 antigen
0+260+8+8+12+161+7+174+8+2758	1	1	4	58.88	58.88	0.18	0.18	13	0.109	0.243	13	0.271	0.162	13	230	230.1	Versican core protein
0+129+8+11+23+92+9+110	10.4	10.4	4	58.63	58.63	0.473	0.171	9	0.101	0.237	9	0.493	0.184	9	231	231.1	Prolargin
0+1934+13+1518+9+391+9+171+23+221	1.2	1.2	4	58.31	58.31	0.025	0.216	6	0.129	0.106	6	0.35	0.111	6	232	232.1	Tenascin-X
0+59+8+91+7+6+9+24+11+1	16.2	16.2	4	57.97	57.97	0.064	0.13	10	0.099	0.238	10	0.191	0.156	10	233	233.1	Peptidyl-prolyl cis-trans isomerase B
0+141+31+51+10+4+9+110	14	14	4	57.95	57.95	0.101	0.422	15	-0.011	0.271	15	0.137	0.204	15	234	234.1	Vesicular integral-membrane protein VIP36
0+256+6+7+16+21+20+86+8+14	11.5	11.5	4	57.91	57.91	0.165	0.216	5	0.349	0.143	5	0.266	0.159	5	235	235.1	Alpha-enolase
0+117+12+21+16+15+10+14+13+85	16.8	16.8	4	57.8	57.8	0.15	0.58	14	0.148	0.314	14	0.195	0.188	14	236	236.1	SPARC
0+36+11+16+11+9	26.5	26.5	4	57.49	57.49	0.19	0.379	12	-0.065	0.358	12	0.272	0.305	12	237	237.1	Apolipoprotein C-I
0+100+17+182+11+56+20+9	12.1	12.1	4	57.46	57.46	0.121	0.134	6	0.239	0.164	6	0.321	0.113	6	238	238.1	Acid ceramidase
0+20+27+61+13+7+12+61	25.8	25.8	4	56.16	56.16	0.46	0.361	12	0.335	0.171	12	0.475	0.15	12	239	239.1	Transgelin
1+18+18+24+54|0+56+24+54|0+56+24+53|0+56+24+41	35.9	35.9|17.9|18|19.8	3	55.55	55.55|35.45|35.45|35.45	0.127	0.404	29	-0.033	0.547	29	0.147	0.314	29	240	240.1	Ig kappa chain V-IV region Len
0+169+14+102+24+15+22+56	14.9	14.9	3	55.01	55.01	0.312	0.242	12	0.097	0.195	12	0.425	0.235	12	241	241.1	Sex hormone-binding globulin
0+243+8+336+9+421+16+56+11+147	3.5	3.5	4	53.89	53.89	0.199	0.085	4	0.175	0.118	4	0.449	0.189	4	242	242.1	Nidogen-1
0+365+14+126+12+861+12+193+6+2955	0.9	0.9	4	53.29	53.29	0.357	0.401	5	0.222	0.158	5	0.255	0.153	5	243	243.1	Prolow-density lipoprotein receptor-related protein 1
1+18+28+9+7+16+31|1+18+28+9+7+16+31|1+18+44+16+31|0+66+9+7+16+31|0+66+9+7+16+31	38.5	38.5|38.5|30.2|19.3|19.3	3	52.45	52.45|52.45|38.7|33.1|33.1	0.216	0.738	39	-0.181	0.946	39	0.201	0.682	39	244	244.1	Ig kappa chain V-III region SIE
1+18+28+9+7+16+31	38.5	38.5	3	51.07	51.07	0.249	0.674	48	-0.084	0.876	48	0.204	0.618	48	244	244.2	Ig kappa chain V-III region Ti
0+619+16+27+18+5|0+163+16+27+18+5|0+11+16+27+18+84|0+11+16+27+18+56	4.9	4.9|14.8|21.7|26.5	3	52.31	52.31|52.31|52.31|52.31	0.353	0.296	19	0.051	0.376	19	0.315	0.197	19	245	245.1	Polyubiquitin-C
0+6+8+71+14+120+29+1	20.4	20.4	3	52.06	52.06	0.02	0.37	6	0.27	0.085	6	0.217	0.115	6	246	246.1	Triosephosphate isomerase
0+121+18+110+20+8+14+107	13	13	4	51.97	51.97	0.422	0.272	10	0.246	0.179	10	0.332	0.219	10	247	247.1	Cell adhesion molecule 3
0+73+7+1127+5+22+17+93+16+44	3.2	3.2	4	51.97	51.97	0.583	0.544	9	0.228	0.141	9	0.597	0.269	9	248	248.1	Proteoglycan 4
0+305+13+161+11+384+8+130+23+121	4.7	4.7	4	51.53	51.53	0.332	0.848	11	-0.402	1.03	11	0.023	0.585	11	249	249.1	Scavenger receptor cysteine-rich type 1 protein M130
0+205+8+13+14+22+13+7	12.4	12.4	3	51.08	51.08	0.2	0.182	24	0.131	0.173	24	0.227	0.114	24	250	250.1	Insulin-like growth factor-binding protein 7
0+21+14+25+15+12+10+64	24.2	24.2	3	50.77	50.77	-0.024	0.157	9	0.078	0.197	9	0.056	0.153	9	251	251.1	Thy-1 membrane glycoprotein
0+116+40+192+7+4	13	13	4	50.38	50.38	0.446	0.145	5	0.216	0.076	5	0.521	0.109	5	252	252.1	Inositol monophosphatase 3
0+198+16+2+14+84+13+346	6.3	6.3	3	50.02	50.02	0.398	0.22	4	0.32	0.144	4	0.216	0.165	4	253	253.1	Vasorin
0+104+9+34+16+50+10+390	5.7	5.7	3	49.75	49.75	0.49	0.266	13	0.121	0.309	13	0.412	0.21	13	254	254.1	Immunoglobulin superfamily member 8
0+59+9+6+10+134+13+123	9	9	3	49.54	49.54	0.258	0.451	13	-0.057	0.309	13	0.177	0.138	13	255	255.1	Neuronal growth regulator 1
0+39+12+17+12+45+6+17	20.2	20.2	3	49.16	49.16	0.26	0.292	9	-0.02	0.435	9	0.273	0.258	9	256	256.1	Lysozyme C
0+120+17+10+6+27+17+29	17.6	17.6	4	49.04	49.04	0.474	0.279	8	0.181	0.14	8	0.382	0.2	8	257	257.1	Glutathione peroxidase 3
0+17+36+2+8+24	50.5	50.5	3	48.48	48.48	0.109	0.166	6	0.008	0.43	6	0.125	0.15	6	258	258.1	Acyl-CoA-binding protein
0+347+19+10+45+129	11.6	11.6	3	48.08	48.08	-0.041	0.257	5	0.076	0.161	5	0.127	0.17	5	259	259.1	Iduronate 2-sulfatase
0+185+11+63+12+17+29+189	10.2	10.2	3	47.75	47.75	0.299	0.157	4	-0.106	0.422	4	0.39	0.089	4	260	260.1	Phospholipase D4
0+98+8+76+3+33+22+87+15+56|0+182+3+33+22+87+15+161	12	12|7.9	4	47.13	47.13|38.69	0.062	0.461	9	0.03	0.539	9	0.253	0.259	9	261	261.1	Signal-regulatory protein beta-1 isoform 3
0+37+9+16+17+243	8	8	3	47.01	47.01	0.179	0.192	10	-0.071	0.32	10	0.219	0.171	10	262	262.1	Lymphatic vessel endothelial hyaluronic acid receptor 1
0+70+8+6+8+13+17+250	8.8	8.8	3	46.89	46.89	0.145	0.241	8	0.121	0.168	8	0.293	0.147	8	263	263.1	L-selectin
0+98+8+117+13+113+7+20	7.4	7.4	3	45.67	45.67	0.339	0.206	13	0.158	0.216	13	0.417	0.227	13	264	264.1	Fibromodulin
0+1631+22+814+10+597+11+37	1.3	1.3	3	45.25	45.25	0.196	0.315	4	0.308	0.254	4	0.343	0.148	4	265	265.1	Laminin subunit alpha-2
0+100+7+130+9+8+8+80+8+233|0+100+7+130+9+8+8+80+8+227|0+100+7+130+9+8+8+324	5.4	5.4|5.5|4	4	44.8	44.8|44.8|32.78	0.223	0.155	7	0.129	0.145	7	0.168	0.162	7	266	266.1	Radixin
0+176+8+147+50+50	13.4	13.4	3	44.25	44.25	0.359	0.122	3	0.33	0.334	3	0.366	0.262	3	267	267.1	Neuronal pentraxin-2
0+184+35+26	14.2	14.2	3	43.98	43.98	0.129	0.622	9	-0.134	0.534	9	0.203	0.229	9	268	268.1	Complement C1q subcomponent subunit A
0+112+8+8+7+9+6+30	11.6	11.6	3	43.4	43.4	0.709	0.324	11	0.467	0.247	11	0.736	0.419	11	269	269.1	Insulin-like growth factor II
0+34+18+41+21+358	8.2	8.2	3	43.1	43.1	0.215	0.298	9	0.127	0.251	9	0.33	0.146	9	270	270.1	Selenium-binding protein 1
0+372+9+23+12+129+6+9	4.8	4.8	3	42.82	42.82	0.447	0.2	9	0.191	0.18	9	0.473	0.232	9	271	271.1	Hyaluronan-binding protein 2
0+57+28+58+6+7+6+26	21.2	21.2	3	42.49	42.49	0.076	0.719	9	-0.115	0.249	9	0.21	0.326	9	272	272.1	Apolipoprotein M
0+9+5+42+17+7+7+18	27.6	27.6	3	42.11	42.11	-0.025	0.188	7	-0.002	0.126	7	0.101	0.115	7	273	273.1	Cytochrome c
0+100+19+96+6+53+9+154	7.7	7.7	3	41.62	41.62	0.151	0.225	7	0.252	0.116	7	0.218	0.123	7	274	274.1	RGM domain family member B
0+34+29+18+17	46.9	46.9	3	41.28	41.28	0.426	0.346	12	0.021	0.423	12	0.354	0.211	12	275	275.1	Scrapie-responsive protein 1
0+119+12+697+19+683+8+113|0+82+12+1284	2.3	2.3|0.8	3	41.14	41.14|15.52	0.18	0.179	9	0.226	0.182	9	0.259	0.197	9	276	276.1	Roundabout homolog 1
0+27+14+94+9+42+6+131	8.9	8.9	3	40.62	40.62	0.509	0.667	6	0.253	0.292	6	0.451	0.221	6	277	277.1	C-type lectin domain family 11 member A
0+167+21+22+9+53+6+159	8.2	8.2	3	39.96	39.96	0.184	0.107	7	0.038	0.077	7	0.138	0.16	7	278	278.1	Epsilon-sarcoglycan
0+158+15+4+10+677+4+93	3	3	3	39.79	39.79	0.399	0.081	6	0.161	0.155	6	0.331	0.183	6	279	279.1	Thrombospondin-4
0+47+7+288+9+22+11+64	6	6	3	39.21	39.21	0.442	0.35	8	0.119	0.242	8	0.352	0.145	8	280	280.1	Fibulin-5
0+45+16+15+9+297+6	7.9	7.9	3	39.19	39.19	0.095	0.209	8	-0.084	0.263	8	0.21	0.176	8	281	281.1	Cell adhesion molecule 4
0+38+10+1+5+240+5+34	6	6	3	39.13	39.13	0.065	0.137	8	-0.051	0.154	8	0.127	0.145	8	282	282.1	Cathepsin L1
0+1227+19+140+13+65	2.1	2.1	3	38.82	38.82	0.386	0.193	5	0.182	0.126	5	0.315	0.064	5	283	283.1	Collagen alpha-1(I) chain
0+124+18+24+5+28+13	16.9	16.9	3	38.53	38.53	0.683	0.356	6	0.169	0.156	6	0.525	0.2	6	284	284.1	Neuroendocrine protein 7B2
0+40+7+115+8+42+8+88	7.4	7.4	3	37.49	37.49	-0.582	0.263	3	0.196	0.07	3	0.141	0.139	3	285	285.1	Follistatin-related protein 1
0+77+30+39+21+800	5.2	5.2	2	37.12	37.12	0.344	0.239	3	0.247	0.295	3	0.439	0.159	3	286	286.1	A disintegrin and metalloproteinase with thrombospondin motifs 1
1+18+6+18+65|1+18+90	32.7	32.7|15.7	2	37.03	37.03|18.85	-0.069	0.572	8	-0.211	0.726	8	0.309	0.514	8	287	287.1	Ig kappa chain V-I region CAR
0+77+21+74+27+346	8.8	8.8	2	36.93	36.93	0.507	0.322	9	0.025	0.233	9	0.311	0.175	9	288	288.1	Carboxypeptidase N subunit 2
0+368+14+512+12+252	2.2	2.2	2	36.87	36.87	0.415	0.135	4	0.227	0.161	4	0.313	0.174	4	289	289.1	Adipocyte enhancer-binding protein 1
1+18+27+16+47|1+18+27+8+55|0+49+16+47|1+18+90|1+18+90|1+18+90|1+18+90	30.5	30.5|23.1|14.2|15.7|15.7|15.7|15.7	2	36.54	36.54|32.03|19.35|17.19|17.19|17.19|17.19	0.445	0.485	12	-0.423	0.744	12	0.11	0.334	12	290	290.1	Ig kappa chain V-I region AG
1+18+27+16+47	30.5	30.5	2	36.29	36.29	0.233	0.598	6	-0.974	0.914	6	0.255	0.441	6	290	290.2	Ig kappa chain V-I region AU
1+18+28+15+47	29.6	29.6	2	28.96	28.96	0.549	0.624	7	-0.785	0.861	7	0.114	0.409	7	290	290.3	Ig kappa chain V-I region WEA
1+31+77	27.7	27.7	2	25.86	25.86	0.217	0.601	6	-0.974	0.987	6	0.255	0.43	6	290	290.4	Ig kappa chain V-I region Scw
0+80+21+80+12|0+212+12	17	17|5.3	2	36.38	36.38|16.03	0.172	0.091	6	0.147	0.144	6	0.29	0.13	6	291	291.1	Cerebellin-1
0+95+24+32+24+298	10.1	10.1	2	36.18	36.18	-0.176	0.573	4	0.006	0.474	4	0.102	0.185	4	292	292.1	Reticulon-4 receptor
0+46+18+3+16+34	29	29	2	35.93	35.93	0.215	0.343	13	-0.005	0.33	13	0.312	0.271	13	293	293.1	Ig kappa chain V-I region HK102 (Fragment)
0+381+8+20+14+182	3.6	3.6	2	35.79	35.79	0.162	0.075	5	0.129	0.193	5	0.281	0.241	5	294	294.1	Podocalyxin-like protein 2
1+24+42+13+34|0+86+13+34|0+70+13+34|0+68+13+34	31.8	31.8|9.7|11.1|11.3	2	35.74	35.74|18.85|18.85|18.85	0.352	0.68	11	-0.148	0.372	11	0.161	0.402	11	295	295.1	Ig kappa chain V-II region TEW
0+68+15+478+10+508+9+824	1.7	1.7	3	35.68	35.68	0.183	0.209	4	0.064	0.064	4	0.213	0.15	4	296	296.1	Receptor-type tyrosine-protein phosphatase delta
0+42+8+70+5+92+10+19|0+43+8+66+5+92+10+22|0+42+8+70+5+92+10+20|0+41+8+66+5+92+10+23|0+41+8+66+5+92+10+23|0+41+8+68+5+92+10+24|0+42+8+165+10+30	9.3	9.3|9.3|9.3|9.3|9.3|9.2|7	3	35.61	35.61|35.61|35.61|35.61|35.61|35.61|25.93	0.229	0.176	5	-0.081	0.083	5	0.098	0.128	5	297	297.1	14-3-3 protein eta
0+461+9+318+28+178	3.7	3.7	2	35.6	35.6	0.238	0.051	3	0.359	0.133	3	0.291	0.076	3	298	298.1	Seizure protein 6 homolog
0+115+12+38+8+60	8.5	8.5	3	35.54	35.54	0.244	0.134	5	-0.051	0.326	5	0.156	0.068	5	299	299.1	Low affinity immunoglobulin gamma Fc region receptor III-B
0+558+17+471+6+205	1.8	1.8	3	35.53	35.53	0.2	0.062	4	0.156	0.139	4	0.434	0.105	4	300	300.1	Neural cell adhesion molecule L1
0+30+24+6+11+353	8.2	8.2	2	35.33	35.33	0.481	0.193	5	0.398	0.134	5	0.538	0.198	5	301	301.1	Testican-2
0+439+10+143+11+196+9+32	3.5	3.5	3	34.93	34.93	-0.125	0.28	3	0.205	0.218	3	0.442	0.136	3	302	302.1	Phosphatidylinositol-glycan-specific phospholipase D
0+113+17+32+11+293	6	6	2	34.74	34.74	0.122	0.215	6	0.214	0.254	6	0.232	0.166	6	303	303.1	Tissue alpha-L-fucosidase
0+67+23+42+24	30.1	30.1	2	34.62	34.62	-1.12	0.558	12	-0.346	0.237	12	-0.288	0.332	12	304	304.1	Ribonuclease pancreatic
0+124+10+48+3+213	3.2	3.2	3	34.59	34.59	0.253	0.082	3	0.236	0.077	3	0.218	0.079	3	305	305.1	Signal-regulatory protein beta-1
0+58+14+51+22+763+20+350	4.3	4.3	3	34.14	34.14	0.47	0.24	5	0.355	0.202	5	0.348	0.335	5	306	306.1	Papilin
0+177+17+137+8+137	5.2	5.2	2	33.85	33.85	0.173	0.142	5	0.027	0.165	5	0.091	0.111	5	307	307.1	Probable serine carboxypeptidase CPVL
0+44+15+22+16+31	24.2	24.2	2	33.84	33.84	0.143	0.209	8	-0.111	0.23	8	0.193	0.252	8	308	308.1	Ig kappa chain V-III region IARC/BL41
0+399+9+252+12+269+10+188	2.7	2.7	3	33.73	33.73	0.311	0.11	5	0.325	0.099	5	0.435	0.126	5	309	309.1	Alpha-mannosidase 2x
1+31+85|1+19+100|1+19+98|1+19+96|0+19+12+88	25.8	25.8|15.1|15.3|15.6|10	2	33.66	33.66|18.85|18.85|18.85|14.81	0.031	0.529	19	-0.199	0.367	19	0.119	0.268	19	310	310.1	Ig heavy chain V-III region TUR
0+65+9+10+11+726	2.4	2.4	2	33.44	33.44	0.245	0.151	6	-0.008	0.148	6	0.25	0.138	6	311	311.1	Fibroblast growth factor receptor 2
0+203+8+224+26+95	6.1	6.1	2	33.43	33.43	0.183	0.031	2	0.173	0.155	2	0.365	0.054	2	312	312.1	Beta-hexosaminidase subunit beta
0+61+24+63+15+99	14.8	14.8	2	33	33	0.381	0.111	9	0.297	0.352	9	0.386	0.132	9	313	313.1	CD99 antigen-like protein 2
0+117+9+13+18+88	11	11	2	32.54	32.54	0.315	0.265	8	-0.213	0.333	8	0.155	0.175	8	314	314.1	Complement C1q subcomponent subunit C
0+119+11+191+24+14	9.7	9.7	2	32.28	32.28	0.344	0.659	3	0.251	0.905	3	0.426	0.176	3	315	315.1	Decorin
0+165+28+47	11.6	11.6	2	32.21	32.21	1.063	0.398	7	0.114	0.203	7	0.565	0.27	7	316	316.1	Insulin-like growth factor-binding protein 6
0+123+8+68+17+201	5.9	5.9	2	31.9	31.9	0.23	0.209	3	0.064	0.084	3	0.327	0.109	3	317	317.1	Phosphoglycerate kinase 1
0+57+19+187+18+349	5.8	5.8	2	31.88	31.88	-0.377	0.103	2	0.551	0.214	2	0.551	0.017	2	318	318.1	Mannosyl-oligosaccharide 1,2-alpha-mannosidase IC
0+301+12+39+8+22	5.2	5.2	2	31.83	31.83	0.415	0.205	8	0.157	0.094	8	0.347	0.214	8	319	319.1	Fetuin-B
0+348+8+28+11+408	2.3	2.3	2	31.82	31.82	0.406	0.213	8	0.353	0.142	8	0.474	0.183	8	320	320.1	Endoplasmin
0+160+10+28+13+528	3.1	3.1	2	31.82	31.82	0.438	0.16	7	0.274	0.16	7	0.33	0.158	7	321	321.1	Vascular cell adhesion protein 1
0+198+24+51+10+18	11.2	11.2	2	31.58	31.58	0.501	0.264	2	0.164	0.137	2	0.384	0.012	2	322	322.1	Cell growth regulator with EF hand domain protein 1
0+899+38+15+16+491+6+34	4	4	3	31.48	31.48	0.25	0.085	4	0.149	0.267	4	0.249	0.104	4	323	323.1	Collagen alpha-2(V) chain
0+442+18+553+17+808	1.9	1.9	2	31.39	31.39	0.099	0.301	4	0.22	0.126	4	0.364	0.066	4	324	324.1	Plexin-B2
0+227+23+213	4.9	4.9	2	31.24	31.24	-0.048	0.093	3	0.357	0.688	3	0.289	0.271	3	325	325.1	Dipeptidyl peptidase 1
0+26+28+86	20	20	2	31.14	31.14	0.192	0.101	3	0.23	0.211	3	0.493	0.059	3	326	326.1	Profilin-1
0+190+11+113+15+194	4.9	4.9	2	30.91	30.91	-0.031	0.282	4	0.035	0.292	4	0.08	0.107	4	327	327.1	Sialate O-acetylesterase
0+64+10+51+20+2	20.4	20.4	2	30.86	30.86	-0.453	0.437	2	-0.075	0.283	2	0.186	0.108	2	328	328.1	Angiogenin
0+81+17+6+9+125	10.9	10.9	2	30.82	30.82	-0.007	0.667	6	-0.166	0.809	6	0.279	0.503	6	329	329.1	Endothelial protein C receptor
0+314+24+233+10+1019+9+78	2.5	2.5	3	30.72	30.72	0.001	0.878	8	-0.079	0.231	8	0.224	0.419	8	330	330.1	Zinc finger protein 142
0+45+25+26+13+281	9.7	9.7	2	30.57	30.57	0.369	0.56	3	-0.01	0.18	3	0.275	0.031	3	331	331.1	Chitinase-3-like protein 2
0+72+24+1373+8+923+9+1940	0.9	0.9	3	30.38	30.38	0.299	0.518	4	0.156	0.118	4	0.245	0.192	4	332	332.1	Protocadherin Fat 2
0+27+7+12+12+101	11.9	11.9	2	30.22	30.22	-0.018	0.213	7	0.121	0.246	7	0.45	0.278	7	333	333.1	Immunoglobulin J chain
0+44+8+183+10+239	3.7	3.7	2	30.16	30.16	0.399	0.095	7	0.353	0.109	7	0.406	0.145	7	334	334.1	Cathepsin F
0+48+14+94+19+14	17.4	17.4	2	30.11	30.11	-0.897	0.074	2	0.301	0.192	2	0.209	0.072	2	335	335.1	Protein DJ-1
0+107+10+1+10	15.6	15.6	2	29.94	29.94	0.115	0.604	6	-0.116	0.41	6	0.073	0.179	6	336	336.1	Uncharacterized protein C4orf48
0+64+14+69	9.5	9.5	2	29.8	29.8	0.047	0.217	5	0.297	0.39	5	0.477	0.162	5	337	337.1	Ig heavy chain V-II region SESS
0+27+9+137+10+1099+12+180|0+1261+12+186	2.1	2.1|0.8	3	29.74	29.74|6.87	0.146	0.535	5	0.211	0.278	5	0.101	0.324	5	338	338.1	Latrophilin-1
0+23+14+143	7.7	7.7	2	29.73	29.73	0.374	0.485	8	0.103	0.306	8	0.324	0.211	8	339	339.1	Neuroblastoma suppressor of tumorigenicity 1
1+27+81	24	24	2	29.65	29.65	0.044	0.51	8	-0.144	0.568	8	0.077	0.332	8	340	340.1	Ig lambda chain V-III region SH
0+110+31+83+7+215+18+61	10.6	10.6	3	29.56	29.56	1.29	0.845	5	0.194	0.22	5	0.416	0.872	5	341	341.1	Keratin, type I cytoskeletal 24
1+18+27+16+47	30.5	30.5	2	29.53	29.53	0.357	0.292	9	0.128	0.321	9	0.454	0.28	9	342	342.1	Ig kappa chain V-I region Wes
0+44+16+11+7+21	23.2	23.2	2	29.39	29.39	0.311	0.381	7	0.04	0.79	7	0.079	0.427	7	343	343.1	Apolipoprotein C-III
0+683+13+25+13+222	2.7	2.7	2	29.29	29.29	0.404	0.087	5	0.068	0.229	5	0.439	0.112	5	344	344.1	Calsyntenin-3
0+158+9+69+16+15	9.3	9.3	2	28.98	28.98	0.322	0.234	6	0.137	0.105	6	0.193	0.099	6	345	345.1	Proenkephalin-A
0+510+7+94+10+78	2.4	2.4	2	28.93	28.93	0.552	0.19	6	0.514	0.144	6	0.535	0.153	6	346	346.1	Extracellular matrix protein 2
0+421+23+9+21+21	8.8	8.8	2	28.68	28.68	0.192	0.223	2	0.679	0.01	2	0.471	0.085	2	347	347.1	EF-hand domain-containing protein KIAA0494
0+1998+10+86+5+469+25+2241	0.8	0.8	3	28.4	28.4	-0.448	1.136	13	-0.309	0.488	13	0.183	0.264	13	348	348.1	E3 ubiquitin-protein ligase HERC2
1+16+27+9+64|1+16+104	20.6	20.6|12.5	2	27.96	27.96|10.45	-0.165	0.543	7	-1.094	0.685	7	0.235	0.427	7	349	349.1	Ig heavy chain V-III region GAL
0+173+16+83+16+162	7.1	7.1	2	27.92	27.92	0.467	0.178	4	0.459	0.148	4	0.385	0.192	4	350	350.1	Chordin-like protein 1
0+3803+6+1349+3+1607+37+1163	0.5	0.5	3	27.87	27.87	0.142	0.296	17	0.146	0.185	17	0.364	0.224	17	351	351.1	Obscurin
0+364+5+1173+19+972	0.9	0.9	3	27.76	27.76	0.315	0.17	123	0.152	0.144	123	0.165	0.163	123	352	352.1	Uncharacterized protein KIAA0467
0+86+15+45	10.2	10.2	2	27.75	27.75	0.107	0.084	7	-0.195	0.232	7	0.062	0.183	7	353	353.1	Ig heavy chain V-II region ARH-77
0+154+21+146+6+139	5.7	5.7	2	27.68	27.68	0.211	0.169	2	0.123	0.17	2	0.07	0.059	2	354	354.1	Chitotriosidase-1
0+52+12+78+8+231	5.2	5.2	2	27.42	27.42	-0.711	0.669	2	-0.022	0.001	2	0.011	0.042	2	355	355.1	Complement decay-accelerating factor
0+208+13+36+9	8.2	8.2	2	27.39	27.39	0.352	0.591	4	0.516	0.138	4	0.423	0.174	4	356	356.1	Integral membrane protein 2B
0+82+25+33	17.8	17.8	2	27.19	27.19	0.4	0.964	7	0.273	0.242	7	0.33	0.342	7	357	357.1	Lymphocyte antigen 6H
0+92+7+61+13+641	2.4	2.4	2	27.08	27.08	0.29	0.066	2	0.121	0.023	2	0.245	0.132	2	358	358.1	Cadherin-15
0+35+21+566+7+505	2.4	2.4	2	26.91	26.91	0.095	0.185	5	0.179	0.245	5	0.308	0.206	5	359	359.1	Vinculin
0+45+14+61	11.6	11.6	2	26.75	26.75	0.035	0.074	4	0.244	0.15	4	0.468	0.07	4	360	360.1	Ig heavy chain V-II region COR
0+64+11+253+9+292	3.1	3.1	2	26.59	26.59	0.367	0.271	4	0.338	0.17	4	0.411	0.184	4	361	361.1	Sushi domain-containing protein 5
0+59+8+260+9+103	3.8	3.8	2	26.18	26.18	0.318	0.206	4	0.233	0.12	4	0.251	0.187	4	362	362.1	Testican-1
0+113+15+7+16+124	11.2	11.2	2	26.08	26.08	0.181	0.265	3	0.13	0.128	3	0.437	0.132	3	363	363.1	Intercellular adhesion molecule 2
0+120+8+12+11+48|0+139+11+48	9.5	9.5|5.5	2	25.98	25.98|14.52	0.287	0.014	2	0.074	0.21	2	0.355	0.141	2	364	364.1	Peroxiredoxin-1
0+865+11+470+11+4	1.6	1.6	2	25.98	25.98	0.068	0.183	4	-0.073	0.236	4	0.23	0.142	4	365	365.1	Protein KIAA1199
0+532+26+107+4+88	3.9	3.9	2	25.66	25.66	0.144	0.577	3	0.182	0.126	3	0.228	0.336	3	366	366.1	Cartilage oligomeric matrix protein
0+97+35+229	9.6	9.6	2	25.55	25.55	0.343	0.206	4	0.142	0.119	4	0.216	0.15	4	367	367.1	Glutaminyl-peptide cyclotransferase
0+65+9+7+16+32|0+66+9+41|0+45+9+54|0+46+9+54	19.3	19.3|7.7|8.3|8.2	2	25.47	25.47|13.74|13.74|13.74	0.351	0.237	7	-0.031	0.161	7	0.151	0.163	7	368	368.1	Ig kappa chain V-III region CLL
0+50+7+106+16+210	5.9	5.9	2	25.38	25.38	0.003	0.082	3	0.185	0.095	3	0.376	0.02	3	369	369.1	Ecto-ADP-ribosyltransferase 3
0+178+12+71+8+211	4.1	4.1	2	25.22	25.22	0.156	0.313	3	0.08	0.186	3	0.399	0.18	3	370	370.1	Serine protease HTRA1
0+304+16+390	2.2	2.2	2	25.2	25.2	0.181	0.189	58	-0.058	0.181	58	0.159	0.191	58	371	371.1	Lactotransferrin
0+357+11+201+9+312	2.2	2.2	2	25.12	25.12	0.296	0.049	3	-0.141	0.095	3	0.101	0.064	3	372	372.1	Inter-alpha-trypsin inhibitor heavy chain H3
0+71+15+25+8+266	5.9	5.9	2	25.1	25.1	0.106	0.097	4	0.142	0.239	4	0.181	0.129	4	373	373.1	Di-N-acetylchitobiase
0+1131+9+186+6+34	1	1	2	24.45	24.45	0.217	0.069	3	0.102	0.119	3	0.375	0.107	3	374	374.1	Collagen alpha-2(I) chain
0+278+10+1068+27+202	2.3	2.3	2	24.36	24.36	0.225	0.117	5	0.206	0.277	5	0.255	0.062	5	375	375.1	Brain-specific angiogenesis inhibitor 2
0+1422+13+1532+19+182+9+79	1.2	1.2	3	23.45	23.45	0.253	0.401	3	-0.305	0.224	3	0.14	0.203	3	376	376.1	Antigen KI-67
0+363+6+45+24+362	3.7	3.7	2	23.42	23.42	0.386	0.214	7	0.304	0.139	7	0.249	0.211	7	377	377.1	U4/U6.U5 tri-snRNP-associated protein 1
0+96+14+188+5+214	3.6	3.6	2	23.25	23.25	0.155	0.084	3	0.126	0.075	3	0.366	0.018	3	378	378.1	Poliovirus receptor-related protein 1
0+685+6+624+5+481	0.6	0.6	2	23.25	23.25	0.627	0.483	4	-0.034	0.273	4	0.178	0.204	4	379	379.1	InaD-like protein
0+724+10+344+6+1031	0.7	0.7	2	23.21	23.21	0.203	0.808	6	0.322	0.09	6	0.285	0.207	6	380	380.1	Nuclear mitotic apparatus protein 1
0+513+5+1079+16+117	1.2	1.2	2	22.77	22.77	-0.036	0.3	12	-0.13	0.262	12	0.231	0.242	12	381	381.1	Nebulin-related-anchoring protein
0+695+6+62+29+359	3	3	2	22.7	22.7	0.199	0.179	5	0.342	0.174	5	0.334	0.113	5	382	382.1	Myelin gene regulatory factor
0+178+13+185+6+807	1.5	1.5	2	22.65	22.65	0.48	0.224	9	0.202	0.515	9	0.373	0.188	9	383	383.1	Zinc finger CCCH domain-containing protein 6
0+118+9+230+8+425	2.1	2.1	2	22.22	22.22	0.072	0.014	2	0.242	0.188	2	0.406	0.086	2	384	384.1	Cadherin-6
0+42+14+307+7+462	2.5	2.5	2	21.98	21.98	0.209	0.121	3	0.101	0.294	3	0.189	0.075	3	385	385.1	Semaphorin-4B
0+195+7+12+6+554	1.6	1.6	2	21.72	21.72	0.482	0.442	2	0.525	0.038	2	0.584	0.365	2	386	386.1	Potassium/sodium hyperpolarization-activated cyclic nucleotide-gated channel 3
0+330+9+222+14+44	3.7	3.7	2	21.63	21.63	0.129	0.12	9	-0.003	0.295	9	0.048	0.121	9	387	387.1	BUD13 homolog
0+29+8+63+8+27	11.8	11.8	2	21.63	21.63	0.352	0.09	2	0.085	0.099	2	0.606	0.088	2	388	388.1	Galectin-1
0+204+7+46+4+1317	0.6	0.6	2	21.07	21.07	-0.009	0.781	7	-0.062	0.156	7	0.192	0.235	7	389	389.1	FERM and PDZ domain-containing protein 1
0+9+6+107+9+23	9.7	9.7	2	21	21	0.092	0.454	7	0.304	0.246	7	0.373	0.277	7	390	390.1	Ubiquitin-conjugating enzyme E2 L3
0+393+12+539+5+906	0.9	0.9	2	20.97	20.97	-0.603	1.118	12	-0.321	0.426	12	0.127	0.256	12	391	391.1	Myosin-Va
0+816+20+105+18+847|0+971+18+849	2.1	2.1|0.9	2	20.91	20.91|10.8	0.297	0.201	2	0.242	0.187	2	0.388	0.05	2	392	392.1	Collagen alpha-1(XI) chain
0+150+7+344+10+18	3.2	3.2	2	20.75	20.75	0.706	1.07	2	0.265	0.06	2	0.982	0.606	2	393	393.1	Keratin, type II cytoskeletal 74
0+20+23+462+17+664	3.3	3.3	2	20.69	20.69	0.501	0.725	3	0.062	0.278	3	0.262	0.293	3	394	394.1	Protein kinase C-binding protein 1
0+830+24+4	2.7	2.7	2	20.68	20.68	0.493	0.629	7	0.55	0.272	7	0.608	0.288	7	395	395.1	Potassium voltage-gated channel subfamily B member 1
0+447+7+3+15+61	4.1	4.1	2	20.6	20.6	0.642	0.214	2	0.195	0.186	2	0.278	0.148	2	396	396.1	Beta-1,4 N-acetylgalactosaminyltransferase 1
0+19+38+740+5+37	5.1	5.1	2	20.48	20.48	0.095	0.944	9	-0.008	0.189	9	0.281	0.32	9	397	397.1	Conserved oligomeric Golgi complex subunit 5
0+833+27+566+6+34	2.2	2.2	2	20.37	20.37	0.29	0.415	3	0.21	0.136	3	0.387	0.347	3	398	398.1	Collagen alpha-1(III) chain
0+511+20+309	2.3	2.3	2	20.32	20.32	0.96	0.83	2	0.297	0.032	2	0.416	0.266	2	399	399.1	Primary ciliary dyskinesia protein 1
0+124+6+766+20+10	2.8	2.8	2	20.3	20.3	-0.928	1.295	3	-0.88	0.727	3	-0.663	0.703	3	400	400.1	G-protein coupled receptor family C group 6 member A
0+76+5+1316+17+468	1.1	1.1	2	20.29	20.29	-0.015	0.636	3	0.331	0.352	3	0.504	0.57	3	401	401.1	Kinesin-like protein KIF26A
0+275+19+104	4.7	4.7	1	20.1	20.1	0.448	0	1	0.194	0	1	0.491	0	1	402	402.1	Beta-1,4-galactosyltransferase 1
0+69+13+65	8.8	8.8	1	19.85	19.85	0.157	0.01	2	0.192	0.304	2	0.35	0.013	2	403	403.1	Ribonuclease 4
0+291+19+178	3.8	3.8	1	19.41	19.41	0.048	0	1	-0.249	0	1	-0.03	0	1	404	404.1	Coagulation factor X
0+140+18+201	5	5	1	19.35	19.35	0.106	0.073	2	0.072	0.026	2	-0.005	0.096	2	405	405.1	Chondroadherin
1+19+96	15.6	15.6	1	19.25	19.25	-0.219	0	1	-0.048	0	1	0.572	0	1	406	406.1	Ig heavy chain V-III region JON
1+19+101|1+19+100	15	15|15.1	1	19.1	19.1|19.1	0.241	0.18	19	-0.033	0.31	19	0.277	0.199	19	407	407.1	Ig heavy chain V-III region BRO
0+33+18+75	14.2	14.2	1	19.1	19.1	0.534	0	2	0.008	0.027	2	0.319	0.031	2	408	408.1	C-type natriuretic peptide
1+19+100	15.1	15.1	1	19.06	19.06	0.234	0.267	3	0.043	0.274	3	0.122	0.21	3	409	409.1	Ig heavy chain V-III region LAY
0+158+18+661	2.1	2.1	1	19.01	19.01	0.17	0	1	0.613	0	1	0.65	0	1	410	410.1	SLIT and NTRK-like protein 4
0+130+13+219	3.5	3.5	1	18.85	18.85	0.611	0	1	0.069	0	1	0.191	0	1	411	411.1	45 kDa calcium-binding protein
0+292+14+525	1.6	1.6	1	18.85	18.85	0.411	0.059	6	0.326	0.092	6	0.262	0.062	6	412	412.1	Zinc transporter ZIP10
0+83+9+25	7.6	7.6	1	18.6	18.6	0.424	0.234	3	-0.075	0.328	3	0.143	0.258	3	413	413.1	Ig lambda chain V region 4A
0+81+20+30|0+62+20+29	15.2	15.2|18	1	18.6	18.6|18.6	0.058	0.213	2	-0.247	0.078	2	0.309	0.1	2	414	414.1	Ig lambda chain V-VI region EB4
0+66+12+50	9.3	9.3	1	18.6	18.6	-0.093	0.718	6	-0.097	0.337	6	0.087	0.127	6	415	415.1	CD59 glycoprotein
0+72+21+168	8	8	1	18.5	18.5	0.064	0.254	5	0.065	0.146	5	0.128	0.134	5	416	416.1	Calbindin
0+615+11+117	1.4	1.4	1	18.48	18.48	-0.227	0	1	0.118	0	1	-0.048	0	1	417	417.1	Alpha-N-acetylglucosaminidase
0+295+16+388	2.2	2.2	1	18.35	18.35	0.179	0.34	3	0.027	0.115	3	0.188	0.085	3	418	418.1	Mannan-binding lectin serine protease 1
0+189+17+184	4.3	4.3	1	18.35	18.35	0.037	0.162	6	0.042	0.112	6	0.182	0.144	6	419	419.1	Endothelial cell-selective adhesion molecule
0+67+11+38	9.4	9.4	1	18.35	18.35	-0.277	0.826	5	-0.131	0.47	5	0.351	0.256	5	420	420.1	Ly-6/neurotoxin-like protein 1
0+659+25+37	3.4	3.4	1	18.28	18.28	-0.409	0	1	0.55	0	1	0.385	0	1	421	421.1	Growth arrest-specific protein 6
0+144+15+2	9.3	9.3	1	18.18	18.18	0.016	0.22	2	0.276	0.14	2	0.278	0.158	2	422	422.1	Non-secretory ribonuclease
0+267+20+124	4.8	4.8	1	18.17	18.17	0.555	0.404	3	0.257	0.097	3	0.436	0.14	3	423	423.1	Alpha-N-acetylgalactosaminidase
0+227+18+327	3.1	3.1	1	18.11	18.11	0.005	0	1	0.394	0	1	0.362	0	1	424	424.1	Transmembrane glycoprotein NMB
0+69+13+700	1.6	1.6	1	18	18	0.266	0.022	2	0.197	0.125	2	0.211	0.028	2	425	425.1	Semaphorin-3G
0+132+30+346	5.9	5.9	1	17.91	17.91	-0.159	0	1	0.147	0	1	0.198	0	1	426	426.1	Protein disulfide-isomerase
0+194+10+49	3.9	3.9	1	17.85	17.85	0.444	0.15	4	0.413	0.106	4	0.466	0.127	4	427	427.1	Major prion protein
0+113+15+205	4.5	4.5	1	17.85	17.85	0.234	0.107	3	-0.049	0.121	3	0.195	0.148	3	428	428.1	Ephrin-B2
0+123+13+94	5.6	5.6	1	17.85	17.85	0.35	0.329	3	0.304	0.15	3	0.561	0.102	3	429	429.1	Triggering receptor expressed on myeloid cells 2
0+124+11+7	7.7	7.7	1	17.81	17.81	0.166	0.017	2	0.31	0.046	2	0.267	0.077	2	430	430.1	Glia maturation factor beta
0+33+11+65	10	10	1	17.76	17.76	0.713	0	1	-0.236	0	1	0.282	0	1	431	431.1	Ig lambda chain V-II region BUR
0+34+10+419	2.1	2.1	1	17.75	17.75	0.432	0.251	3	0.085	0.167	3	0.26	0.247	3	432	432.1	Peptidase inhibitor 16
0+42+15+765	1.8	1.8	1	17.69	17.69	0.012	0.711	5	0.058	0.253	5	0.049	0.077	5	433	433.1	BDNF/NT-3 growth factors receptor
0+199+14+187	3.5	3.5	1	17.66	17.66	-0.234	0	1	0.339	0	1	0.508	0	1	434	434.1	Granulocyte-macrophage colony-stimulating factor receptor subunit alpha
0+76+21+274	5.6	5.6	1	17.65	17.65	0.001	0.173	2	-0.166	0.24	2	-0.057	0.263	2	435	435.1	Protein NDRG2
0+32+10+394	2.2	2.2	1	17.52	17.52	0.274	0.075	3	0.234	0.026	3	0.259	0.044	3	436	436.1	Testican-3
0+353+12+33	3	3	1	17.1	17.1	0.847	0	1	0.525	0	1	0.61	0	1	437	437.1	Glia-derived nexin
0+57+12+48	10.2	10.2	1	17.04	17.04	0.146	0.172	3	-0.164	0.455	3	0.124	0.203	3	438	438.1	Ig heavy chain V-I region V35
0+350+19+610	1.9	1.9	1	17.03	17.03	0.418	0.117	5	0.468	0.054	5	0.616	0.196	5	439	439.1	Receptor-type tyrosine-protein phosphatase-like N
0+51+11+54	9.4	9.4	1	16.98	16.98	0.635	0.276	2	0.842	0.073	2	0.922	0.133	2	440	440.1	Cocaine- and amphetamine-regulated transcript protein
0+46+8+427	1.6	1.6	1	16.82	16.82	0.275	0.098	3	0.247	0.049	3	0.258	0.109	3	441	441.1	Endothelin B receptor-like protein 2
0+173+12+470	1.8	1.8	1	16.81	16.81	0.032	0.158	3	-0.023	0.099	3	0.267	0.078	3	442	442.1	Tumor necrosis factor receptor superfamily member 21
0+26+11+93	8.4	8.4	1	16.7	16.7	0.356	0.217	4	0.009	0.104	4	0.226	0.14	4	443	443.1	Serum amyloid A-4 protein
0+223+14+243	2.9	2.9	1	16.6	16.6	0.251	0	1	0.24	0	1	0.356	0	1	444	444.1	Trans-Golgi network integral membrane protein 2
0+107+12+1679	0.6	0.6	1	16.6	16.6	0.571	0	1	-0.429	0	1	0.377	0	1	445	445.1	Laminin subunit beta-2
0+42+12+193	4.8	4.8	1	16.6	16.6	-0.14	0.6	2	-0.23	0.131	2	0.336	0.055	2	446	446.1	Myelin-oligodendrocyte glycoprotein
0+69+12+222	3.9	3.9	1	16.48	16.48	0.302	0	1	0.168	0	1	0.407	0	1	447	447.1	Cathepsin Z
0+919+17+1	1.8	1.8	1	16.47	16.47	-0.064	0	1	0.42	0	1	0.231	0	1	448	448.1	AP-2 complex subunit beta
0+185+8+12	3.9	3.9	1	16.47	16.47	0.331	0	1	0.058	0	1	0.333	0	1	449	449.1	Cerebellin-3
1+19+96	15.6	15.6	1	16.4	16.4	0.2	0	1	-0.326	0	1	0.024	0	1	450	450.1	Ig heavy chain V-III region BUT
0+67+13+957	1.2	1.2	1	16.35	16.35	-0.304	0	1	0.01	0	1	0.206	0	1	451	451.1	Ephrin type-A receptor 5
0+128+13+144	4.5	4.5	1	16.25	16.25	0.7	0.112	4	0.476	0.065	4	0.596	0.152	4	452	452.1	V-set and transmembrane domain-containing protein 2B
0+172+11+2	5.9	5.9	1	16.09	16.09	0.191	0.15	6	0.204	0.135	6	0.203	0.074	6	453	453.1	Neuron-specific protein family member 1
0+377+24+34	5.5	5.5	1	16.05	16.05	0.347	0.264	2	-0.128	0.079	2	0.331	0.119	2	454	454.1	Hyaluronidase-1
0+78+15+170	5.7	5.7	1	16.05	16.05	0.185	0.337	5	-0.115	0.207	5	0.065	0.135	5	455	455.1	Phosphoinositide-3-kinase-interacting protein 1
0+209+13+1223	0.8	0.8	1	15.98	15.98	0.329	0.104	2	0.243	0.121	2	0.519	0.119	2	456	456.1	Receptor-type tyrosine-protein phosphatase gamma
0+127+13+103	5.3	5.3	1	15.91	15.91	0.485	0.033	2	0.234	0.086	2	0.46	0.021	2	457	457.1	V-set and transmembrane domain-containing protein 2A
0+298+16+103	3.8	3.8	1	15.87	15.87	0.226	0	1	0.48	0	1	0.528	0	1	458	458.1	Lysosome-associated membrane glycoprotein 1
0+123+11+16	7.3	7.3	1	15.87	15.87	0.17	0	1	0.04	0	1	0.149	0	1	459	459.1	Ribonuclease K6
0+67+13+17	13.4	13.4	1	15.85	15.85	0.375	0	1	0.495	0	1	0.436	0	1	460	460.1	Neuropeptide Y
0+265+12+69	3.4	3.4	1	15.76	15.76	0.197	0.312	2	-0.464	0.089	2	0.182	0.045	2	461	461.1	N(4)-(beta-N-acetylglucosaminyl)-L-asparaginase
0+439+12+179	1.9	1.9	1	15.74	15.74	-0.013	0	1	0.09	0	1	0.223	0	1	462	462.1	4F2 cell-surface antigen heavy chain
0+142+13+62	5.9	5.9	1	15.69	15.69	0.489	0.063	3	0.345	0.149	3	0.339	0.159	3	463	463.1	Neuron-specific vesicular protein calcyon
0+229+11+245	2.2	2.2	1	15.61	15.61	0.342	0.087	2	0.208	0.011	2	0.381	0.096	2	464	464.1	Noelin
0+298+12+24	3.5	3.5	1	15.54	15.54	0.172	0.232	2	-0.034	0.261	2	0.25	0.119	2	465	465.1	Malate dehydrogenase, cytoplasmic
0+76+11+195	3.9	3.9	1	15.53	15.53	0.223	0.593	3	0.284	0.178	3	0.168	0.012	3	466	466.1	Kallikrein-11
0+66+13+34	11.5	11.5	1	15.43	15.43	0.364	0.23	3	-0.014	0.218	3	0.238	0.251	3	467	467.1	Ig kappa chain V-II region FR
0+36+11+56	10.6	10.6	1	15.4	15.4	0.132	0.347	2	0.31	0.005	2	0.312	0.032	2	468	468.1	Ig lambda chain V-I region NEWM
0+14+8+127|0+14+8+127	5.3	5.3|5.3	1	15.4	15.4|15.4	0.222	0.183	3	-0.032	0.327	3	0.234	0.226	3	469	469.1	Calmodulin
0+190+9+25	4	4	1	15.35	15.35	0.081	0.057	2	0.134	0.08	2	0.088	0.038	2	470	470.1	Mammalian ependymin-related protein 1
0+390+23+746	1.9	1.9	1	15.33	15.33	0.495	0	1	-0.048	0	1	0.177	0	1	471	471.1	Protocadherin-17
0+320+10+20	2.8	2.8	1	15.33	15.33	0.106	0.217	4	-0.189	0.318	4	0.217	0.222	4	472	472.1	Protein YIPF3
0+299+13+510	1.5	1.5	1	15.27	15.27	0.19	0.239	3	-0.032	0.283	3	0.385	0.204	3	473	473.1	Basic fibroblast growth factor receptor 1
0+91+10+183|0+91+10+183|0+91+10+183|0+55+10+183	3.5	3.5|3.5|3.5|4	1	15.26	15.26|15.26|15.26|15.26	0.419	0	1	0.21	0	1	0.663	0	1	474	474.1	Tropomyosin beta chain
0+299+11+20	3.3	3.3	1	15.24	15.24	0.401	0.117	3	0.028	0.172	3	0.354	0.073	3	475	475.1	Exostosin-like 2
0+400+17+141	3	3	1	15.23	15.23	-0.333	0.614	2	0.14	0.167	2	0.333	0.198	2	476	476.1	Glucose-6-phosphate isomerase
0+160+11+316	2.2	2.2	1	15.2	15.2	0.296	0.107	6	0.255	0.112	6	0.257	0.132	6	477	477.1	Multiple inositol polyphosphate phosphatase 1
0+68+13+30	11.7	11.7	1	15.18	15.18	0.313	0.248	2	-0.341	0.418	2	0.422	0.182	2	478	478.1	Ig lambda chain V-II region TRO
0+244+13+1	5	5	1	15.17	15.17	0.226	0	1	0.118	0	1	0.114	0	1	479	479.1	Insulin-like growth factor-binding protein 4
0+64+7+169	2.9	2.9	1	15.12	15.12	0.288	0.095	2	0.354	0.037	2	0.304	0.159	2	480	480.1	Protein shisa-5
0+249+12+70	3.6	3.6	1	15.05	15.05	0.375	0.092	3	0.179	0.206	3	0.332	0.102	3	481	481.1	Spondin-2
0+59+7+82	4.7	4.7	1	15.03	15.03	0.444	0.107	3	0.409	0.126	3	0.481	0.128	3	482	482.1	Augurin
0+62+16+30	14.8	14.8	1	15.02	15.02	0.243	0.322	3	-0.304	0.393	3	0.188	0.308	3	483	483.1	Ig kappa chain V-III region B6
0+201+15+634	1.7	1.7	1	15.02	15.02	0.002	0	1	0.156	0	1	0.16	0	1	484	484.1	Transforming growth factor beta receptor type 3
0+119+11+1088	0.9	0.9	1	14.93	14.93	0.181	0	1	0.277	0	1	0.485	0	1	485	485.1	Protein jagged-1
0+78+27+785	3	3	1	14.88	14.88	-0.28	0	1	0.554	0	1	0.17	0	1	486	486.1	Tyrosine-protein kinase receptor TYRO3
0+144+11+69	4.9	4.9	1	14.82	14.82	0.456	0	1	0.288	0	1	0.619	0	1	487	487.1	Peroxiredoxin-6
0+171+13+429	2.1	2.1	1	14.81	14.81	0.385	0.241	2	0.897	0.271	2	0.68	0.104	2	488	488.1	Probable G-protein coupled receptor 37
0+625+7+110	0.9	0.9	1	14.7	14.7	0.256	0.035	3	0.082	0.114	3	0.243	0.132	3	489	489.1	Collectin-12
0+284+22+17	6.8	6.8	1	14.6	14.6	0.07	0	1	0.314	0	1	0.227	0	1	490	490.1	Aquaporin-4
0+296+25+378	3.5	3.5	1	14.44	14.44	-0.309	0	1	-0.267	0	1	-0.123	0	1	491	491.1	Methyltransferase-like protein 13
0+47+16+49	14.2	14.2	1	14.37	14.37	0.448	0	1	0.004	0	1	0.121	0	1	492	492.1	Ig lambda chain V-II region NIG-84
0+185+12+457	1.8	1.8	1	14.28	14.28	-0.074	0.082	2	0.003	0.18	2	0.185	0.377	2	493	493.1	78 kDa glucose-regulated protein
0+195+11+1703	0.5	0.5	1	14.03	14.03	0.178	0	1	0.056	0	1	0.414	0	1	494	494.1	Plexin-B3
0+124+13+1342	0.8	0.8	1	14.02	14.02	-0.005	0	1	0.325	0	1	0.432	0	1	495	495.1	C-type mannose receptor 2
0+47+10+90|0+45+10+90	6.8	6.8|6.8	1	13.9	13.9|13.9	0.37	0	1	0.394	0	1	0.487	0	1	496	496.1	Ubiquitin-conjugating enzyme E2 variant 1
0+53+8+285	2.3	2.3	1	13.84	13.84	0.453	0	1	-0.347	0	1	-0.016	0	1	497	497.1	SUMO-activating enzyme subunit 1
0+113+7+259	1.8	1.8	1	13.79	13.79	0.276	0.09	4	0.224	0.09	4	0.328	0.117	4	498	498.1	Beta-1,3-N-acetylglucosaminyltransferase lunatic fringe
0+57+9+771	1	1	1	13.68	13.68	0.353	0	1	0.401	0	1	0.501	0	1	499	499.1	A disintegrin and metalloproteinase with thrombospondin motifs 4
0+470+13+71	2.3	2.3	1	13.66	13.66	0.811	0	1	0.354	0	1	0.646	0	1	500	500.1	Macrophage colony-stimulating factor 1
0+255+11+70	3.2	3.2	1	13.56	13.56	0.365	0	1	0.23	0	1	0.336	0	1	501	501.1	IgLON family member 5
0+569+12+115	1.7	1.7	1	13.52	13.52	0.348	0	1	0.225	0	1	0.16	0	1	502	502.1	Golgi integral membrane protein 4
0+167+10+351	1.8	1.8	1	13.52	13.52	0.151	0	1	-0.057	0	1	0.085	0	1	503	503.1	Glucosidase 2 subunit beta
0+33+7+366	1.7	1.7	1	13.52	13.52	0.328	0.059	2	0.036	0.393	2	0.245	0.124	2	504	504.1	Olfactomedin-like protein 3
0+65+8+57|0+46+8+57	6.1	6.1|7.2	1	13.5	13.5|13.5	0.091	0.37	3	-0.361	0.076	3	0.143	0.285	3	505	505.1	Ig lambda chain V-I region BL2
0+20+7+75	6.8	6.8	1	13.49	13.49	0.435	0.252	2	0.179	0.131	2	0.593	0.31	2	506	506.1	Uncharacterized protein C1orf130
0+99+10+22	7.6	7.6	1	13.44	13.44	0.702	0.173	2	-0.497	0.248	2	0.097	0.114	2	507	507.1	Melanoma-derived growth regulatory protein
0+157+10+1163	0.7	0.7	1	13.42	13.42	0.156	0.264	2	-0.401	0.141	2	0.236	0.199	2	508	508.1	Nephrocystin-3
0+245+11+91	3.1	3.1	1	13.41	13.41	0.619	0	1	-0.856	0	1	0.165	0	1	509	509.1	CD5 antigen-like
0+29+8+73	7.2	7.2	1	13.34	13.34	0.449	0	1	-0.023	0	1	0.17	0	1	510	510.1	Parvalbumin alpha
0+538+9+323	1	1	1	13.33	13.33	0.51	0.032	3	0.435	0.048	3	0.378	0.2	3	511	511.1	Extracellular sulfatase Sulf-2
0+846+17+235	1.5	1.5	1	13.33	13.33	-0.094	0.025	2	-0.135	0.044	2	-0.186	0.057	2	512	512.1	Tudor domain-containing protein 7
0+53+8+151	3.7	3.7	1	13.31	13.31	0.314	0.134	2	0.102	0.014	2	0.257	0.051	2	513	513.1	Peptidyl-prolyl cis-trans isomerase C
0+303+13+16	3.9	3.9	1	13.27	13.27	0.231	0	1	-0.059	0	1	0.037	0	1	514	514.1	Adenosine receptor A2b
0+156+14+15	7.5	7.5	1	13.13	13.13	0.085	0	1	0.253	0	1	-0.054	0	1	515	515.1	CD99 antigen
0+487+10+687	0.8	0.8	1	13.1	13.1	0.448	0	1	-0.452	0	1	0.13	0	1	516	516.1	Fibulin-2
0+266+11+822	1	1	1	13.09	13.09	0.6	0.091	4	0.363	0.09	4	0.658	0.228	4	517	517.1	Zinc finger protein basonuclin-2
0+193+8+119	2.5	2.5	1	12.91	12.91	0.106	0.306	2	0.22	0.053	2	0.269	0.004	2	518	518.1	Annexin A5
0+294+6+101	1.4	1.4	1	12.91	12.91	0.222	0.04	3	0.292	0.081	3	0.196	0.118	3	519	519.1	Soluble calcium-activated nucleotidase 1
0+65+9+41	7.8	7.8	1	12.87	12.87	0.375	0.26	2	-0.55	0.088	2	-0.135	0.125	2	520	520.1	Ig kappa chain V-III region VG (Fragment)
0+67+13+57	9.4	9.4	1	12.87	12.87	0.472	0	1	0.003	0	1	0.271	0	1	521	521.1	Cellular retinoic acid-binding protein 1
0+2+5+135	3.5	3.5	1	12.82	12.82	0.467	0	1	0.632	0	1	0.281	0	1	522	522.1	Peptidyl-prolyl cis-trans isomerase FKBP2
0+176+8+658	0.9	0.9	1	12.82	12.82	0.484	0	1	0.371	0	1	0.523	0	1	523	523.1	Follistatin-related protein 4
0+383+6+166	1	1	1	12.69	12.69	-0.411	1.041	3	0.95	0.494	3	0.381	0.349	3	524	524.1	Glypican-6
0+768+9+30	1.1	1.1	1	12.62	12.62	-0.403	0.406	2	0.221	0.021	2	0.119	0.085	2	525	525.1	Spondin-1
0+385+9+7	2.2	2.2	1	12.58	12.58	0.052	0.146	3	-0.196	0.179	3	0.078	0.299	3	526	526.1	Golgi membrane protein 1
0+718+9+75	1.1	1.1	1	12.52	12.52	0.152	0.408	2	-0.037	0.313	2	0.411	0.162	2	527	527.1	Cell division cycle 5-like protein
0+1024+9+788	0.4	0.4	1	12.51	12.51	0.298	0	1	-0.289	0	1	0.105	0	1	528	528.1	Latent-transforming growth factor beta-binding protein 2
0+73+8+220	2.6	2.6	1	12.5	12.5	0.275	0	1	0.432	0	1	0.361	0	1	529	529.1	Hepatitis A virus cellular receptor 2
0+144+5+862|0+643+5+185	0.4	0.4|0.6	1	12.45	12.45|12.45	0.309	0.05	2	0.058	0.035	2	0.177	0.09	2	530	530.1	Rap guanine nucleotide exchange factor 4
0+50+9+41	9	9	1	12.33	12.33	0.32	0.172	6	-0.01	0.228	6	0.136	0.24	6	531	531.1	Ig kappa chain V-III region NG9 (Fragment)
0+110+8+87	3.9	3.9	1	12.33	12.33	0.762	0	1	-1.041	0	1	-0.213	0	1	532	532.1	Ephrin-A1
0+48+14+31	15	15	1	12.24	12.24	0.618	0	1	0.727	0	1	0.614	0	1	533	533.1	Stromal cell-derived factor 1
0+74+6+359	1.3	1.3	1	12.18	12.18	0.237	0.181	3	0.093	0.067	3	0.223	0.09	3	534	534.1	Fibroleukin
0+30+6+106	4.2	4.2	1	12.18	12.18	-0.193	0.681	3	0.129	0.338	3	0.131	0.089	3	535	535.1	Neuritin
0+54+9+272	2.6	2.6	1	12.17	12.17	-0.017	0	1	0.151	0	1	0.301	0	1	536	536.1	Cathepsin H
0+306+6+781	0.5	0.5	1	12.08	12.08	-0.228	0.019	2	0.961	0.183	2	0.144	0.311	2	537	537.1	TATA element modulatory factor
0+47+8+35	8.8	8.8	1	11.97	11.97	0.138	0	1	0.122	0	1	0.444	0	1	538	538.1	Protein S100-A6
0+100+5+807|0+108+5+777|0+84+5+323	0.5	0.5|0.5|1.2	1	11.96	11.96|11.96|11.96	0.234	0.279	4	0.154	0.17	4	0.375	0.228	4	539	539.1	Serine/threonine-protein kinase D1
0+95+11+11	9.4	9.4	1	11.86	11.86	-0.836	0	1	-0.089	0	1	0.23	0	1	540	540.1	Ig heavy chain V-III region VH26
0+34+13+519	2.2	2.2	1	11.71	11.71	0.62	0	1	0.209	0	1	0.318	0	1	541	541.1	Chondroitin sulfate proteoglycan 5
0+225+8+58	2.7	2.7	1	11.64	11.64	0.561	0	1	0.349	0	1	0.356	0	1	542	542.1	Insulin-like growth factor-binding protein 3
0+9+8+446	1.7	1.7	1	11.64	11.64	0.316	0	1	0.637	0	1	0.46	0	1	543	543.1	Succinyl-CoA ligase [ADP-forming] subunit beta, mitochondrial
0+171+13+256	2.9	2.9	1	11.57	11.57	0.043	0.249	2	0.568	0.189	2	0.398	0.328	2	544	544.1	C-terminal-binding protein 1
1+19+88	16.8	16.8	1	11.43	11.43	-0.059	0	1	0.213	0	1	0.605	0	1	545	545.1	Ig lambda chain V-IV region Hil
0+443+12+923	0.8	0.8	1	11.42	11.42	-0.017	0.592	2	0.817	0.079	2	0.41	0.325	2	546	546.1	NF-kappa-B inhibitor-like protein 2
0+357+11+526	1.2	1.2	1	11.4	11.4	0.078	0	1	0.265	0	1	0.36	0	1	547	547.1	Tyrosine-protein kinase receptor UFO
0+103+8+460	1.4	1.4	1	11.38	11.38	0.394	0	1	0.299	0	1	0.546	0	1	548	548.1	Polypeptide N-acetylgalactosaminyltransferase 2
0+232+7+73	2.2	2.2	1	11.37	11.37	-0.033	0	1	0.301	0	1	0.147	0	1	549	549.1	Carbonic anhydrase 4
0+46+9+56	8.1	8.1	1	11.34	11.34	0.512	0.041	2	-0.024	0.282	2	0.018	0.038	2	550	550.1	Ig lambda chain V-I region VOR
0+78+9+28	7.8	7.8	1	11.33	11.33	0.008	0.157	2	-0.104	0.132	2	-0.091	0.04	2	551	551.1	Macrophage migration inhibitory factor
0+310+6+137	1.3	1.3	1	11.27	11.27	0.288	0	1	0.308	0	1	0.779	0	1	552	552.1	AP-4 complex subunit mu-1
0+956+9+1616	0.3	0.3	1	11.25	11.25	0.057	0	1	0.317	0	1	0.632	0	1	553	553.1	Chromodomain-helicase-DNA-binding protein 8
0+743+7+233	0.7	0.7	1	11.21	11.21	0.041	0	1	-0.337	0	1	-0.156	0	1	554	554.1	Anion exchange protein 4
0+113+7+291	1.7	1.7	1	11.12	11.12	0.05	0.169	3	0.026	0.163	3	0.028	0.142	3	555	555.1	Coiled-coil domain-containing protein 51
0+579+11+1196	0.6	0.6	1	11.11	11.11	0.286	0	1	0.24	0	1	0.487	0	1	556	556.1	Laminin subunit beta-1
0+167+6+583	0.7	0.7	1	11.05	11.05	0.494	0	1	0.223	0	1	0.382	0	1	557	557.1	SH2B adapter protein 1

## Sheet: Peptide output_SM
number	filename	parent_charge	fragMode	score	Local FDR (%)	Global FDR (%)	FDR Search #	deltaForwardReverseScore	percent_scored_peak_intensity	totalIntensity	scoreVML	numPossibleVMsites_STY	numActualVMSites_sty	numLocalizedVMsites_sty	numAmbiguousVMsites_sty	variableSites	nterm	solutionCharge	StartAA	sequence	sequenceVML	cterm	cys	modifications	iTRAQ_114	iTRAQ_115	iTRAQ_116	iTRAQ_117	iTRAQ_115_114	iTRAQ_116_114	iTRAQ_117_114	precursorIsolationPurityPercent	precursorIsolationIntensity	ratioReporterIonToPrecursor	retentionTimeMin	chromatographicPeakWidthSec	precursorAveragineChiSquared	parent_m_over_z	matched_parent_mass	delta_parent_mass	delta_parent_mass_ppm	peptide_pI	accession_number	accession_numbers	entry_name
2090	EA_RCG1_F9.8848.8849.3	3	HCD	19.06	<0.1%	<0.1%	Users/Elise/RCG_Exp_iTRAQ/Exp1/1	14.81	98.9	31500000		2	0	-1	1		iTRAQ	2	1	(-)AVQLLESGGGLVQPGGSLR(L)		Free Acid			28076	23031	35518	40021	0.82	1.265	1.425	85.1	5234745	0.0242	39.42	24	0.924	661.377	1982.12	0.0025	1.3	6.05	P01775	P01775	Ig heavy chain V-III region LAY
6544	EA_RCG3_F9.8501.8502.3	3	HCD	17.19	<0.1%	<0.1%	Users/Elise/RCG_Exp_iTRAQ/Exp3/1	11.56	95.9	15000000		2	0	-1	1		iTRAQ	2	1	(-)AVQLLESGGGLVQPGGSLR(L)		Free Acid			21174	24911	16843	21543	1.176	0.795	1.017	90.5	3172229	0.0266	39.38	26	0.982	661.378	1982.12	0.0034	1.7	6.05	P01775	P01775	Ig heavy chain V-III region LAY
9603	EA_RCG2_F9.8471.8472.3	3	HCD	16.19	<0.1%	<0.1%	Users/Elise/RCG_Exp_iTRAQ/Exp2/1	14.17	93	13700000		2	0	-1	1		iTRAQ	2	1	(-)AVQLLESGGGLVQPGGSLR(L)		Free Acid			17407	21674	17939	18946	1.245	1.031	1.088	68.4	2140217	0.0355	39.37	25	0.986	661.377	1982.12	0.0016	0.8	6.05	P01775	P01775	Ig heavy chain V-III region LAY
6543	EA_RCG3_F9.4706.4707.3	3	HCD	17.19	<0.1%	<0.1%	Users/Elise/RCG_Exp_iTRAQ/Exp3/1	13	97.6	187000000		6	0	-1	1		iTRAQ	2	1	(-)DIQMTQSPSSLSASVGDR(V)		Free Acid			53552	90642	31951	57975	1.693	0.597	1.083	93.8	14329244	0.0163	27.5	24	0.918	675.001	2022.99	0.0005	0.2	4.21	P01593	P01593|P01594|P01599|P01600|P01607|P01608|P01609|P01610|P80362	Ig kappa chain V-I region AG
9395	EA_RCG3_F9.4785.4786.2	2	HCD	16.28	<0.1%	<0.1%	Users/Elise/RCG_Exp_iTRAQ/Exp3/1	14.8	95.8	132000000		6	0	-1	1		iTRAQ	2	1	(-)DIQMTQSPSSLSASVGDR(V)		Free Acid			37327	82433	5998	36506	2.208	0.161	0.978	96.7	13333285	0.0122	27.48	24	0.908	1012	2022.99	0.0027	1.3	4.21	P01593	P01593|P01594|P01599|P01600|P01607|P01608|P01609|P01610|P80362	Ig kappa chain V-I region AG
10131	EA_RCG2_F9.4747.4748.3	3	HCD	15.97	<0.1%	<0.1%	Users/Elise/RCG_Exp_iTRAQ/Exp2/1	12.62	94.5	40300000		6	0	-1	1		iTRAQ	2	1	(-)DIQMTQSPSSLSASVGDR(V)		Free Acid			72201	47994	31346	49764	0.665	0.434	0.689	80.5	8981085	0.0224	27.5	11	0.923	675.002	2022.99	0.002	1	4.21	P01593	P01593|P01594|P01599|P01600|P01607|P01608|P01609|P01610|P80362	Ig kappa chain V-I region AG
10603	EA_RCG1_F9.4894.5015.2	2	HCD	15.79	<0.1%	<0.1%	Users/Elise/RCG_Exp_iTRAQ/Exp1/1	14.12	95.6	175000000		6	0	-1	1		iTRAQ	2	1	(-)DIQMTQSPSSLSASVGDR(V)		Free Acid			68480	60534	21728	90052	0.884	0.317	1.315	100	9419004	0.0256	27.35	27	0.928	1012	2022.99	-0.0025	-1.2	4.21	P01593	P01593|P01594|P01599|P01600|P01607|P01608|P01609|P01610|P80362	Ig kappa chain V-I region AG
16583	EA_RCG1_F9.4890.4891.3	3	HCD	13.28	0.003	<0.1%	Users/Elise/RCG_Exp_iTRAQ/Exp1/1	13.28	83.5	167000000		6	0	-1	1		iTRAQ	2	1	(-)DIQMTQSPSSLSASVGDR(V)		Free Acid			112816	165081	100243	191092	1.463	0.889	1.694	70.9	16908678	0.0337	27.32	24	0.858	675.001	2022.99	-0.0007	-0.3	4.21	P01593	P01593|P01594|P01599|P01600|P01607|P01608|P01609|P01610|P80362	Ig kappa chain V-I region AG
22562	EA_RCG1_F17.10910.10911.4	4	HCD	8.67	0.7	0.11	Users/Elise/RCG_Exp_iTRAQ/Exp1/1	3.76	70.8	3170000		9	0	-1	1		iTRAQ	4	1	(-)DIQMTQSPSSLSASVGDRVTITCQASQDIRK(H)		Free Acid	MMTS	C:MMTS<br>K:iTRAQ	5037	4653	6616	7612	0.924	1.313	1.511	83.3	1386986	0.0172	59.43	4	0.831	914.959	3656.83	-0.0147	-4	6.04	P01609	P01609	Ig kappa chain V-I region Scw
2184	EA_RCG1_F7.3347.3591.3	3	HCD	18.94	<0.1%	<0.1%	Users/Elise/RCG_Exp_iTRAQ/Exp1/1	14.54	97.8	134000000		6	0	-1	1		iTRAQ	2	1	(-)DIQMTQSPSSVSASVGDR(V)		Free Acid			30944	54001	45708	48780	1.745	1.477	1.576	71.3	1252845	0.1432	24.28	18	0.938	670.329	2008.97	-0.0007	-0.4	4.21	P01611	P01611	Ig kappa chain V-I region Wes
2939	EA_RCG2_F6.3453.3454.3	3	HCD	18.6	<0.1%	<0.1%	Users/Elise/RCG_Exp_iTRAQ/Exp2/1	14.96	100	46000000		6	0	-1	1		iTRAQ	2	1	(-)DIQMTQSPSSVSASVGDR(V)		Free Acid			14374	18221	13902	15370	1.268	0.967	1.069	91.6	2463713	0.0251	24.25	20	0.921	670.329	2008.97	0.0005	0.2	4.21	P01611	P01611	Ig kappa chain V-I region Wes
3303	EA_RCG1_F8.3692.3693.3	3	HCD	18.43	<0.1%	<0.1%	Users/Elise/RCG_Exp_iTRAQ/Exp1/1	14.24	97.6	41800000		6	0	-1	1		iTRAQ	2	1	(-)DIQMTQSPSSVSASVGDR(V)		Free Acid			30799	41975	36181	55960	1.363	1.175	1.817	95.5	8006883	0.0206	24.12	21	0.918	670.33	2008.97	0.002	1	4.21	P01611	P01611	Ig kappa chain V-I region Wes
5243	EA_RCG3_F6.3308.3309.3	3	HCD	17.7	<0.1%	<0.1%	Users/Elise/RCG_Exp_iTRAQ/Exp3/1	14.71	94.5	3780000		6	0	-1	1		iTRAQ	2	1	(-)DIQMTQSPSSVSASVGDR(V)		Free Acid			5834	10190	5453	8486	1.747	0.935	1.455	92.7	953884	0.0314	24.27	22	0.894	670.33	2008.97	0.0029	1.4	4.21	P01611	P01611	Ig kappa chain V-I region Wes
7776	EA_RCG3_F5.3512.3513.3	3	HCD	16.79	<0.1%	<0.1%	Users/Elise/RCG_Exp_iTRAQ/Exp3/1	13.49	95.3	74200000		6	0	-1	1		iTRAQ	2	1	(-)DIQMTQSPSSVSASVGDR(V)		Free Acid			10744	18211	8525	12549	1.695	0.793	1.168	96.9	2131294	0.0235	24.23	20	0.899	670.33	2008.97	0.0023	1.1	4.21	P01611	P01611	Ig kappa chain V-I region Wes
12990	EA_RCG1_F7.3699.3700.3	3	HCD	14.83	<0.1%	<0.1%	Users/Elise/RCG_Exp_iTRAQ/Exp1/1	10.76	82.9	4930000		6	0	-1	1		iTRAQ	2	1	(-)DIQMTQSPSSVSASVGDR(V)		Free Acid			17260	21972	18856	26085	1.273	1.092	1.511	87.5	2678779	0.0314	24.52	3	0.999	670.329	2008.97	-0.0007	-0.4	4.21	P01611	P01611	Ig kappa chain V-I region Wes
2656	EA_RCG3_F9.4796.4797.3	3	HCD	18.85	<0.1%	<0.1%	Users/Elise/RCG_Exp_iTRAQ/Exp3/1	12.91	100	222000000		6	0	-1	1		iTRAQ	2	1	(-)DIQMTQSPSTLSASVGDR(V)		Free Acid			54584	93167	31682	43598	1.707	0.58	0.799	83	10704519	0.0208	27.77	19	0.905	679.673	2037	0.0012	0.6	4.21	P01596	P01596|P01598	Ig kappa chain V-I region CAR
5154	EA_RCG1_F9.5001.5002.3	3	HCD	17.74	<0.1%	<0.1%	Users/Elise/RCG_Exp_iTRAQ/Exp1/1	13.22	94.4	162000000		6	0	-1	1		iTRAQ	2	1	(-)DIQMTQSPSTLSASVGDR(V)		Free Acid			28720	30638	23100	40629	1.067	0.804	1.415	92.2	8345364	0.0147	27.68	31	0.966	679.671	2037	-0.0042	-2.1	4.21	P01596	P01596|P01598	Ig kappa chain V-I region CAR
5808	EA_RCG1_F9.4986.5103.2	2	HCD	17.46	<0.1%	<0.1%	Users/Elise/RCG_Exp_iTRAQ/Exp1/1	13.55	97.6	224000000		6	0	-1	1		iTRAQ	2	1	(-)DIQMTQSPSTLSASVGDR(V)		Free Acid			44129	37538	12910	58801	0.851	0.293	1.332	100	4406634	0.0348	27.67	25	0.873	1019	2037	-0.005	-2.4	4.21	P01596	P01596|P01598	Ig kappa chain V-I region CAR
9354	EA_RCG2_F9.4852.4853.3	3	HCD	16.29	<0.1%	<0.1%	Users/Elise/RCG_Exp_iTRAQ/Exp2/1	11.21	95.3	73300000		6	0	-1	1		iTRAQ	2	1	(-)DIQMTQSPSTLSASVGDR(V)		Free Acid			102663	45911	45570	47613	0.447	0.444	0.464	93.4	15433473	0.0157	27.82	22	0.913	679.673	2037	0.0021	1	4.21	P01596	P01596|P01598	Ig kappa chain V-I region CAR
607	EA_RCG1_F14.7329.7435.3	3	HCD	20.1	<0.1%	<0.1%	Users/Elise/RCG_Exp_iTRAQ/Exp1/1	15.52	100	326000000		4	0	-1	1		iTRAQ	2	1	(-)DIVMTQSPDSLAVSLGER(A)		Free Acid			47710	42923	52919	69524	0.9	1.109	1.457	78.8	3808009	0.056	39.52	18	0.957	688.026	2062.06	0.0022	1.1	4.03	P01625	P01625	Ig kappa chain V-IV region Len
1111	EA_RCG1_F13.8756.8757.3	3	HCD	19.6	<0.1%	<0.1%	Users/Elise/RCG_Exp_iTRAQ/Exp1/1	16.68	100	353000000		4	0	-1	1		iTRAQ	2	1	(-)DIVMTQSPDSLAVSLGER(A)		Free Acid			122240	72762	139819	143501	0.595	1.144	1.174	90.7	28243507	0.0169	39.38	16	0.941	688.025	2062.06	0.0001	0	4.03	P01625	P01625	Ig kappa chain V-IV region Len
3918	EA_RCG3_F15.8432.8555.2	2	HCD	18.18	<0.1%	<0.1%	Users/Elise/RCG_Exp_iTRAQ/Exp3/1	16.03	98.1	438000000		4	0	-1	1		iTRAQ	2	1	(-)DIVMTQSPDSLAVSLGER(A)		Free Acid			123681	223828	28203	142759	1.81	0.228	1.154	92.2	23484354	0.0221	39.27	19	0.963	1031.54	2062.06	0.0028	1.4	4.03	P01625	P01625	Ig kappa chain V-IV region Len
6667	EA_RCG1_F13.8760.8761.2	2	HCD	17.14	<0.1%	<0.1%	Users/Elise/RCG_Exp_iTRAQ/Exp1/1	17.14	97.5	227000000		4	0	-1	1		iTRAQ	2	1	(-)DIVMTQSPDSLAVSLGER(A)		Free Acid			68719	59247	58332	108815	0.862	0.849	1.583	95.7	15820631	0.0187	39.37	16	0.95	1031.53	2062.06	-0.0022	-1	4.03	P01625	P01625	Ig kappa chain V-IV region Len
7354	EA_RCG2_F14.7984.7985.2	2	HCD	16.92	<0.1%	<0.1%	Users/Elise/RCG_Exp_iTRAQ/Exp2/1	13.92	98.1	145000000		4	0	-1	1		iTRAQ	2	1	(-)DIVMTQSPDSLAVSLGER(A)		Free Acid			91056	42631	40081	54537	0.468	0.44	0.599	96	12026848	0.019	39.38	20	0.966	1031.54	2062.06	0.002	1	4.03	P01625	P01625	Ig kappa chain V-IV region Len
7796	EA_RCG3_F15.8419.8536.3	3	HCD	16.78	<0.1%	<0.1%	Users/Elise/RCG_Exp_iTRAQ/Exp3/1	12.25	94.9	668000000		4	0	-1	1		iTRAQ	2	1	(-)DIVMTQSPDSLAVSLGER(A)		Free Acid			137201	175402	104139	127139	1.278	0.759	0.927	78	7652690	0.0711	39.28	19	0.967	688.027	2062.06	0.0043	2.1	4.03	P01625	P01625	Ig kappa chain V-IV region Len
8165	EA_RCG1_F14.7346.7456.2	2	HCD	16.65	<0.1%	<0.1%	Users/Elise/RCG_Exp_iTRAQ/Exp1/1	12.89	97.6	129000000		4	0	-1	1		iTRAQ	2	1	(-)DIVMTQSPDSLAVSLGER(A)		Free Acid			35192	31954	25652	55705	0.908	0.729	1.583	93	8015645	0.0185	39.52	18	0.958	1031.53	2062.06	0.0016	0.8	4.03	P01625	P01625	Ig kappa chain V-IV region Len
9627	EA_RCG2_F13.8315.8316.2	2	HCD	16.18	<0.1%	<0.1%	Users/Elise/RCG_Exp_iTRAQ/Exp2/1	13.11	98	31600000		4	0	-1	1		iTRAQ	2	1	(-)DIVMTQSPDSLAVSLGER(A)		Free Acid			31144	22030	16476	20590	0.707	0.529	0.661	89.1	5249944	0.0172	39.42	20	0.859	1031.53	2062.06	0.0018	0.9	4.03	P01625	P01625	Ig kappa chain V-IV region Len
20563	EA_RCG2_F14.7967.8100.3	3	HCD	11.09	0.12	0.008	Users/Elise/RCG_Exp_iTRAQ/Exp2/1	9.18	75	245000000		4	0	-1	1		iTRAQ	2	1	(-)DIVMTQSPDSLAVSLGER(A)		Free Acid			83359	71033	72786	76401	0.852	0.873	0.917	78.9	6386345	0.0475	39.38	20	0.943	688.026	2062.06	0.0025	1.2	4.03	P01625	P01625	Ig kappa chain V-IV region Len
20996	EA_RCG2_F13.8306.8307.3	3	HCD	10.73	0.25	0.01	Users/Elise/RCG_Exp_iTRAQ/Exp2/1	7.7	76.1	51100000		4	0	-1	1		iTRAQ	2	1	(-)DIVMTQSPDSLAVSLGER(A)		Free Acid			58605	70758	61878	59361	1.207	1.056	1.013	70.7	5805869	0.0432	39.43	25	0.945	688.027	2062.06	0.0058	2.8	4.03	P01625	P01625	Ig kappa chain V-IV region Len
7441	EA_RCG1_F12.10772.10773.3	3	HCD	16.89	<0.1%	<0.1%	Users/Elise/RCG_Exp_iTRAQ/Exp1/1	16.89	92.5	15100000		6	0	-1	1		iTRAQ	2	1	(-)DIVMTQSPLSLPVTPGEPASISCR(S)		Free Acid	MMTS	C:MMTS	6483	1761	4357	5886	0.272	0.672	0.908	92	2276586	0.0081	48.63	27	0.973	896.79	2688.35	0.0036	1.4	4.37	P01617	P01617	Ig kappa chain V-II region TEW
9343	EA_RCG3_F17.11169.11271.3	3	HCD	16.3	<0.1%	<0.1%	Users/Elise/RCG_Exp_iTRAQ/Exp3/1	14.05	95.9	58000000		6	0	-1	1		iTRAQ	2	1	(-)DIVMTQSPLSLPVTPGEPASISCR(S)		Free Acid	MMTS	C:MMTS	17147	20678	12793	15242	1.206	0.746	0.889	82.7	2823988	0.0233	48.43	25	0.992	896.79	2688.35	0.0036	1.4	4.37	P01617	P01617	Ig kappa chain V-II region TEW
11828	EA_RCG2_F12.11303.11304.3	3	HCD	15.28	<0.1%	<0.1%	Users/Elise/RCG_Exp_iTRAQ/Exp2/1	15.28	91.7	13600000		6	0	-1	1		iTRAQ	2	1	(-)DIVMTQSPLSLPVTPGEPASISCR(S)		Free Acid	MMTS	C:MMTS	8467	6762	4498	5606	0.799	0.531	0.662	89.4	2083912	0.0122	48.58	22	0.958	896.79	2688.35	0.0036	1.4	4.37	P01617	P01617	Ig kappa chain V-II region TEW
1695	EA_RCG1_F7.5109.5110.3	3	HCD	19.25	<0.1%	<0.1%	Users/Elise/RCG_Exp_iTRAQ/Exp1/1	11.5	94	2410000		2	0	-1	1		iTRAQ	3	1	(-)DVQLVESGGGLVKPGGSLR(L)		Free Acid		K:iTRAQ	32200	27668	31136	47858	0.859	0.967	1.486	96.6	4894496	0.0284	28.57	0	0.961	719.413	2156.23	-0.0024	-1.1	6.07	P01780	P01780	Ig heavy chain V-III region JON
1411	EA_RCG2_F10.7400.7416.2	2	HCD	19.35	<0.1%	<0.1%	Users/Elise/RCG_Exp_iTRAQ/Exp2/1	14.88	100	47700000		5	0	-1	1		iTRAQ	2	1	(-)EIVLTQSPGTLSLSPGER(A)		Free Acid			208511	18403	9915	17944	0.088	0.048	0.086	92.7	8636797	0.0295	35.85	23	0.948	1014.56	2028.11	0.0052	2.6	4.53	P01620	P01620|P01622|P01623|P04206	Ig kappa chain V-III region SIE
3504	EA_RCG1_F10.7607.7743.3	3	HCD	18.35	<0.1%	<0.1%	Users/Elise/RCG_Exp_iTRAQ/Exp1/1	14.25	100	515000000		5	0	-1	1		iTRAQ	2	1	(-)EIVLTQSPGTLSLSPGER(A)		Free Acid			132603	77954	125043	147358	0.588	0.943	1.111	86.5	11215257	0.0431	35.9	23	0.951	676.709	2028.11	0.0022	1.1	4.53	P01620	P01620|P01622|P01623|P04206	Ig kappa chain V-III region SIE
4933	EA_RCG3_F19.7574.7817.3	3	HCD	17.85	<0.1%	<0.1%	Users/Elise/RCG_Exp_iTRAQ/Exp3/1	14.21	100	757000000		5	0	-1	1		iTRAQ	2	1	(-)EIVLTQSPGTLSLSPGER(A)		Free Acid			188040	311256	142447	191173	1.655	0.758	1.017	68.8	3867408	0.2154	35.75	22	0.933	676.709	2028.11	0.004	2	4.53	P01620	P01620|P01622|P01623|P04206	Ig kappa chain V-III region SIE
6066	EA_RCG1_F10.7650.7651.2	2	HCD	17.35	<0.1%	<0.1%	Users/Elise/RCG_Exp_iTRAQ/Exp1/1	12.54	100	162000000		5	0	-1	1		iTRAQ	2	1	(-)EIVLTQSPGTLSLSPGER(A)		Free Acid			187420	100677	17639	200563	0.537	0.094	1.07	96.5	32094052	0.0158	35.9	23	0.945	1014.56	2028.11	0.0018	0.9	4.53	P01620	P01620|P01622|P01623|P04206	Ig kappa chain V-III region SIE
6166	EA_RCG3_F19.7609.7610.2	2	HCD	17.35	<0.1%	<0.1%	Users/Elise/RCG_Exp_iTRAQ/Exp3/1	12.69	100	292000000		5	0	-1	1		iTRAQ	2	1	(-)EIVLTQSPGTLSLSPGER(A)		Free Acid			133240	382093	30719	121289	2.868	0.231	0.91	94.2	42680933	0.0156	35.75	22	0.96	1014.56	2028.11	0.0022	1.1	4.53	P01620	P01620|P01622|P01623|P04206	Ig kappa chain V-III region SIE
7184	EA_RCG2_F10.7368.7369.3	3	HCD	16.99	<0.1%	<0.1%	Users/Elise/RCG_Exp_iTRAQ/Exp2/1	13.66	95.7	130000000		5	0	-1	1		iTRAQ	2	1	(-)EIVLTQSPGTLSLSPGER(A)		Free Acid			52024	50692	30110	33907	0.974	0.579	0.652	75	4807707	0.0347	35.83	23	0.949	676.71	2028.11	0.0058	2.9	4.53	P01620	P01620|P01622|P01623|P04206	Ig kappa chain V-III region SIE
21875	EA_RCG1_F10.7047.7048.3	3	HCD	9.77	0.44	0.04	Users/Elise/RCG_Exp_iTRAQ/Exp1/1	3.95	81.2	18600000		5	0	-1	1		iTRAQ	2	1	(-)EIVLTQSPGTLSLSPGER(A)		Free Acid			35924	23552	42800	46823	0.656	1.191	1.303	59.2	3300898	0.0452	34.08	14	0.95	676.71	2028.11	0.0058	2.9	4.53	P01620	P01620|P01622|P01623|P04206	Ig kappa chain V-III region SIE
2299	EA_RCG2_F10.8163.8269.2	2	HCD	18.85	<0.1%	<0.1%	Users/Elise/RCG_Exp_iTRAQ/Exp2/1	18.85	100	291000000		2	0	-1	1		iTRAQ	2	1	(-)EVQLLESGGGLVQPGGSLR(L)		Free Acid			78631	77554	61223	67285	0.986	0.779	0.856	70.8	4928287	0.0578	38.43	23	0.946	1020.57	2040.12	0.0027	1.3	4.53	P01765	P01765|P01774|P01776|P01779	Ig heavy chain V-III region TIL
3669	EA_RCG3_F19.8416.8527.2	2	HCD	18.35	<0.1%	<0.1%	Users/Elise/RCG_Exp_iTRAQ/Exp3/1	18.35	100	455000000		2	0	-1	1		iTRAQ	2	1	(-)EVQLLESGGGLVQPGGSLR(L)		Free Acid			110158	134410	61683	126213	1.22	0.56	1.146	74.6	5330466	0.0811	38.35	19	0.949	1020.57	2040.12	0.0039	1.9	4.53	P01765	P01765|P01774|P01776|P01779	Ig heavy chain V-III region TIL
3886	EA_RCG1_F10.8393.8506.2	2	HCD	18.19	<0.1%	<0.1%	Users/Elise/RCG_Exp_iTRAQ/Exp1/1	18.19	98.2	512000000		2	0	-1	1		iTRAQ	2	1	(-)EVQLLESGGGLVQPGGSLR(L)		Free Acid			213888	212726	212933	271521	0.995	0.996	1.269	88.8	3984958	0.2286	38.5	23	0.948	1020.56	2040.12	0.0015	0.8	4.53	P01765	P01765|P01774|P01776|P01779	Ig heavy chain V-III region TIL
7185	EA_RCG2_F10.8036.8299.3	3	HCD	16.99	<0.1%	<0.1%	Users/Elise/RCG_Exp_iTRAQ/Exp2/1	13.09	98.1	802000000		2	0	-1	1		iTRAQ	2	1	(-)EVQLLESGGGLVQPGGSLR(L)		Free Acid			401414	506743	365889	389125	1.262	0.912	0.969	48.8	3100355	0.5364	38.43	20	0.952	680.713	2040.12	0.0039	1.9	4.53	P01765	P01765|P01774|P01776|P01779	Ig heavy chain V-III region TIL
9669	EA_RCG1_F10.8297.8551.3	3	HCD	16.16	<0.1%	<0.1%	Users/Elise/RCG_Exp_iTRAQ/Exp1/1	12.55	97.1	1500000000		2	0	-1	1		iTRAQ	2	1	(-)EVQLLESGGGLVQPGGSLR(L)		Free Acid			453238	458754	489077	593805	1.012	1.079	1.31	65.6	4630314	0.4308	38.5	23	0.947	680.713	2040.12	0.0027	1.3	4.53	P01765	P01765|P01774|P01776|P01779	Ig heavy chain V-III region TIL
10076	EA_RCG1_F10.8678.8679.3	3	HCD	16	<0.1%	<0.1%	Users/Elise/RCG_Exp_iTRAQ/Exp1/1	11.23	94.5	26700000		2	0	-1	1		iTRAQ	2	1	(-)EVQLLESGGGLVQPGGSLR(L)		Free Acid			23950	19458	30762	31546	0.812	1.284	1.317	68	2509947	0.0421	38.9	9	0.947	680.712	2040.12	0.0015	0.7	4.53	P01765	P01765|P01774|P01776|P01779	Ig heavy chain V-III region TIL
11346	EA_RCG3_F19.8404.8525.3	3	HCD	15.5	<0.1%	<0.1%	Users/Elise/RCG_Exp_iTRAQ/Exp3/1	10.89	94.6	1230000000		2	0	-1	1		iTRAQ	2	1	(-)EVQLLESGGGLVQPGGSLR(L)		Free Acid			285310	337229	233609	318489	1.182	0.819	1.116	53.5	13313386	0.0882	38.35	22	0.949	680.713	2040.12	0.0051	2.5	4.53	P01765	P01765|P01774|P01776|P01779	Ig heavy chain V-III region TIL
14222	EA_RCG2_F9.7207.7208.3	3	HCD	14.31	0.001	<0.1%	Users/Elise/RCG_Exp_iTRAQ/Exp2/1	8.91	87.6	41400000		2	0	-1	1		iTRAQ	2	1	(-)EVQLLESGGGLVQPGGSLR(L)		Free Acid			32213	34109	24568	33882	1.059	0.763	1.052	83.6	4916261	0.0254	35.22	23	0.947	680.712	2040.12	0	0	4.53	P01765	P01765|P01774|P01776|P01779	Ig heavy chain V-III region TIL
16779	EA_RCG1_F9.7506.7507.3	3	HCD	13.19	0.003	<0.1%	Users/Elise/RCG_Exp_iTRAQ/Exp1/1	8.14	89.2	76600000		2	0	-1	1		iTRAQ	2	1	(-)EVQLLESGGGLVQPGGSLR(L)		Free Acid			42084	36943	48051	54382	0.878	1.142	1.292	83.9	6074344	0.0299	35.23	25	0.889	680.711	2040.12	-0.0018	-0.9	4.53	P01765	P01765|P01774|P01776|P01779	Ig heavy chain V-III region TIL
21072	EA_RCG3_F19.7386.7387.3	3	HCD	10.66	0.25	0.01	Users/Elise/RCG_Exp_iTRAQ/Exp3/1	5.49	76.4	69300000		2	0	-1	1		iTRAQ	2	1	(-)EVQLLESGGGLVQPGGSLR(L)		Free Acid			94060	120059	64479	102722	1.276	0.686	1.092	69.6	12322071	0.0309	35	28	0.95	680.713	2040.12	0.003	1.5	4.53	P01765	P01765|P01774|P01776|P01779	Ig heavy chain V-III region TIL
22387	EA_RCG1_F10.7973.7974.2	2	HCD	8.99	0.68	0.08	Users/Elise/RCG_Exp_iTRAQ/Exp1/1	8.99	68.7	118000000		2	0	-1	1		iTRAQ	2	1	(-)EVQLLESGGGLVQPGGSLR(L)		Free Acid			30360	31029	35328	41211	1.022	1.164	1.357	95.2	5931364	0.0233	37	14	0.938	1020.56	2040.12	0.0017	0.9	4.53	P01765	P01765|P01774|P01776|P01779	Ig heavy chain V-III region TIL
22391	EA_RCG2_F10.7738.7739.2	2	HCD	8.98	0.65	0.09	Users/Elise/RCG_Exp_iTRAQ/Exp2/1	8.98	69	86500000		2	0	-1	1		iTRAQ	2	1	(-)EVQLLESGGGLVQPGGSLR(L)		Free Acid			33134	32332	28864	35940	0.976	0.871	1.085	96.1	6072634	0.0215	37	32	0.985	1020.56	2040.12	0.0019	1	4.53	P01765	P01765|P01774|P01776|P01779	Ig heavy chain V-III region TIL
22554	EA_RCG3_F19.7973.7974.2	2	HCD	8.69	0.75	0.12	Users/Elise/RCG_Exp_iTRAQ/Exp3/1	6.87	67.8	98200000		2	0	-1	1		iTRAQ	2	1	(-)EVQLLESGGGLVQPGGSLR(L)		Free Acid			67508	88240	42583	73315	1.307	0.631	1.086	95.5	12844085	0.0211	36.87	14	0.982	1020.57	2040.12	0.0031	1.5	4.53	P01765	P01765|P01774|P01776|P01779	Ig heavy chain V-III region TIL
21280	EA_RCG1_F11.6015.6016.3	3	HCD	10.45	0.34	0.02	Users/Elise/RCG_Exp_iTRAQ/Exp1/1	8.19	75.5	32900000		1	0	-1	1		iTRAQ	2	1	(-)EVQLVESGGDLVQPGR(S)		Free Acid			68515	61115	81684	91061	0.892	1.192	1.329	67.6	6180163	0.0489	30.92	25	0.954	609.663	1826.97	0.0001	0.1	4.14	P01781	P01781|P01782	Ig heavy chain V-III region GAL
1799	EA_RCG2_F10.6941.6942.2	2	HCD	19.1	<0.1%	<0.1%	Users/Elise/RCG_Exp_iTRAQ/Exp2/1	19.1	100	44300000		2	0	-1	1		iTRAQ	2	1	(-)EVQLVESGGGLVQPGGSLR(L)		Free Acid			27320	27239	22670	27259	0.997	0.83	0.998	92.6	4966352	0.021	34.42	26	0.951	1013.56	2026.11	0.0082	4	4.53	P01766	P01766|P01777	Ig heavy chain V-III region BRO
1883	EA_RCG2_F9.6765.6951.2	2	HCD	19.1	<0.1%	<0.1%	Users/Elise/RCG_Exp_iTRAQ/Exp2/1	19.1	100	687000000		2	0	-1	1		iTRAQ	2	1	(-)EVQLVESGGGLVQPGGSLR(L)		Free Acid			54855	62057	47918	59752	1.131	0.874	1.089	86.6	3557366	0.0631	34.5	20	0.938	1013.56	2026.11	-0.001	-0.5	4.53	P01766	P01766|P01777	Ig heavy chain V-III region BRO
1889	EA_RCG1_F10.7157.7158.2	2	HCD	19.1	<0.1%	<0.1%	Users/Elise/RCG_Exp_iTRAQ/Exp1/1	19.1	100	148000000		2	0	-1	1		iTRAQ	2	1	(-)EVQLVESGGGLVQPGGSLR(L)		Free Acid			53866	54346	65985	72309	1.009	1.225	1.342	94.7	16225641	0.0152	34.47	24	0.971	1013.56	2026.11	-0.0004	-0.2	4.53	P01766	P01766|P01777	Ig heavy chain V-III region BRO
2066	EA_RCG3_F19.7116.7245.2	2	HCD	19.1	<0.1%	<0.1%	Users/Elise/RCG_Exp_iTRAQ/Exp3/1	19.1	100	243000000		2	0	-1	1		iTRAQ	2	1	(-)EVQLVESGGGLVQPGGSLR(L)		Free Acid			87879	125191	63222	96212	1.425	0.719	1.095	80.3	11935248	0.0312	34.3	24	0.969	1013.56	2026.11	0.0044	2.2	4.53	P01766	P01766|P01777	Ig heavy chain V-III region BRO
2075	EA_RCG3_F9.6964.7079.2	2	HCD	19.1	<0.1%	<0.1%	Users/Elise/RCG_Exp_iTRAQ/Exp3/1	19.1	100	551000000		2	0	-1	1		iTRAQ	2	1	(-)EVQLVESGGGLVQPGGSLR(L)		Free Acid			118997	140969	85162	117884	1.185	0.716	0.991	86.7	3275360	0.1414	34.53	23	0.943	1013.56	2026.11	0.0006	0.3	4.53	P01766	P01766|P01777	Ig heavy chain V-III region BRO
2421	EA_RCG2_F9.7038.7287.3	3	HCD	18.85	<0.1%	<0.1%	Users/Elise/RCG_Exp_iTRAQ/Exp2/1	13.14	100	1530000000		2	0	-1	1		iTRAQ	2	1	(-)EVQLVESGGGLVQPGGSLR(L)		Free Acid			267369	296510	257514	385407	1.109	0.963	1.441	96.7	172659843	0.007	34.52	23	0.956	676.04	2026.11	0.0011	0.6	4.53	P01766	P01766|P01777	Ig heavy chain V-III region BRO
2515	EA_RCG1_F9.7243.7511.2	2	HCD	18.85	<0.1%	<0.1%	Users/Elise/RCG_Exp_iTRAQ/Exp1/1	18.85	100	1260000000		2	0	-1	1		iTRAQ	2	1	(-)EVQLVESGGGLVQPGGSLR(L)		Free Acid			237120	231205	277364	319712	0.975	1.17	1.348	98	22800264	0.0467	34.5	22	0.941	1013.56	2026.11	0.0004	0.2	4.53	P01766	P01766|P01777	Ig heavy chain V-III region BRO
3318	EA_RCG2_F9.7070.7071.2	2	HCD	18.42	<0.1%	<0.1%	Users/Elise/RCG_Exp_iTRAQ/Exp2/1	18.42	98.1	13700000		2	0	-1	1		iTRAQ	2	1	(-)EVQLVESGGGLVQPGGSLR(L)		Free Acid			60402	70870	66546	71931	1.173	1.102	1.191	98.6	19388225	0.0139	34.83	6	0.955	1013.56	2026.11	0	0	4.53	P01766	P01766|P01777	Ig heavy chain V-III region BRO
3584	EA_RCG1_F9.6981.7229.3	3	HCD	18.35	<0.1%	<0.1%	Users/Elise/RCG_Exp_iTRAQ/Exp1/1	14.97	100	53800000		2	0	-1	1		iTRAQ	2	1	(-)EVQLVESGGGLVQPGGSLR(L)		Free Acid			129516	142077	158747	190334	1.097	1.226	1.47	83.1	3985730	0.1557	33.58	12	0.944	676.039	2026.11	-0.0013	-0.6	4.53	P01766	P01766|P01777	Ig heavy chain V-III region BRO
4943	EA_RCG3_F9.6726.6957.3	3	HCD	17.85	<0.1%	<0.1%	Users/Elise/RCG_Exp_iTRAQ/Exp3/1	14.55	100	11800000		2	0	-1	1		iTRAQ	2	1	(-)EVQLVESGGGLVQPGGSLR(L)		Free Acid			97181	135132	90700	113914	1.391	0.933	1.172	74.8	2711076	0.1612	34.32	3	0.97	676.04	2026.11	0.002	1	4.53	P01766	P01766|P01777	Ig heavy chain V-III region BRO
4944	EA_RCG3_F9.7074.7201.3	3	HCD	17.85	<0.1%	<0.1%	Users/Elise/RCG_Exp_iTRAQ/Exp3/1	12.39	100	1310000000		2	0	-1	1		iTRAQ	2	1	(-)EVQLVESGGGLVQPGGSLR(L)		Free Acid			157945	213496	154370	219469	1.352	0.977	1.39	93.5	71225450	0.0105	34.53	23	0.952	676.041	2026.11	0.0032	1.6	4.53	P01766	P01766|P01777	Ig heavy chain V-III region BRO
5060	EA_RCG1_F9.7348.7477.3	3	HCD	17.78	<0.1%	<0.1%	Users/Elise/RCG_Exp_iTRAQ/Exp1/1	12.49	98.8	2920000000		2	0	-1	1		iTRAQ	2	1	(-)EVQLVESGGGLVQPGGSLR(L)		Free Acid			306538	379977	302358	476767	1.24	0.986	1.555	95.5	199007345	0.0074	34.5	25	0.957	676.041	2026.11	0.0029	1.4	4.53	P01766	P01766|P01777	Ig heavy chain V-III region BRO
8106	EA_RCG2_F9.6725.6938.3	3	HCD	16.67	<0.1%	<0.1%	Users/Elise/RCG_Exp_iTRAQ/Exp2/1	12.82	97	1530000000		2	0	-1	1		iTRAQ	2	1	(-)EVQLVESGGGLVQPGGSLR(L)		Free Acid			81530	113913	80712	98761	1.397	0.99	1.211	89.9	5500642	0.0682	34.52	23	0.956	676.04	2026.11	0.0011	0.6	4.53	P01766	P01766|P01777	Ig heavy chain V-III region BRO
10418	EA_RCG1_F9.6259.6260.3	3	HCD	15.86	<0.1%	<0.1%	Users/Elise/RCG_Exp_iTRAQ/Exp1/1	10.98	96	22300000		2	0	-1	1		iTRAQ	2	1	(-)EVQLVESGGGLVQPGGSLR(L)		Free Acid			56061	70925	68105	76691	1.265	1.215	1.368	82.7	10790317	0.0252	31.4	9	0.994	676.039	2026.11	-0.001	-0.5	4.53	P01766	P01766|P01777	Ig heavy chain V-III region BRO
14472	EA_RCG2_F9.6060.6061.3	3	HCD	14.19	0.001	<0.1%	Users/Elise/RCG_Exp_iTRAQ/Exp2/1	11.38	86.8	3340000		2	0	-1	1		iTRAQ	2	1	(-)EVQLVESGGGLVQPGGSLR(L)		Free Acid			31511	43293	36051	41182	1.374	1.144	1.307	67.8	3835644	0.0396	31.57	0	0.951	676.039	2026.11	-0.001	-0.5	4.53	P01766	P01766|P01777	Ig heavy chain V-III region BRO
16737	EA_RCG3_F19.8322.8323.3	3	HCD	13.21	<0.1%	<0.1%	Users/Elise/RCG_Exp_iTRAQ/Exp3/1	6.09	93.7	49100000		2	0	-1	1		iTRAQ	2	1	(-)EVQLVESGGGLVQPGGSLR(L)		Free Acid			28841	34093	26913	33393	1.182	0.933	1.158	67.4	3151151	0.0391	37.98	23	0.988	676.042	2026.11	0.0056	2.8	4.53	P01766	P01766|P01777	Ig heavy chain V-III region BRO
16764	EA_RCG3_F19.8335.8336.2	2	HCD	13.2	<0.1%	<0.1%	Users/Elise/RCG_Exp_iTRAQ/Exp3/1	13.2	82.6	20900000		2	0	-1	1		iTRAQ	2	1	(-)EVQLVESGGGLVQPGGSLR(L)		Free Acid			15015	20688	8051	16391	1.378	0.536	1.092	73.7	3061637	0.0196	37.98	26	0.933	1013.56	2026.11	0.0044	2.2	4.53	P01766	P01766|P01777	Ig heavy chain V-III region BRO
17039	EA_RCG2_F10.8098.8099.2	2	HCD	13.07	0.004	<0.1%	Users/Elise/RCG_Exp_iTRAQ/Exp2/1	13.07	80.6	13500000		2	0	-1	1		iTRAQ	2	1	(-)EVQLVESGGGLVQPGGSLR(L)		Free Acid			9483	11097	8618	10492	1.17	0.909	1.106	78.8	2094624	0.0189	38.08	21	0.956	1013.56	2026.11	0.0008	0.4	4.53	P01766	P01766|P01777	Ig heavy chain V-III region BRO
19257	EA_RCG1_F10.8361.8362.2	2	HCD	12.01	0.06	0.003	Users/Elise/RCG_Exp_iTRAQ/Exp1/1	12.01	79	22100000		2	0	-1	1		iTRAQ	2	1	(-)EVQLVESGGGLVQPGGSLR(L)		Free Acid			15946	15650	19792	24866	0.981	1.241	1.559	85.9	4496641	0.017	38.13	18	0.97	1013.56	2026.11	0	0	4.53	P01766	P01766|P01777	Ig heavy chain V-III region BRO
8817	EA_RCG2_F7.5065.5066.3	3	HCD	16.4	<0.1%	<0.1%	Users/Elise/RCG_Exp_iTRAQ/Exp2/1	5.35	94.9	7170000		2	0	-1	1		iTRAQ	2	1	(-)EVQLVETGGGLIQPGGSLR(L)		Free Acid			23658	27175	18870	24047	1.149	0.798	1.016	80.9	1776462	0.0528	29.73	14	0.958	685.389	2054.14	0.0177	8.6	4.53	P01767	P01767	Ig heavy chain V-III region BUT
21995	EA_RCG1_F8.3684.3685.2	2	HCD	9.59	0.49	0.04	Users/Elise/RCG_Exp_iTRAQ/Exp1/1	3.1	88.8	33200000		0	0	-1	1		iTRAQ	2	1	(-)MLFDK(V)		Free Acid		K:iTRAQ	438342	599604	423116	711223	1.368	0.965	1.623	63.5	5808754	0.374	24.08	22	0.987	471.271	941.537	-0.0015	-1.6	5.59	Q8TBH0	Q8TBH0|P05546	Arrestin domain-containing protein 2
5749	EA_RCG2_F10.7123.7124.3	3	HCD	17.48	<0.1%	<0.1%	Users/Elise/RCG_Exp_iTRAQ/Exp2/1	11.38	98.2	61300000		4	0	-1	1		iTRAQ	2	1	(-)SELTQDPAVSVALGQTVR(I)		Free Acid			21540	23422	22953	20218	1.087	1.066	0.939	86.9	3364640	0.0262	35.05	34	0.887	672.368	2015.09	0.0014	0.7	4.37	P01714	P01714	Ig lambda chain V-III region SH
7059	EA_RCG1_F10.7395.7396.2	2	HCD	17.05	<0.1%	<0.1%	Users/Elise/RCG_Exp_iTRAQ/Exp1/1	10.96	98.2	65100000		4	0	-1	1		iTRAQ	2	1	(-)SELTQDPAVSVALGQTVR(I)		Free Acid			39514	37723	34111	62554	0.955	0.863	1.583	66.1	8256247	0.0211	35.1	33	0.913	1008.05	2015.09	0.001	0.5	4.37	P01714	P01714	Ig lambda chain V-III region SH
7241	EA_RCG1_F10.7358.7359.3	3	HCD	16.97	<0.1%	<0.1%	Users/Elise/RCG_Exp_iTRAQ/Exp1/1	14.91	97.9	132000000		4	0	-1	1		iTRAQ	2	1	(-)SELTQDPAVSVALGQTVR(I)		Free Acid			33913	37172	35482	47325	1.096	1.046	1.395	89	8448828	0.0182	35.12	33	0.884	672.368	2015.09	0.0005	0.2	4.37	P01714	P01714	Ig lambda chain V-III region SH
7254	EA_RCG3_F19.7330.7331.3	3	HCD	16.97	<0.1%	<0.1%	Users/Elise/RCG_Exp_iTRAQ/Exp3/1	15.39	98.1	79100000		4	0	-1	1		iTRAQ	2	1	(-)SELTQDPAVSVALGQTVR(I)		Free Acid			46111	61444	43760	46068	1.333	0.949	0.999	87.9	8821135	0.0224	34.93	14	0.922	672.369	2015.09	0.0029	1.4	4.37	P01714	P01714	Ig lambda chain V-III region SH
8592	EA_RCG2_F10.7166.7167.2	2	HCD	16.49	<0.1%	<0.1%	Users/Elise/RCG_Exp_iTRAQ/Exp2/1	11.45	96.3	37500000		4	0	-1	1		iTRAQ	2	1	(-)SELTQDPAVSVALGQTVR(I)		Free Acid			36752	28659	23237	28880	0.78	0.632	0.786	69.9	5553854	0.0212	35.03	35	0.942	1008.05	2015.09	0.004	2	4.37	P01714	P01714	Ig lambda chain V-III region SH
10084	EA_RCG3_F19.7347.7348.2	2	HCD	16	<0.1%	<0.1%	Users/Elise/RCG_Exp_iTRAQ/Exp3/1	8.81	96.6	70000000		4	0	-1	1		iTRAQ	2	1	(-)SELTQDPAVSVALGQTVR(I)		Free Acid			45830	64124	14089	51068	1.399	0.307	1.114	56.2	5733972	0.0305	34.93	42	0.922	1008.05	2015.09	-0.0002	-0.1	4.37	P01714	P01714	Ig lambda chain V-III region SH
20108	EA_RCG1_F4.5042.5043.2	2	HCD	11.43	0.07	0.006	Users/Elise/RCG_Exp_iTRAQ/Exp1/1	8.4	72.4	21400000		7	0	-1	1		iTRAQ	2	1	(-)SYELTQPPSVSVSPGQTAR(I)		Free Acid			16095	15453	18654	24482	0.96	1.159	1.521	94.4	3330760	0.0224	28.87	34	0.868	1074.55	2148.11	-0.0172	-8	5.72	P01717	P01717	Ig lambda chain V-IV region Hil
217	EA_RCG3_F16.10162.10403.3	3	HCD	21.1	<0.1%	<0.1%	Users/Elise/RCG_Exp_iTRAQ/Exp3/1	15.33	100	21400000000		3	0	-1	1		iTRAQ	2	1	(-)TVAAPSVFIFPPSDEQLK(S)		Free Acid		K:iTRAQ	4909228	6531520	3448499	5055929	1.33	0.702	1.03	95.9	812550840	0.0245	44.75	102	0.958	745.417	2234.23	0.0042	1.9	4.37	P01834	P01834	Ig kappa chain C region
219	EA_RCG3_F16.9812.10043.3	3	HCD	21.1	<0.1%	<0.1%	Users/Elise/RCG_Exp_iTRAQ/Exp3/1	13.47	100	16500000000		3	0	-1	1		iTRAQ	2	1	(-)TVAAPSVFIFPPSDEQLK(S)		Free Acid		K:iTRAQ	3818082	4865760	2614823	4255810	1.274	0.685	1.115	75.3	5055167	3.0769	44.38	52	0.962	745.417	2234.23	0.0042	1.9	4.37	P01834	P01834	Ig kappa chain C region
531	EA_RCG2_F13.10006.10247.3	3	HCD	20.1	<0.1%	<0.1%	Users/Elise/RCG_Exp_iTRAQ/Exp2/1	13.57	100	9540000000		3	0	-1	1		iTRAQ	2	1	(-)TVAAPSVFIFPPSDEQLK(S)		Free Acid		K:iTRAQ	2615543	3116920	1853342	2401769	1.192	0.709	0.918	96	392219157	0.0255	44.67	99	0.941	745.416	2234.23	0.0015	0.7	4.37	P01834	P01834	Ig kappa chain C region
532	EA_RCG2_F13.10366.10624.3	3	HCD	20.1	<0.1%	<0.1%	Users/Elise/RCG_Exp_iTRAQ/Exp2/1	14.23	100	1400000000		3	0	-1	1		iTRAQ	2	1	(-)TVAAPSVFIFPPSDEQLK(S)		Free Acid		K:iTRAQ	363647	430963	272665	345897	1.185	0.75	0.951	93.5	58325811	0.0242	45.42	45	0.929	745.417	2234.23	0.0039	1.7	4.37	P01834	P01834	Ig kappa chain C region
535	EA_RCG2_F13.15828.15874.3	3	HCD	20.1	<0.1%	<0.1%	Users/Elise/RCG_Exp_iTRAQ/Exp2/1	13.73	100	835000		3	0	-1	1		iTRAQ	2	1	(-)TVAAPSVFIFPPSDEQLK(S)		Free Acid		K:iTRAQ	1434	1804	1377	1678	1.258	0.96	1.17	86.4	102624	0.0613	71.17	71	0.909	745.416	2234.23	0.0012	0.5	4.37	P01834	P01834	Ig kappa chain C region
537	EA_RCG2_F13.9656.9889.3	3	HCD	20.1	<0.1%	<0.1%	Users/Elise/RCG_Exp_iTRAQ/Exp2/1	13.65	100	9270000000		3	0	-1	1		iTRAQ	2	1	(-)TVAAPSVFIFPPSDEQLK(S)		Free Acid		K:iTRAQ	2108030	2688254	1556743	2020682	1.275	0.738	0.959	100	30135271	0.2779	44.12	70	0.947	745.415	2234.23	0.0009	0.4	4.37	P01834	P01834	Ig kappa chain C region
596	EA_RCG1_F13.10187.10424.3	3	HCD	20.1	<0.1%	<0.1%	Users/Elise/RCG_Exp_iTRAQ/Exp1/1	13.66	100	11600000000		3	0	-1	1		iTRAQ	2	1	(-)TVAAPSVFIFPPSDEQLK(S)		Free Acid		K:iTRAQ	2534487	2192502	2510029	3611051	0.865	0.99	1.425	97.5	258848226	0.0419	44	94	0.967	745.415	2234.23	0	0	4.37	P01834	P01834	Ig kappa chain C region
597	EA_RCG1_F13.10543.10784.3	3	HCD	20.1	<0.1%	<0.1%	Users/Elise/RCG_Exp_iTRAQ/Exp1/1	13.72	100	7960000000		3	0	-1	1		iTRAQ	2	1	(-)TVAAPSVFIFPPSDEQLK(S)		Free Acid		K:iTRAQ	1848635	1350167	2103430	2601338	0.73	1.138	1.407	97.4	392181674	0.0202	44.68	87	0.961	745.415	2234.23	-0.0018	-0.8	4.37	P01834	P01834	Ig kappa chain C region
598	EA_RCG1_F13.10901.11144.3	3	HCD	20.1	<0.1%	<0.1%	Users/Elise/RCG_Exp_iTRAQ/Exp1/1	13.6	100	906000000		3	0	-1	1		iTRAQ	2	1	(-)TVAAPSVFIFPPSDEQLK(S)		Free Acid		K:iTRAQ	195456	146830	229220	289672	0.751	1.173	1.482	93.4	27185776	0.0317	45.47	42	0.943	745.415	2234.23	0.0006	0.3	4.37	P01834	P01834	Ig kappa chain C region
601	EA_RCG1_F13.9786.10064.3	3	HCD	20.1	<0.1%	<0.1%	Users/Elise/RCG_Exp_iTRAQ/Exp1/1	14.8	100	3640000000		3	0	-1	1		iTRAQ	2	1	(-)TVAAPSVFIFPPSDEQLK(S)		Free Acid		K:iTRAQ	812315	656856	956257	1151653	0.809	1.177	1.418	72.3	3825513	0.9351	43.4	29	0.972	745.415	2234.23	0	0	4.37	P01834	P01834	Ig kappa chain C region
698	EA_RCG3_F16.10522.10763.3	3	HCD	20.1	<0.1%	<0.1%	Users/Elise/RCG_Exp_iTRAQ/Exp3/1	13.58	100	3300000000		3	0	-1	1		iTRAQ	2	1	(-)TVAAPSVFIFPPSDEQLK(S)		Free Acid		K:iTRAQ	699367	883661	481274	701804	1.264	0.688	1.003	95.7	138271942	0.02	45.58	53	0.944	745.417	2234.23	0.0045	2	4.37	P01834	P01834	Ig kappa chain C region
2161	EA_RCG1_F13.11263.11390.3	3	HCD	18.96	<0.1%	<0.1%	Users/Elise/RCG_Exp_iTRAQ/Exp1/1	18.96	98.1	106000000		3	0	-1	1		iTRAQ	2	1	(-)TVAAPSVFIFPPSDEQLK(S)		Free Acid		K:iTRAQ	43801	34384	55801	65217	0.785	1.274	1.489	86.2	3823851	0.0521	46.97	83	0.973	745.419	2234.23	0.0117	5.2	4.37	P01834	P01834	Ig kappa chain C region
2162	EA_RCG1_F13.16695.16779.3	3	HCD	18.96	<0.1%	<0.1%	Users/Elise/RCG_Exp_iTRAQ/Exp1/1	13.21	98.2	1550000		3	0	-1	1		iTRAQ	2	1	(-)TVAAPSVFIFPPSDEQLK(S)		Free Acid		K:iTRAQ	1461	1453	1709	2091	0.995	1.17	1.431	96.2	196560	0.0342	72.93	103	0.879	745.418	2234.23	0.0084	3.7	4.37	P01834	P01834	Ig kappa chain C region
2196	EA_RCG3_F16.16474.16527.3	3	HCD	18.93	<0.1%	<0.1%	Users/Elise/RCG_Exp_iTRAQ/Exp3/1	18.93	97.8	814000		3	0	-1	1		iTRAQ	2	1	(-)TVAAPSVFIFPPSDEQLK(S)		Free Acid		K:iTRAQ	1710	2074	1696	2211	1.213	0.992	1.293	69.7	76815	0.1001	73.28	90	0.888	745.419	2234.23	0.0102	4.6	4.37	P01834	P01834	Ig kappa chain C region
2198	EA_RCG2_F13.10749.10874.3	3	HCD	18.92	<0.1%	<0.1%	Users/Elise/RCG_Exp_iTRAQ/Exp2/1	13.22	97.8	78500000		3	0	-1	1		iTRAQ	2	1	(-)TVAAPSVFIFPPSDEQLK(S)		Free Acid		K:iTRAQ	44717	62263	47657	53761	1.392	1.066	1.202	70.4	2827525	0.0737	46.93	81	0.978	745.417	2234.23	0.0039	1.7	4.37	P01834	P01834	Ig kappa chain C region
2199	EA_RCG2_F13.15579.15655.3	3	HCD	18.92	<0.1%	<0.1%	Users/Elise/RCG_Exp_iTRAQ/Exp2/1	13.21	97.7	1380000		3	0	-1	1		iTRAQ	2	1	(-)TVAAPSVFIFPPSDEQLK(S)		Free Acid		K:iTRAQ	1704	2130	1823	1891	1.25	1.07	1.11	52.3	73609	0.1025	68.75	104	0.864	745.417	2234.23	0.0045	2	4.37	P01834	P01834	Ig kappa chain C region
3856	EA_RCG1_F13.10425.10668.2	2	HCD	18.21	<0.1%	<0.1%	Users/Elise/RCG_Exp_iTRAQ/Exp1/1	15.82	97.3	3870000000		3	0	-1	1		iTRAQ	2	1	(-)TVAAPSVFIFPPSDEQLK(S)		Free Acid		K:iTRAQ	938746	779660	1001168	1342521	0.831	1.066	1.43	99.4	154692573	0.0263	44.18	68	0.962	1117.62	2234.23	-0.003	-1.3	4.37	P01834	P01834	Ig kappa chain C region
3978	EA_RCG2_F14.9623.9924.3	3	HCD	18.13	<0.1%	<0.1%	Users/Elise/RCG_Exp_iTRAQ/Exp2/1	10.86	97.3	113000000		3	0	-1	1		iTRAQ	2	1	(-)TVAAPSVFIFPPSDEQLK(S)		Free Acid		K:iTRAQ	103086	121645	77730	99409	1.18	0.754	0.964	71.5	6222176	0.0646	44.62	78	0.967	745.419	2234.23	0.0108	4.8	4.37	P01834	P01834	Ig kappa chain C region
5147	EA_RCG1_F13.15750.15815.3	3	HCD	17.74	<0.1%	<0.1%	Users/Elise/RCG_Exp_iTRAQ/Exp1/1	11.95	95.3	547000		3	0	-1	1		iTRAQ	2	1	(-)TVAAPSVFIFPPSDEQLK(S)		Free Acid		K:iTRAQ	2080	1912	2510	2763	0.919	1.207	1.328	84.2	326218	0.0284	65.07	9	0.94	745.414	2234.23	-0.0027	-1.2	4.37	P01834	P01834	Ig kappa chain C region
5166	EA_RCG2_F13.9661.9902.2	2	HCD	17.73	<0.1%	<0.1%	Users/Elise/RCG_Exp_iTRAQ/Exp2/1	17.73	97.4	5940000000		3	0	-1	1		iTRAQ	2	1	(-)TVAAPSVFIFPPSDEQLK(S)		Free Acid		K:iTRAQ	2597656	3894130	2061657	2948286	1.499	0.794	1.135	100	178500829	0.0644	43.92	70	0.964	1117.62	2234.23	-0.0012	-0.5	4.37	P01834	P01834	Ig kappa chain C region
5187	EA_RCG2_F13.15191.15192.3	3	HCD	17.72	<0.1%	<0.1%	Users/Elise/RCG_Exp_iTRAQ/Exp2/1	11.87	95	1280000		3	0	-1	1		iTRAQ	2	1	(-)TVAAPSVFIFPPSDEQLK(S)		Free Acid		K:iTRAQ	952	1113	794	1138	1.169	0.834	1.195	69.3	150189	0.0266	64.92	51	0.918	745.416	2234.23	0.0033	1.5	4.37	P01834	P01834	Ig kappa chain C region
5197	EA_RCG1_F13.10073.10310.2	2	HCD	17.72	<0.1%	<0.1%	Users/Elise/RCG_Exp_iTRAQ/Exp1/1	17.72	97.4	8620000000		3	0	-1	1		iTRAQ	2	1	(-)TVAAPSVFIFPPSDEQLK(S)		Free Acid		K:iTRAQ	2982743	2468928	3127798	4246478	0.828	1.049	1.424	100	65728167	0.1951	43.67	72	0.963	1117.62	2234.23	-0.002	-0.9	4.37	P01834	P01834	Ig kappa chain C region
5223	EA_RCG3_F16.9924.10169.2	2	HCD	17.71	<0.1%	<0.1%	Users/Elise/RCG_Exp_iTRAQ/Exp3/1	13.2	97	2830000000		3	0	-1	1		iTRAQ	2	1	(-)TVAAPSVFIFPPSDEQLK(S)		Free Acid		K:iTRAQ	1307881	1670190	821896	1272978	1.277	0.628	0.973	99.2	22909265	0.2214	44.48	74	0.966	1117.62	2234.23	0.0022	1	4.37	P01834	P01834	Ig kappa chain C region
5228	EA_RCG2_F13.15371.15372.3	3	HCD	17.7	<0.1%	<0.1%	Users/Elise/RCG_Exp_iTRAQ/Exp2/1	17.7	95	780000		3	0	-1	1		iTRAQ	2	1	(-)TVAAPSVFIFPPSDEQLK(S)		Free Acid		K:iTRAQ	854	1122	805	1024	1.314	0.943	1.199	82	99669	0.0382	66.45	54	0.948	745.421	2234.23	0.0183	8.2	4.37	P01834	P01834	Ig kappa chain C region
5235	EA_RCG1_F13.16279.16374.3	3	HCD	17.7	<0.1%	<0.1%	Users/Elise/RCG_Exp_iTRAQ/Exp1/1	12.6	94.8	2180000		3	0	-1	1		iTRAQ	2	1	(-)TVAAPSVFIFPPSDEQLK(S)		Free Acid		K:iTRAQ	2640	2406	3128	3625	0.911	1.185	1.373	83.8	220981	0.0534	68.9	104	0.915	745.417	2234.23	0.0051	2.3	4.37	P01834	P01834	Ig kappa chain C region
5244	EA_RCG2_F13.10027.10268.2	2	HCD	17.69	<0.1%	<0.1%	Users/Elise/RCG_Exp_iTRAQ/Exp2/1	17.69	97	1890000000		3	0	-1	1		iTRAQ	2	1	(-)TVAAPSVFIFPPSDEQLK(S)		Free Acid		K:iTRAQ	469520	614207	348663	465795	1.308	0.743	0.992	99.9	74696837	0.0254	44.4	51	0.965	1117.62	2234.23	-0.0018	-0.8	4.37	P01834	P01834	Ig kappa chain C region
5381	EA_RCG1_F13.17263.17364.3	3	HCD	17.62	<0.1%	<0.1%	Users/Elise/RCG_Exp_iTRAQ/Exp1/1	13.15	93.7	10500000		3	0	-1	1		iTRAQ	2	1	(-)TVAAPSVFIFPPSDEQLK(S)		Free Acid		K:iTRAQ	6310	5771	7458	8450	0.915	1.182	1.339	81.2	456186	0.0614	78	108	0.946	745.416	2234.23	0.0018	0.8	4.37	P01834	P01834	Ig kappa chain C region
5756	EA_RCG1_F13.17108.17208.3	3	HCD	17.48	<0.1%	<0.1%	Users/Elise/RCG_Exp_iTRAQ/Exp1/1	11.97	92.5	5210000		3	0	-1	1		iTRAQ	2	1	(-)TVAAPSVFIFPPSDEQLK(S)		Free Acid		K:iTRAQ	4301	4601	5605	5906	1.07	1.303	1.373	94.9	304865	0.067	76.77	81	0.946	745.416	2234.23	0.0015	0.7	4.37	P01834	P01834	Ig kappa chain C region
6002	EA_RCG1_F14.8895.9177.3	3	HCD	17.36	<0.1%	<0.1%	Users/Elise/RCG_Exp_iTRAQ/Exp1/1	12.74	91.4	199000000		3	0	-1	1		iTRAQ	2	1	(-)TVAAPSVFIFPPSDEQLK(S)		Free Acid		K:iTRAQ	228699	181515	212388	333506	0.794	0.929	1.458	71	8241171	0.116	44.78	90	0.972	745.412	2234.23	-0.0105	-4.7	4.37	P01834	P01834	Ig kappa chain C region
6361	EA_RCG1_F14.0232.0233.3	3	HCD	17.25	<0.1%	<0.1%	Users/Elise/RCG_Exp_iTRAQ/Exp1/1	10.33	94.5	30300		3	0	-1	1		iTRAQ	2	1	(-)TVAAPSVFIFPPSDEQLK(S)		Free Acid		K:iTRAQ	109	167	147	272	1.532	1.349	2.495	90.3	28182	0.0247	12.77	0	0.928	745.416	2234.23	0.0018	0.8	4.37	P01834	P01834	Ig kappa chain C region
6475	EA_RCG1_F13.10791.10792.2	2	HCD	17.21	<0.1%	<0.1%	Users/Elise/RCG_Exp_iTRAQ/Exp1/1	15.97	97.1	277000000		3	0	-1	1		iTRAQ	2	1	(-)TVAAPSVFIFPPSDEQLK(S)		Free Acid		K:iTRAQ	32263	25940	37532	44912	0.804	1.163	1.392	95.2	8712908	0.0161	45.12	41	0.959	1117.62	2234.23	-0.0018	-0.8	4.37	P01834	P01834	Ig kappa chain C region
6511	EA_RCG3_F16.10286.10531.2	2	HCD	17.2	<0.1%	<0.1%	Users/Elise/RCG_Exp_iTRAQ/Exp3/1	13.2	96.8	1330000000		3	0	-1	1		iTRAQ	2	1	(-)TVAAPSVFIFPPSDEQLK(S)		Free Acid		K:iTRAQ	420735	535308	294386	418691	1.272	0.7	0.995	94.6	44812998	0.0372	44.92	63	0.968	1117.62	2234.23	0.0024	1.1	4.37	P01834	P01834	Ig kappa chain C region
6751	EA_RCG2_F13.16640.16641.3	3	HCD	17.11	<0.1%	<0.1%	Users/Elise/RCG_Exp_iTRAQ/Exp2/1	17.11	87.9	4570000		3	0	-1	1		iTRAQ	2	1	(-)TVAAPSVFIFPPSDEQLK(S)		Free Acid		K:iTRAQ	1326	1650	1055	1341	1.244	0.796	1.011	88.4	336908	0.0159	78.17	55	0.972	745.415	2234.23	-0.0015	-0.7	4.37	P01834	P01834	Ig kappa chain C region
7062	EA_RCG1_F13.16433.16520.3	3	HCD	17.05	<0.1%	<0.1%	Users/Elise/RCG_Exp_iTRAQ/Exp1/1	12.08	93	1750000		3	0	-1	1		iTRAQ	2	1	(-)TVAAPSVFIFPPSDEQLK(S)		Free Acid		K:iTRAQ	2335	2145	2569	3127	0.919	1.1	1.339	87.7	128812	0.079	70.3	102	0.883	745.417	2234.23	0.006	2.7	4.37	P01834	P01834	Ig kappa chain C region
7195	EA_RCG1_F13.11646.11647.3	3	HCD	16.99	<0.1%	<0.1%	Users/Elise/RCG_Exp_iTRAQ/Exp1/1	16.99	92.2	52100000		3	0	-1	1		iTRAQ	2	1	(-)TVAAPSVFIFPPSDEQLK(S)		Free Acid		K:iTRAQ	15134	10528	18923	20022	0.696	1.25	1.323	48.2	2418008	0.0267	48.03	59	0.927	745.418	2234.23	0.009	4	4.37	P01834	P01834	Ig kappa chain C region
8435	EA_RCG3_F15.9925.9926.2	2	HCD	16.57	<0.1%	<0.1%	Users/Elise/RCG_Exp_iTRAQ/Exp3/1	12.94	94.3	78500000		3	0	-1	1		iTRAQ	2	1	(-)TVAAPSVFIFPPSDEQLK(S)		Free Acid		K:iTRAQ	29773	42969	21245	27538	1.443	0.714	0.925	100	6169749	0.0197	43.72	39	0.888	1117.62	2234.23	0.0008	0.4	4.37	P01834	P01834	Ig kappa chain C region
8448	EA_RCG1_F13.16819.16820.3	3	HCD	16.56	<0.1%	<0.1%	Users/Elise/RCG_Exp_iTRAQ/Exp1/1	10.2	93	698000		3	0	-1	1		iTRAQ	2	1	(-)TVAAPSVFIFPPSDEQLK(S)		Free Acid		K:iTRAQ	700	839	791	1087	1.199	1.13	1.553	100	173967	0.0196	73.72	49	0.947	745.419	2234.23	0.0126	5.6	4.37	P01834	P01834	Ig kappa chain C region
8588	EA_RCG3_F16.16369.16415.3	3	HCD	16.5	<0.1%	<0.1%	Users/Elise/RCG_Exp_iTRAQ/Exp3/1	11.85	92.5	1050000		3	0	-1	1		iTRAQ	2	1	(-)TVAAPSVFIFPPSDEQLK(S)		Free Acid		K:iTRAQ	2027	2148	1723	2116	1.06	0.85	1.044	92.1	112135	0.0715	72.07	87	0.973	745.418	2234.23	0.0099	4.4	4.37	P01834	P01834	Ig kappa chain C region
8760	EA_RCG3_F16.16009.16010.3	3	HCD	16.43	<0.1%	<0.1%	Users/Elise/RCG_Exp_iTRAQ/Exp3/1	10.12	91.8	759000		3	0	-1	1		iTRAQ	2	1	(-)TVAAPSVFIFPPSDEQLK(S)		Free Acid		K:iTRAQ	1142	1315	914	1227	1.151	0.8	1.074	74.6	159811	0.0288	68.43	55	0.872	745.416	2234.23	0.0018	0.8	4.37	P01834	P01834	Ig kappa chain C region
9601	EA_RCG2_F13.16809.16810.3	3	HCD	16.19	<0.1%	<0.1%	Users/Elise/RCG_Exp_iTRAQ/Exp2/1	16.19	87.8	559000		3	0	-1	1		iTRAQ	2	1	(-)TVAAPSVFIFPPSDEQLK(S)		Free Acid		K:iTRAQ	1225	1617	1147	1172	1.32	0.936	0.957	85.9	341840	0.0151	78.83	0	0.863	745.417	2234.23	0.0066	2.9	4.37	P01834	P01834	Ig kappa chain C region
9626	EA_RCG2_F13.16449.16570.3	3	HCD	16.18	<0.1%	<0.1%	Users/Elise/RCG_Exp_iTRAQ/Exp2/1	11.98	88.3	5490000		3	0	-1	1		iTRAQ	2	1	(-)TVAAPSVFIFPPSDEQLK(S)		Free Acid		K:iTRAQ	3932	4978	3601	4126	1.266	0.916	1.049	78.3	318238	0.0523	77.27	108	0.957	745.415	2234.23	-0.0006	-0.3	4.37	P01834	P01834	Ig kappa chain C region
10118	EA_RCG1_F14.9281.9282.3	3	HCD	15.98	<0.1%	<0.1%	Users/Elise/RCG_Exp_iTRAQ/Exp1/1	8	92.1	67200000		3	0	-1	1		iTRAQ	2	1	(-)TVAAPSVFIFPPSDEQLK(S)		Free Acid		K:iTRAQ	34658	24466	32056	45193	0.706	0.925	1.304	65.7	3654786	0.0373	45.43	57	0.905	745.415	2234.23	-0.0018	-0.8	4.37	P01834	P01834	Ig kappa chain C region
15880	EA_RCG3_F16.16922.17011.3	3	HCD	13.56	<0.1%	<0.1%	Users/Elise/RCG_Exp_iTRAQ/Exp3/1	13.56	81.9	4310000		3	0	-1	1		iTRAQ	2	1	(-)TVAAPSVFIFPPSDEQLK(S)		Free Acid		K:iTRAQ	2286	2813	2329	2598	1.231	1.019	1.136	81.6	313032	0.032	77.65	89	0.954	745.415	2234.23	0.0006	0.3	4.37	P01834	P01834	Ig kappa chain C region
15963	EA_RCG3_F15.10176.10447.3	3	HCD	13.52	<0.1%	<0.1%	Users/Elise/RCG_Exp_iTRAQ/Exp3/1	7.42	86.3	7830000		3	0	-1	1		iTRAQ	2	1	(-)TVAAPSVFIFPPSDEQLK(S)		Free Acid		K:iTRAQ	355311	452670	423233	338876	1.274	1.191	0.954	59.6	8617999	0.1822	44.32	0	0.877	745.415	2234.23	0.0009	0.4	4.37	P01834	P01834	Ig kappa chain C region
17580	EA_RCG1_F13.16046.16147.3	3	HCD	12.86	0.02	<0.1%	Users/Elise/RCG_Exp_iTRAQ/Exp1/1	12.86	73.9	2400000		3	0	-1	1		iTRAQ	2	1	(-)TVAAPSVFIFPPSDEQLK(S)		Free Acid		K:iTRAQ	3403	1714	4484	3997	0.504	1.318	1.175	89.6	210036	0.0647	66.92	106	0.866	745.417	2234.23	0.0039	1.7	4.37	P01834	P01834	Ig kappa chain C region
18574	EA_RCG1_F13.17522.17588.3	3	HCD	12.38	0.02	0.002	Users/Elise/RCG_Exp_iTRAQ/Exp1/1	12.38	74.1	4760000		3	0	-1	1		iTRAQ	2	1	(-)TVAAPSVFIFPPSDEQLK(S)		Free Acid		K:iTRAQ	1293	1269	1958	1855	0.981	1.514	1.435	74.6	739658	0.0086	78.85	25	0.967	745.418	2234.23	0.0084	3.7	4.37	P01834	P01834	Ig kappa chain C region
19475	EA_RCG1_F13.12248.12249.3	3	HCD	11.86	0.06	0.004	Users/Elise/RCG_Exp_iTRAQ/Exp1/1	7.14	78.1	30000000		3	0	-1	1		iTRAQ	2	1	(-)TVAAPSVFIFPPSDEQLK(S)		Free Acid		K:iTRAQ	15133	12190	20047	19354	0.806	1.325	1.279	80.2	1788985	0.0373	49.92	58	0.986	745.419	2234.23	0.0105	4.7	4.37	P01834	P01834	Ig kappa chain C region
21777	EA_RCG2_F13.14353.14354.3	3	HCD	9.91	0.52	0.04	Users/Elise/RCG_Exp_iTRAQ/Exp2/1	5.37	71	452000		3	0	-1	1		iTRAQ	2	1	(-)TVAAPSVFIFPPSDEQLK(S)		Free Acid		K:iTRAQ	2668	2040	2117	2757	0.765	0.793	1.033	75	266808	0.0359	59.93	5	0.905	745.416	2234.23	0.0033	1.5	4.37	P01834	P01834	Ig kappa chain C region
18728	EA_RCG1_F5.4320.4424.2	2	HCD	12.31	0.02	0.002	Users/Elise/RCG_Exp_iTRAQ/Exp1/1	9.51	83.2	45300000		0	0	-1	1		iTRAQ	2	199	(K)AACLLPK(L)		Free Acid	MMTS	C:MMTS<br>K:iTRAQ	179510	123791	148776	239889	0.69	0.829	1.336	80.1	1947754	0.3553	27.1	23	0.901	525.308	1049.61	-0.0002	-0.2	8.8	P02768	P02768	Serum albumin
18755	EA_RCG2_F4.5363.5469.2	2	HCD	12.29	0.02	0.002	Users/Elise/RCG_Exp_iTRAQ/Exp2/1	6.98	82.8	50600000		0	0	-1	1		iTRAQ	2	199	(K)AACLLPK(L)		Free Acid	MMTS	C:MMTS<br>K:iTRAQ	639729	400220	449488	434313	0.626	0.703	0.679	86.8	2609300	0.7373	30.3	16	0.85	525.308	1049.61	0	0	8.8	P02768	P02768	Serum albumin
18828	EA_RCG1_F4.5413.5504.2	2	HCD	12.26	0.02	0.002	Users/Elise/RCG_Exp_iTRAQ/Exp1/1	6.44	82.4	126000000		0	0	-1	1		iTRAQ	2	199	(K)AACLLPK(L)		Free Acid	MMTS	C:MMTS<br>K:iTRAQ	644649	179398	534189	710574	0.278	0.829	1.102	93.8	14054397	0.1472	30.32	49	0.862	525.31	1049.61	0.0036	3.4	8.8	P02768	P02768	Serum albumin
18857	EA_RCG3_F4.5249.5480.2	2	HCD	12.25	0.02	0.001	Users/Elise/RCG_Exp_iTRAQ/Exp3/1	12.25	81.9	97700000		0	0	-1	1		iTRAQ	2	199	(K)AACLLPK(L)		Free Acid	MMTS	C:MMTS<br>K:iTRAQ	623243	979568	210117	587196	1.572	0.337	0.942	72.2	283379	8.4697	30.38	20	0.836	525.307	1049.61	-0.0026	-2.5	8.8	P02768	P02768	Serum albumin
19337	EA_RCG2_F5.4290.4383.2	2	HCD	11.95	0.05	0.002	Users/Elise/RCG_Exp_iTRAQ/Exp2/1	6.68	80.4	21900000		0	0	-1	1		iTRAQ	2	199	(K)AACLLPK(L)		Free Acid	MMTS	C:MMTS<br>K:iTRAQ	212324	178681	118971	156717	0.842	0.56	0.738	93.1	2723769	0.2448	26.98	24	0.908	525.308	1049.61	0.0002	0.2	8.8	P02768	P02768	Serum albumin
19566	EA_RCG2_F4.4480.4586.2	2	HCD	11.79	0.05	0.003	Users/Elise/RCG_Exp_iTRAQ/Exp2/1	6.69	82.2	694000000		0	0	-1	1		iTRAQ	2	199	(K)AACLLPK(L)		Free Acid	MMTS	C:MMTS<br>K:iTRAQ	3068458	2089126	1306534	1810483	0.681	0.426	0.59	95.2	47574878	0.1739	27.13	24	0.836	525.309	1049.61	0.0022	2.1	8.8	P02768	P02768	Serum albumin
19578	EA_RCG3_F4.4478.4689.2	2	HCD	11.79	0.05	0.003	Users/Elise/RCG_Exp_iTRAQ/Exp3/1	6.71	82.1	2000000000		0	0	-1	1		iTRAQ	2	199	(K)AACLLPK(L)		Free Acid	MMTS	C:MMTS<br>K:iTRAQ	4693575	8110209	1420365	4521675	1.728	0.303	0.963	95.2	74322792	0.2522	27.08	23	0.911	525.308	1049.61	0.0008	0.7	8.8	P02768	P02768	Serum albumin
19590	EA_RCG1_F4.4483.4589.2	2	HCD	11.78	0.06	0.004	Users/Elise/RCG_Exp_iTRAQ/Exp1/1	6.74	82.2	1120000000		0	0	-1	1		iTRAQ	2	199	(K)AACLLPK(L)		Free Acid	MMTS	C:MMTS<br>K:iTRAQ	3762145	1622239	2472171	4877851	0.431	0.657	1.297	94.6	95288609	0.1336	27.05	21	0.901	525.309	1049.61	0.0022	2.1	8.8	P02768	P02768	Serum albumin
20785	EA_RCG3_F5.4254.4364.2	2	HCD	10.92	0.16	0.009	Users/Elise/RCG_Exp_iTRAQ/Exp3/1	10.92	79.1	66900000		0	0	-1	1		iTRAQ	2	199	(K)AACLLPK(L)		Free Acid	MMTS	C:MMTS<br>K:iTRAQ	315930	572003	108934	322512	1.811	0.345	1.021	85	6349340	0.2078	26.65	18	0.933	525.306	1049.61	-0.004	-3.8	8.8	P02768	P02768	Serum albumin
21877	EA_RCG1_F6.4321.4322.2	2	HCD	9.77	0.44	0.04	Users/Elise/RCG_Exp_iTRAQ/Exp1/1	9.77	75	2290000		0	0	-1	1		iTRAQ	2	199	(K)AACLLPK(L)		Free Acid	MMTS	C:MMTS<br>K:iTRAQ	89328	72427	65023	118294	0.811	0.728	1.324	52.8	1302959	0.2648	26.48	0	0.897	525.307	1049.61	-0.0014	-1.4	8.8	P02768	P02768	Serum albumin
22139	EA_RCG3_F6.4065.4066.2	2	HCD	9.37	0.6	0.06	Users/Elise/RCG_Exp_iTRAQ/Exp3/1	9.37	69.1	1370000		0	0	-1	1		iTRAQ	2	199	(K)AACLLPK(L)		Free Acid	MMTS	C:MMTS<br>K:iTRAQ	142804	219302	92396	161645	1.536	0.647	1.132	26.7	1374650	0.4482	27.07	0	0.218	525.307	1049.61	-0.0022	-2.1	8.8	P02768	P02768	Serum albumin
22282	EA_RCG1_F5.5295.5296.2	2	HCD	9.17	0.59	0.07	Users/Elise/RCG_Exp_iTRAQ/Exp1/1	9.17	65.6	4920000		0	0	-1	1		iTRAQ	2	199	(K)AACLLPK(L)		Free Acid	MMTS	C:MMTS<br>K:iTRAQ	56444	17027	51636	67333	0.302	0.915	1.193	86.9	825759	0.233	30.5	28	0.984	525.309	1049.61	0.001	0.9	8.8	P02768	P02768	Serum albumin
22720	EA_RCG2_F5.5218.5219.2	2	HCD	8.33	0.77	0.16	Users/Elise/RCG_Exp_iTRAQ/Exp2/1	8.33	63.7	3720000		0	0	-1	1		iTRAQ	2	199	(K)AACLLPK(L)		Free Acid	MMTS	C:MMTS<br>K:iTRAQ	46727	30045	37676	37341	0.643	0.806	0.799	77.7	718875	0.2111	30.48	32	0.996	525.308	1049.61	0	0	8.8	P02768	P02768	Serum albumin
22856	EA_RCG1_F7.4397.4398.2	2	HCD	7.93	0.8	0.19	Users/Elise/RCG_Exp_iTRAQ/Exp1/1	3.99	65.5	1430000		0	0	-1	1		iTRAQ	2	199	(K)AACLLPK(L)		Free Acid	MMTS	C:MMTS<br>K:iTRAQ	89567	78412	82574	127262	0.875	0.922	1.421	34.6	1433505	0.2636	26.7	0	0.687	525.311	1049.61	0.0054	5.1	8.8	P02768	P02768	Serum albumin
22864	EA_RCG3_F4.5569.5777.2	2	HCD	7.9	0.82	0.22	Users/Elise/RCG_Exp_iTRAQ/Exp3/1	7.9	62.9	31700000		0	0	-1	1		iTRAQ	2	199	(K)AACLLPK(L)		Free Acid	MMTS	C:MMTS<br>K:iTRAQ	55842	61657	73303	54832	1.104	1.313	0.982	65.1	970277	0.2532	30.67	19	0.84	525.308	1049.61	-0.0012	-1.2	8.8	P02768	P02768	Serum albumin
19287	EA_RCG1_F7.7042.7043.2	2	HCD	11.99	0.06	0.003	Users/Elise/RCG_Exp_iTRAQ/Exp1/1	11.99	77.4	2340000		1	0	-1	1		iTRAQ	2	40	(K)AACLPLPGYR(V)		Free Acid	MMTS	C:MMTS	11199	3984	13763	14198	0.356	1.229	1.268	90.8	574666	0.0751	36.18	26	0.981	625.83	1250.65	0.0017	1.4	8.79	P13796	P13796	Plastin-2
20033	EA_RCG3_F7.6681.6682.2	2	HCD	11.49	0.08	0.004	Users/Elise/RCG_Exp_iTRAQ/Exp3/1	11.49	77	1570000		1	0	-1	1		iTRAQ	2	40	(K)AACLPLPGYR(V)		Free Acid	MMTS	C:MMTS	7660	10136	7110	9178	1.323	0.928	1.198	59.4	345272	0.0987	36.05	19	0.938	625.829	1250.65	0.0007	0.6	8.79	P13796	P13796	Plastin-2
22356	EA_RCG2_F7.6706.6707.2	2	HCD	9.04	0.54	0.09	Users/Elise/RCG_Exp_iTRAQ/Exp2/1	9.04	61.7	1220000		1	0	-1	1		iTRAQ	2	40	(K)AACLPLPGYR(V)		Free Acid	MMTS	C:MMTS	7577	8832	9291	9360	1.166	1.226	1.235	81.6	364491	0.0962	36.12	25	0.902	625.83	1250.65	0.0011	0.9	8.79	P13796	P13796	Plastin-2
702	EA_RCG3_F16.5642.5757.3	3	HCD	20.1	<0.1%	<0.1%	Users/Elise/RCG_Exp_iTRAQ/Exp3/1	20.1	100	84800000		2	0	-1	1		iTRAQ	2	56	(K)AADDTWEPFASGK(T)		Free Acid		K:iTRAQ	215520	254637	123884	262907	1.182	0.575	1.22	75.5	4200861	0.204	30.58	8	0.847	561.614	1682.83	-0.0005	-0.3	4.03	P02766	P02766	Transthyretin
1014	EA_RCG2_F13.5506.5633.3	3	HCD	19.6	<0.1%	<0.1%	Users/Elise/RCG_Exp_iTRAQ/Exp2/1	19.6	100	109000000		2	0	-1	1		iTRAQ	2	56	(K)AADDTWEPFASGK(T)		Free Acid		K:iTRAQ	205096	181986	192541	233669	0.887	0.939	1.139	80.3	6324574	0.1286	30.75	18	0.863	561.614	1682.83	0.0013	0.8	4.03	P02766	P02766	Transthyretin
3098	EA_RCG3_F16.5638.5753.2	2	HCD	18.6	<0.1%	<0.1%	Users/Elise/RCG_Exp_iTRAQ/Exp3/1	18.6	100	257000000		2	0	-1	1		iTRAQ	2	56	(K)AADDTWEPFASGK(T)		Free Acid		K:iTRAQ	264098	323859	142081	315066	1.226	0.538	1.193	83.4	5155229	0.2027	30.68	29	0.865	841.919	1682.83	0.0041	2.4	4.03	P02766	P02766	Transthyretin
3432	EA_RCG2_F13.5508.5631.2	2	HCD	18.35	<0.1%	<0.1%	Users/Elise/RCG_Exp_iTRAQ/Exp2/1	18.35	100	262000000		2	0	-1	1		iTRAQ	2	56	(K)AADDTWEPFASGK(T)		Free Acid		K:iTRAQ	317253	265167	290107	318412	0.836	0.914	1.004	83	7168828	0.1661	30.67	29	0.872	841.918	1682.83	0.0019	1.1	4.03	P02766	P02766	Transthyretin
4005	EA_RCG1_F13.5818.5937.3	3	HCD	18.11	<0.1%	<0.1%	Users/Elise/RCG_Exp_iTRAQ/Exp1/1	18.11	94.7	261000000		2	0	-1	1		iTRAQ	2	56	(K)AADDTWEPFASGK(T)		Free Acid		K:iTRAQ	364230	352650	417157	460227	0.968	1.145	1.264	73.6	4898428	0.3255	30.53	20	0.854	561.614	1682.83	0.0004	0.3	4.03	P02766	P02766	Transthyretin
4343	EA_RCG1_F13.5831.5952.2	2	HCD	18	<0.1%	<0.1%	Users/Elise/RCG_Exp_iTRAQ/Exp1/1	13.98	98.2	457000000		2	0	-1	1		iTRAQ	2	56	(K)AADDTWEPFASGK(T)		Free Acid		K:iTRAQ	488673	508105	494064	602368	1.04	1.011	1.233	72.7	10722702	0.1952	30.6	37	0.888	841.917	1682.83	0.0003	0.2	4.03	P02766	P02766	Transthyretin
11281	EA_RCG3_F15.5727.5728.2	2	HCD	15.52	<0.1%	<0.1%	Users/Elise/RCG_Exp_iTRAQ/Exp3/1	15.52	88.2	2810000		2	0	-1	1		iTRAQ	2	56	(K)AADDTWEPFASGK(T)		Free Acid		K:iTRAQ	27121	32973	20491	26675	1.216	0.756	0.984	57.4	2605321	0.0412	30.72	0	0.593	841.918	1682.83	0.0015	0.9	4.03	P02766	P02766	Transthyretin
5123	EA_RCG1_F13.13667.13668.4	4	HCD	17.75	<0.1%	<0.1%	Users/Elise/RCG_Exp_iTRAQ/Exp1/1	11.47	98.1	22000000		1	0	-1	1		iTRAQ	3	154	(K)AAECPAGFVRPPLIIFSVDGFR(A)		Free Acid	MMTS	C:MMTS	21289	13605	25012	25096	0.639	1.175	1.179	84.3	3357017	0.0253	54.83	31	0.988	638.838	2552.33	0.0044	1.7	6.12	Q13822	Q13822	Ectonucleotide pyrophosphatase/phosphodiesterase family member 2
8231	EA_RCG2_F13.13108.13109.4	4	HCD	16.62	<0.1%	<0.1%	Users/Elise/RCG_Exp_iTRAQ/Exp2/1	10.56	95.8	15200000		1	0	-1	1		iTRAQ	3	154	(K)AAECPAGFVRPPLIIFSVDGFR(A)		Free Acid	MMTS	C:MMTS	16269	19479	18885	18931	1.197	1.161	1.164	72.1	2361996	0.0311	54.82	32	0.989	638.839	2552.33	0.0068	2.6	6.12	Q13822	Q13822	Ectonucleotide pyrophosphatase/phosphodiesterase family member 2
10285	EA_RCG2_F13.13057.13142.3	3	HCD	15.91	<0.1%	<0.1%	Users/Elise/RCG_Exp_iTRAQ/Exp2/1	5.91	93.1	156000000		1	0	-1	1		iTRAQ	3	154	(K)AAECPAGFVRPPLIIFSVDGFR(A)		Free Acid	MMTS	C:MMTS	131500	106943	118037	120840	0.813	0.898	0.919	80.6	2334549	0.2045	54.83	29	0.999	851.449	2552.33	0.0056	2.2	6.12	Q13822	Q13822	Ectonucleotide pyrophosphatase/phosphodiesterase family member 2
10534	EA_RCG3_F16.13155.13253.3	3	HCD	15.82	<0.1%	<0.1%	Users/Elise/RCG_Exp_iTRAQ/Exp3/1	8.94	89.2	256000000		1	0	-1	1		iTRAQ	3	154	(K)AAECPAGFVRPPLIIFSVDGFR(A)		Free Acid	MMTS	C:MMTS	151443	173568	100841	153565	1.146	0.666	1.014	81.6	4150930	0.1396	54.72	27	0.999	851.449	2552.33	0.0065	2.6	6.12	Q13822	Q13822	Ectonucleotide pyrophosphatase/phosphodiesterase family member 2
13566	EA_RCG1_F13.13622.13707.3	3	HCD	14.59	0.003	<0.1%	Users/Elise/RCG_Exp_iTRAQ/Exp1/1	6.85	89.7	151000000		1	0	-1	1		iTRAQ	3	154	(K)AAECPAGFVRPPLIIFSVDGFR(A)		Free Acid	MMTS	C:MMTS	145866	49650	168734	149557	0.34	1.157	1.025	79.7	2237908	0.2296	54.85	28	0.992	851.449	2552.33	0.0044	1.7	6.12	Q13822	Q13822	Ectonucleotide pyrophosphatase/phosphodiesterase family member 2
17168	EA_RCG3_F16.13179.13180.4	4	HCD	13.02	<0.1%	<0.1%	Users/Elise/RCG_Exp_iTRAQ/Exp3/1	7.88	81.3	29300000		1	0	-1	1		iTRAQ	3	154	(K)AAECPAGFVRPPLIIFSVDGFR(A)		Free Acid	MMTS	C:MMTS	20715	22676	19173	25382	1.095	0.926	1.225	68	2759310	0.0319	54.7	27	0.969	638.837	2552.33	-0.002	-0.8	6.12	Q13822	Q13822	Ectonucleotide pyrophosphatase/phosphodiesterase family member 2
21244	EA_RCG3_F15.13420.13421.3	3	HCD	10.49	0.29	0.02	Users/Elise/RCG_Exp_iTRAQ/Exp3/1	2.46	74.2	12900000		1	0	-1	1		iTRAQ	3	154	(K)AAECPAGFVRPPLIIFSVDGFR(A)		Free Acid	MMTS	C:MMTS	16083	19153	12567	15687	1.191	0.781	0.975	76.8	2474524	0.0257	54.63	25	0.926	851.446	2552.33	-0.0055	-2.1	6.12	Q13822	Q13822	Ectonucleotide pyrophosphatase/phosphodiesterase family member 2
21630	EA_RCG3_F8.4697.4698.2	2	HCD	10.1	0.34	0.03	Users/Elise/RCG_Exp_iTRAQ/Exp3/1	10.1	73.4	15000000		0	0	-1	1		iTRAQ	2	489	(K)AAFDVCK(G)		Free Acid	MMTS	C:MMTS<br>K:iTRAQ	182271	271533	89617	221320	1.49	0.492	1.214	60.5	3278832	0.2332	27.9	16	0.988	544.282	1087.55	0.0057	5.2	5.88	O95502	O95502	Neuronal pentraxin receptor
4043	EA_RCG2_F12.7367.7486.2	2	HCD	18.1	<0.1%	<0.1%	Users/Elise/RCG_Exp_iTRAQ/Exp2/1	18.1	100	215000000		1	0	-1	1		iTRAQ	2	187	(K)AAFTECCQAADK(A)		Free Acid	MMTS	C:MMTS<br>K:iTRAQ	838860	480825	322941	443567	0.573	0.385	0.529	62.6	8077009	0.2583	36.08	44	0.919	819.356	1637.7	0.0011	0.7	4.37	P02768	P02768	Serum albumin
4053	EA_RCG2_F13.7213.7334.2	2	HCD	18.1	<0.1%	<0.1%	Users/Elise/RCG_Exp_iTRAQ/Exp2/1	18.1	100	631000000		1	0	-1	1		iTRAQ	2	187	(K)AAFTECCQAADK(A)		Free Acid	MMTS	C:MMTS<br>K:iTRAQ	927060	532619	304205	478995	0.575	0.328	0.517	93.4	7707784	0.291	36.02	17	0.9	819.356	1637.7	0.0013	0.8	4.37	P02768	P02768	Serum albumin
4129	EA_RCG1_F13.7568.7681.2	2	HCD	18.1	<0.1%	<0.1%	Users/Elise/RCG_Exp_iTRAQ/Exp1/1	18.1	100	2200000000		1	0	-1	1		iTRAQ	2	187	(K)AAFTECCQAADK(A)		Free Acid	MMTS	C:MMTS<br>K:iTRAQ	800804	243380	352256	1495475	0.304	0.44	1.867	75	5832213	0.4959	35.8	13	0.912	819.356	1637.7	0.0009	0.6	4.37	P02768	P02768	Serum albumin
4218	EA_RCG3_F16.7294.7403.2	2	HCD	18.1	<0.1%	<0.1%	Users/Elise/RCG_Exp_iTRAQ/Exp3/1	18.1	100	1400000000		1	0	-1	1		iTRAQ	2	187	(K)AAFTECCQAADK(A)		Free Acid	MMTS	C:MMTS<br>K:iTRAQ	4069069	6390495	1011430	3180817	1.571	0.249	0.782	72.2	8170591	1.7932	36.03	22	0.868	819.356	1637.7	0.0017	1.1	4.37	P02768	P02768	Serum albumin
7494	EA_RCG3_F17.7226.7227.2	2	HCD	16.87	<0.1%	<0.1%	Users/Elise/RCG_Exp_iTRAQ/Exp3/1	16.87	96.7	48300000		1	0	-1	1		iTRAQ	2	187	(K)AAFTECCQAADK(A)		Free Acid	MMTS	C:MMTS<br>K:iTRAQ	109321	131256	31736	89477	1.201	0.29	0.818	53.5	3368401	0.1074	35.78	33	0.961	819.357	1637.7	0.0039	2.4	4.37	P02768	P02768	Serum albumin
11020	EA_RCG1_F12.6998.6999.2	2	HCD	15.61	<0.1%	<0.1%	Users/Elise/RCG_Exp_iTRAQ/Exp1/1	15.61	93	74700000		1	0	-1	1		iTRAQ	2	187	(K)AAFTECCQAADK(A)		Free Acid	MMTS	C:MMTS<br>K:iTRAQ	157798	25665	155536	186194	0.163	0.986	1.18	63.4	8554702	0.0614	36.08	30	0.928	819.356	1637.7	0.0003	0.2	4.37	P02768	P02768	Serum albumin
11593	EA_RCG1_F12.7000.7001.3	3	HCD	15.39	<0.1%	<0.1%	Users/Elise/RCG_Exp_iTRAQ/Exp1/1	15.39	96	61300000		1	0	-1	1		iTRAQ	2	187	(K)AAFTECCQAADK(A)		Free Acid	MMTS	C:MMTS<br>K:iTRAQ	90349	19848	100071	113023	0.22	1.108	1.251	78.8	6492490	0.0498	36.08	24	0.893	546.572	1637.7	-0.0005	-0.3	4.37	P02768	P02768	Serum albumin
12542	EA_RCG2_F12.7369.7494.3	3	HCD	15.02	0.001	<0.1%	Users/Elise/RCG_Exp_iTRAQ/Exp2/1	15.02	93.6	131000000		1	0	-1	1		iTRAQ	2	187	(K)AAFTECCQAADK(A)		Free Acid	MMTS	C:MMTS<br>K:iTRAQ	340728	260738	163008	214988	0.765	0.478	0.631	73.6	6497028	0.1508	36.05	41	0.907	546.573	1637.7	0.001	0.6	4.37	P02768	P02768	Serum albumin
12949	EA_RCG3_F17.7241.7242.3	3	HCD	14.85	<0.1%	<0.1%	Users/Elise/RCG_Exp_iTRAQ/Exp3/1	14.85	90.3	27700000		1	0	-1	1		iTRAQ	2	187	(K)AAFTECCQAADK(A)		Free Acid	MMTS	C:MMTS<br>K:iTRAQ	65949	78426	33471	56533	1.189	0.508	0.857	59.3	3072756	0.0763	35.78	22	0.923	546.572	1637.7	-0.0005	-0.3	4.37	P02768	P02768	Serum albumin
14277	EA_RCG3_F4.1477.1478.2	2	HCD	14.29	<0.1%	<0.1%	Users/Elise/RCG_Exp_iTRAQ/Exp3/1	12.08	90.2	12500000		0	0	-1	1		iTRAQ	3	695	(K)AAHFVFR(T)		Free Acid			59800	83448	66663	74409	1.395	1.115	1.244	75.1	2269816	0.1253	17.35	17	0.948	496.283	991.559	-0.0003	-0.3	9.8	P13591	P13591	Neural cell adhesion molecule 1
14305	EA_RCG2_F7.1497.1498.2	2	HCD	14.27	0.001	<0.1%	Users/Elise/RCG_Exp_iTRAQ/Exp2/1	14.27	90	4280000		0	0	-1	1		iTRAQ	3	695	(K)AAHFVFR(T)		Free Acid			47018	50617	48389	51236	1.077	1.029	1.09	82.8	2201986	0.0896	17.77	3	0.945	496.283	991.559	-0.0013	-1.3	9.8	P13591	P13591	Neural cell adhesion molecule 1
19056	EA_RCG3_F8.1450.1451.3	3	HCD	12.14	0.03	0.002	Users/Elise/RCG_Exp_iTRAQ/Exp3/1	12.14	78.3	12400000		0	0	-1	1		iTRAQ	3	695	(K)AAHFVFR(T)		Free Acid			29493	49046	30571	38302	1.663	1.037	1.299	90	1286518	0.1146	17.67	20	0.942	331.191	991.559	-0.0009	-1	9.8	P13591	P13591	Neural cell adhesion molecule 1
19173	EA_RCG2_F7.1480.1481.3	3	HCD	12.06	0.02	0.002	Users/Elise/RCG_Exp_iTRAQ/Exp2/1	12.06	77.7	8850000		0	0	-1	1		iTRAQ	3	695	(K)AAHFVFR(T)		Free Acid			43740	48234	47779	42980	1.103	1.092	0.983	100	1711378	0.1068	17.77	13	0.967	331.191	991.559	-0.0003	-0.4	9.8	P13591	P13591	Neural cell adhesion molecule 1
19228	EA_RCG1_F8.1599.1600.3	3	HCD	12.03	0.06	0.003	Users/Elise/RCG_Exp_iTRAQ/Exp1/1	12.03	77.8	25100000		0	0	-1	1		iTRAQ	3	695	(K)AAHFVFR(T)		Free Acid			92105	131901	117150	109794	1.432	1.272	1.192	91.5	4189297	0.1076	17.75	10	0.955	331.191	991.559	-0.0006	-0.7	9.8	P13591	P13591	Neural cell adhesion molecule 1
19255	EA_RCG2_F5.1465.1466.3	3	HCD	12.01	0.05	0.002	Users/Elise/RCG_Exp_iTRAQ/Exp2/1	12.01	77.3	14900000		0	0	-1	1		iTRAQ	3	695	(K)AAHFVFR(T)		Free Acid			35619	41320	40698	35731	1.16	1.143	1.003	93	1816395	0.0844	17.45	18	0.945	331.191	991.559	-0.0003	-0.4	9.8	P13591	P13591	Neural cell adhesion molecule 1
19353	EA_RCG2_F8.1467.1468.3	3	HCD	11.94	0.05	0.002	Users/Elise/RCG_Exp_iTRAQ/Exp2/1	11.94	76.6	13900000		0	0	-1	1		iTRAQ	3	695	(K)AAHFVFR(T)		Free Acid			37396	41163	42180	36858	1.101	1.128	0.986	94	1749287	0.0901	17.73	18	0.95	331.191	991.559	0.0003	0.3	9.8	P13591	P13591	Neural cell adhesion molecule 1
19357	EA_RCG1_F5.1468.1469.3	3	HCD	11.94	0.06	0.004	Users/Elise/RCG_Exp_iTRAQ/Exp1/1	11.94	77.3	12300000		0	0	-1	1		iTRAQ	3	695	(K)AAHFVFR(T)		Free Acid			51534	68726	65279	58041	1.334	1.267	1.126	97.9	3305395	0.0737	17.33	18	0.897	331.191	991.559	-0.0003	-0.4	9.8	P13591	P13591	Neural cell adhesion molecule 1
19393	EA_RCG3_F4.1460.1461.3	3	HCD	11.92	0.05	0.002	Users/Elise/RCG_Exp_iTRAQ/Exp3/1	11.92	76.7	19600000		0	0	-1	1		iTRAQ	3	695	(K)AAHFVFR(T)		Free Acid			38260	63226	41231	47951	1.653	1.078	1.253	83.7	1534193	0.1243	17.35	20	0.959	331.191	991.559	0	0	9.8	P13591	P13591	Neural cell adhesion molecule 1
20020	EA_RCG3_F9.1369.1370.3	3	HCD	11.5	0.08	0.004	Users/Elise/RCG_Exp_iTRAQ/Exp3/1	11.5	76.1	7870000		0	0	-1	1		iTRAQ	3	695	(K)AAHFVFR(T)		Free Acid			31245	43215	28912	33083	1.383	0.925	1.059	100	2423678	0.0563	16.95	8	0.985	331.19	991.559	-0.0036	-3.7	9.8	P13591	P13591	Neural cell adhesion molecule 1
16681	EA_RCG1_F4.3696.3914.2	2	HCD	13.23	0.003	<0.1%	Users/Elise/RCG_Exp_iTRAQ/Exp1/1	13.23	98.1	2140000000		1	0	-1	1		iTRAQ	2	60	(K)AALSMCK(S)		Free Acid	MMTS	C:MMTS<br>K:iTRAQ	12138496	4260936	3602530	11579332	0.351	0.297	0.954	82.8	3989956	7.9152	24.72	43	0.914	529.277	1057.55	0.0029	2.7	8.8	P41222	P41222	Prostaglandin-H2 D-isomerase
18093	EA_RCG2_F4.3674.3881.2	2	HCD	12.62	0.02	0.001	Users/Elise/RCG_Exp_iTRAQ/Exp2/1	12.62	96.1	915000000		1	0	-1	1		iTRAQ	2	60	(K)AALSMCK(S)		Free Acid	MMTS	C:MMTS<br>K:iTRAQ	9036572	1885083	1759912	2351597	0.209	0.195	0.26	79.6	2964556	5.071	24.73	38	0.858	529.278	1057.55	0.0041	3.9	8.8	P41222	P41222	Prostaglandin-H2 D-isomerase
18144	EA_RCG3_F5.3669.3826.2	2	HCD	12.6	0.02	<0.1%	Users/Elise/RCG_Exp_iTRAQ/Exp3/1	12.6	96.2	101000000		1	0	-1	1		iTRAQ	2	60	(K)AALSMCK(S)		Free Acid	MMTS	C:MMTS<br>K:iTRAQ	405174	755648	98719	391344	1.865	0.244	0.966	80.8	1509280	1.0938	24.87	21	0.881	529.275	1057.55	-0.0023	-2.2	8.8	P41222	P41222	Prostaglandin-H2 D-isomerase
18174	EA_RCG3_F4.3700.3909.2	2	HCD	12.58	0.02	0.001	Users/Elise/RCG_Exp_iTRAQ/Exp3/1	12.58	95.5	604000000		1	0	-1	1		iTRAQ	2	60	(K)AALSMCK(S)		Free Acid	MMTS	C:MMTS<br>K:iTRAQ	2482487	4806566	456109	2352597	1.936	0.184	0.948	87	5102317	1.9791	24.78	57	0.82	529.275	1057.55	-0.0025	-2.4	8.8	P41222	P41222	Prostaglandin-H2 D-isomerase
18902	EA_RCG3_F6.3441.3442.2	2	HCD	12.22	0.02	0.001	Users/Elise/RCG_Exp_iTRAQ/Exp3/1	12.22	94.4	2730000		1	0	-1	1		iTRAQ	2	60	(K)AALSMCK(S)		Free Acid	MMTS	C:MMTS<br>K:iTRAQ	51655	89373	21416	48629	1.73	0.415	0.941	78.4	780880	0.2703	24.83	6	0.901	529.276	1057.55	0.0001	0.1	8.8	P41222	P41222	Prostaglandin-H2 D-isomerase
2062	EA_RCG3_F18.7413.7654.3	3	HCD	19.1	<0.1%	<0.1%	Users/Elise/RCG_Exp_iTRAQ/Exp3/1	9.38	100	6450000000		4	0	-1	1		iTRAQ	2	5	(K)AAPSVTLFPPSSEELQANK(A)		Free Acid		K:iTRAQ	1636001	2509266	730702	1945991	1.534	0.447	1.189	96	232827897	0.0293	36.33	103	0.932	758.747	2274.22	0.0045	2	4.53	P0CG05	P0CG05|P0CG06|P0CF74|A0M8Q6	Ig lambda-2 chain C regions
3219	EA_RCG3_F18.7053.7294.3	3	HCD	18.49	<0.1%	<0.1%	Users/Elise/RCG_Exp_iTRAQ/Exp3/1	8.29	97.6	6480000000		4	0	-1	1		iTRAQ	2	5	(K)AAPSVTLFPPSSEELQANK(A)		Free Acid		K:iTRAQ	2085388	2847300	857832	2264264	1.365	0.411	1.086	84.4	11243173	0.7164	35.73	73	0.937	758.747	2274.22	0.0042	1.8	4.53	P0CG05	P0CG05|P0CG06|P0CF74|A0M8Q6	Ig lambda-2 chain C regions
4354	EA_RCG2_F11.7822.8048.3	3	HCD	17.99	<0.1%	<0.1%	Users/Elise/RCG_Exp_iTRAQ/Exp2/1	8.38	97.7	1620000000		4	0	-1	1		iTRAQ	2	5	(K)AAPSVTLFPPSSEELQANK(A)		Free Acid		K:iTRAQ	463909	500847	330314	447919	1.08	0.712	0.966	96.3	64298978	0.0271	37.28	75	0.921	758.747	2274.22	0.0036	1.6	4.53	P0CG05	P0CG05|P0CG06|P0CF74|A0M8Q6	Ig lambda-2 chain C regions
4373	EA_RCG2_F11.7114.7343.3	3	HCD	17.98	<0.1%	<0.1%	Users/Elise/RCG_Exp_iTRAQ/Exp2/1	8.26	97.4	5920000000		4	0	-1	1		iTRAQ	2	5	(K)AAPSVTLFPPSSEELQANK(A)		Free Acid		K:iTRAQ	1976001	1974913	1335288	1771422	0.999	0.676	0.896	77.5	2948865	2.3933	35.82	69	0.931	758.747	2274.22	0.0033	1.4	4.53	P0CG05	P0CG05|P0CG06|P0CF74|A0M8Q6	Ig lambda-2 chain C regions
5690	EA_RCG1_F11.7398.7639.3	3	HCD	17.51	<0.1%	<0.1%	Users/Elise/RCG_Exp_iTRAQ/Exp1/1	7.39	97.9	13800000000		4	0	-1	1		iTRAQ	2	5	(K)AAPSVTLFPPSSEELQANK(A)		Free Acid		K:iTRAQ	3737691	3416388	3491196	5559190	0.914	0.934	1.487	91.4	33330659	0.4862	35.77	70	0.937	758.746	2274.22	0.0027	1.2	4.53	P0CG05	P0CG05|P0CG06|P0CF74|A0M8Q6	Ig lambda-2 chain C regions
5709	EA_RCG1_F11.7758.7999.3	3	HCD	17.5	<0.1%	<0.1%	Users/Elise/RCG_Exp_iTRAQ/Exp1/1	7.4	97.6	14900000000		4	0	-1	1		iTRAQ	2	5	(K)AAPSVTLFPPSSEELQANK(A)		Free Acid		K:iTRAQ	3675982	2720225	2942417	4941714	0.74	0.8	1.344	96.2	531716087	0.0269	36.32	103	0.937	758.746	2274.22	0.0024	1	4.53	P0CG05	P0CG05|P0CG06|P0CF74|A0M8Q6	Ig lambda-2 chain C regions
5736	EA_RCG1_F11.8118.8359.3	3	HCD	17.49	<0.1%	<0.1%	Users/Elise/RCG_Exp_iTRAQ/Exp1/1	8.37	97.6	4350000000		4	0	-1	1		iTRAQ	2	5	(K)AAPSVTLFPPSSEELQANK(A)		Free Acid		K:iTRAQ	950156	940609	926596	1388852	0.99	0.975	1.462	97	154748158	0.0272	37.22	82	0.933	758.746	2274.22	0.0015	0.6	4.53	P0CG05	P0CG05|P0CG06|P0CF74|A0M8Q6	Ig lambda-2 chain C regions
5765	EA_RCG3_F18.7773.8005.3	3	HCD	17.48	<0.1%	<0.1%	Users/Elise/RCG_Exp_iTRAQ/Exp3/1	8.34	97.2	1540000000		4	0	-1	1		iTRAQ	2	5	(K)AAPSVTLFPPSSEELQANK(A)		Free Acid		K:iTRAQ	480229	629007	302069	500905	1.31	0.629	1.043	95.9	64299520	0.0297	37.22	69	0.915	758.747	2274.22	0.0045	2	4.53	P0CG05	P0CG05|P0CG06|P0CF74|A0M8Q6	Ig lambda-2 chain C regions
7403	EA_RCG2_F11.7462.7703.3	3	HCD	16.9	<0.1%	<0.1%	Users/Elise/RCG_Exp_iTRAQ/Exp2/1	8.25	95.5	6390000000		4	0	-1	1		iTRAQ	2	5	(K)AAPSVTLFPPSSEELQANK(A)		Free Acid		K:iTRAQ	1690674	1725982	1266145	1626968	1.021	0.749	0.962	96.5	202455112	0.0312	36.38	105	0.931	758.747	2274.22	0.0033	1.4	4.53	P0CG05	P0CG05|P0CG06|P0CF74|A0M8Q6	Ig lambda-2 chain C regions
7618	EA_RCG3_F18.7102.7369.2	2	HCD	16.85	<0.1%	<0.1%	Users/Elise/RCG_Exp_iTRAQ/Exp3/1	11.24	100	468000000		4	0	-1	1		iTRAQ	2	5	(K)AAPSVTLFPPSSEELQANK(A)		Free Acid		K:iTRAQ	165625	234952	64889	188838	1.419	0.392	1.14	98.2	8378751	0.0781	35.83	87	0.954	1137.62	2274.22	0.0034	1.5	4.53	P0CG05	P0CG05|P0CG06|P0CF74|A0M8Q6	Ig lambda-2 chain C regions
8427	EA_RCG1_F11.8139.8256.4	4	HCD	16.57	<0.1%	<0.1%	Users/Elise/RCG_Exp_iTRAQ/Exp1/1	13.63	90.1	227000000		4	0	-1	1		iTRAQ	2	5	(K)AAPSVTLFPPSSEELQANK(A)		Free Acid		K:iTRAQ	215320	170803	283785	332378	0.793	1.318	1.544	67.1	10008848	0.1001	37.28	77	0.941	569.312	2274.22	0.0034	1.5	4.53	P0CG05	P0CG05|P0CG06|P0CF74|A0M8Q6	Ig lambda-2 chain C regions
8942	EA_RCG2_F11.7228.7508.2	2	HCD	16.35	<0.1%	<0.1%	Users/Elise/RCG_Exp_iTRAQ/Exp2/1	11.02	100	646000000		4	0	-1	1		iTRAQ	2	5	(K)AAPSVTLFPPSSEELQANK(A)		Free Acid		K:iTRAQ	244122	240530	188209	230720	0.985	0.771	0.945	99.4	18181317	0.0497	36.1	96	0.951	1137.62	2274.22	0.002	0.9	4.53	P0CG05	P0CG05|P0CG06|P0CF74|A0M8Q6	Ig lambda-2 chain C regions
9025	EA_RCG1_F11.7425.7656.4	4	HCD	16.35	<0.1%	<0.1%	Users/Elise/RCG_Exp_iTRAQ/Exp1/1	12.42	95.2	941000000		4	0	-1	1		iTRAQ	2	5	(K)AAPSVTLFPPSSEELQANK(A)		Free Acid		K:iTRAQ	467362	433493	471800	729362	0.928	1.009	1.561	83.3	6994808	0.3005	35.78	72	0.923	569.311	2274.22	0.0006	0.3	4.53	P0CG05	P0CG05|P0CG06|P0CF74|A0M8Q6	Ig lambda-2 chain C regions
9800	EA_RCG1_F11.7790.8029.2	2	HCD	16.1	<0.1%	<0.1%	Users/Elise/RCG_Exp_iTRAQ/Exp1/1	10.66	100	2030000000		4	0	-1	1		iTRAQ	2	5	(K)AAPSVTLFPPSSEELQANK(A)		Free Acid		K:iTRAQ	582434	538818	564405	900732	0.925	0.969	1.546	99.9	49533741	0.0522	36.55	100	0.958	1137.61	2274.22	0	0	4.53	P0CG05	P0CG05|P0CG06|P0CF74|A0M8Q6	Ig lambda-2 chain C regions
9866	EA_RCG3_F18.7104.7354.4	4	HCD	16.08	<0.1%	<0.1%	Users/Elise/RCG_Exp_iTRAQ/Exp3/1	9.52	94.8	343000000		4	0	-1	1		iTRAQ	2	5	(K)AAPSVTLFPPSSEELQANK(A)		Free Acid		K:iTRAQ	386868	505228	251797	416956	1.306	0.651	1.078	82.4	6364991	0.2452	35.82	84	0.932	569.311	2274.22	0.0018	0.8	4.53	P0CG05	P0CG05|P0CG06|P0CF74|A0M8Q6	Ig lambda-2 chain C regions
10569	EA_RCG1_F11.8150.8273.2	2	HCD	15.8	<0.1%	<0.1%	Users/Elise/RCG_Exp_iTRAQ/Exp1/1	9.91	98.4	559000000		4	0	-1	1		iTRAQ	2	5	(K)AAPSVTLFPPSSEELQANK(A)		Free Acid		K:iTRAQ	87868	70062	71958	114231	0.797	0.819	1.3	98.7	19687207	0.0175	37.12	46	0.961	1137.62	2274.22	0.001	0.4	4.53	P0CG05	P0CG05|P0CG06|P0CF74|A0M8Q6	Ig lambda-2 chain C regions
10616	EA_RCG3_F18.7488.7626.2	2	HCD	15.79	<0.1%	<0.1%	Users/Elise/RCG_Exp_iTRAQ/Exp3/1	9.4	98.2	339000000		4	0	-1	1		iTRAQ	2	5	(K)AAPSVTLFPPSSEELQANK(A)		Free Acid		K:iTRAQ	95686	150351	50625	114097	1.571	0.529	1.192	98.9	12596662	0.0326	36.5	85	0.951	1137.62	2274.22	0.0032	1.4	4.53	P0CG05	P0CG05|P0CG06|P0CF74|A0M8Q6	Ig lambda-2 chain C regions
10629	EA_RCG1_F11.7438.7669.2	2	HCD	15.78	<0.1%	<0.1%	Users/Elise/RCG_Exp_iTRAQ/Exp1/1	9.63	97.9	1560000000		4	0	-1	1		iTRAQ	2	5	(K)AAPSVTLFPPSSEELQANK(A)		Free Acid		K:iTRAQ	507175	462491	467919	782259	0.912	0.923	1.542	96.6	17426717	0.1274	35.8	75	0.961	1137.61	2274.22	0	0	4.53	P0CG05	P0CG05|P0CG06|P0CF74|A0M8Q6	Ig lambda-2 chain C regions
11172	EA_RCG2_F11.7164.7420.4	4	HCD	15.55	<0.1%	<0.1%	Users/Elise/RCG_Exp_iTRAQ/Exp2/1	8.81	94.5	302000000		4	0	-1	1		iTRAQ	2	5	(K)AAPSVTLFPPSSEELQANK(A)		Free Acid		K:iTRAQ	243465	270246	226849	271311	1.11	0.932	1.114	79.6	5907833	0.1713	35.88	82	0.914	569.311	2274.22	-0.0002	-0.1	4.53	P0CG05	P0CG05|P0CG06|P0CF74|A0M8Q6	Ig lambda-2 chain C regions
11512	EA_RCG2_F11.7554.7803.4	4	HCD	15.42	<0.1%	<0.1%	Users/Elise/RCG_Exp_iTRAQ/Exp2/1	7.73	91.8	217000000		4	0	-1	1		iTRAQ	2	5	(K)AAPSVTLFPPSSEELQANK(A)		Free Acid		K:iTRAQ	206695	262861	200185	236190	1.272	0.969	1.143	78.6	5966361	0.1518	36.65	106	0.914	569.312	2274.22	0.0038	1.7	4.53	P0CG05	P0CG05|P0CG06|P0CF74|A0M8Q6	Ig lambda-2 chain C regions
11827	EA_RCG2_F11.7644.7923.2	2	HCD	15.28	<0.1%	<0.1%	Users/Elise/RCG_Exp_iTRAQ/Exp2/1	9.39	97.8	383000000		4	0	-1	1		iTRAQ	2	5	(K)AAPSVTLFPPSSEELQANK(A)		Free Acid		K:iTRAQ	138173	120935	96285	127557	0.875	0.697	0.923	100	19277988	0.0251	36.73	74	0.954	1137.62	2274.22	0.002	0.9	4.53	P0CG05	P0CG05|P0CG06|P0CF74|A0M8Q6	Ig lambda-2 chain C regions
12067	EA_RCG2_F10.7636.7637.3	3	HCD	15.2	<0.1%	<0.1%	Users/Elise/RCG_Exp_iTRAQ/Exp2/1	7.18	91.1	92900000		4	0	-1	1		iTRAQ	2	5	(K)AAPSVTLFPPSSEELQANK(A)		Free Acid		K:iTRAQ	47616	47368	34364	46276	0.995	0.722	0.972	79.2	4488622	0.0391	36.47	58	0.959	758.747	2274.22	0.0039	1.7	4.53	P0CG05	P0CG05|P0CG06|P0CF74|A0M8Q6	Ig lambda-2 chain C regions
12823	EA_RCG1_F11.7777.8067.4	4	HCD	14.9	<0.1%	<0.1%	Users/Elise/RCG_Exp_iTRAQ/Exp1/1	8.74	91.8	935000000		4	0	-1	1		iTRAQ	2	5	(K)AAPSVTLFPPSSEELQANK(A)		Free Acid		K:iTRAQ	845619	787341	944295	1210763	0.931	1.117	1.432	70.4	31585157	0.1199	36.38	111	0.933	569.311	2274.22	0.0006	0.3	4.53	P0CG05	P0CG05|P0CG06|P0CF74|A0M8Q6	Ig lambda-2 chain C regions
13600	EA_RCG3_F18.7473.7784.4	4	HCD	14.58	<0.1%	<0.1%	Users/Elise/RCG_Exp_iTRAQ/Exp3/1	8.52	85.9	239000000		4	0	-1	1		iTRAQ	2	5	(K)AAPSVTLFPPSSEELQANK(A)		Free Acid		K:iTRAQ	322989	372000	297954	364455	1.152	0.922	1.128	65.9	7405778	0.1833	36.43	82	0.939	569.312	2274.22	0.003	1.3	4.53	P0CG05	P0CG05|P0CG06|P0CF74|A0M8Q6	Ig lambda-2 chain C regions
15374	EA_RCG2_F10.7276.7384.3	3	HCD	13.79	0.001	<0.1%	Users/Elise/RCG_Exp_iTRAQ/Exp2/1	5.41	83.2	162000000		4	0	-1	1		iTRAQ	2	5	(K)AAPSVTLFPPSSEELQANK(A)		Free Acid		K:iTRAQ	135047	156393	123252	148006	1.158	0.913	1.096	65.9	6670113	0.0844	35.67	80	0.953	758.747	2274.22	0.0036	1.6	4.53	P0CG05	P0CG05|P0CG06|P0CF74|A0M8Q6	Ig lambda-2 chain C regions
21215	EA_RCG3_F15.13890.13891.3	3	HCD	10.52	0.29	0.02	Users/Elise/RCG_Exp_iTRAQ/Exp3/1	6.63	80.4	19100000		4	0	-1	1		iTRAQ	2	359	(K)AAPYWITAPQNLVLSPGEDGTLICR(A)		Free Acid	MMTS	C:MMTS	15313	18953	13538	15669	1.238	0.884	1.023	89.1	13719521	0.0046	56.23	0	-2.287	959.16	2875.46	0.0043	1.5	4.37	Q92823	Q92823	Neuronal cell adhesion molecule
22488	EA_RCG2_F14.13412.13413.3	3	HCD	8.81	0.65	0.11	Users/Elise/RCG_Exp_iTRAQ/Exp2/1	4.74	72.2	11800000		4	0	-1	1		iTRAQ	2	359	(K)AAPYWITAPQNLVLSPGEDGTLICR(A)		Free Acid	MMTS	C:MMTS	13757	12706	13969	12891	0.924	1.015	0.937	82.6	9011698	0.0059	56.35	0	0.652	959.159	2875.46	0.0034	1.2	4.37	Q92823	Q92823	Neuronal cell adhesion molecule
8466	EA_RCG1_F16.8362.8363.3	3	HCD	16.55	<0.1%	<0.1%	Users/Elise/RCG_Exp_iTRAQ/Exp1/1	12.87	96.6	2240000		4	0	-1	1		iTRAQ	3	422	(K)AAQLRPISLPGVSSTEDLQDLFR(K)		Free Acid			7756	7591	12500	11410	0.979	1.612	1.471	93.5	2237512	0.0175	48.45	0	0.657	886.484	2657.44	-0.0013	-0.5	4.56	O75071	O75071	EF-hand domain-containing protein KIAA0494
9548	EA_RCG3_F9.1691.1692.3	3	HCD	16.22	<0.1%	<0.1%	Users/Elise/RCG_Exp_iTRAQ/Exp3/1	16.22	98.5	85100000		2	0	-1	1		iTRAQ	4	914	(K)AAVYHHFISDGVR(K)		Free Acid			131211	218401	87721	113311	1.665	0.669	0.864	90.2	11326558	0.0486	18.05	39	0.985	539.287	1615.85	0	0	6.96	P01024	P01024	Complement C3
10318	EA_RCG2_F9.1751.1752.3	3	HCD	15.9	<0.1%	<0.1%	Users/Elise/RCG_Exp_iTRAQ/Exp2/1	15.9	94.9	52200000		2	0	-1	1		iTRAQ	4	914	(K)AAVYHHFISDGVR(K)		Free Acid			114238	147474	92547	103145	1.291	0.81	0.903	76.4	8963067	0.051	18.17	31	0.943	539.286	1615.85	-0.0018	-1.1	6.96	P01024	P01024	Complement C3
12148	EA_RCG2_F9.1721.1722.4	4	HCD	15.18	0.001	<0.1%	Users/Elise/RCG_Exp_iTRAQ/Exp2/1	8.59	80	15200000		2	0	-1	1		iTRAQ	4	914	(K)AAVYHHFISDGVR(K)		Free Acid			33004	42316	33246	30734	1.282	1.007	0.931	90.6	3932754	0.0354	18.12	19	0.856	404.716	1615.85	-0.0044	-2.7	6.96	P01024	P01024	Complement C3
4686	EA_RCG2_F11.5162.5260.2	2	HCD	17.85	<0.1%	<0.1%	Users/Elise/RCG_Exp_iTRAQ/Exp2/1	17.85	100	245000000		2	0	-1	1		iTRAQ	2	1536	(K)ACEPGVDYVYK(T)		Free Acid	MMTS	C:MMTS<br>K:iTRAQ	298321	241239	267332	250207	0.809	0.896	0.839	66.5	2100412	0.5033	29.2	20	0.918	789.384	1577.76	0.0019	1.2	4.37	P01024	P01024	Complement C3
4777	EA_RCG1_F11.5375.5500.2	2	HCD	17.85	<0.1%	<0.1%	Users/Elise/RCG_Exp_iTRAQ/Exp1/1	17.85	100	506000000		2	0	-1	1		iTRAQ	2	1536	(K)ACEPGVDYVYK(T)		Free Acid	MMTS	C:MMTS<br>K:iTRAQ	462813	163747	503933	610274	0.354	1.089	1.319	93.4	14072487	0.1237	29.13	19	0.932	789.384	1577.76	0.0017	1.1	4.37	P01024	P01024	Complement C3
4787	EA_RCG1_F12.5016.5017.2	2	HCD	17.85	<0.1%	<0.1%	Users/Elise/RCG_Exp_iTRAQ/Exp1/1	17.85	100	14600000		2	0	-1	1		iTRAQ	2	1536	(K)ACEPGVDYVYK(T)		Free Acid	MMTS	C:MMTS<br>K:iTRAQ	39865	17141	39412	47813	0.43	0.989	1.199	81.5	1813951	0.0795	29.5	18	0.888	789.382	1577.76	-0.0009	-0.6	4.37	P01024	P01024	Complement C3
4909	EA_RCG3_F17.5163.5164.2	2	HCD	17.85	<0.1%	<0.1%	Users/Elise/RCG_Exp_iTRAQ/Exp3/1	17.85	100	147000000		2	0	-1	1		iTRAQ	2	1536	(K)ACEPGVDYVYK(T)		Free Acid	MMTS	C:MMTS<br>K:iTRAQ	142355	187493	77201	135037	1.317	0.542	0.949	81	4570357	0.1186	29.25	20	0.893	789.384	1577.76	0.0033	2.1	4.37	P01024	P01024	Complement C3
8172	EA_RCG3_F18.5103.5104.2	2	HCD	16.65	<0.1%	<0.1%	Users/Elise/RCG_Exp_iTRAQ/Exp3/1	16.65	96.6	70700000		2	0	-1	1		iTRAQ	2	1536	(K)ACEPGVDYVYK(T)		Free Acid	MMTS	C:MMTS<br>K:iTRAQ	86312	118255	59113	96931	1.37	0.685	1.123	77.2	3225634	0.1118	29.15	20	0.937	789.384	1577.76	0.0019	1.2	4.37	P01024	P01024	Complement C3
11778	EA_RCG1_F11.5390.5391.3	3	HCD	15.3	<0.1%	<0.1%	Users/Elise/RCG_Exp_iTRAQ/Exp1/1	15.3	93	155000000		2	0	-1	1		iTRAQ	2	1536	(K)ACEPGVDYVYK(T)		Free Acid	MMTS	C:MMTS<br>K:iTRAQ	459611	168353	515915	580137	0.366	1.123	1.262	89.5	22970698	0.0751	29.17	6	0.868	526.591	1577.76	0.0012	0.7	4.37	P01024	P01024	Complement C3
18333	EA_RCG1_F12.5035.5036.3	3	HCD	12.49	0.02	0.002	Users/Elise/RCG_Exp_iTRAQ/Exp1/1	12.49	82.9	8260000		2	0	-1	1		iTRAQ	2	1536	(K)ACEPGVDYVYK(T)		Free Acid	MMTS	C:MMTS<br>K:iTRAQ	37605	25473	38884	43300	0.677	1.034	1.151	79.5	1619545	0.0897	29.52	21	0.968	526.591	1577.76	-0.0009	-0.6	4.37	P01024	P01024	Complement C3
21737	EA_RCG3_F17.5169.5275.3	3	HCD	9.96	0.38	0.03	Users/Elise/RCG_Exp_iTRAQ/Exp3/1	9.96	75.3	63900000		2	0	-1	1		iTRAQ	2	1536	(K)ACEPGVDYVYK(T)		Free Acid	MMTS	C:MMTS<br>K:iTRAQ	166455	209440	99527	171991	1.258	0.598	1.033	54	3439464	0.1882	29.25	23	0.891	526.592	1577.76	0.0036	2.3	4.37	P01024	P01024	Complement C3
1121	EA_RCG1_F14.1862.1863.2	2	HCD	19.6	<0.1%	<0.1%	Users/Elise/RCG_Exp_iTRAQ/Exp1/1	15.24	100	20600000		1	0	-1	1		iTRAQ	3	585	(K)ADDKETCFAEEGK(K)		Free Acid	MMTS	K:iTRAQ<br>C:MMTS	29285	26208	13103	30198	0.895	0.447	1.031	85.9	1313551	0.0752	20.2	22	0.861	960.956	1920.9	0.0006	0.3	4.18	P02768	P02768	Serum albumin
1823	EA_RCG2_F14.2046.2167.2	2	HCD	19.1	<0.1%	<0.1%	Users/Elise/RCG_Exp_iTRAQ/Exp2/1	18.2	100	443000000		1	0	-1	1		iTRAQ	3	585	(K)ADDKETCFAEEGK(K)		Free Acid	MMTS	K:iTRAQ<br>C:MMTS	492510	289230	182767	270463	0.587	0.371	0.549	94.9	9376778	0.1317	19.95	23	0.886	960.957	1920.9	0.0014	0.7	4.18	P02768	P02768	Serum albumin
2598	EA_RCG3_F15.2179.2315.2	2	HCD	18.85	<0.1%	<0.1%	Users/Elise/RCG_Exp_iTRAQ/Exp3/1	18.85	100	861000000		1	0	-1	1		iTRAQ	3	585	(K)ADDKETCFAEEGK(K)		Free Acid	MMTS	K:iTRAQ<br>C:MMTS	589497	885711	179631	425410	1.502	0.305	0.722	95.1	15874015	0.131	19.78	16	0.906	960.956	1920.9	0.0004	0.2	4.18	P02768	P02768	Serum albumin
3402	EA_RCG3_F14.1974.1975.2	2	HCD	18.36	<0.1%	<0.1%	Users/Elise/RCG_Exp_iTRAQ/Exp3/1	18.36	97.2	58000000		1	0	-1	1		iTRAQ	3	585	(K)ADDKETCFAEEGK(K)		Free Acid	MMTS	K:iTRAQ<br>C:MMTS	98873	156648	34817	80620	1.584	0.352	0.815	100	4207626	0.0882	19.95	17	0.933	960.956	1920.9	-0.0004	-0.2	4.18	P02768	P02768	Serum albumin
4594	EA_RCG1_F13.2286.2401.2	2	HCD	17.88	<0.1%	<0.1%	Users/Elise/RCG_Exp_iTRAQ/Exp1/1	13.12	97.3	2050000000		1	0	-1	1		iTRAQ	3	585	(K)ADDKETCFAEEGK(K)		Free Acid	MMTS	K:iTRAQ<br>C:MMTS	1613907	1305489	723809	1529757	0.809	0.448	0.948	90.1	12143542	0.426	19.8	22	0.91	960.955	1920.9	-0.0014	-0.7	4.18	P02768	P02768	Serum albumin
6522	EA_RCG2_F13.2233.2234.2	2	HCD	17.19	<0.1%	<0.1%	Users/Elise/RCG_Exp_iTRAQ/Exp2/1	12.01	97.9	20800000		1	0	-1	1		iTRAQ	3	585	(K)ADDKETCFAEEGK(K)		Free Acid	MMTS	K:iTRAQ<br>C:MMTS	90201	54656	34834	50508	0.606	0.386	0.56	93.1	4490841	0.0513	20.02	17	0.942	960.957	1920.9	0.0034	1.8	4.18	P02768	P02768	Serum albumin
7353	EA_RCG2_F14.2507.2726.3	3	HCD	16.92	<0.1%	<0.1%	Users/Elise/RCG_Exp_iTRAQ/Exp2/1	15.36	93.5	121000000		1	0	-1	1		iTRAQ	3	585	(K)ADDKETCFAEEGK(K)		Free Acid	MMTS	K:iTRAQ<br>C:MMTS	338866	247561	190436	214111	0.731	0.562	0.632	79.1	5845701	0.1695	21.28	83	0.918	640.974	1920.9	0.0043	2.3	4.18	P02768	P02768	Serum albumin
8689	EA_RCG2_F15.1433.1511.3	3	HCD	16.46	<0.1%	<0.1%	Users/Elise/RCG_Exp_iTRAQ/Exp2/1	15.08	91.6	27400000		1	0	-1	1		iTRAQ	3	585	(K)ADDKETCFAEEGK(K)		Free Acid	MMTS	K:iTRAQ<br>C:MMTS	85054	63980	37755	54127	0.752	0.444	0.636	51.4	543492	0.4433	20.23	28	0.867	640.974	1920.9	0.0025	1.3	4.18	P02768	P02768	Serum albumin
8754	EA_RCG3_F10.1238.1239.3	3	HCD	16.43	<0.1%	<0.1%	Users/Elise/RCG_Exp_iTRAQ/Exp3/1	14.95	95.7	3860000		1	0	-1	1		iTRAQ	3	585	(K)ADDKETCFAEEGK(K)		Free Acid	MMTS	K:iTRAQ<br>C:MMTS	28648	39717	9708	20461	1.386	0.339	0.714	85.9	1322784	0.0745	20.22	21	0.882	640.974	1920.9	0.0019	1	4.18	P02768	P02768	Serum albumin
10003	EA_RCG2_F14.1765.2030.3	3	HCD	16.02	<0.1%	<0.1%	Users/Elise/RCG_Exp_iTRAQ/Exp2/1	14.94	94.4	5630000000		1	0	-1	1		iTRAQ	3	585	(K)ADDKETCFAEEGK(K)		Free Acid	MMTS	K:iTRAQ<br>C:MMTS	860369	646437	449285	584141	0.751	0.522	0.679	54.6	3486360	0.7286	19.97	25	0.914	640.975	1920.9	0.0046	2.4	4.18	P02768	P02768	Serum albumin
10303	EA_RCG3_F15.1862.1863.4	4	HCD	15.91	<0.1%	<0.1%	Users/Elise/RCG_Exp_iTRAQ/Exp3/1	15.91	97.1	1110000		1	0	-1	1		iTRAQ	3	585	(K)ADDKETCFAEEGK(K)		Free Acid	MMTS	K:iTRAQ<br>C:MMTS	34169	49192	25546	34008	1.44	0.748	0.995	69.7	1108762	0.1289	18.63	0	0.918	480.982	1920.9	0.0031	1.6	4.18	P02768	P02768	Serum albumin
10383	EA_RCG2_F15.1454.1455.4	4	HCD	15.87	<0.1%	<0.1%	Users/Elise/RCG_Exp_iTRAQ/Exp2/1	15.87	96.7	2340000		1	0	-1	1		iTRAQ	3	585	(K)ADDKETCFAEEGK(K)		Free Acid	MMTS	K:iTRAQ<br>C:MMTS	16501	10106	6516	9665	0.612	0.395	0.586	90.2	462789	0.0925	20.22	24	0.974	480.982	1920.9	0.0023	1.2	4.18	P02768	P02768	Serum albumin
10413	EA_RCG1_F13.2291.2525.4	4	HCD	15.86	<0.1%	<0.1%	Users/Elise/RCG_Exp_iTRAQ/Exp1/1	15.86	96.5	279000000		1	0	-1	1		iTRAQ	3	585	(K)ADDKETCFAEEGK(K)		Free Acid	MMTS	K:iTRAQ<br>C:MMTS	918770	832748	525156	1199007	0.906	0.572	1.305	86.9	31033000	0.112	19.87	3	0.829	480.98	1920.9	-0.0061	-3.2	4.18	P02768	P02768	Serum albumin
10552	EA_RCG1_F18.1163.1164.4	4	HCD	15.81	<0.1%	<0.1%	Users/Elise/RCG_Exp_iTRAQ/Exp1/1	15.81	95.9	688000		1	0	-1	1		iTRAQ	3	585	(K)ADDKETCFAEEGK(K)		Free Acid	MMTS	K:iTRAQ<br>C:MMTS	5712	5001	3587	6114	0.876	0.628	1.07	74	210192	0.0971	20.23	9	0.964	480.981	1920.9	-0.0013	-0.7	4.18	P02768	P02768	Serum albumin
10799	EA_RCG2_F19.1135.1136.3	3	HCD	15.7	<0.1%	<0.1%	Users/Elise/RCG_Exp_iTRAQ/Exp2/1	15.7	87.7	503000		1	0	-1	1		iTRAQ	3	585	(K)ADDKETCFAEEGK(K)		Free Acid	MMTS	K:iTRAQ<br>C:MMTS	10952	7095	3752	6622	0.648	0.343	0.605	82.6	376126	0.0756	20.32	8	0.896	640.975	1920.9	0.0052	2.7	4.18	P02768	P02768	Serum albumin
10895	EA_RCG3_F15.2505.2750.3	3	HCD	15.67	<0.1%	<0.1%	Users/Elise/RCG_Exp_iTRAQ/Exp3/1	15.67	91.8	407000000		1	0	-1	1		iTRAQ	3	585	(K)ADDKETCFAEEGK(K)		Free Acid	MMTS	K:iTRAQ<br>C:MMTS	458688	657550	228628	377534	1.434	0.498	0.823	76.7	7167677	0.2403	20.57	82	0.87	640.974	1920.9	0.0022	1.2	4.18	P02768	P02768	Serum albumin
11066	EA_RCG3_F15.1836.1938.3	3	HCD	15.6	<0.1%	<0.1%	Users/Elise/RCG_Exp_iTRAQ/Exp3/1	13.68	90.6	77900000		1	0	-1	1		iTRAQ	3	585	(K)ADDKETCFAEEGK(K)		Free Acid	MMTS	K:iTRAQ<br>C:MMTS	182973	274657	125805	179993	1.501	0.688	0.984	68.4	1959369	0.3896	18.72	26	0.943	640.974	1920.9	0.0028	1.5	4.18	P02768	P02768	Serum albumin
11291	EA_RCG2_F13.1880.1881.3	3	HCD	15.51	<0.1%	<0.1%	Users/Elise/RCG_Exp_iTRAQ/Exp2/1	12.78	87.1	33200000		1	0	-1	1		iTRAQ	3	585	(K)ADDKETCFAEEGK(K)		Free Acid	MMTS	K:iTRAQ<br>C:MMTS	161586	112745	124768	107157	0.698	0.772	0.663	81.8	5419353	0.0934	18.88	28	0.911	640.975	1920.9	0.0046	2.4	4.18	P02768	P02768	Serum albumin
11685	EA_RCG1_F14.1869.1983.4	4	HCD	15.35	<0.1%	<0.1%	Users/Elise/RCG_Exp_iTRAQ/Exp1/1	15.35	96.3	19000000		1	0	-1	1		iTRAQ	3	585	(K)ADDKETCFAEEGK(K)		Free Acid	MMTS	K:iTRAQ<br>C:MMTS	187836	162332	98263	217507	0.864	0.523	1.158	86.2	6086963	0.1094	20.2	3	0.874	480.981	1920.9	-0.0021	-1.1	4.18	P02768	P02768	Serum albumin
11703	EA_RCG2_F14.2044.2285.4	4	HCD	15.34	<0.1%	<0.1%	Users/Elise/RCG_Exp_iTRAQ/Exp2/1	15.34	96.3	56600000		1	0	-1	1		iTRAQ	3	585	(K)ADDKETCFAEEGK(K)		Free Acid	MMTS	K:iTRAQ<br>C:MMTS	1004455	602923	405102	587086	0.6	0.403	0.584	88.3	13866676	0.1875	19.82	3	0.87	480.982	1920.9	0.0023	1.2	4.18	P02768	P02768	Serum albumin
11732	EA_RCG1_F16.1237.1238.4	4	HCD	15.33	<0.1%	<0.1%	Users/Elise/RCG_Exp_iTRAQ/Exp1/1	15.33	96.2	1860000		1	0	-1	1		iTRAQ	3	585	(K)ADDKETCFAEEGK(K)		Free Acid	MMTS	K:iTRAQ<br>C:MMTS	10421	8879	6211	12040	0.852	0.596	1.155	77.6	371478	0.1011	20.22	22	0.932	480.981	1920.9	-0.0001	-0.1	4.18	P02768	P02768	Serum albumin
11738	EA_RCG3_F15.2177.2426.4	4	HCD	15.33	<0.1%	<0.1%	Users/Elise/RCG_Exp_iTRAQ/Exp3/1	15.33	96.2	598000000		1	0	-1	1		iTRAQ	3	585	(K)ADDKETCFAEEGK(K)		Free Acid	MMTS	K:iTRAQ<br>C:MMTS	775670	1183251	285851	621025	1.525	0.369	0.801	85.7	14711627	0.1948	19.78	27	0.853	480.981	1920.9	-0.0013	-0.7	4.18	P02768	P02768	Serum albumin
11750	EA_RCG1_F17.1250.1251.4	4	HCD	15.32	<0.1%	<0.1%	Users/Elise/RCG_Exp_iTRAQ/Exp1/1	15.32	95.9	1030000		1	0	-1	1		iTRAQ	3	585	(K)ADDKETCFAEEGK(K)		Free Acid	MMTS	K:iTRAQ<br>C:MMTS	9672	8427	5217	10473	0.871	0.539	1.083	77.1	332504	0.1016	20.22	19	0.946	480.982	1920.9	0.0031	1.6	4.18	P02768	P02768	Serum albumin
11767	EA_RCG3_F14.1968.1969.4	4	HCD	15.31	<0.1%	<0.1%	Users/Elise/RCG_Exp_iTRAQ/Exp3/1	15.31	95.7	78900000		1	0	-1	1		iTRAQ	3	585	(K)ADDKETCFAEEGK(K)		Free Acid	MMTS	K:iTRAQ<br>C:MMTS	167910	238651	69461	139908	1.421	0.414	0.833	82.3	6122399	0.1006	19.93	17	0.866	480.983	1920.9	0.0043	2.2	4.18	P02768	P02768	Serum albumin
12363	EA_RCG1_F17.1229.1315.3	3	HCD	15.1	<0.1%	<0.1%	Users/Elise/RCG_Exp_iTRAQ/Exp1/1	15.1	88.4	7890000		1	0	-1	1		iTRAQ	3	585	(K)ADDKETCFAEEGK(K)		Free Acid	MMTS	K:iTRAQ<br>C:MMTS	30340	27910	24608	37459	0.92	0.811	1.235	67.9	674061	0.1785	20.22	23	0.869	640.973	1920.9	0.0013	0.7	4.18	P02768	P02768	Serum albumin
12462	EA_RCG2_F13.2208.2331.3	3	HCD	15.05	0.001	<0.1%	Users/Elise/RCG_Exp_iTRAQ/Exp2/1	15.05	92.1	42500000		1	0	-1	1		iTRAQ	3	585	(K)ADDKETCFAEEGK(K)		Free Acid	MMTS	K:iTRAQ<br>C:MMTS	919287	598329	362711	521283	0.651	0.395	0.567	82.7	19406941	0.1238	20.03	0	0.911	640.973	1920.9	0.001	0.5	4.18	P02768	P02768	Serum albumin
12595	EA_RCG3_F14.2266.2404.3	3	HCD	15	<0.1%	<0.1%	Users/Elise/RCG_Exp_iTRAQ/Exp3/1	15	89.1	54000000		1	0	-1	1		iTRAQ	3	585	(K)ADDKETCFAEEGK(K)		Free Acid	MMTS	K:iTRAQ<br>C:MMTS	123757	181130	58511	101698	1.464	0.473	0.822	69.2	2093023	0.2222	20.87	88	0.896	640.974	1920.9	0.0031	1.6	4.18	P02768	P02768	Serum albumin
13034	EA_RCG2_F14.2147.2433.3	3	HCD	14.81	0.001	<0.1%	Users/Elise/RCG_Exp_iTRAQ/Exp2/1	14.81	90.2	5630000000		1	0	-1	1		iTRAQ	3	585	(K)ADDKETCFAEEGK(K)		Free Acid	MMTS	K:iTRAQ<br>C:MMTS	7100784	3827419	2196169	3584217	0.539	0.309	0.505	92.1	361370195	0.0462	19.97	25	0.914	640.975	1920.9	0.0046	2.4	4.18	P02768	P02768	Serum albumin
13035	EA_RCG2_F16.1527.1528.3	3	HCD	14.81	0.001	<0.1%	Users/Elise/RCG_Exp_iTRAQ/Exp2/1	14.81	85.1	10400000		1	0	-1	1		iTRAQ	3	585	(K)ADDKETCFAEEGK(K)		Free Acid	MMTS	K:iTRAQ<br>C:MMTS	64549	46072	27710	43077	0.714	0.429	0.667	73.1	1565390	0.1159	20.23	8	0.809	640.974	1920.9	0.0022	1.2	4.18	P02768	P02768	Serum albumin
13402	EA_RCG1_F15.1634.1635.4	4	HCD	14.68	<0.1%	<0.1%	Users/Elise/RCG_Exp_iTRAQ/Exp1/1	14.68	93.7	8640000		1	0	-1	1		iTRAQ	3	585	(K)ADDKETCFAEEGK(K)		Free Acid	MMTS	K:iTRAQ<br>C:MMTS	35902	32294	20981	44925	0.9	0.584	1.251	76	1168429	0.1148	20.18	29	0.892	480.982	1920.9	0.0023	1.2	4.18	P02768	P02768	Serum albumin
13812	EA_RCG1_F14.1839.2056.3	3	HCD	14.48	0.003	<0.1%	Users/Elise/RCG_Exp_iTRAQ/Exp1/1	14.48	86.4	327000000		1	0	-1	1		iTRAQ	3	585	(K)ADDKETCFAEEGK(K)		Free Acid	MMTS	K:iTRAQ<br>C:MMTS	413167	361499	214525	423582	0.875	0.519	1.025	75.2	7294479	0.1937	20.17	9	0.862	640.974	1920.9	0.0022	1.2	4.18	P02768	P02768	Serum albumin
14294	EA_RCG3_F13.1569.1570.3	3	HCD	14.28	<0.1%	<0.1%	Users/Elise/RCG_Exp_iTRAQ/Exp3/1	14.28	86.2	6990000		1	0	-1	1		iTRAQ	3	585	(K)ADDKETCFAEEGK(K)		Free Acid	MMTS	K:iTRAQ<br>C:MMTS	50743	78591	25238	44846	1.549	0.497	0.884	75	1404749	0.142	19.92	3	0.865	640.973	1920.9	-0.0002	-0.1	4.18	P02768	P02768	Serum albumin
14563	EA_RCG1_F15.1613.1723.3	3	HCD	14.15	0.003	<0.1%	Users/Elise/RCG_Exp_iTRAQ/Exp1/1	14.15	86.4	66500000		1	0	-1	1		iTRAQ	3	585	(K)ADDKETCFAEEGK(K)		Free Acid	MMTS	K:iTRAQ<br>C:MMTS	120867	122195	71311	132327	1.011	0.59	1.095	70.7	2928255	0.1525	20.17	23	0.858	640.973	1920.9	0.0007	0.4	4.18	P02768	P02768	Serum albumin
14960	EA_RCG3_F14.1951.2162.3	3	HCD	13.98	<0.1%	<0.1%	Users/Elise/RCG_Exp_iTRAQ/Exp3/1	13.98	84	1370000000		1	0	-1	1		iTRAQ	3	585	(K)ADDKETCFAEEGK(K)		Free Acid	MMTS	K:iTRAQ<br>C:MMTS	1616320	2158126	550127	1137344	1.335	0.34	0.704	74.9	14281001	0.3825	19.95	21	0.874	640.974	1920.9	0.0043	2.3	4.18	P02768	P02768	Serum albumin
15106	EA_RCG3_F11.1455.1456.3	3	HCD	13.92	<0.1%	<0.1%	Users/Elise/RCG_Exp_iTRAQ/Exp3/1	13.92	85.3	8480000		1	0	-1	1		iTRAQ	3	585	(K)ADDKETCFAEEGK(K)		Free Acid	MMTS	K:iTRAQ<br>C:MMTS	39022	54511	16207	29915	1.397	0.415	0.767	84.3	1426995	0.0979	20.1	22	0.926	640.974	1920.9	0.0019	1	4.18	P02768	P02768	Serum albumin
15285	EA_RCG2_F14.2856.2857.3	3	HCD	13.84	0.001	<0.1%	Users/Elise/RCG_Exp_iTRAQ/Exp2/1	9.4	84.2	3530000		1	0	-1	1		iTRAQ	3	585	(K)ADDKETCFAEEGK(K)		Free Acid	MMTS	K:iTRAQ<br>C:MMTS	37598	36507	20364	27907	0.971	0.542	0.742	59.6	956641	0.1279	22.72	9	0.918	640.976	1920.9	0.0082	4.3	4.18	P02768	P02768	Serum albumin
15580	EA_RCG2_F18.1493.1494.3	3	HCD	13.7	0.001	<0.1%	Users/Elise/RCG_Exp_iTRAQ/Exp2/1	13.7	87.9	8370000		1	0	-1	1		iTRAQ	3	585	(K)ADDKETCFAEEGK(K)		Free Acid	MMTS	K:iTRAQ<br>C:MMTS	44863	32377	19502	29832	0.722	0.435	0.665	79.6	1073092	0.118	20.27	32	0.905	640.975	1920.9	0.0052	2.7	4.18	P02768	P02768	Serum albumin
15613	EA_RCG3_F12.1348.1428.3	3	HCD	13.69	<0.1%	<0.1%	Users/Elise/RCG_Exp_iTRAQ/Exp3/1	13.69	85.7	8850000		1	0	-1	1		iTRAQ	3	585	(K)ADDKETCFAEEGK(K)		Free Acid	MMTS	K:iTRAQ<br>C:MMTS	34401	47285	19230	29187	1.375	0.559	0.848	70.4	498772	0.2608	20.03	29	0.926	640.973	1920.9	0.0013	0.7	4.18	P02768	P02768	Serum albumin
15815	EA_RCG1_F16.1240.1241.3	3	HCD	13.59	0.003	<0.1%	Users/Elise/RCG_Exp_iTRAQ/Exp1/1	13.59	83.2	11900000		1	0	-1	1		iTRAQ	3	585	(K)ADDKETCFAEEGK(K)		Free Acid	MMTS	K:iTRAQ<br>C:MMTS	84907	75613	37633	83889	0.891	0.443	0.988	86.8	3894548	0.0724	20.18	13	0.9	640.974	1920.9	0.0022	1.2	4.18	P02768	P02768	Serum albumin
15879	EA_RCG3_F15.2160.2401.3	3	HCD	13.56	<0.1%	<0.1%	Users/Elise/RCG_Exp_iTRAQ/Exp3/1	13.56	84.2	9230000000		1	0	-1	1		iTRAQ	3	585	(K)ADDKETCFAEEGK(K)		Free Acid	MMTS	K:iTRAQ<br>C:MMTS	8361820	11026766	2340980	5293649	1.319	0.28	0.633	79.3	15361892	1.7591	19.8	24	0.912	640.975	1920.9	0.0049	2.6	4.18	P02768	P02768	Serum albumin
16162	EA_RCG2_F17.1444.1528.3	3	HCD	13.42	0.004	<0.1%	Users/Elise/RCG_Exp_iTRAQ/Exp2/1	12.01	84.7	7980000		1	0	-1	1		iTRAQ	3	585	(K)ADDKETCFAEEGK(K)		Free Acid	MMTS	K:iTRAQ<br>C:MMTS	40305	36485	22699	29079	0.905	0.563	0.721	66.6	647392	0.1986	20.23	27	0.92	640.974	1920.9	0.0037	1.9	4.18	P02768	P02768	Serum albumin
17415	EA_RCG1_F19.1124.1125.3	3	HCD	12.94	0.003	<0.1%	Users/Elise/RCG_Exp_iTRAQ/Exp1/1	12.94	82.4	2530000		1	0	-1	1		iTRAQ	3	585	(K)ADDKETCFAEEGK(K)		Free Acid	MMTS	K:iTRAQ<br>C:MMTS	19676	15946	9878	22278	0.81	0.502	1.132	87.8	879639	0.0771	20.37	25	0.869	640.973	1920.9	-0.0008	-0.4	4.18	P02768	P02768	Serum albumin
17979	EA_RCG3_F11.1480.1481.4	4	HCD	12.69	0.02	<0.1%	Users/Elise/RCG_Exp_iTRAQ/Exp3/1	12.69	85.3	164000		1	0	-1	1		iTRAQ	3	585	(K)ADDKETCFAEEGK(K)		Free Acid	MMTS	K:iTRAQ<br>C:MMTS	7006	8108	4107	5184	1.157	0.586	0.74	69.2	307049	0.0795	20	0	0.913	480.981	1920.9	-0.0021	-1.1	4.18	P02768	P02768	Serum albumin
18658	EA_RCG2_F14.2539.2540.4	4	HCD	12.34	0.02	0.002	Users/Elise/RCG_Exp_iTRAQ/Exp2/1	12.34	79.9	7440000		1	0	-1	1		iTRAQ	3	585	(K)ADDKETCFAEEGK(K)		Free Acid	MMTS	K:iTRAQ<br>C:MMTS	25968	19083	16452	19339	0.735	0.634	0.745	60.1	968603	0.0835	21.42	40	0.98	480.983	1920.9	0.0047	2.4	4.18	P02768	P02768	Serum albumin
18664	EA_RCG1_F18.1153.1154.3	3	HCD	12.34	0.02	0.002	Users/Elise/RCG_Exp_iTRAQ/Exp1/1	12.34	83.4	5710000		1	0	-1	1		iTRAQ	3	585	(K)ADDKETCFAEEGK(K)		Free Acid	MMTS	K:iTRAQ<br>C:MMTS	33183	28736	16691	32873	0.866	0.503	0.991	85.1	1323956	0.0842	20.28	30	0.871	640.974	1920.9	0.0025	1.3	4.18	P02768	P02768	Serum albumin
18776	EA_RCG2_F16.1567.1568.4	4	HCD	12.28	0.02	0.002	Users/Elise/RCG_Exp_iTRAQ/Exp2/1	12.28	85.1	427000		1	0	-1	1		iTRAQ	3	585	(K)ADDKETCFAEEGK(K)		Free Acid	MMTS	K:iTRAQ<br>C:MMTS	12364	8929	7119	8946	0.722	0.576	0.724	65	427129	0.0875	20.25	0	0.98	480.982	1920.9	0.0019	1	4.18	P02768	P02768	Serum albumin
18802	EA_RCG1_F14.2147.2300.3	3	HCD	12.27	0.02	0.002	Users/Elise/RCG_Exp_iTRAQ/Exp1/1	12.27	82.6	17200000		1	0	-1	1		iTRAQ	3	585	(K)ADDKETCFAEEGK(K)		Free Acid	MMTS	K:iTRAQ<br>C:MMTS	69921	64068	50196	80493	0.916	0.718	1.151	74.7	1460100	0.1813	21.25	82	0.962	640.974	1920.9	0.0031	1.6	4.18	P02768	P02768	Serum albumin
18810	EA_RCG3_F13.1622.1623.4	4	HCD	12.27	0.02	0.001	Users/Elise/RCG_Exp_iTRAQ/Exp3/1	12.27	82.9	3160000		1	0	-1	1		iTRAQ	3	585	(K)ADDKETCFAEEGK(K)		Free Acid	MMTS	K:iTRAQ<br>C:MMTS	18070	22572	11458	16567	1.249	0.634	0.917	64.9	729521	0.0941	20.02	26	0.936	480.98	1920.9	-0.0045	-2.4	4.18	P02768	P02768	Serum albumin
19203	EA_RCG1_F13.2284.2412.3	3	HCD	12.04	0.06	0.003	Users/Elise/RCG_Exp_iTRAQ/Exp1/1	10.07	77.8	9320000000		1	0	-1	1		iTRAQ	3	585	(K)ADDKETCFAEEGK(K)		Free Acid	MMTS	K:iTRAQ<br>C:MMTS	4954057	4117094	2193048	4505055	0.831	0.443	0.909	87.7	50006162	0.3153	19.83	25	0.886	640.973	1920.9	0.0004	0.2	4.18	P02768	P02768	Serum albumin
19571	EA_RCG1_F13.1823.1910.3	3	HCD	11.79	0.06	0.004	Users/Elise/RCG_Exp_iTRAQ/Exp1/1	11.79	79.4	64100000		1	0	-1	1		iTRAQ	3	585	(K)ADDKETCFAEEGK(K)		Free Acid	MMTS	K:iTRAQ<br>C:MMTS	342041	252896	362420	435557	0.739	1.06	1.273	72.4	2517229	0.5534	18.55	5	0.833	640.977	1920.9	0.013	6.8	4.18	P02768	P02768	Serum albumin
20658	EA_RCG2_F13.0980.0981.3	3	HCD	11.01	0.12	0.009	Users/Elise/RCG_Exp_iTRAQ/Exp2/1	2.94	72.6	7530000		1	0	-1	1		iTRAQ	3	585	(K)ADDKETCFAEEGK(K)		Free Acid	MMTS	K:iTRAQ<br>C:MMTS	83172	100742	71671	78938	1.211	0.862	0.949	84.1	3074041	0.1088	15.8	6	0.869	640.979	1920.9	0.0181	9.4	4.18	P02768	P02768	Serum albumin
20673	EA_RCG3_F15.2858.2859.3	3	HCD	11.01	0.16	0.008	Users/Elise/RCG_Exp_iTRAQ/Exp3/1	11.01	80.3	58800000		1	0	-1	1		iTRAQ	3	585	(K)ADDKETCFAEEGK(K)		Free Acid	MMTS	K:iTRAQ<br>C:MMTS	57439	76869	41349	45717	1.338	0.72	0.796	72.9	2221589	0.0996	21.62	56	0.941	640.974	1920.9	0.0019	1	4.18	P02768	P02768	Serum albumin
21799	EA_RCG3_F12.1380.1381.4	4	HCD	9.89	0.38	0.03	Users/Elise/RCG_Exp_iTRAQ/Exp3/1	9.89	71.9	436000		1	0	-1	1		iTRAQ	3	585	(K)ADDKETCFAEEGK(K)		Free Acid	MMTS	K:iTRAQ<br>C:MMTS	6497	8172	4646	5397	1.258	0.715	0.831	54	256747	0.0963	19.98	5	0.906	480.983	1920.9	0.0067	3.5	4.18	P02768	P02768	Serum albumin
21809	EA_RCG1_F13.2711.3003.3	3	HCD	9.87	0.44	0.03	Users/Elise/RCG_Exp_iTRAQ/Exp1/1	9.87	70.6	280000000		1	0	-1	1		iTRAQ	3	585	(K)ADDKETCFAEEGK(K)		Free Acid	MMTS	K:iTRAQ<br>C:MMTS	593048	489658	448046	664900	0.826	0.755	1.121	68.2	5732029	0.383	21.08	96	0.933	640.973	1920.9	0.0013	0.7	4.18	P02768	P02768	Serum albumin
5930	EA_RCG2_F11.1331.1448.3	3	HCD	17.4	<0.1%	<0.1%	Users/Elise/RCG_Exp_iTRAQ/Exp2/1	13.91	95.4	195000000		1	0	-1	1		iTRAQ	4	585	(K)ADDKETCFAEEGKK(L)		Free Acid	MMTS	K:iTRAQ<br>C:MMTS	235866	432245	186952	368187	1.833	0.793	1.561	87.5	5552388	0.2203	17.05	25	0.915	731.703	2193.1	-0.0066	-3	4.51	P02768	P02768	Serum albumin
6937	EA_RCG3_F18.1310.1311.3	3	HCD	17.1	<0.1%	<0.1%	Users/Elise/RCG_Exp_iTRAQ/Exp3/1	11.39	91.9	1400000		1	0	-1	1		iTRAQ	4	585	(K)ADDKETCFAEEGKK(L)		Free Acid	MMTS	K:iTRAQ<br>C:MMTS	81027	64416	54817	108192	0.795	0.677	1.335	94.8	3620218	0.0852	17.1	0	0.872	731.704	2193.1	-0.0042	-1.9	4.51	P02768	P02768	Serum albumin
7104	EA_RCG1_F12.1242.1346.3	3	HCD	17.03	<0.1%	<0.1%	Users/Elise/RCG_Exp_iTRAQ/Exp1/1	12.96	96.3	35500000		1	0	-1	1		iTRAQ	4	585	(K)ADDKETCFAEEGKK(L)		Free Acid	MMTS	K:iTRAQ<br>C:MMTS	85064	65581	90892	191152	0.771	1.069	2.247	86.3	1967954	0.2199	17.17	6	0.879	731.705	2193.1	-0.0009	-0.4	4.51	P02768	P02768	Serum albumin
9437	EA_RCG1_F13.1397.1398.3	3	HCD	16.26	<0.1%	<0.1%	Users/Elise/RCG_Exp_iTRAQ/Exp1/1	16.26	92	4710000		1	0	-1	1		iTRAQ	4	585	(K)ADDKETCFAEEGKK(L)		Free Acid	MMTS	K:iTRAQ<br>C:MMTS	110635	87543	125088	219442	0.791	1.131	1.983	86.3	4894322	0.1109	16.88	3	0.979	731.705	2193.1	-0.0006	-0.3	4.51	P02768	P02768	Serum albumin
10539	EA_RCG2_F11.1348.1469.5	5	HCD	15.81	<0.1%	<0.1%	Users/Elise/RCG_Exp_iTRAQ/Exp2/1	10.24	93.8	45100000		1	0	-1	1		iTRAQ	4	585	(K)ADDKETCFAEEGKK(L)		Free Acid	MMTS	K:iTRAQ<br>C:MMTS	131141	294900	118751	226163	2.249	0.906	1.725	75.7	4237865	0.1819	17.05	23	0.921	439.425	2193.1	-0.0064	-2.9	4.51	P02768	P02768	Serum albumin
10923	EA_RCG2_F11.1327.1510.4	4	HCD	15.65	<0.1%	<0.1%	Users/Elise/RCG_Exp_iTRAQ/Exp2/1	9.84	81.2	955000000		1	0	-1	1		iTRAQ	4	585	(K)ADDKETCFAEEGKK(L)		Free Acid	MMTS	K:iTRAQ<br>C:MMTS	596623	1296818	544724	1058265	2.174	0.913	1.774	83.9	25144591	0.1391	17.05	25	0.861	549.029	2193.1	-0.0052	-2.4	4.51	P02768	P02768	Serum albumin
11126	EA_RCG2_F14.1287.1288.4	4	HCD	15.57	<0.1%	<0.1%	Users/Elise/RCG_Exp_iTRAQ/Exp2/1	10.44	90.1	1350000		1	0	-1	1		iTRAQ	4	585	(K)ADDKETCFAEEGKK(L)		Free Acid	MMTS	K:iTRAQ<br>C:MMTS	24406	45470	22255	35313	1.863	0.912	1.447	87.8	1790386	0.0712	17.05	0	0.597	549.029	2193.1	-0.0084	-3.8	4.51	P02768	P02768	Serum albumin
11380	EA_RCG1_F14.1149.1150.4	4	HCD	15.48	<0.1%	<0.1%	Users/Elise/RCG_Exp_iTRAQ/Exp1/1	10.26	87.4	11900000		1	0	-1	1		iTRAQ	4	585	(K)ADDKETCFAEEGKK(L)		Free Acid	MMTS	K:iTRAQ<br>C:MMTS	51539	39741	54498	116431	0.771	1.057	2.259	88.6	3328641	0.0788	17.28	26	0.902	549.031	2193.1	0	0	4.51	P02768	P02768	Serum albumin
12654	EA_RCG1_F14.1144.1145.3	3	HCD	14.97	<0.1%	<0.1%	Users/Elise/RCG_Exp_iTRAQ/Exp1/1	10.35	90.9	2860000		1	0	-1	1		iTRAQ	4	585	(K)ADDKETCFAEEGKK(L)		Free Acid	MMTS	K:iTRAQ<br>C:MMTS	10442	10166	11384	19814	0.974	1.09	1.898	74.7	738004	0.0702	17.28	26	0.912	731.705	2193.1	-0.0018	-0.8	4.51	P02768	P02768	Serum albumin
12740	EA_RCG1_F16.0760.0761.4	4	HCD	14.94	<0.1%	<0.1%	Users/Elise/RCG_Exp_iTRAQ/Exp1/1	9.38	84.9	1590000		1	0	-1	1		iTRAQ	4	585	(K)ADDKETCFAEEGKK(L)		Free Acid	MMTS	K:iTRAQ<br>C:MMTS	8912	7012	9608	19418	0.787	1.078	2.179	78.5	468202	0.096	17.25	24	0.882	549.031	2193.1	0.002	0.9	4.51	P02768	P02768	Serum albumin
13162	EA_RCG1_F13.1376.1477.4	4	HCD	14.76	<0.1%	<0.1%	Users/Elise/RCG_Exp_iTRAQ/Exp1/1	8.37	83.8	102000000		1	0	-1	1		iTRAQ	4	585	(K)ADDKETCFAEEGKK(L)		Free Acid	MMTS	K:iTRAQ<br>C:MMTS	355640	311905	387077	776421	0.877	1.088	2.183	80.5	18593130	0.0985	16.97	17	0.907	549.032	2193.1	0.0052	2.4	4.51	P02768	P02768	Serum albumin
13501	EA_RCG3_F17.1310.1311.5	5	HCD	14.63	<0.1%	<0.1%	Users/Elise/RCG_Exp_iTRAQ/Exp3/1	9.71	91.8	37100000		1	0	-1	1		iTRAQ	4	585	(K)ADDKETCFAEEGKK(L)		Free Acid	MMTS	K:iTRAQ<br>C:MMTS	198437	151292	116047	255558	0.762	0.585	1.288	77.6	5573952	0.1294	16.97	28	0.894	439.426	2193.1	-0.0024	-1.1	4.51	P02768	P02768	Serum albumin
14095	EA_RCG1_F11.1458.1581.5	5	HCD	14.37	0.003	<0.1%	Users/Elise/RCG_Exp_iTRAQ/Exp1/1	9.47	90.1	50800000		1	0	-1	1		iTRAQ	4	585	(K)ADDKETCFAEEGKK(L)		Free Acid	MMTS	K:iTRAQ<br>C:MMTS	224132	180684	257302	528134	0.806	1.148	2.356	80.3	6589242	0.1806	17.27	3	0.897	439.426	2193.1	0.0001	0	4.51	P02768	P02768	Serum albumin
14329	EA_RCG1_F12.1277.1417.4	4	HCD	14.26	0.003	<0.1%	Users/Elise/RCG_Exp_iTRAQ/Exp1/1	8.2	84.6	275000000		1	0	-1	1		iTRAQ	4	585	(K)ADDKETCFAEEGKK(L)		Free Acid	MMTS	K:iTRAQ<br>C:MMTS	858167	618135	818853	1914688	0.72	0.954	2.231	94.4	80375586	0.0524	17.18	12	0.852	549.032	2193.1	0.0044	2	4.51	P02768	P02768	Serum albumin
14458	EA_RCG3_F17.1297.1365.3	3	HCD	14.2	<0.1%	<0.1%	Users/Elise/RCG_Exp_iTRAQ/Exp3/1	9.91	81.6	117000000		1	0	-1	1		iTRAQ	4	585	(K)ADDKETCFAEEGKK(L)		Free Acid	MMTS	K:iTRAQ<br>C:MMTS	510665	396624	307432	665177	0.777	0.602	1.303	96.6	13407373	0.1402	16.98	28	0.911	731.705	2193.1	-0.0006	-0.3	4.51	P02768	P02768	Serum albumin
17414	EA_RCG1_F18.0696.0697.4	4	HCD	12.94	0.003	<0.1%	Users/Elise/RCG_Exp_iTRAQ/Exp1/1	7.04	79.3	519000		1	0	-1	1		iTRAQ	4	585	(K)ADDKETCFAEEGKK(L)		Free Acid	MMTS	K:iTRAQ<br>C:MMTS	3371	2868	3360	6357	0.851	0.997	1.886	74.1	253749	0.0629	17.33	20	0.922	549.033	2193.1	0.008	3.7	4.51	P02768	P02768	Serum albumin
17625	EA_RCG3_F18.1288.1403.4	4	HCD	12.84	0.01	<0.1%	Users/Elise/RCG_Exp_iTRAQ/Exp3/1	8.65	79.1	13000000		1	0	-1	1		iTRAQ	4	585	(K)ADDKETCFAEEGKK(L)		Free Acid	MMTS	K:iTRAQ<br>C:MMTS	216701	183995	177285	277457	0.849	0.818	1.28	58.6	2648068	0.323	17	0	0.934	549.032	2193.1	0.004	1.8	4.51	P02768	P02768	Serum albumin
17813	EA_RCG1_F17.0770.0771.4	4	HCD	12.76	0.02	<0.1%	Users/Elise/RCG_Exp_iTRAQ/Exp1/1	8.87	81.9	1370000		1	0	-1	1		iTRAQ	4	585	(K)ADDKETCFAEEGKK(L)		Free Acid	MMTS	K:iTRAQ<br>C:MMTS	8133	6578	8667	16718	0.809	1.066	2.056	79.2	500498	0.0801	17.28	31	0.919	549.031	2193.1	0.0008	0.4	4.51	P02768	P02768	Serum albumin
17953	EA_RCG1_F11.1447.1613.4	4	HCD	12.7	0.02	<0.1%	Users/Elise/RCG_Exp_iTRAQ/Exp1/1	8.28	80.6	1870000000		1	0	-1	1		iTRAQ	4	585	(K)ADDKETCFAEEGKK(L)		Free Acid	MMTS	K:iTRAQ<br>C:MMTS	431281	338924	465329	954846	0.786	1.079	2.214	62.4	6709732	0.3264	17.22	20	0.882	549.031	2193.1	0.0024	1.1	4.51	P02768	P02768	Serum albumin
18364	EA_RCG2_F12.1311.1312.3	3	HCD	12.47	0.02	0.002	Users/Elise/RCG_Exp_iTRAQ/Exp2/1	8.23	79.5	25200000		1	0	-1	1		iTRAQ	4	585	(K)ADDKETCFAEEGKK(L)		Free Acid	MMTS	K:iTRAQ<br>C:MMTS	90767	165537	69785	134039	1.824	0.769	1.477	90	4460819	0.1031	16.93	19	0.901	731.706	2193.1	0.0024	1.1	4.51	P02768	P02768	Serum albumin
18593	EA_RCG1_F11.1475.1596.3	3	HCD	12.37	0.02	0.002	Users/Elise/RCG_Exp_iTRAQ/Exp1/1	10.67	81.4	388000000		1	0	-1	1		iTRAQ	4	585	(K)ADDKETCFAEEGKK(L)		Free Acid	MMTS	K:iTRAQ<br>C:MMTS	577185	453737	641319	1445533	0.786	1.111	2.504	94.4	37835280	0.0824	17.22	20	0.887	731.706	2193.1	0.0033	1.5	4.51	P02768	P02768	Serum albumin
19748	EA_RCG1_F15.0974.0975.3	3	HCD	11.67	0.06	0.005	Users/Elise/RCG_Exp_iTRAQ/Exp1/1	7.06	81.7	1090000		1	0	-1	1		iTRAQ	4	585	(K)ADDKETCFAEEGKK(L)		Free Acid	MMTS	K:iTRAQ<br>C:MMTS	5572	5950	5726	9560	1.068	1.028	1.716	63.1	335961	0.0798	17.22	24	0.979	731.707	2193.1	0.0057	2.6	4.51	P02768	P02768	Serum albumin
19819	EA_RCG3_F17.1284.1412.4	4	HCD	11.63	0.05	0.003	Users/Elise/RCG_Exp_iTRAQ/Exp3/1	8.69	73.1	546000000		1	0	-1	1		iTRAQ	4	585	(K)ADDKETCFAEEGKK(L)		Free Acid	MMTS	K:iTRAQ<br>C:MMTS	1150230	960784	750954	1667258	0.835	0.653	1.449	73.4	22649573	0.2	16.97	22	0.899	549.031	2193.1	-0.0008	-0.3	4.51	P02768	P02768	Serum albumin
20428	EA_RCG1_F15.0942.0943.4	4	HCD	11.19	0.07	0.007	Users/Elise/RCG_Exp_iTRAQ/Exp1/1	6.15	72.7	5510000		1	0	-1	1		iTRAQ	4	585	(K)ADDKETCFAEEGKK(L)		Free Acid	MMTS	K:iTRAQ<br>C:MMTS	13142	10518	14543	27060	0.8	1.107	2.059	64.1	458965	0.1422	17.23	31	0.914	549.034	2193.1	0.0108	4.9	4.51	P02768	P02768	Serum albumin
20069	EA_RCG3_F6.2016.2017.2	2	HCD	11.46	0.09	0.004	Users/Elise/RCG_Exp_iTRAQ/Exp3/1	4	88.2	5130000		1	0	-1	1		iTRAQ	2	121	(K)ADEGISFR(G)		Free Acid			25574	30907	31144	29664	1.209	1.218	1.16	73.3	997229	0.1176	19.65	21	0.969	519.77	1038.53	0.0001	0.1	4.37	Q06830	Q06830	Peroxiredoxin-1
18560	EA_RCG3_F16.4372.4373.3	3	HCD	12.39	0.02	0.001	Users/Elise/RCG_Exp_iTRAQ/Exp3/1	12.39	81.8	8290000		4	0	-1	1		iTRAQ	2	274	(K)ADGESCSASMMYQEGK(F)		Free Acid	MMTS	C:MMTS<br>K:iTRAQ	66808	100435	57265	73820	1.503	0.857	1.105	52.9	4270703	0.0699	26.62	3	0.878	676.619	2027.84	0.0007	0.3	4.14	P01008	P01008	Antithrombin-III
1374	EA_RCG1_F10.6255.6256.2	2	HCD	19.4	<0.1%	<0.1%	Users/Elise/RCG_Exp_iTRAQ/Exp1/1	15.19	97.3	106000000		3	0	-1	1		iTRAQ	2	1062	(K)ADGSYAAWLSR(D)		Free Acid			123637	124278	137786	186411	1.005	1.114	1.508	78	6730798	0.085	31.75	19	0.926	670.839	1340.67	-0.0004	-0.3	5.88	P0C0L4	P0C0L4|P0C0L5	Complement C4-A
1774	EA_RCG2_F10.6065.6066.2	2	HCD	19.14	<0.1%	<0.1%	Users/Elise/RCG_Exp_iTRAQ/Exp2/1	14.15	97.2	61900000		3	0	-1	1		iTRAQ	2	1062	(K)ADGSYAAWLSR(D)		Free Acid			95389	110269	91087	104096	1.156	0.955	1.091	80.6	4372797	0.0917	31.75	22	0.935	670.839	1340.67	0	0	5.88	P0C0L4	P0C0L4|P0C0L5	Complement C4-A
8039	EA_RCG3_F19.6218.6219.2	2	HCD	16.7	<0.1%	<0.1%	Users/Elise/RCG_Exp_iTRAQ/Exp3/1	16.7	89.1	87000000		3	0	-1	1		iTRAQ	2	1062	(K)ADGSYAAWLSR(D)		Free Acid			104108	148168	60436	124174	1.423	0.581	1.193	75.8	3536040	0.1236	31.6	22	0.957	670.84	1340.67	0.0018	1.3	5.88	P0C0L4	P0C0L4|P0C0L5	Complement C4-A
11688	EA_RCG1_F4.2643.2644.2	2	HCD	15.35	<0.1%	<0.1%	Users/Elise/RCG_Exp_iTRAQ/Exp1/1	8.35	98.6	33900000		2	0	-1	1		iTRAQ	2	341	(K)ADLSGITGAR(N)		Free Acid			65851	69966	83421	94632	1.062	1.267	1.437	87.7	3858379	0.0813	21.02	25	0.953	552.81	1104.61	-0.0006	-0.6	5.88	P01011	P01011	Alpha-1-antichymotrypsin
17460	EA_RCG2_F4.2649.2650.2	2	HCD	12.92	0.004	<0.1%	Users/Elise/RCG_Exp_iTRAQ/Exp2/1	6.78	92.3	15100000		2	0	-1	1		iTRAQ	2	341	(K)ADLSGITGAR(N)		Free Acid			61655	77616	60817	62836	1.259	0.986	1.019	82.9	2622694	0.1002	21.03	19	0.923	552.81	1104.61	-0.001	-0.9	5.88	P01011	P01011	Alpha-1-antichymotrypsin
2326	EA_RCG2_F14.6617.6618.3	3	HCD	18.85	<0.1%	<0.1%	Users/Elise/RCG_Exp_iTRAQ/Exp2/1	18.85	100	231000000		2	0	-1	1		iTRAQ	3	237	(K)ADRDQYELLCLDNTR(K)		Free Acid	MMTS	C:MMTS	172197	75526	44455	58897	0.439	0.258	0.342	87.1	14676245	0.0239	35.08	23	0.931	672.322	2014.94	0.006	3	4.23	P02787	P02787	Serotransferrin
4483	EA_RCG1_F14.6043.6145.3	3	HCD	17.92	<0.1%	<0.1%	Users/Elise/RCG_Exp_iTRAQ/Exp1/1	17.92	97.5	273000000		2	0	-1	1		iTRAQ	3	237	(K)ADRDQYELLCLDNTR(K)		Free Acid	MMTS	C:MMTS	114233	70011	52735	90956	0.613	0.462	0.796	86.5	3821904	0.0858	35.23	21	0.969	672.32	2014.94	0.0024	1.2	4.23	P02787	P02787	Serotransferrin
6136	EA_RCG3_F15.7065.7066.2	2	HCD	17.35	<0.1%	<0.1%	Users/Elise/RCG_Exp_iTRAQ/Exp3/1	13.38	100	64600000		2	0	-1	1		iTRAQ	3	237	(K)ADRDQYELLCLDNTR(K)		Free Acid	MMTS	C:MMTS	57750	155186	15192	19128	2.687	0.263	0.331	77.1	15955262	0.0155	34.97	22	0.91	1007.98	2014.94	0.0053	2.6	4.23	P02787	P02787	Serotransferrin
6454	EA_RCG3_F15.7015.7126.3	3	HCD	17.22	<0.1%	<0.1%	Users/Elise/RCG_Exp_iTRAQ/Exp3/1	17.22	94.9	590000000		2	0	-1	1		iTRAQ	3	237	(K)ADRDQYELLCLDNTR(K)		Free Acid	MMTS	C:MMTS	189328	239022	123222	129702	1.262	0.651	0.685	89	4989257	0.1365	34.97	19	0.937	672.321	2014.94	0.0051	2.5	4.23	P02787	P02787	Serotransferrin
9242	EA_RCG1_F14.6075.6076.2	2	HCD	16.34	<0.1%	<0.1%	Users/Elise/RCG_Exp_iTRAQ/Exp1/1	12.06	96.7	24300000		2	0	-1	1		iTRAQ	3	237	(K)ADRDQYELLCLDNTR(K)		Free Acid	MMTS	C:MMTS	20303	10392	5032	9127	0.512	0.248	0.45	96.3	3100961	0.0145	35.23	18	0.979	1007.98	2014.94	0.0019	0.9	4.23	P02787	P02787	Serotransferrin
18760	EA_RCG1_F4.0226.0227.2	2	HCD	12.29	0.02	0.002	Users/Elise/RCG_Exp_iTRAQ/Exp1/1	3.22	94.2	2090000		1	0	-1	1		iTRAQ	2	76	(K)ADYEK(H)		Free Acid		K:iTRAQ	35026	30954	37085	48281	0.884	1.059	1.378	88.5	531936	0.2845	13.12	9	0.844	457.249	913.487	0.003	3.3	4.37	P01834	P01834|O75037|Q86VF7|O75747	Ig kappa chain C region
19912	EA_RCG2_F4.0224.0225.2	2	HCD	11.57	0.08	0.004	Users/Elise/RCG_Exp_iTRAQ/Exp2/1	2.91	90	769000		1	0	-1	1		iTRAQ	2	76	(K)ADYEK(H)		Free Acid		K:iTRAQ	14247	19845	13035	16240	1.393	0.915	1.14	68.9	218964	0.2894	13.07	18	0.94	457.245	913.487	-0.0038	-4.1	4.37	P01834	P01834|O75037|Q86VF7|O75747	Ig kappa chain C region
4852	EA_RCG1_F6.1778.1779.2	2	HCD	17.85	<0.1%	<0.1%	Users/Elise/RCG_Exp_iTRAQ/Exp1/1	17.85	100	4800000		3	0	-1	1		iTRAQ	2	367	(K)AEAESLYQSK(Y)		Free Acid		K:iTRAQ	10081	26066	11003	37065	2.586	1.091	3.677	100	1132479	0.0744	18.05	3	0.572	707.376	1413.75	-0.0018	-1.3	4.53	P04264	P04264	Keratin, type II cytoskeletal 1
1237	EA_RCG3_F15.4660.4661.3	3	HCD	19.6	<0.1%	<0.1%	Users/Elise/RCG_Exp_iTRAQ/Exp3/1	12.8	100	50900000		0	0	-1	1		iTRAQ	4	800	(K)AEEEHLGILGPQLHADVGDK(V)		Free Acid		K:iTRAQ	57395	69986	36472	60684	1.219	0.635	1.057	95.1	8714129	0.0258	27.53	22	0.928	806.096	2416.27	0.0021	0.9	4.49	P00450	P00450	Ceruloplasmin
3359	EA_RCG1_F13.4853.4854.3	3	HCD	18.38	<0.1%	<0.1%	Users/Elise/RCG_Exp_iTRAQ/Exp1/1	11.43	93.8	91800000		0	0	-1	1		iTRAQ	4	800	(K)AEEEHLGILGPQLHADVGDK(V)		Free Acid		K:iTRAQ	25670	26929	22559	29071	1.049	0.879	1.132	80.3	13254316	0.0079	27.43	21	0.992	806.094	2416.27	-0.0027	-1.1	4.49	P00450	P00450	Ceruloplasmin
4358	EA_RCG2_F13.4569.4570.3	3	HCD	17.99	<0.1%	<0.1%	Users/Elise/RCG_Exp_iTRAQ/Exp2/1	11.51	94	42600000		0	0	-1	1		iTRAQ	4	800	(K)AEEEHLGILGPQLHADVGDK(V)		Free Acid		K:iTRAQ	27709	43128	28826	32318	1.556	1.04	1.166	81	9102973	0.0145	27.6	17	0.889	806.095	2416.27	-0.0009	-0.4	4.49	P00450	P00450	Ceruloplasmin
4496	EA_RCG2_F14.4418.4419.3	3	HCD	17.91	<0.1%	<0.1%	Users/Elise/RCG_Exp_iTRAQ/Exp2/1	10.64	95.6	14000000		0	0	-1	1		iTRAQ	4	800	(K)AEEEHLGILGPQLHADVGDK(V)		Free Acid		K:iTRAQ	18055	25296	18795	21068	1.401	1.041	1.167	85.6	2957808	0.0281	27.82	21	0.94	806.095	2416.27	0.0003	0.1	4.49	P00450	P00450	Ceruloplasmin
5363	EA_RCG1_F13.4841.4842.4	4	HCD	17.63	<0.1%	<0.1%	Users/Elise/RCG_Exp_iTRAQ/Exp1/1	11.4	91.5	305000000		0	0	-1	1		iTRAQ	4	800	(K)AEEEHLGILGPQLHADVGDK(V)		Free Acid		K:iTRAQ	225369	276964	312619	441779	1.229	1.387	1.96	88.6	61774375	0.0203	27.42	19	0.949	604.823	2416.27	-0.0001	0	4.49	P00450	P00450	Ceruloplasmin
5593	EA_RCG2_F13.4541.4542.4	4	HCD	17.56	<0.1%	<0.1%	Users/Elise/RCG_Exp_iTRAQ/Exp2/1	10.73	90.2	115000000		0	0	-1	1		iTRAQ	4	800	(K)AEEEHLGILGPQLHADVGDK(V)		Free Acid		K:iTRAQ	79304	100714	73887	84448	1.27	0.932	1.065	76.2	7333005	0.0461	27.6	17	0.965	604.822	2416.27	-0.0033	-1.4	4.49	P00450	P00450	Ceruloplasmin
10494	EA_RCG2_F14.4375.4376.4	4	HCD	15.83	<0.1%	<0.1%	Users/Elise/RCG_Exp_iTRAQ/Exp2/1	8.97	86.3	38300000		0	0	-1	1		iTRAQ	4	800	(K)AEEEHLGILGPQLHADVGDK(V)		Free Acid		K:iTRAQ	28866	40182	28052	35461	1.392	0.972	1.228	66.9	2060945	0.0643	27.8	21	0.957	604.824	2416.27	0.0031	1.3	4.49	P00450	P00450	Ceruloplasmin
11001	EA_RCG3_F15.4628.4629.4	4	HCD	15.62	<0.1%	<0.1%	Users/Elise/RCG_Exp_iTRAQ/Exp3/1	8.98	81	163000000		0	0	-1	1		iTRAQ	4	800	(K)AEEEHLGILGPQLHADVGDK(V)		Free Acid		K:iTRAQ	113970	155427	58087	113050	1.364	0.51	0.992	68.2	9002427	0.0489	27.53	25	0.939	604.825	2416.27	0.0055	2.3	4.49	P00450	P00450	Ceruloplasmin
7585	EA_RCG1_F5.9576.9666.2	2	HCD	16.85	<0.1%	<0.1%	Users/Elise/RCG_Exp_iTRAQ/Exp1/1	8.01	100	2840000		1	0	-1	1		iTRAQ	2	250	(K)AEFAEVSK(L)		Free Acid		K:iTRAQ	22061	19330	23629	30618	0.876	1.071	1.388	93.9	200493	0.477	70.23	106	0.955	584.827	1168.64	0.0023	2	4.53	P02768	P02768	Serum albumin
8946	EA_RCG2_F13.1777.1778.2	2	HCD	16.35	<0.1%	<0.1%	Users/Elise/RCG_Exp_iTRAQ/Exp2/1	6.78	100	31200000		1	0	-1	1		iTRAQ	2	250	(K)AEFAEVSK(L)		Free Acid		K:iTRAQ	65950	89843	68494	78142	1.362	1.039	1.185	62.9	1043080	0.2899	18.63	19	0.934	584.827	1168.64	0.0005	0.4	4.53	P02768	P02768	Serum albumin
8949	EA_RCG2_F14.1669.1670.2	2	HCD	16.35	<0.1%	<0.1%	Users/Elise/RCG_Exp_iTRAQ/Exp2/1	6.84	100	27300000		1	0	-1	1		iTRAQ	2	250	(K)AEFAEVSK(L)		Free Acid		K:iTRAQ	93789	120713	90109	105528	1.287	0.961	1.125	81.4	2116313	0.1938	18.63	17	0.908	584.826	1168.64	0.0001	0.1	4.53	P02768	P02768	Serum albumin
8952	EA_RCG2_F15.1161.1245.2	2	HCD	16.35	<0.1%	<0.1%	Users/Elise/RCG_Exp_iTRAQ/Exp2/1	6.83	100	16900000		1	0	-1	1		iTRAQ	2	250	(K)AEFAEVSK(L)		Free Acid		K:iTRAQ	65161	82211	64350	75104	1.262	0.988	1.153	90.3	1665821	0.1722	18.78	19	0.849	584.827	1168.64	0.0019	1.6	4.53	P02768	P02768	Serum albumin
8955	EA_RCG2_F16.1216.1307.2	2	HCD	16.35	<0.1%	<0.1%	Users/Elise/RCG_Exp_iTRAQ/Exp2/1	6.79	100	35500000		1	0	-1	1		iTRAQ	2	250	(K)AEFAEVSK(L)		Free Acid		K:iTRAQ	48946	63367	47705	57554	1.295	0.975	1.176	59.8	430636	0.5052	18.83	16	0.862	584.827	1168.64	0.0021	1.8	4.53	P02768	P02768	Serum albumin
8956	EA_RCG2_F17.1155.1231.2	2	HCD	16.35	<0.1%	<0.1%	Users/Elise/RCG_Exp_iTRAQ/Exp2/1	6.78	100	27300000		1	0	-1	1		iTRAQ	2	250	(K)AEFAEVSK(L)		Free Acid		K:iTRAQ	107892	140376	104983	127965	1.301	0.973	1.186	83.7	2785763	0.1727	18.77	17	0.888	584.827	1168.64	0.0015	1.3	4.53	P02768	P02768	Serum albumin
8957	EA_RCG2_F18.1178.1179.2	2	HCD	16.35	<0.1%	<0.1%	Users/Elise/RCG_Exp_iTRAQ/Exp2/1	6.77	100	28100000		1	0	-1	1		iTRAQ	2	250	(K)AEFAEVSK(L)		Free Acid		K:iTRAQ	107622	137780	101372	127629	1.28	0.942	1.186	51.6	3516388	0.1349	18.78	16	0.873	584.827	1168.64	0.0007	0.6	4.53	P02768	P02768	Serum albumin
8959	EA_RCG2_F19.0923.0984.2	2	HCD	16.35	<0.1%	<0.1%	Users/Elise/RCG_Exp_iTRAQ/Exp2/1	6.59	100	14100000		1	0	-1	1		iTRAQ	2	250	(K)AEFAEVSK(L)		Free Acid		K:iTRAQ	67924	84348	66387	81008	1.242	0.977	1.193	90	2701880	0.1109	18.8	11	0.86	584.827	1168.64	0.0019	1.6	4.53	P02768	P02768	Serum albumin
8960	EA_RCG2_F4.1702.1920.2	2	HCD	16.35	<0.1%	<0.1%	Users/Elise/RCG_Exp_iTRAQ/Exp2/1	6.84	100	9470000000		1	0	-1	1		iTRAQ	2	250	(K)AEFAEVSK(L)		Free Acid		K:iTRAQ	38861483	48961257	34004962	41188019	1.26	0.875	1.06	82.8	1831088	89.0267	18.43	29	0.977	584.826	1168.64	-0.0005	-0.4	4.53	P02768	P02768	Serum albumin
8962	EA_RCG2_F5.10056.10145.2	2	HCD	16.35	<0.1%	<0.1%	Users/Elise/RCG_Exp_iTRAQ/Exp2/1	6.65	100	12400000		1	0	-1	1		iTRAQ	2	250	(K)AEFAEVSK(L)		Free Acid		K:iTRAQ	57129	68497	50369	61681	1.199	0.882	1.08	94.4	176336	1.3479	76.47	41	0.891	584.825	1168.64	-0.0017	-1.4	4.53	P02768	P02768	Serum albumin
8963	EA_RCG2_F5.10189.10276.2	2	HCD	16.35	<0.1%	<0.1%	Users/Elise/RCG_Exp_iTRAQ/Exp2/1	6.68	100	69300000		1	0	-1	1		iTRAQ	2	250	(K)AEFAEVSK(L)		Free Acid		K:iTRAQ	274760	353199	247745	282183	1.285	0.902	1.027	96.4	4243033	0.2729	77.25	97	0.857	584.825	1168.64	-0.0023	-1.9	4.53	P02768	P02768	Serum albumin
8964	EA_RCG2_F5.10319.10447.2	2	HCD	16.35	<0.1%	<0.1%	Users/Elise/RCG_Exp_iTRAQ/Exp2/1	6.67	100	107000000		1	0	-1	1		iTRAQ	2	250	(K)AEFAEVSK(L)		Free Acid		K:iTRAQ	372019	463319	332822	387051	1.245	0.895	1.04	97	5557788	0.2798	78.18	93	0.866	584.825	1168.64	-0.0019	-1.6	4.53	P02768	P02768	Serum albumin
8965	EA_RCG2_F5.10494.10593.2	2	HCD	16.35	<0.1%	<0.1%	Users/Elise/RCG_Exp_iTRAQ/Exp2/1	6.64	100	26200000		1	0	-1	1		iTRAQ	2	250	(K)AEFAEVSK(L)		Free Acid		K:iTRAQ	140874	186669	132182	163142	1.325	0.938	1.158	80	42834	14.5414	79.57	37	0.91	584.826	1168.64	-0.0011	-0.9	4.53	P02768	P02768	Serum albumin
8966	EA_RCG2_F5.1544.1775.2	2	HCD	16.35	<0.1%	<0.1%	Users/Elise/RCG_Exp_iTRAQ/Exp2/1	6.85	100	2590000000		1	0	-1	1		iTRAQ	2	250	(K)AEFAEVSK(L)		Free Acid		K:iTRAQ	99126224	120484112	86373651	104574551	1.215	0.871	1.055	57.5	2190240	187.449	18.83	3	0.974	584.827	1168.64	0.0009	0.8	4.53	P02768	P02768	Serum albumin
8967	EA_RCG2_F5.1892.2099.2	2	HCD	16.35	<0.1%	<0.1%	Users/Elise/RCG_Exp_iTRAQ/Exp2/1	6.64	100	4870000000		1	0	-1	1		iTRAQ	2	250	(K)AEFAEVSK(L)		Free Acid		K:iTRAQ	53233202	60777023	41728850	50563168	1.142	0.784	0.95	93.6	1337091391	0.1543	18.92	25	0.974	584.826	1168.64	-0.0009	-0.7	4.53	P02768	P02768	Serum albumin
8968	EA_RCG2_F5.2203.2446.2	2	HCD	16.35	<0.1%	<0.1%	Users/Elise/RCG_Exp_iTRAQ/Exp2/1	6.78	100	1990000000		1	0	-1	1		iTRAQ	2	250	(K)AEFAEVSK(L)		Free Acid		K:iTRAQ	2840828	3588068	2604198	3106441	1.263	0.917	1.093	93.3	68129179	0.1782	19.87	106	0.905	584.827	1168.64	0.0005	0.4	4.53	P02768	P02768	Serum albumin
8969	EA_RCG2_F5.2552.2776.2	2	HCD	16.35	<0.1%	<0.1%	Users/Elise/RCG_Exp_iTRAQ/Exp2/1	6.75	100	719000000		1	0	-1	1		iTRAQ	2	250	(K)AEFAEVSK(L)		Free Acid		K:iTRAQ	1389212	1791409	1248531	1522118	1.29	0.899	1.096	96	23563976	0.2526	21.1	99	0.888	584.825	1168.64	-0.0017	-1.4	4.53	P02768	P02768	Serum albumin
8970	EA_RCG2_F5.2897.3104.2	2	HCD	16.35	<0.1%	<0.1%	Users/Elise/RCG_Exp_iTRAQ/Exp2/1	6.76	100	381000000		1	0	-1	1		iTRAQ	2	250	(K)AEFAEVSK(L)		Free Acid		K:iTRAQ	888691	1138543	797736	979264	1.281	0.898	1.102	94.3	15114813	0.2517	22.27	105	0.89	584.825	1168.64	-0.0029	-2.5	4.53	P02768	P02768	Serum albumin
8971	EA_RCG2_F5.3208.3421.2	2	HCD	16.35	<0.1%	<0.1%	Users/Elise/RCG_Exp_iTRAQ/Exp2/1	6.71	100	229000000		1	0	-1	1		iTRAQ	2	250	(K)AEFAEVSK(L)		Free Acid		K:iTRAQ	637269	786335	555068	670322	1.234	0.871	1.052	95.1	8257007	0.3208	23.45	100	0.898	584.826	1168.64	-0.0015	-1.3	4.53	P02768	P02768	Serum albumin
8972	EA_RCG2_F5.4185.4381.2	2	HCD	16.35	<0.1%	<0.1%	Users/Elise/RCG_Exp_iTRAQ/Exp2/1	6.72	100	85800000		1	0	-1	1		iTRAQ	2	250	(K)AEFAEVSK(L)		Free Acid		K:iTRAQ	299761	382334	283327	330561	1.275	0.945	1.103	74.9	3094976	0.4187	26.85	101	0.931	584.825	1168.64	-0.0017	-1.4	4.53	P02768	P02768	Serum albumin
8973	EA_RCG2_F5.5038.5238.2	2	HCD	16.35	<0.1%	<0.1%	Users/Elise/RCG_Exp_iTRAQ/Exp2/1	6.68	100	58500000		1	0	-1	1		iTRAQ	2	250	(K)AEFAEVSK(L)		Free Acid		K:iTRAQ	185374	224033	161921	205874	1.209	0.873	1.111	89	2061446	0.377	30.12	103	0.947	584.825	1168.64	-0.0027	-2.3	4.53	P02768	P02768	Serum albumin
8975	EA_RCG2_F5.5323.5538.2	2	HCD	16.35	<0.1%	<0.1%	Users/Elise/RCG_Exp_iTRAQ/Exp2/1	6.72	100	52200000		1	0	-1	1		iTRAQ	2	250	(K)AEFAEVSK(L)		Free Acid		K:iTRAQ	152033	187999	136166	168904	1.237	0.896	1.111	83.8	1926457	0.3349	31.27	111	0.96	584.825	1168.64	-0.0021	-1.8	4.53	P02768	P02768	Serum albumin
8976	EA_RCG2_F5.5875.6011.2	2	HCD	16.35	<0.1%	<0.1%	Users/Elise/RCG_Exp_iTRAQ/Exp2/1	6.69	100	31300000		1	0	-1	1		iTRAQ	2	250	(K)AEFAEVSK(L)		Free Acid		K:iTRAQ	129359	167551	117381	138425	1.295	0.907	1.07	93.3	1542461	0.3583	33.55	102	0.957	584.825	1168.64	-0.0019	-1.6	4.53	P02768	P02768	Serum albumin
8977	EA_RCG2_F5.6278.6386.2	2	HCD	16.35	<0.1%	<0.1%	Users/Elise/RCG_Exp_iTRAQ/Exp2/1	6.75	100	21600000		1	0	-1	1		iTRAQ	2	250	(K)AEFAEVSK(L)		Free Acid		K:iTRAQ	105409	126296	91928	108541	1.198	0.872	1.03	95	1339742	0.3226	36.07	101	0.915	584.826	1168.64	-0.0013	-1.1	4.53	P02768	P02768	Serum albumin
8978	EA_RCG2_F5.6462.6551.2	2	HCD	16.35	<0.1%	<0.1%	Users/Elise/RCG_Exp_iTRAQ/Exp2/1	6.69	100	21000000		1	0	-1	1		iTRAQ	2	250	(K)AEFAEVSK(L)		Free Acid		K:iTRAQ	98468	122225	87252	102457	1.241	0.886	1.041	96.2	1275832	0.3217	37.33	105	0.941	584.825	1168.64	-0.0025	-2.1	4.53	P02768	P02768	Serum albumin
8979	EA_RCG2_F5.6612.6716.2	2	HCD	16.35	<0.1%	<0.1%	Users/Elise/RCG_Exp_iTRAQ/Exp2/1	6.64	100	16600000		1	0	-1	1		iTRAQ	2	250	(K)AEFAEVSK(L)		Free Acid		K:iTRAQ	91936	116901	87784	101744	1.272	0.955	1.107	91.9	1135693	0.3508	38.45	97	0.916	584.825	1168.64	-0.0017	-1.4	4.53	P02768	P02768	Serum albumin
8980	EA_RCG2_F5.6760.6851.2	2	HCD	16.35	<0.1%	<0.1%	Users/Elise/RCG_Exp_iTRAQ/Exp2/1	6.74	100	15200000		1	0	-1	1		iTRAQ	2	250	(K)AEFAEVSK(L)		Free Acid		K:iTRAQ	88502	106651	75643	91701	1.205	0.855	1.036	95.9	1071058	0.3384	39.78	104	0.89	584.827	1168.64	0.0011	1	4.53	P02768	P02768	Serum albumin
8981	EA_RCG2_F5.6895.6984.2	2	HCD	16.35	<0.1%	<0.1%	Users/Elise/RCG_Exp_iTRAQ/Exp2/1	6.79	100	15000000		1	0	-1	1		iTRAQ	2	250	(K)AEFAEVSK(L)		Free Acid		K:iTRAQ	86652	114432	82023	97386	1.321	0.947	1.124	96.9	1253080	0.3036	41.05	107	0.877	584.826	1168.64	-0.0011	-0.9	4.53	P02768	P02768	Serum albumin
8982	EA_RCG2_F5.7028.7119.2	2	HCD	16.35	<0.1%	<0.1%	Users/Elise/RCG_Exp_iTRAQ/Exp2/1	6.71	100	13200000		1	0	-1	1		iTRAQ	2	250	(K)AEFAEVSK(L)		Free Acid		K:iTRAQ	81344	99768	69485	88696	1.226	0.854	1.09	96.7	1136577	0.2985	42.47	113	0.901	584.826	1168.64	-0.0001	-0.1	4.53	P02768	P02768	Serum albumin
8983	EA_RCG2_F5.7163.7254.2	2	HCD	16.35	<0.1%	<0.1%	Users/Elise/RCG_Exp_iTRAQ/Exp2/1	6.72	100	12800000		1	0	-1	1		iTRAQ	2	250	(K)AEFAEVSK(L)		Free Acid		K:iTRAQ	71975	91414	63711	72930	1.27	0.885	1.013	96	1007494	0.2978	43.88	110	0.902	584.826	1168.64	-0.0013	-1.1	4.53	P02768	P02768	Serum albumin
8984	EA_RCG2_F5.7290.7381.2	2	HCD	16.35	<0.1%	<0.1%	Users/Elise/RCG_Exp_iTRAQ/Exp2/1	6.69	100	11500000		1	0	-1	1		iTRAQ	2	250	(K)AEFAEVSK(L)		Free Acid		K:iTRAQ	68007	87730	64052	76340	1.29	0.942	1.123	96.5	901570	0.3285	45.2	102	0.896	584.826	1168.64	-0.0001	-0.1	4.53	P02768	P02768	Serum albumin
8985	EA_RCG2_F5.7425.7516.2	2	HCD	16.35	<0.1%	<0.1%	Users/Elise/RCG_Exp_iTRAQ/Exp2/1	6.7	100	12200000		1	0	-1	1		iTRAQ	2	250	(K)AEFAEVSK(L)		Free Acid		K:iTRAQ	67537	86171	62463	73166	1.276	0.925	1.083	96.1	699980	0.4134	46.62	117	0.909	584.826	1168.64	-0.0011	-0.9	4.53	P02768	P02768	Serum albumin
8986	EA_RCG2_F5.7560.7651.2	2	HCD	16.35	<0.1%	<0.1%	Users/Elise/RCG_Exp_iTRAQ/Exp2/1	6.72	100	9990000		1	0	-1	1		iTRAQ	2	250	(K)AEFAEVSK(L)		Free Acid		K:iTRAQ	67195	83701	58344	69729	1.246	0.868	1.038	96.8	1070999	0.2605	48.05	108	0.908	584.826	1168.64	-0.0011	-0.9	4.53	P02768	P02768	Serum albumin
8987	EA_RCG2_F5.7695.7786.2	2	HCD	16.35	<0.1%	<0.1%	Users/Elise/RCG_Exp_iTRAQ/Exp2/1	6.65	100	10000000		1	0	-1	1		iTRAQ	2	250	(K)AEFAEVSK(L)		Free Acid		K:iTRAQ	64805	82639	58509	69641	1.275	0.903	1.075	96.7	849108	0.3246	49.55	109	0.913	584.826	1168.64	-0.0013	-1.1	4.53	P02768	P02768	Serum albumin
8988	EA_RCG2_F5.7830.7919.2	2	HCD	16.35	<0.1%	<0.1%	Users/Elise/RCG_Exp_iTRAQ/Exp2/1	6.73	100	10400000		1	0	-1	1		iTRAQ	2	250	(K)AEFAEVSK(L)		Free Acid		K:iTRAQ	63374	76725	54739	64586	1.211	0.864	1.019	96.2	854487	0.3036	50.9	112	0.903	584.826	1168.64	-0.0007	-0.6	4.53	P02768	P02768	Serum albumin
8989	EA_RCG2_F5.7955.8001.2	2	HCD	16.35	<0.1%	<0.1%	Users/Elise/RCG_Exp_iTRAQ/Exp2/1	6.75	100	7370000		1	0	-1	1		iTRAQ	2	250	(K)AEFAEVSK(L)		Free Acid		K:iTRAQ	39256	48517	35042	40705	1.236	0.893	1.037	95.6	641693	0.2548	52.07	85	0.888	584.826	1168.64	-0.0009	-0.7	4.53	P02768	P02768	Serum albumin
8990	EA_RCG2_F5.8045.8128.2	2	HCD	16.35	<0.1%	<0.1%	Users/Elise/RCG_Exp_iTRAQ/Exp2/1	6.75	100	8680000		1	0	-1	1		iTRAQ	2	250	(K)AEFAEVSK(L)		Free Acid		K:iTRAQ	54279	69560	47783	59725	1.282	0.88	1.1	96.1	658778	0.3512	53.25	111	0.906	584.826	1168.64	-0.0013	-1.1	4.53	P02768	P02768	Serum albumin
8991	EA_RCG2_F5.8166.8247.2	2	HCD	16.35	<0.1%	<0.1%	Users/Elise/RCG_Exp_iTRAQ/Exp2/1	6.71	100	9280000		1	0	-1	1		iTRAQ	2	250	(K)AEFAEVSK(L)		Free Acid		K:iTRAQ	50545	63390	46978	52971	1.254	0.929	1.048	95.5	583068	0.3668	54.73	111	0.92	584.826	1168.64	-0.0003	-0.2	4.53	P02768	P02768	Serum albumin
8992	EA_RCG2_F5.8279.8356.2	2	HCD	16.35	<0.1%	<0.1%	Users/Elise/RCG_Exp_iTRAQ/Exp2/1	6.76	100	8730000		1	0	-1	1		iTRAQ	2	250	(K)AEFAEVSK(L)		Free Acid		K:iTRAQ	48811	63265	43961	53081	1.296	0.901	1.087	93.9	623104	0.3356	55.82	105	0.924	584.826	1168.64	0.0003	0.3	4.53	P02768	P02768	Serum albumin
8993	EA_RCG2_F5.8394.8471.2	2	HCD	16.35	<0.1%	<0.1%	Users/Elise/RCG_Exp_iTRAQ/Exp2/1	6.68	100	8230000		1	0	-1	1		iTRAQ	2	250	(K)AEFAEVSK(L)		Free Acid		K:iTRAQ	51478	66465	45979	55358	1.291	0.893	1.075	95.4	604222	0.3629	57.25	104	0.888	584.826	1168.64	-0.0007	-0.6	4.53	P02768	P02768	Serum albumin
8994	EA_RCG2_F5.8507.8596.2	2	HCD	16.35	<0.1%	<0.1%	Users/Elise/RCG_Exp_iTRAQ/Exp2/1	6.77	100	8230000		1	0	-1	1		iTRAQ	2	250	(K)AEFAEVSK(L)		Free Acid		K:iTRAQ	45623	62622	42966	52042	1.373	0.942	1.141	93.7	661366	0.3073	58.48	109	0.912	584.826	1168.64	-0.0007	-0.6	4.53	P02768	P02768	Serum albumin
8995	EA_RCG2_F5.8636.8709.2	2	HCD	16.35	<0.1%	<0.1%	Users/Elise/RCG_Exp_iTRAQ/Exp2/1	6.75	100	7650000		1	0	-1	1		iTRAQ	2	250	(K)AEFAEVSK(L)		Free Acid		K:iTRAQ	48599	62893	44601	55173	1.294	0.918	1.135	97.4	692959	0.3049	59.85	107	0.926	584.826	1168.64	-0.0005	-0.4	4.53	P02768	P02768	Serum albumin
8996	EA_RCG2_F5.8738.8813.2	2	HCD	16.35	<0.1%	<0.1%	Users/Elise/RCG_Exp_iTRAQ/Exp2/1	6.69	100	7340000		1	0	-1	1		iTRAQ	2	250	(K)AEFAEVSK(L)		Free Acid		K:iTRAQ	48096	61205	42934	51546	1.273	0.893	1.072	96.8	460909	0.4421	61.02	100	0.925	584.826	1168.64	0.0001	0.1	4.53	P02768	P02768	Serum albumin
8997	EA_RCG2_F5.8847.8917.2	2	HCD	16.35	<0.1%	<0.1%	Users/Elise/RCG_Exp_iTRAQ/Exp2/1	6.78	100	8090000		1	0	-1	1		iTRAQ	2	250	(K)AEFAEVSK(L)		Free Acid		K:iTRAQ	42752	53782	39193	47653	1.258	0.917	1.115	96.2	585686	0.3131	62.28	95	0.922	584.827	1168.64	0.0007	0.6	4.53	P02768	P02768	Serum albumin
8998	EA_RCG2_F5.8951.9027.2	2	HCD	16.35	<0.1%	<0.1%	Users/Elise/RCG_Exp_iTRAQ/Exp2/1	6.65	100	9220000		1	0	-1	1		iTRAQ	2	250	(K)AEFAEVSK(L)		Free Acid		K:iTRAQ	42312	53369	37717	44959	1.261	0.891	1.063	97.5	588686	0.303	63.33	109	0.932	584.825	1168.64	-0.0017	-1.4	4.53	P02768	P02768	Serum albumin
8999	EA_RCG2_F5.9069.9149.2	2	HCD	16.35	<0.1%	<0.1%	Users/Elise/RCG_Exp_iTRAQ/Exp2/1	6.69	100	7800000		1	0	-1	1		iTRAQ	2	250	(K)AEFAEVSK(L)		Free Acid		K:iTRAQ	41797	53216	36313	44325	1.273	0.869	1.06	74.4	422976	0.4153	64.72	107	0.95	584.825	1168.64	-0.0021	-1.8	4.53	P02768	P02768	Serum albumin
9000	EA_RCG2_F5.9193.9239.2	2	HCD	16.35	<0.1%	<0.1%	Users/Elise/RCG_Exp_iTRAQ/Exp2/1	6.69	100	5440000		1	0	-1	1		iTRAQ	2	250	(K)AEFAEVSK(L)		Free Acid		K:iTRAQ	30365	37003	25064	31455	1.219	0.825	1.036	95.5	425087	0.2914	65.9	90	0.939	584.826	1168.64	-0.0007	-0.6	4.53	P02768	P02768	Serum albumin
9001	EA_RCG2_F5.9283.9329.2	2	HCD	16.35	<0.1%	<0.1%	Users/Elise/RCG_Exp_iTRAQ/Exp2/1	6.71	100	5250000		1	0	-1	1		iTRAQ	2	250	(K)AEFAEVSK(L)		Free Acid		K:iTRAQ	32781	40610	28183	33798	1.239	0.86	1.031	96.3	488773	0.277	67.05	82	0.915	584.826	1168.64	-0.0009	-0.7	4.53	P02768	P02768	Serum albumin
9002	EA_RCG2_F5.9371.9415.2	2	HCD	16.35	<0.1%	<0.1%	Users/Elise/RCG_Exp_iTRAQ/Exp2/1	6.69	100	5410000		1	0	-1	1		iTRAQ	2	250	(K)AEFAEVSK(L)		Free Acid		K:iTRAQ	29433	36286	25937	30244	1.233	0.881	1.028	94.5	550139	0.2216	67.87	89	0.923	584.826	1168.64	-0.0011	-0.9	4.53	P02768	P02768	Serum albumin
9003	EA_RCG2_F5.9459.9542.2	2	HCD	16.35	<0.1%	<0.1%	Users/Elise/RCG_Exp_iTRAQ/Exp2/1	6.72	100	6210000		1	0	-1	1		iTRAQ	2	250	(K)AEFAEVSK(L)		Free Acid		K:iTRAQ	47228	59580	42814	51079	1.262	0.907	1.082	96.4	426131	0.471	69.28	109	0.935	584.826	1168.64	-0.0001	-0.1	4.53	P02768	P02768	Serum albumin
9004	EA_RCG2_F5.9586.9671.2	2	HCD	16.35	<0.1%	<0.1%	Users/Elise/RCG_Exp_iTRAQ/Exp2/1	6.68	100	5870000		1	0	-1	1		iTRAQ	2	250	(K)AEFAEVSK(L)		Free Acid		K:iTRAQ	43929	53063	37202	45503	1.208	0.847	1.036	95.9	480202	0.3742	70.7	110	0.924	584.826	1168.64	0.0001	0.1	4.53	P02768	P02768	Serum albumin
9005	EA_RCG2_F5.9715.9791.2	2	HCD	16.35	<0.1%	<0.1%	Users/Elise/RCG_Exp_iTRAQ/Exp2/1	6.74	100	5000000		1	0	-1	1		iTRAQ	2	250	(K)AEFAEVSK(L)		Free Acid		K:iTRAQ	44310	55893	38683	46717	1.261	0.873	1.054	92.8	525537	0.3532	72.12	101	0.938	584.827	1168.64	0.0005	0.4	4.53	P02768	P02768	Serum albumin
9006	EA_RCG2_F5.9831.9907.2	2	HCD	16.35	<0.1%	<0.1%	Users/Elise/RCG_Exp_iTRAQ/Exp2/1	6.64	100	5030000		1	0	-1	1		iTRAQ	2	250	(K)AEFAEVSK(L)		Free Acid		K:iTRAQ	36392	44784	32464	38033	1.231	0.892	1.045	96.3	468595	0.3237	73.35	109	0.94	584.826	1168.64	-0.0001	-0.1	4.53	P02768	P02768	Serum albumin
9007	EA_RCG2_F5.9936.10012.2	2	HCD	16.35	<0.1%	<0.1%	Users/Elise/RCG_Exp_iTRAQ/Exp2/1	6.73	100	3570000		1	0	-1	1		iTRAQ	2	250	(K)AEFAEVSK(L)		Free Acid		K:iTRAQ	30725	37774	26614	31485	1.229	0.866	1.025	94	388169	0.3261	74.53	100	0.927	584.826	1168.64	-0.0001	-0.1	4.53	P02768	P02768	Serum albumin
9008	EA_RCG2_F6.10494.10598.2	2	HCD	16.35	<0.1%	<0.1%	Users/Elise/RCG_Exp_iTRAQ/Exp2/1	6.66	100	22600000		1	0	-1	1		iTRAQ	2	250	(K)AEFAEVSK(L)		Free Acid		K:iTRAQ	88810	109710	78376	94503	1.235	0.883	1.064	94.7	721437	0.5148	77.75	107	0.946	584.825	1168.64	-0.0033	-2.8	4.53	P02768	P02768	Serum albumin
9009	EA_RCG2_F6.10662.10743.2	2	HCD	16.35	<0.1%	<0.1%	Users/Elise/RCG_Exp_iTRAQ/Exp2/1	6.69	100	16700000		1	0	-1	1		iTRAQ	2	250	(K)AEFAEVSK(L)		Free Acid		K:iTRAQ	95882	117663	85702	103224	1.227	0.894	1.077	97.1	1643571	0.2449	78.4	54	0.945	584.825	1168.64	-0.0031	-2.6	4.53	P02768	P02768	Serum albumin
9010	EA_RCG2_F6.1724.1944.2	2	HCD	16.35	<0.1%	<0.1%	Users/Elise/RCG_Exp_iTRAQ/Exp2/1	6.76	100	6270000000		1	0	-1	1		iTRAQ	2	250	(K)AEFAEVSK(L)		Free Acid		K:iTRAQ	21473906	26734218	19768860	22942314	1.245	0.921	1.068	66.6	1010048	90.0148	18.65	26	0.967	584.826	1168.64	-0.0009	-0.7	4.53	P02768	P02768	Serum albumin
9011	EA_RCG2_F6.2050.2325.2	2	HCD	16.35	<0.1%	<0.1%	Users/Elise/RCG_Exp_iTRAQ/Exp2/1	6.8	100	489000000		1	0	-1	1		iTRAQ	2	250	(K)AEFAEVSK(L)		Free Acid		K:iTRAQ	332571	405463	298074	362718	1.219	0.896	1.091	84.7	5470195	0.2557	18.9	12	0.902	584.826	1168.64	-0.0003	-0.2	4.53	P02768	P02768	Serum albumin
9012	EA_RCG2_F6.2433.2434.2	2	HCD	16.35	<0.1%	<0.1%	Users/Elise/RCG_Exp_iTRAQ/Exp2/1	6.78	100	23100000		1	0	-1	1		iTRAQ	2	250	(K)AEFAEVSK(L)		Free Acid		K:iTRAQ	50521	62031	44253	54066	1.228	0.876	1.07	79.7	1135045	0.1858	20.52	56	0.905	584.826	1168.64	0.0001	0.1	4.53	P02768	P02768	Serum albumin
9014	EA_RCG2_F7.1789.1895.2	2	HCD	16.35	<0.1%	<0.1%	Users/Elise/RCG_Exp_iTRAQ/Exp2/1	6.67	100	1020000000		1	0	-1	1		iTRAQ	2	250	(K)AEFAEVSK(L)		Free Acid		K:iTRAQ	4648507	5735161	4060736	4836302	1.234	0.874	1.04	97	231915928	0.0831	18.77	22	0.948	584.827	1168.64	0.0009	0.8	4.53	P02768	P02768	Serum albumin
9020	EA_RCG1_F10.1907.1908.2	2	HCD	16.35	<0.1%	<0.1%	Users/Elise/RCG_Exp_iTRAQ/Exp1/1	6.68	100	282000000		1	0	-1	1		iTRAQ	2	250	(K)AEFAEVSK(L)		Free Acid		K:iTRAQ	508830	603185	607513	805108	1.185	1.194	1.582	60.6	15150363	0.1666	18.63	13	0.882	584.826	1168.64	-0.0015	-1.3	4.53	P02768	P02768	Serum albumin
9022	EA_RCG1_F11.1955.2061.2	2	HCD	16.35	<0.1%	<0.1%	Users/Elise/RCG_Exp_iTRAQ/Exp1/1	6.8	100	241000000		1	0	-1	1		iTRAQ	2	250	(K)AEFAEVSK(L)		Free Acid		K:iTRAQ	360901	444937	408400	537488	1.233	1.132	1.489	62.7	5841833	0.2999	18.78	15	0.876	584.826	1168.64	0.0001	0.1	4.53	P02768	P02768	Serum albumin
9028	EA_RCG1_F12.1684.1685.2	2	HCD	16.35	<0.1%	<0.1%	Users/Elise/RCG_Exp_iTRAQ/Exp1/1	6.79	100	78800000		1	0	-1	1		iTRAQ	2	250	(K)AEFAEVSK(L)		Free Acid		K:iTRAQ	305456	270192	363044	450794	0.885	1.189	1.476	90.2	8633223	0.1609	18.75	17	0.936	584.826	1168.64	-0.0013	-1.1	4.53	P02768	P02768	Serum albumin
9032	EA_RCG1_F14.1464.1557.2	2	HCD	16.35	<0.1%	<0.1%	Users/Elise/RCG_Exp_iTRAQ/Exp1/1	6.74	100	57000000		1	0	-1	1		iTRAQ	2	250	(K)AEFAEVSK(L)		Free Acid		K:iTRAQ	143456	129214	156412	212444	0.901	1.09	1.481	87.8	2882455	0.2226	18.78	24	0.87	584.826	1168.64	-0.0003	-0.2	4.53	P02768	P02768	Serum albumin
9034	EA_RCG1_F15.1270.1359.2	2	HCD	16.35	<0.1%	<0.1%	Users/Elise/RCG_Exp_iTRAQ/Exp1/1	6.76	100	40800000		1	0	-1	1		iTRAQ	2	250	(K)AEFAEVSK(L)		Free Acid		K:iTRAQ	95659	92379	103152	140971	0.966	1.078	1.474	78.3	1781472	0.2426	18.73	20	0.879	584.827	1168.64	0.0023	2	4.53	P02768	P02768	Serum albumin
9038	EA_RCG1_F16.0978.1031.2	2	HCD	16.35	<0.1%	<0.1%	Users/Elise/RCG_Exp_iTRAQ/Exp1/1	6.72	100	15900000		1	0	-1	1		iTRAQ	2	250	(K)AEFAEVSK(L)		Free Acid		K:iTRAQ	45350	44015	49370	69269	0.971	1.089	1.527	73.6	355374	0.5853	18.77	18	0.866	584.828	1168.64	0.0029	2.5	4.53	P02768	P02768	Serum albumin
9040	EA_RCG1_F17.0959.1037.2	2	HCD	16.35	<0.1%	<0.1%	Users/Elise/RCG_Exp_iTRAQ/Exp1/1	6.76	100	18800000		1	0	-1	1		iTRAQ	2	250	(K)AEFAEVSK(L)		Free Acid		K:iTRAQ	48177	43928	50831	68481	0.912	1.055	1.421	79.7	637753	0.3315	18.78	22	0.884	584.827	1168.64	0.0019	1.6	4.53	P02768	P02768	Serum albumin
9042	EA_RCG1_F18.0887.0944.2	2	HCD	16.35	<0.1%	<0.1%	Users/Elise/RCG_Exp_iTRAQ/Exp1/1	6.69	100	13500000		1	0	-1	1		iTRAQ	2	250	(K)AEFAEVSK(L)		Free Acid		K:iTRAQ	34121	32493	39263	51147	0.952	1.151	1.499	61	264586	0.5935	18.82	17	0.881	584.827	1168.64	0.0021	1.8	4.53	P02768	P02768	Serum albumin
9045	EA_RCG1_F19.0888.0947.2	2	HCD	16.35	<0.1%	<0.1%	Users/Elise/RCG_Exp_iTRAQ/Exp1/1	6.62	100	18300000		1	0	-1	1		iTRAQ	2	250	(K)AEFAEVSK(L)		Free Acid		K:iTRAQ	55800	54856	64029	86479	0.983	1.147	1.55	51.6	1113080	0.2346	18.83	23	0.859	584.825	1168.64	-0.0019	-1.6	4.53	P02768	P02768	Serum albumin
9047	EA_RCG1_F5.10210.10299.2	2	HCD	16.35	<0.1%	<0.1%	Users/Elise/RCG_Exp_iTRAQ/Exp1/1	6.54	100	28400000		1	0	-1	1		iTRAQ	2	250	(K)AEFAEVSK(L)		Free Acid		K:iTRAQ	107845	97352	116336	160527	0.903	1.079	1.488	96.8	838923	0.5746	77	84	0.878	584.827	1168.64	0.0019	1.6	4.53	P02768	P02768	Serum albumin
9048	EA_RCG1_F5.10345.10434.2	2	HCD	16.35	<0.1%	<0.1%	Users/Elise/RCG_Exp_iTRAQ/Exp1/1	6.6	100	58000000		1	0	-1	1		iTRAQ	2	250	(K)AEFAEVSK(L)		Free Acid		K:iTRAQ	182569	163304	207204	270512	0.894	1.135	1.482	97.7	3256828	0.2529	77.9	102	0.889	584.827	1168.64	0.0023	2	4.53	P02768	P02768	Serum albumin
9049	EA_RCG1_F5.10478.10571.2	2	HCD	16.35	<0.1%	<0.1%	Users/Elise/RCG_Exp_iTRAQ/Exp1/1	6.65	100	53800000		1	0	-1	1		iTRAQ	2	250	(K)AEFAEVSK(L)		Free Acid		K:iTRAQ	248536	220228	278898	369265	0.886	1.122	1.486	97.7	7594267	0.1471	78.75	79	0.882	584.827	1168.64	0.0025	2.2	4.53	P02768	P02768	Serum albumin
9050	EA_RCG1_F5.10615.10616.2	2	HCD	16.35	<0.1%	<0.1%	Users/Elise/RCG_Exp_iTRAQ/Exp1/1	6.83	100	12600000		1	0	-1	1		iTRAQ	2	250	(K)AEFAEVSK(L)		Free Acid		K:iTRAQ	66314	57045	74368	100473	0.86	1.121	1.515	97	3841472	0.0776	79.78	19	0.892	584.826	1168.64	0.0001	0.1	4.53	P02768	P02768	Serum albumin
9051	EA_RCG1_F5.1586.1846.2	2	HCD	16.35	<0.1%	<0.1%	Users/Elise/RCG_Exp_iTRAQ/Exp1/1	6.73	100	6030000000		1	0	-1	1		iTRAQ	2	250	(K)AEFAEVSK(L)		Free Acid		K:iTRAQ	40440310	35597566	44316823	60231413	0.88	1.096	1.489	95.4	15124530	11.9399	18.72	21	0.995	584.826	1168.64	0.0003	0.3	4.53	P02768	P02768	Serum albumin
9052	EA_RCG1_F5.1950.2161.2	2	HCD	16.35	<0.1%	<0.1%	Users/Elise/RCG_Exp_iTRAQ/Exp1/1	6.75	100	11800000000		1	0	-1	1		iTRAQ	2	250	(K)AEFAEVSK(L)		Free Acid		K:iTRAQ	7062331	6368010	7526780	9626899	0.902	1.066	1.363	96.8	264730432	0.1155	18.63	44	0.863	584.826	1168.64	0.0003	0.3	4.53	P02768	P02768	Serum albumin
9053	EA_RCG1_F5.2265.2491.2	2	HCD	16.35	<0.1%	<0.1%	Users/Elise/RCG_Exp_iTRAQ/Exp1/1	6.91	100	872000000		1	0	-1	1		iTRAQ	2	250	(K)AEFAEVSK(L)		Free Acid		K:iTRAQ	1411467	1305340	1582971	2026151	0.925	1.122	1.435	81.4	37805364	0.1673	20.1	102	0.889	584.827	1168.64	0.0023	2	4.53	P02768	P02768	Serum albumin
9054	EA_RCG1_F5.2610.2823.2	2	HCD	16.35	<0.1%	<0.1%	Users/Elise/RCG_Exp_iTRAQ/Exp1/1	6.7	100	343000000		1	0	-1	1		iTRAQ	2	250	(K)AEFAEVSK(L)		Free Acid		K:iTRAQ	786796	675506	880393	1117819	0.859	1.119	1.421	93.8	12492062	0.277	21.35	101	0.922	584.826	1168.64	-0.0015	-1.3	4.53	P02768	P02768	Serum albumin
9055	EA_RCG1_F5.2925.3037.2	2	HCD	16.35	<0.1%	<0.1%	Users/Elise/RCG_Exp_iTRAQ/Exp1/1	6.79	100	149000000		1	0	-1	1		iTRAQ	2	250	(K)AEFAEVSK(L)		Free Acid		K:iTRAQ	261978	224551	298328	377789	0.857	1.139	1.442	92.3	8362963	0.139	22.2	79	0.938	584.826	1168.64	-0.0011	-0.9	4.53	P02768	P02768	Serum albumin
9056	EA_RCG1_F5.3857.4068.2	2	HCD	16.35	<0.1%	<0.1%	Users/Elise/RCG_Exp_iTRAQ/Exp1/1	6.8	100	66000000		1	0	-1	1		iTRAQ	2	250	(K)AEFAEVSK(L)		Free Acid		K:iTRAQ	199510	173532	224269	278687	0.87	1.124	1.397	82.9	1905883	0.4596	25.67	99	0.954	584.826	1168.64	0.0001	0.1	4.53	P02768	P02768	Serum albumin
9057	EA_RCG1_F5.4476.4681.2	2	HCD	16.35	<0.1%	<0.1%	Users/Elise/RCG_Exp_iTRAQ/Exp1/1	6.81	100	42000000		1	0	-1	1		iTRAQ	2	250	(K)AEFAEVSK(L)		Free Acid		K:iTRAQ	144178	125866	163437	200734	0.873	1.134	1.392	74.3	1345613	0.4713	27.72	89	0.971	584.826	1168.64	-0.0005	-0.4	4.53	P02768	P02768	Serum albumin
9059	EA_RCG1_F5.5844.5924.2	2	HCD	16.35	<0.1%	<0.1%	Users/Elise/RCG_Exp_iTRAQ/Exp1/1	6.64	100	16400000		1	0	-1	1		iTRAQ	2	250	(K)AEFAEVSK(L)		Free Acid		K:iTRAQ	44518	37521	51736	66114	0.843	1.162	1.485	88.9	1051258	0.1901	32.9	81	0.932	584.827	1168.64	0.0011	1	4.53	P02768	P02768	Serum albumin
9060	EA_RCG1_F5.6045.6181.2	2	HCD	16.35	<0.1%	<0.1%	Users/Elise/RCG_Exp_iTRAQ/Exp1/1	6.67	100	16600000		1	0	-1	1		iTRAQ	2	250	(K)AEFAEVSK(L)		Free Acid		K:iTRAQ	65461	58124	72405	96992	0.888	1.106	1.482	80.4	988780	0.2963	34.22	105	0.957	584.827	1168.64	0.0005	0.4	4.53	P02768	P02768	Serum albumin
9061	EA_RCG1_F5.6476.6565.2	2	HCD	16.35	<0.1%	<0.1%	Users/Elise/RCG_Exp_iTRAQ/Exp1/1	6.63	100	10900000		1	0	-1	1		iTRAQ	2	250	(K)AEFAEVSK(L)		Free Acid		K:iTRAQ	65185	58871	68597	93212	0.903	1.052	1.43	96.6	768352	0.372	37.22	100	0.924	584.827	1168.64	0.0009	0.8	4.53	P02768	P02768	Serum albumin
9062	EA_RCG1_F5.6609.6702.2	2	HCD	16.35	<0.1%	<0.1%	Users/Elise/RCG_Exp_iTRAQ/Exp1/1	6.7	100	9590000		1	0	-1	1		iTRAQ	2	250	(K)AEFAEVSK(L)		Free Acid		K:iTRAQ	46263	40103	50474	66486	0.867	1.091	1.437	78.9	481747	0.4221	38.27	101	0.93	584.827	1168.64	0.0015	1.3	4.53	P02768	P02768	Serum albumin
9063	EA_RCG1_F5.6746.6837.2	2	HCD	16.35	<0.1%	<0.1%	Users/Elise/RCG_Exp_iTRAQ/Exp1/1	6.74	100	8080000		1	0	-1	1		iTRAQ	2	250	(K)AEFAEVSK(L)		Free Acid		K:iTRAQ	49253	44683	56986	71238	0.907	1.157	1.446	96.2	687513	0.3231	39.58	106	0.933	584.826	1168.64	-0.0001	-0.1	4.53	P02768	P02768	Serum albumin
9064	EA_RCG1_F5.6881.6972.2	2	HCD	16.35	<0.1%	<0.1%	Users/Elise/RCG_Exp_iTRAQ/Exp1/1	6.67	100	8340000		1	0	-1	1		iTRAQ	2	250	(K)AEFAEVSK(L)		Free Acid		K:iTRAQ	50344	45335	54935	72425	0.901	1.091	1.439	96	556541	0.4008	41	113	0.925	584.827	1168.64	0.0007	0.6	4.53	P02768	P02768	Serum albumin
9065	EA_RCG1_F5.7018.7107.2	2	HCD	16.35	<0.1%	<0.1%	Users/Elise/RCG_Exp_iTRAQ/Exp1/1	6.79	100	7500000		1	0	-1	1		iTRAQ	2	250	(K)AEFAEVSK(L)		Free Acid		K:iTRAQ	42651	37128	45715	60925	0.871	1.072	1.428	96.8	524695	0.3553	42.28	109	0.931	584.827	1168.64	0.0005	0.4	4.53	P02768	P02768	Serum albumin
9066	EA_RCG1_F5.7151.7242.2	2	HCD	16.35	<0.1%	<0.1%	Users/Elise/RCG_Exp_iTRAQ/Exp1/1	6.79	100	7010000		1	0	-1	1		iTRAQ	2	250	(K)AEFAEVSK(L)		Free Acid		K:iTRAQ	40759	37735	44846	61461	0.926	1.1	1.508	94.2	645935	0.2861	43.7	117	0.932	584.827	1168.64	0.0009	0.8	4.53	P02768	P02768	Serum albumin
9067	EA_RCG1_F5.7286.7379.2	2	HCD	16.35	<0.1%	<0.1%	Users/Elise/RCG_Exp_iTRAQ/Exp1/1	6.65	100	6670000		1	0	-1	1		iTRAQ	2	250	(K)AEFAEVSK(L)		Free Acid		K:iTRAQ	38297	33752	42357	54196	0.881	1.106	1.415	93.9	615631	0.2739	45.15	111	0.918	584.827	1168.64	0.0009	0.8	4.53	P02768	P02768	Serum albumin
9068	EA_RCG1_F5.7421.7512.2	2	HCD	16.35	<0.1%	<0.1%	Users/Elise/RCG_Exp_iTRAQ/Exp1/1	6.74	100	6480000		1	0	-1	1		iTRAQ	2	250	(K)AEFAEVSK(L)		Free Acid		K:iTRAQ	37398	34083	41342	55963	0.911	1.105	1.496	96.5	564481	0.299	46.55	114	0.92	584.827	1168.64	0.0015	1.3	4.53	P02768	P02768	Serum albumin
9069	EA_RCG1_F5.7556.7647.2	2	HCD	16.35	<0.1%	<0.1%	Users/Elise/RCG_Exp_iTRAQ/Exp1/1	6.76	100	6980000		1	0	-1	1		iTRAQ	2	250	(K)AEFAEVSK(L)		Free Acid		K:iTRAQ	38019	34814	43135	55770	0.916	1.135	1.467	97.4	549521	0.3125	48	113	0.9	584.827	1168.64	0.0017	1.5	4.53	P02768	P02768	Serum albumin
9070	EA_RCG1_F5.7691.7782.2	2	HCD	16.35	<0.1%	<0.1%	Users/Elise/RCG_Exp_iTRAQ/Exp1/1	6.73	100	6840000		1	0	-1	1		iTRAQ	2	250	(K)AEFAEVSK(L)		Free Acid		K:iTRAQ	38976	34525	43952	57364	0.886	1.128	1.472	96.3	509634	0.343	49.35	115	0.908	584.827	1168.64	0.0017	1.5	4.53	P02768	P02768	Serum albumin
9071	EA_RCG1_F5.7826.7917.2	2	HCD	16.35	<0.1%	<0.1%	Users/Elise/RCG_Exp_iTRAQ/Exp1/1	6.67	100	5810000		1	0	-1	1		iTRAQ	2	250	(K)AEFAEVSK(L)		Free Acid		K:iTRAQ	33634	29837	36914	49756	0.887	1.098	1.479	95.3	353075	0.4252	50.82	118	0.925	584.827	1168.64	0.0015	1.3	4.53	P02768	P02768	Serum albumin
9072	EA_RCG1_F5.7961.8052.2	2	HCD	16.35	<0.1%	<0.1%	Users/Elise/RCG_Exp_iTRAQ/Exp1/1	6.75	100	5220000		1	0	-1	1		iTRAQ	2	250	(K)AEFAEVSK(L)		Free Acid		K:iTRAQ	32726	28782	35831	48541	0.879	1.095	1.483	92	348174	0.419	52.4	109	0.913	584.827	1168.64	0.0017	1.5	4.53	P02768	P02768	Serum albumin
9073	EA_RCG1_F5.8096.8174.2	2	HCD	16.35	<0.1%	<0.1%	Users/Elise/RCG_Exp_iTRAQ/Exp1/1	6.72	100	4280000		1	0	-1	1		iTRAQ	2	250	(K)AEFAEVSK(L)		Free Acid		K:iTRAQ	30434	27003	32248	43918	0.887	1.06	1.443	95.4	348620	0.3832	53.78	102	0.901	584.827	1168.64	0.0015	1.3	4.53	P02768	P02768	Serum albumin
9074	EA_RCG1_F5.8220.8307.2	2	HCD	16.35	<0.1%	<0.1%	Users/Elise/RCG_Exp_iTRAQ/Exp1/1	6.83	100	5030000		1	0	-1	1		iTRAQ	2	250	(K)AEFAEVSK(L)		Free Acid		K:iTRAQ	33737	29851	34301	47793	0.885	1.017	1.417	92.5	424475	0.3432	55.22	110	0.91	584.827	1168.64	0.0017	1.5	4.53	P02768	P02768	Serum albumin
9075	EA_RCG1_F5.8351.8397.2	2	HCD	16.35	<0.1%	<0.1%	Users/Elise/RCG_Exp_iTRAQ/Exp1/1	6.7	100	3360000		1	0	-1	1		iTRAQ	2	250	(K)AEFAEVSK(L)		Free Acid		K:iTRAQ	18983	16879	21276	27898	0.889	1.121	1.47	95.5	372025	0.2286	56.42	80	0.938	584.827	1168.64	0.0023	2	4.53	P02768	P02768	Serum albumin
9076	EA_RCG1_F5.8443.8489.2	2	HCD	16.35	<0.1%	<0.1%	Users/Elise/RCG_Exp_iTRAQ/Exp1/1	6.73	100	3130000		1	0	-1	1		iTRAQ	2	250	(K)AEFAEVSK(L)		Free Acid		K:iTRAQ	18544	16874	20149	26500	0.91	1.087	1.429	95.3	309426	0.2652	57.47	83	0.916	584.827	1168.64	0.0021	1.8	4.53	P02768	P02768	Serum albumin
9077	EA_RCG1_F5.8533.8577.2	2	HCD	16.35	<0.1%	<0.1%	Users/Elise/RCG_Exp_iTRAQ/Exp1/1	6.63	100	3120000		1	0	-1	1		iTRAQ	2	250	(K)AEFAEVSK(L)		Free Acid		K:iTRAQ	17862	16528	20266	27182	0.925	1.135	1.522	97.5	402670	0.2032	58.47	82	0.91	584.827	1168.64	0.0017	1.5	4.53	P02768	P02768	Serum albumin
9078	EA_RCG1_F5.8625.8706.2	2	HCD	16.35	<0.1%	<0.1%	Users/Elise/RCG_Exp_iTRAQ/Exp1/1	6.72	100	4480000		1	0	-1	1		iTRAQ	2	250	(K)AEFAEVSK(L)		Free Acid		K:iTRAQ	33616	28440	36618	47827	0.846	1.089	1.423	94.1	304590	0.481	59.67	108	0.937	584.827	1168.64	0.0023	2	4.53	P02768	P02768	Serum albumin
9079	EA_RCG1_F5.8752.8798.2	2	HCD	16.35	<0.1%	<0.1%	Users/Elise/RCG_Exp_iTRAQ/Exp1/1	6.68	100	3070000		1	0	-1	1		iTRAQ	2	250	(K)AEFAEVSK(L)		Free Acid		K:iTRAQ	17228	15064	18720	24360	0.874	1.087	1.414	95.8	397995	0.1894	60.85	82	0.94	584.827	1168.64	0.0025	2.2	4.53	P02768	P02768	Serum albumin
9080	EA_RCG1_F5.8842.8886.2	2	HCD	16.35	<0.1%	<0.1%	Users/Elise/RCG_Exp_iTRAQ/Exp1/1	6.65	100	3240000		1	0	-1	1		iTRAQ	2	250	(K)AEFAEVSK(L)		Free Acid		K:iTRAQ	16410	15389	18689	25349	0.938	1.139	1.545	93.7	251764	0.3012	61.92	83	0.927	584.827	1168.64	0.0021	1.8	4.53	P02768	P02768	Serum albumin
9081	EA_RCG1_F5.8932.8976.2	2	HCD	16.35	<0.1%	<0.1%	Users/Elise/RCG_Exp_iTRAQ/Exp1/1	6.69	100	3090000		1	0	-1	1		iTRAQ	2	250	(K)AEFAEVSK(L)		Free Acid		K:iTRAQ	19363	17180	21572	27511	0.887	1.114	1.421	92	319964	0.2676	62.88	82	0.922	584.827	1168.64	0.0017	1.5	4.53	P02768	P02768	Serum albumin
9082	EA_RCG1_F5.9022.9093.2	2	HCD	16.35	<0.1%	<0.1%	Users/Elise/RCG_Exp_iTRAQ/Exp1/1	6.78	100	3730000		1	0	-1	1		iTRAQ	2	250	(K)AEFAEVSK(L)		Free Acid		K:iTRAQ	23669	21191	24632	33093	0.895	1.041	1.398	94.7	283662	0.3616	64.1	98	0.961	584.827	1168.64	0.0019	1.6	4.53	P02768	P02768	Serum albumin
9083	EA_RCG1_F5.9125.9214.2	2	HCD	16.35	<0.1%	<0.1%	Users/Elise/RCG_Exp_iTRAQ/Exp1/1	6.73	100	4280000		1	0	-1	1		iTRAQ	2	250	(K)AEFAEVSK(L)		Free Acid		K:iTRAQ	25063	22619	28086	36537	0.902	1.121	1.458	93	308619	0.3639	65.17	115	0.97	584.827	1168.64	0.0015	1.3	4.53	P02768	P02768	Serum albumin
9084	EA_RCG1_F5.9258.9306.2	2	HCD	16.35	<0.1%	<0.1%	Users/Elise/RCG_Exp_iTRAQ/Exp1/1	6.76	100	2290000		1	0	-1	1		iTRAQ	2	250	(K)AEFAEVSK(L)		Free Acid		K:iTRAQ	15940	13869	17129	22963	0.87	1.075	1.441	94.7	295776	0.2363	66.52	82	0.944	584.828	1168.64	0.0027	2.3	4.53	P02768	P02768	Serum albumin
9085	EA_RCG1_F5.9350.9441.2	2	HCD	16.35	<0.1%	<0.1%	Users/Elise/RCG_Exp_iTRAQ/Exp1/1	6.77	100	3510000		1	0	-1	1		iTRAQ	2	250	(K)AEFAEVSK(L)		Free Acid		K:iTRAQ	28119	25708	31841	41152	0.914	1.132	1.463	87.6	264996	0.4786	67.78	109	0.915	584.827	1168.64	0.0025	2.2	4.53	P02768	P02768	Serum albumin
9086	EA_RCG1_F5.9483.9575.2	2	HCD	16.35	<0.1%	<0.1%	Users/Elise/RCG_Exp_iTRAQ/Exp1/1	6.85	100	3510000		1	0	-1	1		iTRAQ	2	250	(K)AEFAEVSK(L)		Free Acid		K:iTRAQ	17526	16850	20830	27184	0.961	1.189	1.551	98.5	314492	0.262	69.13	117	0.911	584.83	1168.64	0.0071	6.1	4.53	P02768	P02768	Serum albumin
9087	EA_RCG1_F5.9704.9793.2	2	HCD	16.35	<0.1%	<0.1%	Users/Elise/RCG_Exp_iTRAQ/Exp1/1	6.66	100	3420000		1	0	-1	1		iTRAQ	2	250	(K)AEFAEVSK(L)		Free Acid		K:iTRAQ	23610	20934	25832	33937	0.887	1.094	1.437	94	221319	0.4713	71.63	115	0.947	584.829	1168.64	0.0051	4.4	4.53	P02768	P02768	Serum albumin
9088	EA_RCG1_F5.9837.9883.2	2	HCD	16.35	<0.1%	<0.1%	Users/Elise/RCG_Exp_iTRAQ/Exp1/1	6.67	100	2560000		1	0	-1	1		iTRAQ	2	250	(K)AEFAEVSK(L)		Free Acid		K:iTRAQ	16100	14883	17174	23975	0.924	1.067	1.489	92.6	247426	0.2915	72.77	88	0.942	584.827	1168.64	0.0025	2.2	4.53	P02768	P02768	Serum albumin
9089	EA_RCG1_F5.9929.10020.2	2	HCD	16.35	<0.1%	<0.1%	Users/Elise/RCG_Exp_iTRAQ/Exp1/1	6.76	100	2430000		1	0	-1	1		iTRAQ	2	250	(K)AEFAEVSK(L)		Free Acid		K:iTRAQ	20071	17661	21325	28510	0.88	1.062	1.42	94.5	189195	0.4628	73.95	106	0.95	584.828	1168.64	0.0033	2.8	4.53	P02768	P02768	Serum albumin
9090	EA_RCG1_F6.10074.10120.2	2	HCD	16.35	<0.1%	<0.1%	Users/Elise/RCG_Exp_iTRAQ/Exp1/1	6.7	100	3190000		1	0	-1	1		iTRAQ	2	250	(K)AEFAEVSK(L)		Free Acid		K:iTRAQ	19852	17823	20520	28845	0.898	1.034	1.453	92.8	298751	0.2913	69.82	88	0.89	584.828	1168.64	0.0043	3.7	4.53	P02768	P02768	Serum albumin
9091	EA_RCG1_F6.10164.10255.2	2	HCD	16.35	<0.1%	<0.1%	Users/Elise/RCG_Exp_iTRAQ/Exp1/1	6.71	100	4280000		1	0	-1	1		iTRAQ	2	250	(K)AEFAEVSK(L)		Free Acid		K:iTRAQ	30915	28031	34298	45827	0.907	1.109	1.482	94.4	336949	0.4127	71.12	110	0.926	584.828	1168.64	0.0027	2.3	4.53	P02768	P02768	Serum albumin
9092	EA_RCG1_F6.10299.10345.2	2	HCD	16.35	<0.1%	<0.1%	Users/Elise/RCG_Exp_iTRAQ/Exp1/1	6.67	100	3010000		1	0	-1	1		iTRAQ	2	250	(K)AEFAEVSK(L)		Free Acid		K:iTRAQ	21052	18657	22808	32029	0.886	1.083	1.521	98.1	272035	0.3476	72.33	81	0.949	584.828	1168.64	0.0033	2.8	4.53	P02768	P02768	Serum albumin
9093	EA_RCG1_F6.10389.10480.2	2	HCD	16.35	<0.1%	<0.1%	Users/Elise/RCG_Exp_iTRAQ/Exp1/1	6.77	100	3360000		1	0	-1	1		iTRAQ	2	250	(K)AEFAEVSK(L)		Free Acid		K:iTRAQ	25814	23367	28583	37663	0.905	1.107	1.459	100	258786	0.446	73.53	109	0.907	584.828	1168.64	0.0029	2.5	4.53	P02768	P02768	Serum albumin
9094	EA_RCG1_F6.10524.10615.2	2	HCD	16.35	<0.1%	<0.1%	Users/Elise/RCG_Exp_iTRAQ/Exp1/1	6.73	100	2810000		1	0	-1	1		iTRAQ	2	250	(K)AEFAEVSK(L)		Free Acid		K:iTRAQ	20194	18769	22304	29227	0.929	1.104	1.447	93.8	253696	0.3567	74.9	112	0.926	584.829	1168.64	0.0059	5.1	4.53	P02768	P02768	Serum albumin
9095	EA_RCG1_F6.10663.10748.2	2	HCD	16.35	<0.1%	<0.1%	Users/Elise/RCG_Exp_iTRAQ/Exp1/1	6.7	100	18600000		1	0	-1	1		iTRAQ	2	250	(K)AEFAEVSK(L)		Free Acid		K:iTRAQ	66996	59341	70693	94895	0.886	1.055	1.416	70.7	118700	2.4594	76.72	54	0.866	584.827	1168.64	0.0023	2	4.53	P02768	P02768	Serum albumin
9096	EA_RCG1_F6.10792.10883.2	2	HCD	16.35	<0.1%	<0.1%	Users/Elise/RCG_Exp_iTRAQ/Exp1/1	6.58	100	58700000		1	0	-1	1		iTRAQ	2	250	(K)AEFAEVSK(L)		Free Acid		K:iTRAQ	230538	199853	244898	333995	0.867	1.062	1.449	96.8	2998574	0.3366	77.45	99	0.872	584.828	1168.64	0.0027	2.3	4.53	P02768	P02768	Serum albumin
9097	EA_RCG1_F6.10944.11048.2	2	HCD	16.35	<0.1%	<0.1%	Users/Elise/RCG_Exp_iTRAQ/Exp1/1	6.68	100	79700000		1	0	-1	1		iTRAQ	2	250	(K)AEFAEVSK(L)		Free Acid		K:iTRAQ	229929	202318	249179	329093	0.88	1.084	1.431	97.1	3635493	0.278	78.5	96	0.87	584.827	1168.64	0.0025	2.2	4.53	P02768	P02768	Serum albumin
9098	EA_RCG1_F6.11092.11138.2	2	HCD	16.35	<0.1%	<0.1%	Users/Elise/RCG_Exp_iTRAQ/Exp1/1	6.6	100	45300000		1	0	-1	1		iTRAQ	2	250	(K)AEFAEVSK(L)		Free Acid		K:iTRAQ	173054	149360	192481	251788	0.863	1.112	1.455	97.2	5822590	0.1317	79.27	63	0.882	584.828	1168.64	0.0027	2.3	4.53	P02768	P02768	Serum albumin
9099	EA_RCG1_F6.1648.1856.2	2	HCD	16.35	<0.1%	<0.1%	Users/Elise/RCG_Exp_iTRAQ/Exp1/1	6.79	100	4500000000		1	0	-1	1		iTRAQ	2	250	(K)AEFAEVSK(L)		Free Acid		K:iTRAQ	73337036	66209407	77507998	108381432	0.903	1.057	1.478	88.8	9319324	34.9205	18.8	12	0.979	584.827	1168.64	0.0007	0.6	4.53	P02768	P02768	Serum albumin
9100	EA_RCG1_F6.1960.2186.2	2	HCD	16.35	<0.1%	<0.1%	Users/Elise/RCG_Exp_iTRAQ/Exp1/1	6.72	100	5600000000		1	0	-1	1		iTRAQ	2	250	(K)AEFAEVSK(L)		Free Acid		K:iTRAQ	31231945	26962797	31376339	43907529	0.863	1.005	1.406	96.3	1259387018	0.106	18.85	27	0.975	584.827	1168.64	0.0007	0.6	4.53	P02768	P02768	Serum albumin
9101	EA_RCG1_F6.2307.2546.2	2	HCD	16.35	<0.1%	<0.1%	Users/Elise/RCG_Exp_iTRAQ/Exp1/1	6.79	100	998000000		1	0	-1	1		iTRAQ	2	250	(K)AEFAEVSK(L)		Free Acid		K:iTRAQ	1546527	1352646	1625698	2120242	0.875	1.051	1.371	85.3	16528586	0.402	20.02	102	0.905	584.827	1168.64	0.0021	1.8	4.53	P02768	P02768	Serum albumin
9102	EA_RCG1_F6.2650.2891.2	2	HCD	16.35	<0.1%	<0.1%	Users/Elise/RCG_Exp_iTRAQ/Exp1/1	6.75	100	446000000		1	0	-1	1		iTRAQ	2	250	(K)AEFAEVSK(L)		Free Acid		K:iTRAQ	820229	756571	900598	1219965	0.922	1.098	1.487	96.8	14461462	0.2557	21.22	104	0.963	584.825	1168.64	-0.0025	-2.1	4.53	P02768	P02768	Serum albumin
9103	EA_RCG1_F6.3012.3221.2	2	HCD	16.35	<0.1%	<0.1%	Users/Elise/RCG_Exp_iTRAQ/Exp1/1	6.65	100	235000000		1	0	-1	1		iTRAQ	2	250	(K)AEFAEVSK(L)		Free Acid		K:iTRAQ	575356	499040	651338	818210	0.867	1.132	1.422	93.2	8531964	0.2982	22.37	100	0.931	584.825	1168.64	-0.0027	-2.3	4.53	P02768	P02768	Serum albumin
9104	EA_RCG1_F6.3325.3493.2	2	HCD	16.35	<0.1%	<0.1%	Users/Elise/RCG_Exp_iTRAQ/Exp1/1	6.76	100	141000000		1	0	-1	1		iTRAQ	2	250	(K)AEFAEVSK(L)		Free Acid		K:iTRAQ	293625	236694	317758	420299	0.806	1.082	1.431	89.4	4862238	0.2609	23.43	92	0.96	584.825	1168.64	-0.0017	-1.4	4.53	P02768	P02768	Serum albumin
9105	EA_RCG1_F6.4636.4817.2	2	HCD	16.35	<0.1%	<0.1%	Users/Elise/RCG_Exp_iTRAQ/Exp1/1	6.74	100	46000000		1	0	-1	1		iTRAQ	2	250	(K)AEFAEVSK(L)		Free Acid		K:iTRAQ	164169	147434	178207	237384	0.898	1.086	1.446	68.4	1363102	0.5335	27.92	99	0.908	584.826	1168.64	-0.0015	-1.3	4.53	P02768	P02768	Serum albumin
9106	EA_RCG1_F6.5202.5408.2	2	HCD	16.35	<0.1%	<0.1%	Users/Elise/RCG_Exp_iTRAQ/Exp1/1	6.69	100	41900000		1	0	-1	1		iTRAQ	2	250	(K)AEFAEVSK(L)		Free Acid		K:iTRAQ	120330	106406	132441	171253	0.884	1.101	1.423	94	1250699	0.4241	29.93	100	0.952	584.825	1168.64	-0.0017	-1.4	4.53	P02768	P02768	Serum albumin
9107	EA_RCG1_F6.5510.5597.2	2	HCD	16.35	<0.1%	<0.1%	Users/Elise/RCG_Exp_iTRAQ/Exp1/1	6.84	100	25200000		1	0	-1	1		iTRAQ	2	250	(K)AEFAEVSK(L)		Free Acid		K:iTRAQ	69952	62231	79204	102788	0.89	1.132	1.469	82.4	1160386	0.2708	30.93	79	0.964	584.826	1168.64	-0.0015	-1.3	4.53	P02768	P02768	Serum albumin
9108	EA_RCG1_F6.6665.6801.2	2	HCD	16.35	<0.1%	<0.1%	Users/Elise/RCG_Exp_iTRAQ/Exp1/1	6.77	100	17400000		1	0	-1	1		iTRAQ	2	250	(K)AEFAEVSK(L)		Free Acid		K:iTRAQ	66580	58500	73926	95435	0.879	1.11	1.433	91.1	927516	0.3175	36.08	102	0.949	584.827	1168.64	0.0007	0.6	4.53	P02768	P02768	Serum albumin
9109	EA_RCG1_F6.6860.6983.2	2	HCD	16.35	<0.1%	<0.1%	Users/Elise/RCG_Exp_iTRAQ/Exp1/1	6.78	100	14100000		1	0	-1	1		iTRAQ	2	250	(K)AEFAEVSK(L)		Free Acid		K:iTRAQ	66330	57478	69189	97772	0.867	1.043	1.474	96.6	951939	0.3054	37.27	101	0.924	584.827	1168.64	0.0023	2	4.53	P02768	P02768	Serum albumin
9110	EA_RCG1_F6.7040.7144.2	2	HCD	16.35	<0.1%	<0.1%	Users/Elise/RCG_Exp_iTRAQ/Exp1/1	6.74	100	11700000		1	0	-1	1		iTRAQ	2	250	(K)AEFAEVSK(L)		Free Acid		K:iTRAQ	56162	50568	60923	83232	0.9	1.085	1.482	68.6	494263	0.5076	38.48	98	0.918	584.826	1168.64	-0.0001	-0.1	4.53	P02768	P02768	Serum albumin
9111	EA_RCG1_F6.7207.7309.2	2	HCD	16.35	<0.1%	<0.1%	Users/Elise/RCG_Exp_iTRAQ/Exp1/1	6.72	100	11500000		1	0	-1	1		iTRAQ	2	250	(K)AEFAEVSK(L)		Free Acid		K:iTRAQ	58243	53364	63717	85334	0.916	1.094	1.465	93	855823	0.3046	39.68	110	0.918	584.826	1168.64	0.0003	0.3	4.53	P02768	P02768	Serum albumin
9112	EA_RCG1_F6.7353.7444.2	2	HCD	16.35	<0.1%	<0.1%	Users/Elise/RCG_Exp_iTRAQ/Exp1/1	6.77	100	9860000		1	0	-1	1		iTRAQ	2	250	(K)AEFAEVSK(L)		Free Acid		K:iTRAQ	60511	51430	62912	86753	0.85	1.04	1.434	97.4	772649	0.3386	40.92	94	0.916	584.827	1168.64	0.0021	1.8	4.53	P02768	P02768	Serum albumin
9113	EA_RCG1_F6.7488.7579.2	2	HCD	16.35	<0.1%	<0.1%	Users/Elise/RCG_Exp_iTRAQ/Exp1/1	6.7	100	9530000		1	0	-1	1		iTRAQ	2	250	(K)AEFAEVSK(L)		Free Acid		K:iTRAQ	51809	45677	56952	75315	0.882	1.099	1.454	91.9	860920	0.2669	42.12	106	0.912	584.827	1168.64	0.0021	1.8	4.53	P02768	P02768	Serum albumin
9114	EA_RCG1_F6.7621.7714.2	2	HCD	16.35	<0.1%	<0.1%	Users/Elise/RCG_Exp_iTRAQ/Exp1/1	6.77	100	9110000		1	0	-1	1		iTRAQ	2	250	(K)AEFAEVSK(L)		Free Acid		K:iTRAQ	53537	47044	55992	78798	0.879	1.046	1.472	84.3	740456	0.3179	43.47	110	0.92	584.827	1168.64	0.0017	1.5	4.53	P02768	P02768	Serum albumin
9115	EA_RCG1_F6.7756.7849.2	2	HCD	16.35	<0.1%	<0.1%	Users/Elise/RCG_Exp_iTRAQ/Exp1/1	6.71	100	8100000		1	0	-1	1		iTRAQ	2	250	(K)AEFAEVSK(L)		Free Acid		K:iTRAQ	49972	46311	56619	75336	0.927	1.133	1.508	97.5	723199	0.3156	44.85	106	0.932	584.827	1168.64	0.0017	1.5	4.53	P02768	P02768	Serum albumin
9116	EA_RCG1_F6.7891.7986.2	2	HCD	16.35	<0.1%	<0.1%	Users/Elise/RCG_Exp_iTRAQ/Exp1/1	6.74	100	7510000		1	0	-1	1		iTRAQ	2	250	(K)AEFAEVSK(L)		Free Acid		K:iTRAQ	42954	38030	48422	65457	0.885	1.127	1.524	90.8	588799	0.3309	46.17	108	0.927	584.827	1168.64	0.0017	1.5	4.53	P02768	P02768	Serum albumin
9117	EA_RCG1_F6.8028.8119.2	2	HCD	16.35	<0.1%	<0.1%	Users/Elise/RCG_Exp_iTRAQ/Exp1/1	6.74	100	7040000		1	0	-1	1		iTRAQ	2	250	(K)AEFAEVSK(L)		Free Acid		K:iTRAQ	42391	38116	47245	63241	0.899	1.115	1.492	95.7	599941	0.3184	47.57	110	0.92	584.827	1168.64	0.0021	1.8	4.53	P02768	P02768	Serum albumin
9118	EA_RCG1_F6.8163.8254.2	2	HCD	16.35	<0.1%	<0.1%	Users/Elise/RCG_Exp_iTRAQ/Exp1/1	6.68	100	7430000		1	0	-1	1		iTRAQ	2	250	(K)AEFAEVSK(L)		Free Acid		K:iTRAQ	46838	41998	50673	70841	0.897	1.082	1.512	89.4	419845	0.501	49	113	0.905	584.827	1168.64	0.0015	1.3	4.53	P02768	P02768	Serum albumin
9119	EA_RCG1_F6.8298.8389.2	2	HCD	16.35	<0.1%	<0.1%	Users/Elise/RCG_Exp_iTRAQ/Exp1/1	6.78	100	7080000		1	0	-1	1		iTRAQ	2	250	(K)AEFAEVSK(L)		Free Acid		K:iTRAQ	39753	37146	43545	59247	0.934	1.095	1.49	93.7	446313	0.4026	50.38	116	0.912	584.827	1168.64	0.0017	1.5	4.53	P02768	P02768	Serum albumin
9120	EA_RCG1_F6.8433.8524.2	2	HCD	16.35	<0.1%	<0.1%	Users/Elise/RCG_Exp_iTRAQ/Exp1/1	6.69	100	6420000		1	0	-1	1		iTRAQ	2	250	(K)AEFAEVSK(L)		Free Acid		K:iTRAQ	41515	36412	45363	60803	0.877	1.093	1.465	96.8	652291	0.2822	51.93	109	0.915	584.827	1168.64	0.0005	0.4	4.53	P02768	P02768	Serum albumin
9121	EA_RCG1_F6.8568.8614.2	2	HCD	16.35	<0.1%	<0.1%	Users/Elise/RCG_Exp_iTRAQ/Exp1/1	6.73	100	4780000		1	0	-1	1		iTRAQ	2	250	(K)AEFAEVSK(L)		Free Acid		K:iTRAQ	23556	21126	25240	34960	0.897	1.071	1.484	92.7	402035	0.2609	53.2	81	0.907	584.827	1168.64	0.0023	2	4.53	P02768	P02768	Serum albumin
9122	EA_RCG1_F6.8658.8749.2	2	HCD	16.35	<0.1%	<0.1%	Users/Elise/RCG_Exp_iTRAQ/Exp1/1	6.73	100	6120000		1	0	-1	1		iTRAQ	2	250	(K)AEFAEVSK(L)		Free Acid		K:iTRAQ	38975	34196	42701	57202	0.877	1.096	1.468	93.8	481518	0.3594	54.42	110	0.908	584.827	1168.64	0.0021	1.8	4.53	P02768	P02768	Serum albumin
9123	EA_RCG1_F6.8793.8884.2	2	HCD	16.35	<0.1%	<0.1%	Users/Elise/RCG_Exp_iTRAQ/Exp1/1	6.64	100	6070000		1	0	-1	1		iTRAQ	2	250	(K)AEFAEVSK(L)		Free Acid		K:iTRAQ	35267	32223	39731	51197	0.914	1.127	1.452	96.9	495983	0.3194	55.93	111	0.919	584.827	1168.64	0.0015	1.3	4.53	P02768	P02768	Serum albumin
9124	EA_RCG1_F6.8928.8974.2	2	HCD	16.35	<0.1%	<0.1%	Users/Elise/RCG_Exp_iTRAQ/Exp1/1	6.71	100	4650000		1	0	-1	1		iTRAQ	2	250	(K)AEFAEVSK(L)		Free Acid		K:iTRAQ	26670	23468	28617	39161	0.88	1.073	1.468	95.4	452459	0.2606	57.13	82	0.925	584.827	1168.64	0.0021	1.8	4.53	P02768	P02768	Serum albumin
9125	EA_RCG1_F6.9018.9064.2	2	HCD	16.35	<0.1%	<0.1%	Users/Elise/RCG_Exp_iTRAQ/Exp1/1	6.63	100	4080000		1	0	-1	1		iTRAQ	2	250	(K)AEFAEVSK(L)		Free Acid		K:iTRAQ	24829	22218	26996	35838	0.895	1.087	1.443	94.5	544553	0.2018	58.13	83	0.921	584.827	1168.64	0.0023	2	4.53	P02768	P02768	Serum albumin
9126	EA_RCG1_F6.9108.9154.2	2	HCD	16.35	<0.1%	<0.1%	Users/Elise/RCG_Exp_iTRAQ/Exp1/1	6.67	100	3990000		1	0	-1	1		iTRAQ	2	250	(K)AEFAEVSK(L)		Free Acid		K:iTRAQ	22254	19493	23574	31305	0.876	1.059	1.407	94.2	378248	0.2555	59.12	81	0.915	584.827	1168.64	0.0025	2.2	4.53	P02768	P02768	Serum albumin
9127	EA_RCG1_F6.9198.9244.2	2	HCD	16.35	<0.1%	<0.1%	Users/Elise/RCG_Exp_iTRAQ/Exp1/1	6.74	100	4130000		1	0	-1	1		iTRAQ	2	250	(K)AEFAEVSK(L)		Free Acid		K:iTRAQ	22135	20617	24861	33143	0.931	1.123	1.497	94	378413	0.2663	60.22	83	0.9	584.828	1168.64	0.0029	2.5	4.53	P02768	P02768	Serum albumin
9128	EA_RCG1_F6.9288.9375.2	2	HCD	16.35	<0.1%	<0.1%	Users/Elise/RCG_Exp_iTRAQ/Exp1/1	6.74	100	5470000		1	0	-1	1		iTRAQ	2	250	(K)AEFAEVSK(L)		Free Acid		K:iTRAQ	33139	28746	35741	46258	0.867	1.079	1.396	98.5	539869	0.2665	61.33	109	0.896	584.828	1168.64	0.0027	2.3	4.53	P02768	P02768	Serum albumin
9129	EA_RCG1_F6.9419.9465.2	2	HCD	16.35	<0.1%	<0.1%	Users/Elise/RCG_Exp_iTRAQ/Exp1/1	6.61	100	4120000		1	0	-1	1		iTRAQ	2	250	(K)AEFAEVSK(L)		Free Acid		K:iTRAQ	23770	22119	25563	34676	0.931	1.075	1.459	94.3	489234	0.2169	62.62	82	0.918	584.827	1168.64	0.0025	2.2	4.53	P02768	P02768	Serum albumin
9130	EA_RCG1_F6.9509.9596.2	2	HCD	16.35	<0.1%	<0.1%	Users/Elise/RCG_Exp_iTRAQ/Exp1/1	6.67	100	5220000		1	0	-1	1		iTRAQ	2	250	(K)AEFAEVSK(L)		Free Acid		K:iTRAQ	33702	30977	37001	50701	0.919	1.098	1.504	96.1	377911	0.4032	63.85	110	0.925	584.827	1168.64	0.0015	1.3	4.53	P02768	P02768	Serum albumin
9131	EA_RCG1_F6.9628.9715.2	2	HCD	16.35	<0.1%	<0.1%	Users/Elise/RCG_Exp_iTRAQ/Exp1/1	6.65	100	4600000		1	0	-1	1		iTRAQ	2	250	(K)AEFAEVSK(L)		Free Acid		K:iTRAQ	26872	24031	29748	38827	0.894	1.107	1.445	89.7	241757	0.4942	65.13	110	0.926	584.825	1168.64	-0.0017	-1.4	4.53	P02768	P02768	Serum albumin
9132	EA_RCG1_F6.9759.9805.2	2	HCD	16.35	<0.1%	<0.1%	Users/Elise/RCG_Exp_iTRAQ/Exp1/1	6.72	100	2700000		1	0	-1	1		iTRAQ	2	250	(K)AEFAEVSK(L)		Free Acid		K:iTRAQ	18915	17174	21337	28208	0.908	1.128	1.491	94	378119	0.2265	66.38	82	0.936	584.828	1168.64	0.0029	2.5	4.53	P02768	P02768	Serum albumin
9133	EA_RCG1_F6.9849.9895.2	2	HCD	16.35	<0.1%	<0.1%	Users/Elise/RCG_Exp_iTRAQ/Exp1/1	6.68	100	2920000		1	0	-1	1		iTRAQ	2	250	(K)AEFAEVSK(L)		Free Acid		K:iTRAQ	20736	18437	23248	29789	0.889	1.121	1.437	92.9	237743	0.3879	67.45	82	0.926	584.828	1168.64	0.0033	2.8	4.53	P02768	P02768	Serum albumin
9134	EA_RCG1_F6.9939.10030.2	2	HCD	16.35	<0.1%	<0.1%	Users/Elise/RCG_Exp_iTRAQ/Exp1/1	6.7	100	3920000		1	0	-1	1		iTRAQ	2	250	(K)AEFAEVSK(L)		Free Acid		K:iTRAQ	29140	26341	33311	43626	0.904	1.143	1.497	92.5	340717	0.3886	68.67	110	0.902	584.829	1168.64	0.0061	5.2	4.53	P02768	P02768	Serum albumin
9135	EA_RCG1_F7.10995.11076.2	2	HCD	16.35	<0.1%	<0.1%	Users/Elise/RCG_Exp_iTRAQ/Exp1/1	6.74	100	6590000		1	0	-1	1		iTRAQ	2	250	(K)AEFAEVSK(L)		Free Acid		K:iTRAQ	38521	34260	40307	54444	0.889	1.046	1.413	78.2	148721	1.1265	76.95	75	0.926	584.827	1168.64	0.0007	0.6	4.53	P02768	P02768	Serum albumin
9136	EA_RCG1_F7.11120.11211.2	2	HCD	16.35	<0.1%	<0.1%	Users/Elise/RCG_Exp_iTRAQ/Exp1/1	6.7	100	16100000		1	0	-1	1		iTRAQ	2	250	(K)AEFAEVSK(L)		Free Acid		K:iTRAQ	80632	72108	89916	119032	0.894	1.115	1.476	93.3	747733	0.4837	77.97	98	0.928	584.826	1168.64	0.0003	0.3	4.53	P02768	P02768	Serum albumin
9137	EA_RCG1_F7.1781.2001.2	2	HCD	16.35	<0.1%	<0.1%	Users/Elise/RCG_Exp_iTRAQ/Exp1/1	6.67	100	5810000000		1	0	-1	1		iTRAQ	2	250	(K)AEFAEVSK(L)		Free Acid		K:iTRAQ	18587105	16744094	19844475	27205668	0.901	1.068	1.464	68.9	1247710	66.026	18.73	25	0.973	584.827	1168.64	0.0011	1	4.53	P02768	P02768	Serum albumin
9138	EA_RCG1_F8.1895.1896.2	2	HCD	16.35	<0.1%	<0.1%	Users/Elise/RCG_Exp_iTRAQ/Exp1/1	6.74	100	1180000000		1	0	-1	1		iTRAQ	2	250	(K)AEFAEVSK(L)		Free Acid		K:iTRAQ	5604319	4803112	5720977	7703817	0.857	1.021	1.375	85.1	188531889	0.1264	18.67	16	0.888	584.826	1168.64	0.0001	0.1	4.53	P02768	P02768	Serum albumin
9142	EA_RCG3_F10.1013.1076.2	2	HCD	16.35	<0.1%	<0.1%	Users/Elise/RCG_Exp_iTRAQ/Exp3/1	6.72	100	16700000		1	0	-1	1		iTRAQ	2	250	(K)AEFAEVSK(L)		Free Acid		K:iTRAQ	58154	74281	54820	68479	1.277	0.943	1.178	83.1	1818950	0.1406	18.72	15	0.849	584.827	1168.64	0.0017	1.5	4.53	P02768	P02768	Serum albumin
9145	EA_RCG3_F11.1170.1171.2	2	HCD	16.35	<0.1%	<0.1%	Users/Elise/RCG_Exp_iTRAQ/Exp3/1	6.61	100	12200000		1	0	-1	1		iTRAQ	2	250	(K)AEFAEVSK(L)		Free Acid		K:iTRAQ	97208	119778	84512	103131	1.232	0.869	1.061	59.3	3462860	0.1168	18.67	17	0.915	584.826	1168.64	-0.0001	-0.1	4.53	P02768	P02768	Serum albumin
9147	EA_RCG3_F12.1087.1169.2	2	HCD	16.35	<0.1%	<0.1%	Users/Elise/RCG_Exp_iTRAQ/Exp3/1	6.68	100	8660000		1	0	-1	1		iTRAQ	2	250	(K)AEFAEVSK(L)		Free Acid		K:iTRAQ	71384	84397	61737	78611	1.182	0.865	1.101	75.8	2030735	0.1458	18.63	21	0.929	584.827	1168.64	0.0017	1.5	4.53	P02768	P02768	Serum albumin
9150	EA_RCG3_F13.1267.1268.2	2	HCD	16.35	<0.1%	<0.1%	Users/Elise/RCG_Exp_iTRAQ/Exp3/1	6.8	100	12500000		1	0	-1	1		iTRAQ	2	250	(K)AEFAEVSK(L)		Free Acid		K:iTRAQ	78801	98292	73479	88920	1.247	0.932	1.128	78.9	2740845	0.1239	18.62	21	0.875	584.827	1168.64	0.0015	1.3	4.53	P02768	P02768	Serum albumin
9151	EA_RCG3_F14.1576.1577.2	2	HCD	16.35	<0.1%	<0.1%	Users/Elise/RCG_Exp_iTRAQ/Exp3/1	6.64	100	16000000		1	0	-1	1		iTRAQ	2	250	(K)AEFAEVSK(L)		Free Acid		K:iTRAQ	76016	100393	76298	92904	1.321	1.004	1.222	66.6	1783592	0.1938	18.58	23	0.911	584.827	1168.64	0.0011	1	4.53	P02768	P02768	Serum albumin
9153	EA_RCG3_F15.1780.1781.2	2	HCD	16.35	<0.1%	<0.1%	Users/Elise/RCG_Exp_iTRAQ/Exp3/1	6.89	100	19500000		1	0	-1	1		iTRAQ	2	250	(K)AEFAEVSK(L)		Free Acid		K:iTRAQ	54753	74829	59373	67311	1.367	1.084	1.229	56.6	800817	0.32	18.48	19	0.911	584.828	1168.64	0.0031	2.7	4.53	P02768	P02768	Serum albumin
9163	EA_RCG3_F4.10007.10092.2	2	HCD	16.35	<0.1%	<0.1%	Users/Elise/RCG_Exp_iTRAQ/Exp3/1	6.68	100	4360000		1	0	-1	1		iTRAQ	2	250	(K)AEFAEVSK(L)		Free Acid		K:iTRAQ	33662	41525	28003	35359	1.234	0.832	1.05	92.7	278065	0.4983	69.58	111	0.951	584.827	1168.64	0.0021	1.8	4.53	P02768	P02768	Serum albumin
9164	EA_RCG3_F4.10427.10512.2	2	HCD	16.35	<0.1%	<0.1%	Users/Elise/RCG_Exp_iTRAQ/Exp3/1	6.76	100	3290000		1	0	-1	1		iTRAQ	2	250	(K)AEFAEVSK(L)		Free Acid		K:iTRAQ	25327	30613	20778	26017	1.209	0.82	1.027	94.7	184269	0.5575	73.98	115	0.972	584.827	1168.64	0.0023	2	4.53	P02768	P02768	Serum albumin
9165	EA_RCG3_F4.10556.10657.2	2	HCD	16.35	<0.1%	<0.1%	Users/Elise/RCG_Exp_iTRAQ/Exp3/1	6.74	100	3500000		1	0	-1	1		iTRAQ	2	250	(K)AEFAEVSK(L)		Free Acid		K:iTRAQ	19406	23516	15389	19869	1.212	0.793	1.024	90.3	199376	0.3921	75.78	97	0.969	584.826	1168.64	-0.0001	-0.1	4.53	P02768	P02768	Serum albumin
9166	EA_RCG3_F4.10695.10782.2	2	HCD	16.35	<0.1%	<0.1%	Users/Elise/RCG_Exp_iTRAQ/Exp3/1	6.65	100	18900000		1	0	-1	1		iTRAQ	2	250	(K)AEFAEVSK(L)		Free Acid		K:iTRAQ	112713	143423	98808	118259	1.272	0.877	1.049	91.9	574062	0.8243	76.92	79	0.924	584.826	1168.64	-0.0013	-1.1	4.53	P02768	P02768	Serum albumin
9167	EA_RCG3_F4.10980.11066.2	2	HCD	16.35	<0.1%	<0.1%	Users/Elise/RCG_Exp_iTRAQ/Exp3/1	6.61	100	29600000		1	0	-1	1		iTRAQ	2	250	(K)AEFAEVSK(L)		Free Acid		K:iTRAQ	157996	204176	134075	157857	1.292	0.849	0.999	95.4	5008780	0.1306	78.37	40	0.923	584.825	1168.64	-0.0021	-1.8	4.53	P02768	P02768	Serum albumin
9168	EA_RCG3_F4.1645.1884.2	2	HCD	16.35	<0.1%	<0.1%	Users/Elise/RCG_Exp_iTRAQ/Exp3/1	6.78	100	6500000000		1	0	-1	1		iTRAQ	2	250	(K)AEFAEVSK(L)		Free Acid		K:iTRAQ	52538034	58296974	39996818	51584546	1.11	0.761	0.982	93.2	19877951	10.183	18.75	25	0.993	584.826	1168.64	0.0001	0.1	4.53	P02768	P02768	Serum albumin
9169	EA_RCG3_F4.2003.2304.2	2	HCD	16.35	<0.1%	<0.1%	Users/Elise/RCG_Exp_iTRAQ/Exp3/1	6.71	100	6500000000		1	0	-1	1		iTRAQ	2	250	(K)AEFAEVSK(L)		Free Acid		K:iTRAQ	7136609	8558052	5798789	7175375	1.199	0.813	1.005	96.6	249954709	0.1147	18.75	25	0.993	584.826	1168.64	0.0001	0.1	4.53	P02768	P02768	Serum albumin
9170	EA_RCG3_F4.2425.2666.2	2	HCD	16.35	<0.1%	<0.1%	Users/Elise/RCG_Exp_iTRAQ/Exp3/1	6.77	100	677000000		1	0	-1	1		iTRAQ	2	250	(K)AEFAEVSK(L)		Free Acid		K:iTRAQ	1317236	1710703	1181644	1436284	1.299	0.897	1.09	74.9	14745010	0.3829	20.48	104	0.916	584.827	1168.64	0.0007	0.6	4.53	P02768	P02768	Serum albumin
9171	EA_RCG3_F4.2785.3009.2	2	HCD	16.35	<0.1%	<0.1%	Users/Elise/RCG_Exp_iTRAQ/Exp3/1	6.7	100	323000000		1	0	-1	1		iTRAQ	2	250	(K)AEFAEVSK(L)		Free Acid		K:iTRAQ	866304	1070863	718638	855968	1.236	0.83	0.988	93.6	11943357	0.294	21.65	99	0.936	584.826	1168.64	-0.0013	-1.1	4.53	P02768	P02768	Serum albumin
9173	EA_RCG3_F4.4120.4352.2	2	HCD	16.35	<0.1%	<0.1%	Users/Elise/RCG_Exp_iTRAQ/Exp3/1	6.67	100	83500000		1	0	-1	1		iTRAQ	2	250	(K)AEFAEVSK(L)		Free Acid		K:iTRAQ	269404	311875	232608	283872	1.158	0.863	1.054	73.9	2208788	0.497	26.08	104	0.968	584.825	1168.64	-0.0017	-1.4	4.53	P02768	P02768	Serum albumin
9174	EA_RCG3_F4.5183.5362.2	2	HCD	16.35	<0.1%	<0.1%	Users/Elise/RCG_Exp_iTRAQ/Exp3/1	5.6	100	45700000		1	0	-1	1		iTRAQ	2	250	(K)AEFAEVSK(L)		Free Acid		K:iTRAQ	143491	172195	125335	148388	1.2	0.873	1.034	93.4	1616095	0.3647	29.68	104	0.982	584.828	1168.64	0.0043	3.7	4.53	P02768	P02768	Serum albumin
9175	EA_RCG3_F4.5515.5696.2	2	HCD	16.35	<0.1%	<0.1%	Users/Elise/RCG_Exp_iTRAQ/Exp3/1	6.73	100	34700000		1	0	-1	1		iTRAQ	2	250	(K)AEFAEVSK(L)		Free Acid		K:iTRAQ	131892	160049	121562	135437	1.213	0.922	1.027	78.4	1206670	0.4549	31	106	0.993	584.826	1168.64	-0.0011	-0.9	4.53	P02768	P02768	Serum albumin
9176	EA_RCG3_F4.5993.6099.2	2	HCD	16.35	<0.1%	<0.1%	Users/Elise/RCG_Exp_iTRAQ/Exp3/1	6.73	100	20700000		1	0	-1	1		iTRAQ	2	250	(K)AEFAEVSK(L)		Free Acid		K:iTRAQ	91657	117421	84933	99597	1.281	0.927	1.087	91.7	1240280	0.3174	33.33	101	0.95	584.826	1168.64	0.0001	0.1	4.53	P02768	P02768	Serum albumin
9177	EA_RCG3_F4.6173.6292.2	2	HCD	16.35	<0.1%	<0.1%	Users/Elise/RCG_Exp_iTRAQ/Exp3/1	6.7	100	18500000		1	0	-1	1		iTRAQ	2	250	(K)AEFAEVSK(L)		Free Acid		K:iTRAQ	92139	113854	80966	96801	1.236	0.879	1.051	93.2	1099039	0.3492	34.47	98	0.945	584.827	1168.64	0.0017	1.5	4.53	P02768	P02768	Serum albumin
9178	EA_RCG3_F4.6518.6669.2	2	HCD	16.35	<0.1%	<0.1%	Users/Elise/RCG_Exp_iTRAQ/Exp3/1	6.67	100	17600000		1	0	-1	1		iTRAQ	2	250	(K)AEFAEVSK(L)		Free Acid		K:iTRAQ	80885	99117	69898	85067	1.225	0.864	1.052	96.2	1080319	0.3101	36.77	104	0.954	584.825	1168.64	-0.0027	-2.3	4.53	P02768	P02768	Serum albumin
9179	EA_RCG3_F4.6724.6845.2	2	HCD	16.35	<0.1%	<0.1%	Users/Elise/RCG_Exp_iTRAQ/Exp3/1	6.76	100	14300000		1	0	-1	1		iTRAQ	2	250	(K)AEFAEVSK(L)		Free Acid		K:iTRAQ	72871	90758	62683	75485	1.245	0.86	1.036	94.8	938559	0.3216	38.07	105	0.934	584.826	1168.64	-0.0013	-1.1	4.53	P02768	P02768	Serum albumin
9180	EA_RCG3_F4.6889.7020.2	2	HCD	16.35	<0.1%	<0.1%	Users/Elise/RCG_Exp_iTRAQ/Exp3/1	6.75	100	16700000		1	0	-1	1		iTRAQ	2	250	(K)AEFAEVSK(L)		Free Acid		K:iTRAQ	64590	77057	54701	68025	1.193	0.847	1.053	92.3	860175	0.3073	39.38	101	0.898	584.826	1168.64	-0.0015	-1.3	4.53	P02768	P02768	Serum albumin
9181	EA_RCG3_F4.7089.7207.2	2	HCD	16.35	<0.1%	<0.1%	Users/Elise/RCG_Exp_iTRAQ/Exp3/1	6.64	100	15600000		1	0	-1	1		iTRAQ	2	250	(K)AEFAEVSK(L)		Free Acid		K:iTRAQ	60234	74848	50982	62507	1.243	0.846	1.038	92.1	840887	0.2956	40.3	104	0.925	584.825	1168.64	-0.0025	-2.1	4.53	P02768	P02768	Serum albumin
9182	EA_RCG3_F4.7272.7385.2	2	HCD	16.35	<0.1%	<0.1%	Users/Elise/RCG_Exp_iTRAQ/Exp3/1	6.61	100	11800000		1	0	-1	1		iTRAQ	2	250	(K)AEFAEVSK(L)		Free Acid		K:iTRAQ	62341	76651	52377	65112	1.23	0.84	1.044	90.7	670933	0.3823	41.77	109	0.943	584.825	1168.64	-0.0021	-1.8	4.53	P02768	P02768	Serum albumin
9183	EA_RCG3_F4.7423.7514.2	2	HCD	16.35	<0.1%	<0.1%	Users/Elise/RCG_Exp_iTRAQ/Exp3/1	6.74	100	9110000		1	0	-1	1		iTRAQ	2	250	(K)AEFAEVSK(L)		Free Acid		K:iTRAQ	60132	76036	50045	61839	1.264	0.832	1.028	89.9	760106	0.3263	43.07	108	0.922	584.826	1168.64	-0.0011	-0.9	4.53	P02768	P02768	Serum albumin
9184	EA_RCG3_F4.7558.7647.2	2	HCD	16.35	<0.1%	<0.1%	Users/Elise/RCG_Exp_iTRAQ/Exp3/1	6.69	100	9480000		1	0	-1	1		iTRAQ	2	250	(K)AEFAEVSK(L)		Free Acid		K:iTRAQ	56902	72114	48652	59582	1.267	0.855	1.047	95.4	761812	0.3114	44.47	113	0.928	584.826	1168.64	-0.0009	-0.7	4.53	P02768	P02768	Serum albumin
9185	EA_RCG3_F4.7691.7782.2	2	HCD	16.35	<0.1%	<0.1%	Users/Elise/RCG_Exp_iTRAQ/Exp3/1	6.62	100	8100000		1	0	-1	1		iTRAQ	2	250	(K)AEFAEVSK(L)		Free Acid		K:iTRAQ	53336	69341	46532	55596	1.3	0.872	1.042	82.4	566972	0.3965	45.73	98	0.923	584.826	1168.64	-0.0005	-0.4	4.53	P02768	P02768	Serum albumin
9186	EA_RCG3_F4.7826.7917.2	2	HCD	16.35	<0.1%	<0.1%	Users/Elise/RCG_Exp_iTRAQ/Exp3/1	6.75	100	8150000		1	0	-1	1		iTRAQ	2	250	(K)AEFAEVSK(L)		Free Acid		K:iTRAQ	52272	66563	45271	52809	1.273	0.866	1.01	92.1	613593	0.3535	47.03	106	0.907	584.826	1168.64	0.0001	0.1	4.53	P02768	P02768	Serum albumin
9187	EA_RCG3_F4.7961.8052.2	2	HCD	16.35	<0.1%	<0.1%	Users/Elise/RCG_Exp_iTRAQ/Exp3/1	6.73	100	7750000		1	0	-1	1		iTRAQ	2	250	(K)AEFAEVSK(L)		Free Acid		K:iTRAQ	52656	65940	45379	54170	1.252	0.862	1.029	94.5	634570	0.3438	48.33	100	0.916	584.826	1168.64	-0.0007	-0.6	4.53	P02768	P02768	Serum albumin
9188	EA_RCG3_F4.8096.8187.2	2	HCD	16.35	<0.1%	<0.1%	Users/Elise/RCG_Exp_iTRAQ/Exp3/1	6.61	100	8070000		1	0	-1	1		iTRAQ	2	250	(K)AEFAEVSK(L)		Free Acid		K:iTRAQ	52436	63486	42737	53972	1.211	0.815	1.029	95.3	653065	0.3256	49.65	108	0.932	584.827	1168.64	0.0005	0.4	4.53	P02768	P02768	Serum albumin
9189	EA_RCG3_F4.8231.8322.2	2	HCD	16.35	<0.1%	<0.1%	Users/Elise/RCG_Exp_iTRAQ/Exp3/1	6.7	100	6920000		1	0	-1	1		iTRAQ	2	250	(K)AEFAEVSK(L)		Free Acid		K:iTRAQ	45687	57625	40212	47868	1.261	0.88	1.048	99.1	485233	0.3944	50.88	103	0.934	584.826	1168.64	0.0001	0.1	4.53	P02768	P02768	Serum albumin
9190	EA_RCG3_F4.8366.8451.2	2	HCD	16.35	<0.1%	<0.1%	Users/Elise/RCG_Exp_iTRAQ/Exp3/1	6.68	100	6800000		1	0	-1	1		iTRAQ	2	250	(K)AEFAEVSK(L)		Free Acid		K:iTRAQ	48788	62170	39903	50914	1.274	0.818	1.044	94.3	541416	0.3727	52.2	107	0.942	584.826	1168.64	0.0001	0.1	4.53	P02768	P02768	Serum albumin
9191	EA_RCG3_F4.8495.8586.2	2	HCD	16.35	<0.1%	<0.1%	Users/Elise/RCG_Exp_iTRAQ/Exp3/1	6.66	100	6730000		1	0	-1	1		iTRAQ	2	250	(K)AEFAEVSK(L)		Free Acid		K:iTRAQ	43798	55267	36631	44992	1.262	0.836	1.027	93.9	406357	0.4447	53.57	111	0.922	584.826	1168.64	-0.0003	-0.2	4.53	P02768	P02768	Serum albumin
9192	EA_RCG3_F4.8630.8719.2	2	HCD	16.35	<0.1%	<0.1%	Users/Elise/RCG_Exp_iTRAQ/Exp3/1	6.71	100	6320000		1	0	-1	1		iTRAQ	2	250	(K)AEFAEVSK(L)		Free Acid		K:iTRAQ	43324	55261	36924	46184	1.276	0.852	1.066	94.3	538531	0.3374	54.95	113	0.916	584.826	1168.64	-0.0001	-0.1	4.53	P02768	P02768	Serum albumin
9193	EA_RCG3_F4.8761.8846.2	2	HCD	16.35	<0.1%	<0.1%	Users/Elise/RCG_Exp_iTRAQ/Exp3/1	6.78	100	5770000		1	0	-1	1		iTRAQ	2	250	(K)AEFAEVSK(L)		Free Acid		K:iTRAQ	41474	51812	35004	43015	1.249	0.844	1.037	97.8	469513	0.3649	56.38	111	0.922	584.826	1168.64	0.0003	0.3	4.53	P02768	P02768	Serum albumin
9194	EA_RCG3_F4.8890.8977.2	2	HCD	16.35	<0.1%	<0.1%	Users/Elise/RCG_Exp_iTRAQ/Exp3/1	6.67	100	5820000		1	0	-1	1		iTRAQ	2	250	(K)AEFAEVSK(L)		Free Acid		K:iTRAQ	38756	49531	32289	41275	1.278	0.833	1.065	95.8	404511	0.4001	57.82	114	0.946	584.827	1168.64	0.0011	1	4.53	P02768	P02768	Serum albumin
9195	EA_RCG3_F4.9021.9110.2	2	HCD	16.35	<0.1%	<0.1%	Users/Elise/RCG_Exp_iTRAQ/Exp3/1	6.66	100	5020000		1	0	-1	1		iTRAQ	2	250	(K)AEFAEVSK(L)		Free Acid		K:iTRAQ	37619	47474	31629	38556	1.262	0.841	1.025	95.3	347805	0.4465	59.05	105	0.929	584.827	1168.64	0.0013	1.1	4.53	P02768	P02768	Serum albumin
9196	EA_RCG3_F4.9154.9237.2	2	HCD	16.35	<0.1%	<0.1%	Users/Elise/RCG_Exp_iTRAQ/Exp3/1	6.7	100	5140000		1	0	-1	1		iTRAQ	2	250	(K)AEFAEVSK(L)		Free Acid		K:iTRAQ	39021	48551	31310	40845	1.244	0.802	1.047	91.3	362511	0.4406	60.43	111	0.926	584.827	1168.64	0.0015	1.3	4.53	P02768	P02768	Serum albumin
9197	EA_RCG3_F4.9281.9366.2	2	HCD	16.35	<0.1%	<0.1%	Users/Elise/RCG_Exp_iTRAQ/Exp3/1	6.76	100	4940000		1	0	-1	1		iTRAQ	2	250	(K)AEFAEVSK(L)		Free Acid		K:iTRAQ	38207	48653	32710	40366	1.273	0.856	1.057	98	416295	0.3842	61.92	101	0.956	584.827	1168.64	0.0017	1.5	4.53	P02768	P02768	Serum albumin
9198	EA_RCG3_F4.9402.9481.2	2	HCD	16.35	<0.1%	<0.1%	Users/Elise/RCG_Exp_iTRAQ/Exp3/1	6.78	100	5520000		1	0	-1	1		iTRAQ	2	250	(K)AEFAEVSK(L)		Free Acid		K:iTRAQ	39390	48396	32744	39312	1.229	0.831	0.998	94.1	414411	0.3857	63.13	100	0.945	584.826	1168.64	0.0001	0.1	4.53	P02768	P02768	Serum albumin
9199	EA_RCG3_F4.9517.9565.2	2	HCD	16.35	<0.1%	<0.1%	Users/Elise/RCG_Exp_iTRAQ/Exp3/1	6.71	100	4370000		1	0	-1	1		iTRAQ	2	250	(K)AEFAEVSK(L)		Free Acid		K:iTRAQ	22029	28701	18941	24143	1.303	0.86	1.096	89.6	408288	0.2298	64.22	84	0.922	584.826	1168.64	0.0001	0.1	4.53	P02768	P02768	Serum albumin
9200	EA_RCG3_F4.9618.9705.2	2	HCD	16.35	<0.1%	<0.1%	Users/Elise/RCG_Exp_iTRAQ/Exp3/1	6.61	100	4310000		1	0	-1	1		iTRAQ	2	250	(K)AEFAEVSK(L)		Free Acid		K:iTRAQ	31273	40161	27262	33083	1.284	0.872	1.058	92.5	302335	0.4359	65.37	106	0.942	584.827	1168.64	0.0015	1.3	4.53	P02768	P02768	Serum albumin
9201	EA_RCG3_F4.9749.9840.2	2	HCD	16.35	<0.1%	<0.1%	Users/Elise/RCG_Exp_iTRAQ/Exp3/1	6.72	100	4050000		1	0	-1	1		iTRAQ	2	250	(K)AEFAEVSK(L)		Free Acid		K:iTRAQ	30802	38981	26076	31680	1.266	0.847	1.029	98.1	277630	0.4594	66.77	118	0.954	584.827	1168.64	0.0015	1.3	4.53	P02768	P02768	Serum albumin
9202	EA_RCG3_F5.10493.10574.2	2	HCD	16.35	<0.1%	<0.1%	Users/Elise/RCG_Exp_iTRAQ/Exp3/1	6.75	100	10100000		1	0	-1	1		iTRAQ	2	250	(K)AEFAEVSK(L)		Free Acid		K:iTRAQ	43559	55107	36338	43805	1.265	0.834	1.006	100	113340	1.5776	76.63	58	0.926	584.825	1168.64	-0.0017	-1.4	4.53	P02768	P02768	Serum albumin
9203	EA_RCG3_F5.10623.10710.2	2	HCD	16.35	<0.1%	<0.1%	Users/Elise/RCG_Exp_iTRAQ/Exp3/1	6.61	100	29800000		1	0	-1	1		iTRAQ	2	250	(K)AEFAEVSK(L)		Free Acid		K:iTRAQ	150855	194367	128882	160287	1.288	0.854	1.063	94.7	1763906	0.3597	77.37	96	0.914	584.825	1168.64	-0.0019	-1.6	4.53	P02768	P02768	Serum albumin
9204	EA_RCG3_F5.10769.10883.2	2	HCD	16.35	<0.1%	<0.1%	Users/Elise/RCG_Exp_iTRAQ/Exp3/1	6.69	100	53200000		1	0	-1	1		iTRAQ	2	250	(K)AEFAEVSK(L)		Free Acid		K:iTRAQ	183325	231194	156527	188852	1.261	0.854	1.03	93.4	2115754	0.3592	78.48	99	0.932	584.826	1168.64	-0.0015	-1.3	4.53	P02768	P02768	Serum albumin
9205	EA_RCG3_F5.1697.1930.2	2	HCD	16.35	<0.1%	<0.1%	Users/Elise/RCG_Exp_iTRAQ/Exp3/1	6.92	100	4560000000		1	0	-1	1		iTRAQ	2	250	(K)AEFAEVSK(L)		Free Acid		K:iTRAQ	20528190	24054627	16691381	19880862	1.172	0.813	0.968	54.9	1112968	72.9177	18.8	21	0.981	584.827	1168.64	0.0017	1.5	4.53	P02768	P02768	Serum albumin
9206	EA_RCG3_F5.2034.2245.2	2	HCD	16.35	<0.1%	<0.1%	Users/Elise/RCG_Exp_iTRAQ/Exp3/1	6.67	100	437000000		1	0	-1	1		iTRAQ	2	250	(K)AEFAEVSK(L)		Free Acid		K:iTRAQ	3545277	4343163	2951183	3575442	1.225	0.832	1.009	96.8	122740759	0.1174	19.2	13	0.886	584.827	1168.64	0.0023	2	4.53	P02768	P02768	Serum albumin
9207	EA_RCG3_F5.2364.2575.2	2	HCD	16.35	<0.1%	<0.1%	Users/Elise/RCG_Exp_iTRAQ/Exp3/1	6.75	100	364000000		1	0	-1	1		iTRAQ	2	250	(K)AEFAEVSK(L)		Free Acid		K:iTRAQ	901828	1130527	784822	930980	1.254	0.87	1.032	93.9	11330498	0.3308	20.4	100	0.927	584.825	1168.64	-0.0019	-1.6	4.53	P02768	P02768	Serum albumin
9208	EA_RCG3_F5.2679.2896.2	2	HCD	16.35	<0.1%	<0.1%	Users/Elise/RCG_Exp_iTRAQ/Exp3/1	6.66	100	181000000		1	0	-1	1		iTRAQ	2	250	(K)AEFAEVSK(L)		Free Acid		K:iTRAQ	472361	596755	407210	495490	1.263	0.862	1.049	82	6068442	0.3249	21.48	99	0.982	584.826	1168.64	-0.0009	-0.7	4.53	P02768	P02768	Serum albumin
9209	EA_RCG3_F5.2996.3207.2	2	HCD	16.35	<0.1%	<0.1%	Users/Elise/RCG_Exp_iTRAQ/Exp3/1	6.75	100	108000000		1	0	-1	1		iTRAQ	2	250	(K)AEFAEVSK(L)		Free Acid		K:iTRAQ	323367	424342	282425	348016	1.312	0.873	1.076	88.3	3618845	0.3808	22.57	101	0.941	584.826	1168.64	-0.0009	-0.7	4.53	P02768	P02768	Serum albumin
9210	EA_RCG3_F5.3313.3537.2	2	HCD	16.35	<0.1%	<0.1%	Users/Elise/RCG_Exp_iTRAQ/Exp3/1	6.72	100	69600000		1	0	-1	1		iTRAQ	2	250	(K)AEFAEVSK(L)		Free Acid		K:iTRAQ	230476	289195	195510	237946	1.255	0.848	1.032	91.6	2359936	0.4039	23.7	105	0.948	584.826	1168.64	-0.0007	-0.6	4.53	P02768	P02768	Serum albumin
9211	EA_RCG3_F5.4941.5127.2	2	HCD	16.35	<0.1%	<0.1%	Users/Elise/RCG_Exp_iTRAQ/Exp3/1	6.77	100	22400000		1	0	-1	1		iTRAQ	2	250	(K)AEFAEVSK(L)		Free Acid		K:iTRAQ	80751	111273	77929	91244	1.378	0.965	1.13	85.6	955619	0.378	29.28	100	0.923	584.826	1168.64	-0.0009	-0.7	4.53	P02768	P02768	Serum albumin
9212	EA_RCG3_F5.5226.5395.2	2	HCD	16.35	<0.1%	<0.1%	Users/Elise/RCG_Exp_iTRAQ/Exp3/1	6.79	100	19000000		1	0	-1	1		iTRAQ	2	250	(K)AEFAEVSK(L)		Free Acid		K:iTRAQ	67402	79207	64456	70915	1.175	0.956	1.052	70.9	463514	0.6084	30.45	98	0.958	584.827	1168.64	0.0009	0.8	4.53	P02768	P02768	Serum albumin
9213	EA_RCG3_F5.6614.6728.2	2	HCD	16.35	<0.1%	<0.1%	Users/Elise/RCG_Exp_iTRAQ/Exp3/1	6.7	100	8270000		1	0	-1	1		iTRAQ	2	250	(K)AEFAEVSK(L)		Free Acid		K:iTRAQ	45348	56886	38246	47128	1.254	0.843	1.039	86.9	473660	0.3961	36.88	101	0.966	584.826	1168.64	-0.0003	-0.2	4.53	P02768	P02768	Serum albumin
9214	EA_RCG3_F5.6946.7052.2	2	HCD	16.35	<0.1%	<0.1%	Users/Elise/RCG_Exp_iTRAQ/Exp3/1	6.7	100	7340000		1	0	-1	1		iTRAQ	2	250	(K)AEFAEVSK(L)		Free Acid		K:iTRAQ	43381	54348	37060	45025	1.253	0.854	1.038	81.3	417116	0.4311	39.3	107	0.931	584.826	1168.64	-0.0001	-0.1	4.53	P02768	P02768	Serum albumin
9215	EA_RCG3_F5.7244.7333.2	2	HCD	16.35	<0.1%	<0.1%	Users/Elise/RCG_Exp_iTRAQ/Exp3/1	6.73	100	5230000		1	0	-1	1		iTRAQ	2	250	(K)AEFAEVSK(L)		Free Acid		K:iTRAQ	39448	49781	33327	40801	1.262	0.845	1.034	92.8	378523	0.4316	41.92	103	0.947	584.827	1168.64	0.0007	0.6	4.53	P02768	P02768	Serum albumin
9216	EA_RCG3_F5.7392.7483.2	2	HCD	16.35	<0.1%	<0.1%	Users/Elise/RCG_Exp_iTRAQ/Exp3/1	6.77	100	4890000		1	0	-1	1		iTRAQ	2	250	(K)AEFAEVSK(L)		Free Acid		K:iTRAQ	35144	43707	28344	36213	1.244	0.807	1.03	83.5	382536	0.3749	43.33	110	0.965	584.826	1168.64	-0.0001	-0.1	4.53	P02768	P02768	Serum albumin
9217	EA_RCG3_F5.7527.7571.2	2	HCD	16.35	<0.1%	<0.1%	Users/Elise/RCG_Exp_iTRAQ/Exp3/1	6.75	100	3240000		1	0	-1	1		iTRAQ	2	250	(K)AEFAEVSK(L)		Free Acid		K:iTRAQ	22358	28653	19125	23660	1.282	0.855	1.058	90	359236	0.2611	44.5	81	0.968	584.827	1168.64	0.0011	1	4.53	P02768	P02768	Serum albumin
9218	EA_RCG3_F5.7634.7725.2	2	HCD	16.35	<0.1%	<0.1%	Users/Elise/RCG_Exp_iTRAQ/Exp3/1	6.74	100	4150000		1	0	-1	1		iTRAQ	2	250	(K)AEFAEVSK(L)		Free Acid		K:iTRAQ	32088	40450	27602	33284	1.261	0.86	1.037	87.6	314885	0.4237	45.73	102	0.954	584.827	1168.64	0.0009	0.8	4.53	P02768	P02768	Serum albumin
9219	EA_RCG3_F5.7769.7858.2	2	HCD	16.35	<0.1%	<0.1%	Users/Elise/RCG_Exp_iTRAQ/Exp3/1	6.71	100	3980000		1	0	-1	1		iTRAQ	2	250	(K)AEFAEVSK(L)		Free Acid		K:iTRAQ	29527	38403	24794	30565	1.301	0.84	1.035	90.6	257492	0.4788	47.08	112	0.959	584.827	1168.64	0.0005	0.4	4.53	P02768	P02768	Serum albumin
9220	EA_RCG3_F5.7908.7995.2	2	HCD	16.35	<0.1%	<0.1%	Users/Elise/RCG_Exp_iTRAQ/Exp3/1	6.81	100	4100000		1	0	-1	1		iTRAQ	2	250	(K)AEFAEVSK(L)		Free Acid		K:iTRAQ	30552	38530	26031	32641	1.261	0.852	1.068	97	300044	0.4258	48.48	108	0.961	584.827	1168.64	0.0009	0.8	4.53	P02768	P02768	Serum albumin
9221	EA_RCG3_F5.8039.8128.2	2	HCD	16.35	<0.1%	<0.1%	Users/Elise/RCG_Exp_iTRAQ/Exp3/1	6.7	100	3810000		1	0	-1	1		iTRAQ	2	250	(K)AEFAEVSK(L)		Free Acid		K:iTRAQ	27853	34771	23417	28440	1.248	0.841	1.021	96.6	328460	0.3485	49.83	112	0.959	584.827	1168.64	0.0007	0.6	4.53	P02768	P02768	Serum albumin
9222	EA_RCG3_F5.8172.8263.2	2	HCD	16.35	<0.1%	<0.1%	Users/Elise/RCG_Exp_iTRAQ/Exp3/1	6.74	100	3430000		1	0	-1	1		iTRAQ	2	250	(K)AEFAEVSK(L)		Free Acid		K:iTRAQ	25347	32486	21538	27321	1.282	0.85	1.078	92.7	287953	0.3705	51.2	109	0.949	584.827	1168.64	0.0009	0.8	4.53	P02768	P02768	Serum albumin
9223	EA_RCG3_F5.8303.8392.2	2	HCD	16.35	<0.1%	<0.1%	Users/Elise/RCG_Exp_iTRAQ/Exp3/1	6.68	100	3390000		1	0	-1	1		iTRAQ	2	250	(K)AEFAEVSK(L)		Free Acid		K:iTRAQ	24468	30011	20411	25128	1.227	0.834	1.027	88.5	255511	0.3914	52.63	112	0.952	584.827	1168.64	0.0013	1.1	4.53	P02768	P02768	Serum albumin
9224	EA_RCG3_F5.8686.8775.2	2	HCD	16.35	<0.1%	<0.1%	Users/Elise/RCG_Exp_iTRAQ/Exp3/1	6.74	100	3230000		1	0	-1	1		iTRAQ	2	250	(K)AEFAEVSK(L)		Free Acid		K:iTRAQ	23970	30040	20487	23883	1.253	0.855	0.996	91.1	168372	0.5843	56.82	102	0.949	584.827	1168.64	0.0011	1	4.53	P02768	P02768	Serum albumin
9225	EA_RCG3_F5.8811.8892.2	2	HCD	16.35	<0.1%	<0.1%	Users/Elise/RCG_Exp_iTRAQ/Exp3/1	6.65	100	3170000		1	0	-1	1		iTRAQ	2	250	(K)AEFAEVSK(L)		Free Acid		K:iTRAQ	23760	29072	19503	23944	1.224	0.821	1.008	90.3	226390	0.4253	58.1	99	0.963	584.827	1168.64	0.0005	0.4	4.53	P02768	P02768	Serum albumin
9226	EA_RCG3_F5.8936.9019.2	2	HCD	16.35	<0.1%	<0.1%	Users/Elise/RCG_Exp_iTRAQ/Exp3/1	6.66	100	3180000		1	0	-1	1		iTRAQ	2	250	(K)AEFAEVSK(L)		Free Acid		K:iTRAQ	23789	30535	20286	25418	1.284	0.853	1.068	100	259080	0.3861	59.35	107	0.978	584.827	1168.64	0.0009	0.8	4.53	P02768	P02768	Serum albumin
9227	EA_RCG3_F6.1622.1829.2	2	HCD	16.35	<0.1%	<0.1%	Users/Elise/RCG_Exp_iTRAQ/Exp3/1	6.69	100	3850000000		1	0	-1	1		iTRAQ	2	250	(K)AEFAEVSK(L)		Free Acid		K:iTRAQ	16600194	21061660	13856935	16915440	1.269	0.835	1.019	85.8	1514835	45.176	18.65	24	0.971	584.827	1168.64	0.0013	1.1	4.53	P02768	P02768	Serum albumin
9228	EA_RCG3_F6.2252.2364.2	2	HCD	16.35	<0.1%	<0.1%	Users/Elise/RCG_Exp_iTRAQ/Exp3/1	6.99	100	24000000		1	0	-1	1		iTRAQ	2	250	(K)AEFAEVSK(L)		Free Acid		K:iTRAQ	73265	98027	60192	81747	1.338	0.822	1.116	63.1	958931	0.3266	20.5	82	0.932	584.826	1168.64	-0.0011	-0.9	4.53	P02768	P02768	Serum albumin
9229	EA_RCG3_F7.1703.1809.2	2	HCD	16.35	<0.1%	<0.1%	Users/Elise/RCG_Exp_iTRAQ/Exp3/1	6.69	100	1090000000		1	0	-1	1		iTRAQ	2	250	(K)AEFAEVSK(L)		Free Acid		K:iTRAQ	1412882	1806030	1325543	1459622	1.278	0.938	1.033	97.2	34174497	0.1757	18.67	23	0.941	584.827	1168.64	0.0021	1.8	4.53	P02768	P02768	Serum albumin
10435	EA_RCG2_F5.6083.6219.2	2	HCD	15.85	<0.1%	<0.1%	Users/Elise/RCG_Exp_iTRAQ/Exp2/1	7.49	100	27300000		1	0	-1	1		iTRAQ	2	250	(K)AEFAEVSK(L)		Free Acid		K:iTRAQ	84171	102359	75811	86133	1.216	0.901	1.023	94.2	1413952	0.2465	34.83	108	0.931	584.825	1168.64	-0.0019	-1.6	4.53	P02768	P02768	Serum albumin
10447	EA_RCG1_F6.6425.6591.2	2	HCD	15.85	<0.1%	<0.1%	Users/Elise/RCG_Exp_iTRAQ/Exp1/1	7.69	100	21100000		1	0	-1	1		iTRAQ	2	250	(K)AEFAEVSK(L)		Free Acid		K:iTRAQ	88432	62824	93254	113987	0.71	1.055	1.289	91.9	1034883	0.3464	34.87	104	0.967	584.827	1168.64	0.0013	1.1	4.53	P02768	P02768	Serum albumin
10462	EA_RCG3_F5.6417.6555.2	2	HCD	15.85	<0.1%	<0.1%	Users/Elise/RCG_Exp_iTRAQ/Exp3/1	7.7	100	9520000		1	0	-1	1		iTRAQ	2	250	(K)AEFAEVSK(L)		Free Acid		K:iTRAQ	51092	62062	38658	50719	1.215	0.757	0.993	67.8	478775	0.423	35.68	104	0.958	584.826	1168.64	-0.0003	-0.2	4.53	P02768	P02768	Serum albumin
10758	EA_RCG3_F5.8571.8654.2	2	HCD	15.73	<0.1%	<0.1%	Users/Elise/RCG_Exp_iTRAQ/Exp3/1	6.02	98.4	3290000		1	0	-1	1		iTRAQ	2	250	(K)AEFAEVSK(L)		Free Acid		K:iTRAQ	25777	32213	21234	26420	1.25	0.824	1.025	94.1	228324	0.4627	55.58	109	0.948	584.827	1168.64	0.0011	1	4.53	P02768	P02768	Serum albumin
10776	EA_RCG3_F5.8438.8527.2	2	HCD	15.72	<0.1%	<0.1%	Users/Elise/RCG_Exp_iTRAQ/Exp3/1	6.1	98.4	3100000		1	0	-1	1		iTRAQ	2	250	(K)AEFAEVSK(L)		Free Acid		K:iTRAQ	24479	31158	20043	25034	1.273	0.819	1.023	97	276332	0.3645	54.12	107	0.933	584.827	1168.64	0.0009	0.8	4.53	P02768	P02768	Serum albumin
10793	EA_RCG3_F5.9059.9142.2	2	HCD	15.71	<0.1%	<0.1%	Users/Elise/RCG_Exp_iTRAQ/Exp3/1	6.1	98.3	3280000		1	0	-1	1		iTRAQ	2	250	(K)AEFAEVSK(L)		Free Acid		K:iTRAQ	22102	28139	18521	22829	1.273	0.838	1.033	94.1	222750	0.4112	60.75	109	0.944	584.827	1168.64	0.0013	1.1	4.53	P02768	P02768	Serum albumin
10812	EA_RCG3_F5.9649.9728.2	2	HCD	15.7	<0.1%	<0.1%	Users/Elise/RCG_Exp_iTRAQ/Exp3/1	6.06	98.1	2750000		1	0	-1	1		iTRAQ	2	250	(K)AEFAEVSK(L)		Free Acid		K:iTRAQ	19733	24532	15769	20708	1.243	0.799	1.049	94.3	202575	0.3986	66.97	107	0.952	584.827	1168.64	0.0007	0.6	4.53	P02768	P02768	Serum albumin
10842	EA_RCG3_F4.10822.10927.2	2	HCD	15.69	<0.1%	<0.1%	Users/Elise/RCG_Exp_iTRAQ/Exp3/1	6.04	97.8	54100000		1	0	-1	1		iTRAQ	2	250	(K)AEFAEVSK(L)		Free Acid		K:iTRAQ	198126	254504	161941	209248	1.285	0.817	1.056	96.5	3044596	0.2706	77.92	95	0.918	584.825	1168.64	-0.0021	-1.8	4.53	P02768	P02768	Serum albumin
11075	EA_RCG3_F6.9934.10019.2	2	HCD	15.6	<0.1%	<0.1%	Users/Elise/RCG_Exp_iTRAQ/Exp3/1	7.2	100	4090000		1	0	-1	1		iTRAQ	2	250	(K)AEFAEVSK(L)		Free Acid		K:iTRAQ	25170	31690	21681	26230	1.259	0.861	1.042	85.2	106290	0.9857	76.88	76	0.944	584.825	1168.64	-0.0017	-1.4	4.53	P02768	P02768	Serum albumin
11971	EA_RCG1_F5.10060.10174.2	2	HCD	15.23	<0.1%	<0.1%	Users/Elise/RCG_Exp_iTRAQ/Exp1/1	6.86	98.5	3170000		1	0	-1	1		iTRAQ	2	250	(K)AEFAEVSK(L)		Free Acid		K:iTRAQ	13931	12309	15544	20342	0.884	1.116	1.46	100	145401	0.4273	76.1	61	0.885	584.827	1168.64	0.0025	2.2	4.53	P02768	P02768	Serum albumin
11976	EA_RCG1_F8.2381.2382.2	2	HCD	15.23	<0.1%	<0.1%	Users/Elise/RCG_Exp_iTRAQ/Exp1/1	6.25	98.5	24600000		1	0	-1	1		iTRAQ	2	250	(K)AEFAEVSK(L)		Free Acid		K:iTRAQ	142150	142115	161171	200726	1	1.134	1.412	83.3	4636618	0.1394	20.12	19	0.978	584.826	1168.64	-0.0005	-0.4	4.53	P02768	P02768	Serum albumin
11986	EA_RCG3_F4.10136.10213.2	2	HCD	15.23	<0.1%	<0.1%	Users/Elise/RCG_Exp_iTRAQ/Exp3/1	6.71	98.5	4240000		1	0	-1	1		iTRAQ	2	250	(K)AEFAEVSK(L)		Free Acid		K:iTRAQ	31154	39871	25713	32449	1.28	0.825	1.042	97.4	330462	0.3909	71.17	104	0.978	584.827	1168.64	0.0019	1.6	4.53	P02768	P02768	Serum albumin
11997	EA_RCG2_F7.2189.2293.2	2	HCD	15.22	<0.1%	<0.1%	Users/Elise/RCG_Exp_iTRAQ/Exp2/1	7.04	98.5	19400000		1	0	-1	1		iTRAQ	2	250	(K)AEFAEVSK(L)		Free Acid		K:iTRAQ	87737	98304	69560	88870	1.12	0.793	1.013	81	1080012	0.319	20.17	58	0.922	584.825	1168.64	-0.0023	-1.9	4.53	P02768	P02768	Serum albumin
12008	EA_RCG1_F7.11270.11389.2	2	HCD	15.22	<0.1%	<0.1%	Users/Elise/RCG_Exp_iTRAQ/Exp1/1	6.65	98.3	6500000		1	0	-1	1		iTRAQ	2	250	(K)AEFAEVSK(L)		Free Acid		K:iTRAQ	78456	69009	86362	116576	0.88	1.101	1.486	94	1232658	0.2843	79	22	0.965	584.826	1168.64	-0.0005	-0.4	4.53	P02768	P02768	Serum albumin
12018	EA_RCG3_F5.10927.11055.2	2	HCD	15.22	<0.1%	<0.1%	Users/Elise/RCG_Exp_iTRAQ/Exp3/1	6.7	98.4	35100000		1	0	-1	1		iTRAQ	2	250	(K)AEFAEVSK(L)		Free Acid		K:iTRAQ	102667	125734	85628	101245	1.225	0.834	0.986	96.6	1316005	0.3156	79.18	77	0.922	584.826	1168.64	-0.0015	-1.3	4.53	P02768	P02768	Serum albumin
12029	EA_RCG2_F5.3525.3734.2	2	HCD	15.21	<0.1%	<0.1%	Users/Elise/RCG_Exp_iTRAQ/Exp2/1	6.69	98.2	150000000		1	0	-1	1		iTRAQ	2	250	(K)AEFAEVSK(L)		Free Acid		K:iTRAQ	406173	538554	362194	463439	1.326	0.892	1.141	95.5	4767234	0.3714	24.6	102	0.923	584.827	1168.64	0.0015	1.3	4.53	P02768	P02768	Serum albumin
12030	EA_RCG2_F5.3838.4070.2	2	HCD	15.21	<0.1%	<0.1%	Users/Elise/RCG_Exp_iTRAQ/Exp2/1	6.67	98.2	114000000		1	0	-1	1		iTRAQ	2	250	(K)AEFAEVSK(L)		Free Acid		K:iTRAQ	349449	426526	312624	361811	1.221	0.895	1.035	82.9	3956450	0.3666	25.72	105	0.938	584.826	1168.64	-0.0011	-0.9	4.53	P02768	P02768	Serum albumin
12031	EA_RCG2_F6.10361.10452.2	2	HCD	15.21	<0.1%	<0.1%	Users/Elise/RCG_Exp_iTRAQ/Exp2/1	6.65	98.2	7670000		1	0	-1	1		iTRAQ	2	250	(K)AEFAEVSK(L)		Free Acid		K:iTRAQ	40067	52081	36090	43811	1.3	0.901	1.093	71.9	117453	1.4648	76.83	68	0.94	584.825	1168.64	-0.0025	-2.1	4.53	P02768	P02768	Serum albumin
12044	EA_RCG1_F6.4325.4530.2	2	HCD	15.21	<0.1%	<0.1%	Users/Elise/RCG_Exp_iTRAQ/Exp1/1	6.76	98.4	49900000		1	0	-1	1		iTRAQ	2	250	(K)AEFAEVSK(L)		Free Acid		K:iTRAQ	155393	167590	178175	233177	1.078	1.147	1.501	91.7	2021982	0.3632	26.88	100	0.935	584.826	1168.64	-0.0015	-1.3	4.53	P02768	P02768	Serum albumin
12059	EA_RCG3_F4.3477.3686.2	2	HCD	15.21	<0.1%	<0.1%	Users/Elise/RCG_Exp_iTRAQ/Exp3/1	6.72	98.2	133000000		1	0	-1	1		iTRAQ	2	250	(K)AEFAEVSK(L)		Free Acid		K:iTRAQ	478924	566000	424361	491346	1.182	0.886	1.026	82.1	5027185	0.39	23.93	101	0.937	584.825	1168.64	-0.0017	-1.4	4.53	P02768	P02768	Serum albumin
12060	EA_RCG3_F4.3796.3894.2	2	HCD	15.21	<0.1%	<0.1%	Users/Elise/RCG_Exp_iTRAQ/Exp3/1	6.75	98.3	82100000		1	0	-1	1		iTRAQ	2	250	(K)AEFAEVSK(L)		Free Acid		K:iTRAQ	239079	287837	212496	257695	1.204	0.889	1.078	91.5	3187950	0.3128	24.82	77	0.964	584.826	1168.64	-0.0009	-0.7	4.53	P02768	P02768	Serum albumin
12061	EA_RCG3_F5.10288.10336.2	2	HCD	15.21	<0.1%	<0.1%	Users/Elise/RCG_Exp_iTRAQ/Exp3/1	6.71	98.2	1550000		1	0	-1	1		iTRAQ	2	250	(K)AEFAEVSK(L)		Free Acid		K:iTRAQ	11753	14378	9549	11794	1.223	0.812	1.003	87.7	128957	0.3681	74	82	0.947	584.829	1168.64	0.0061	5.2	4.53	P02768	P02768	Serum albumin
12062	EA_RCG3_F5.9287.9354.2	2	HCD	15.21	<0.1%	<0.1%	Users/Elise/RCG_Exp_iTRAQ/Exp3/1	6.77	98.3	2970000		1	0	-1	1		iTRAQ	2	250	(K)AEFAEVSK(L)		Free Acid		K:iTRAQ	20200	25390	17188	20714	1.257	0.851	1.025	87.1	192418	0.4339	63.22	96	0.946	584.827	1168.64	0.0009	0.8	4.53	P02768	P02768	Serum albumin
12063	EA_RCG3_F5.9520.9611.2	2	HCD	15.21	<0.1%	<0.1%	Users/Elise/RCG_Exp_iTRAQ/Exp3/1	6.71	98.2	2850000		1	0	-1	1		iTRAQ	2	250	(K)AEFAEVSK(L)		Free Acid		K:iTRAQ	21354	27020	18390	22486	1.265	0.861	1.053	93.3	204010	0.4375	65.57	109	0.976	584.826	1168.64	0.0001	0.1	4.53	P02768	P02768	Serum albumin
12064	EA_RCG3_F6.10061.10182.2	2	HCD	15.21	<0.1%	<0.1%	Users/Elise/RCG_Exp_iTRAQ/Exp3/1	6.65	98.2	9860000		1	0	-1	1		iTRAQ	2	250	(K)AEFAEVSK(L)		Free Acid		K:iTRAQ	47944	62892	40190	52236	1.312	0.838	1.09	88	577159	0.3522	77.73	78	0.969	584.825	1168.64	-0.0017	-1.4	4.53	P02768	P02768	Serum albumin
12075	EA_RCG2_F5.5620.5801.2	2	HCD	15.2	<0.1%	<0.1%	Users/Elise/RCG_Exp_iTRAQ/Exp2/1	6.83	98.1	40500000		1	0	-1	1		iTRAQ	2	250	(K)AEFAEVSK(L)		Free Acid		K:iTRAQ	135233	176345	128212	141333	1.304	0.948	1.045	93.2	1663511	0.3493	32.4	101	0.962	584.825	1168.64	-0.0031	-2.6	4.53	P02768	P02768	Serum albumin
12086	EA_RCG1_F5.3242.3451.2	2	HCD	15.2	<0.1%	<0.1%	Users/Elise/RCG_Exp_iTRAQ/Exp1/1	6.7	98.1	115000000		1	0	-1	1		iTRAQ	2	250	(K)AEFAEVSK(L)		Free Acid		K:iTRAQ	332026	298387	366613	482799	0.899	1.104	1.454	94.4	2912319	0.5081	23.6	101	0.959	584.824	1168.64	-0.0037	-3.1	4.53	P02768	P02768	Serum albumin
12087	EA_RCG1_F6.4904.5113.2	2	HCD	15.2	<0.1%	<0.1%	Users/Elise/RCG_Exp_iTRAQ/Exp1/1	6.7	98.1	49300000		1	0	-1	1		iTRAQ	2	250	(K)AEFAEVSK(L)		Free Acid		K:iTRAQ	142856	150160	153625	198863	1.051	1.075	1.392	62	1176288	0.5488	29	102	0.937	584.825	1168.64	-0.0017	-1.4	4.53	P02768	P02768	Serum albumin
12098	EA_RCG3_F5.10157.10244.2	2	HCD	15.2	<0.1%	<0.1%	Users/Elise/RCG_Exp_iTRAQ/Exp3/1	6.67	98.1	2090000		1	0	-1	1		iTRAQ	2	250	(K)AEFAEVSK(L)		Free Acid		K:iTRAQ	17418	22587	15806	18952	1.297	0.907	1.088	97.5	182907	0.4087	72.72	110	0.941	584.827	1168.64	0.0023	2	4.53	P02768	P02768	Serum albumin
12099	EA_RCG3_F5.5838.6023.2	2	HCD	15.2	<0.1%	<0.1%	Users/Elise/RCG_Exp_iTRAQ/Exp3/1	6.77	98.1	16500000		1	0	-1	1		iTRAQ	2	250	(K)AEFAEVSK(L)		Free Acid		K:iTRAQ	64150	80706	57744	67717	1.258	0.9	1.056	59.3	666491	0.4056	32.85	104	0.921	584.826	1168.64	-0.0007	-0.6	4.53	P02768	P02768	Serum albumin
12102	EA_RCG3_F5.9182.9253.2	2	HCD	15.2	<0.1%	<0.1%	Users/Elise/RCG_Exp_iTRAQ/Exp3/1	6.72	98	2570000		1	0	-1	1		iTRAQ	2	250	(K)AEFAEVSK(L)		Free Acid		K:iTRAQ	19024	24892	16575	20469	1.308	0.871	1.076	89.3	178098	0.4546	61.97	97	0.972	584.827	1168.64	0.0015	1.3	4.53	P02768	P02768	Serum albumin
12103	EA_RCG3_F5.9386.9476.2	2	HCD	15.2	<0.1%	<0.1%	Users/Elise/RCG_Exp_iTRAQ/Exp3/1	6.74	98.2	3490000		1	0	-1	1		iTRAQ	2	250	(K)AEFAEVSK(L)		Free Acid		K:iTRAQ	20029	25850	16813	21033	1.291	0.839	1.05	92.9	200694	0.4172	64.3	100	0.978	584.825	1168.64	-0.0021	-1.8	4.53	P02768	P02768	Serum albumin
12104	EA_RCG3_F5.9897.9982.2	2	HCD	15.2	<0.1%	<0.1%	Users/Elise/RCG_Exp_iTRAQ/Exp3/1	6.74	98.1	2520000		1	0	-1	1		iTRAQ	2	250	(K)AEFAEVSK(L)		Free Acid		K:iTRAQ	18502	23439	16128	19982	1.267	0.872	1.08	96.2	163469	0.4775	69.68	115	0.959	584.828	1168.64	0.0037	3.2	4.53	P02768	P02768	Serum albumin
12111	EA_RCG2_F10.1807.1808.2	2	HCD	15.19	<0.1%	<0.1%	Users/Elise/RCG_Exp_iTRAQ/Exp2/1	6.73	98.1	54900000		1	0	-1	1		iTRAQ	2	250	(K)AEFAEVSK(L)		Free Acid		K:iTRAQ	127493	180150	126844	156624	1.413	0.995	1.228	53.5	1750365	0.3377	18.58	17	0.944	584.825	1168.64	-0.0017	-1.4	4.53	P02768	P02768	Serum albumin
12128	EA_RCG1_F5.6326.6432.2	2	HCD	15.19	<0.1%	<0.1%	Users/Elise/RCG_Exp_iTRAQ/Exp1/1	6.73	98	11400000		1	0	-1	1		iTRAQ	2	250	(K)AEFAEVSK(L)		Free Acid		K:iTRAQ	58523	52275	65248	83004	0.893	1.115	1.418	80	441757	0.5864	36.05	103	0.931	584.827	1168.64	0.0009	0.8	4.53	P02768	P02768	Serum albumin
12137	EA_RCG3_F5.6781.6887.2	2	HCD	15.19	<0.1%	<0.1%	Users/Elise/RCG_Exp_iTRAQ/Exp3/1	6.7	98	7750000		1	0	-1	1		iTRAQ	2	250	(K)AEFAEVSK(L)		Free Acid		K:iTRAQ	43335	55670	37059	45942	1.285	0.855	1.06	88.7	409603	0.4443	38.08	103	0.946	584.826	1168.64	-0.0003	-0.2	4.53	P02768	P02768	Serum albumin
12146	EA_RCG2_F6.7536.7638.2	2	HCD	15.18	<0.1%	<0.1%	Users/Elise/RCG_Exp_iTRAQ/Exp2/1	6.17	94.8	975000		1	0	-1	1		iTRAQ	2	250	(K)AEFAEVSK(L)		Free Acid		K:iTRAQ	7749	10097	7118	8345	1.303	0.919	1.077	84.5	73458	0.4534	45.47	105	0.949	584.826	1168.64	-0.0015	-1.3	4.53	P02768	P02768	Serum albumin
12153	EA_RCG1_F6.3659.3870.2	2	HCD	15.18	<0.1%	<0.1%	Users/Elise/RCG_Exp_iTRAQ/Exp1/1	6.71	97.9	92900000		1	0	-1	1		iTRAQ	2	250	(K)AEFAEVSK(L)		Free Acid		K:iTRAQ	281134	255481	305786	408967	0.909	1.088	1.455	82	3134749	0.3992	24.5	87	0.97	584.826	1168.64	0.0001	0.1	4.53	P02768	P02768	Serum albumin
12167	EA_RCG3_F4.9884.9971.2	2	HCD	15.18	<0.1%	<0.1%	Users/Elise/RCG_Exp_iTRAQ/Exp3/1	6.63	97.9	3920000		1	0	-1	1		iTRAQ	2	250	(K)AEFAEVSK(L)		Free Acid		K:iTRAQ	31953	40326	26667	33965	1.262	0.835	1.063	80	304528	0.4364	68.37	102	0.955	584.827	1168.64	0.0021	1.8	4.53	P02768	P02768	Serum albumin
12168	EA_RCG3_F5.10380.10428.2	2	HCD	15.18	<0.1%	<0.1%	Users/Elise/RCG_Exp_iTRAQ/Exp3/1	6.79	97.9	1110000		1	0	-1	1		iTRAQ	2	250	(K)AEFAEVSK(L)		Free Acid		K:iTRAQ	8376	10108	6760	8325	1.207	0.807	0.994	100	145452	0.2308	74.87	78	0.914	584.828	1168.64	0.0035	3	4.53	P02768	P02768	Serum albumin
12169	EA_RCG3_F6.1922.2133.2	2	HCD	15.18	<0.1%	<0.1%	Users/Elise/RCG_Exp_iTRAQ/Exp3/1	6.84	98	21100000		1	0	-1	1		iTRAQ	2	250	(K)AEFAEVSK(L)		Free Acid		K:iTRAQ	248076	325815	212995	274955	1.313	0.859	1.108	75.9	3613874	0.2938	19.38	15	0.938	584.827	1168.64	0.0005	0.4	4.53	P02768	P02768	Serum albumin
12219	EA_RCG3_F4.11112.11113.2	2	HCD	15.16	<0.1%	<0.1%	Users/Elise/RCG_Exp_iTRAQ/Exp3/1	6.86	97.9	6300000		1	0	-1	1		iTRAQ	2	250	(K)AEFAEVSK(L)		Free Acid		K:iTRAQ	15039	19165	13706	17328	1.274	0.911	1.152	58.3	3562	18.315	79.38	13	0.896	584.825	1168.64	-0.0023	-1.9	4.53	P02768	P02768	Serum albumin
12239	EA_RCG1_F5.5213.5401.2	2	HCD	15.15	<0.1%	<0.1%	Users/Elise/RCG_Exp_iTRAQ/Exp1/1	6.75	97.6	28100000		1	0	-1	1		iTRAQ	2	250	(K)AEFAEVSK(L)		Free Acid		K:iTRAQ	110154	93827	118908	158465	0.852	1.079	1.439	90.5	1403564	0.343	30.4	91	0.973	584.826	1168.64	-0.0001	-0.1	4.53	P02768	P02768	Serum albumin
12240	EA_RCG1_F5.5544.5765.2	2	HCD	15.15	<0.1%	<0.1%	Users/Elise/RCG_Exp_iTRAQ/Exp1/1	6.85	97.6	18900000		1	0	-1	1		iTRAQ	2	250	(K)AEFAEVSK(L)		Free Acid		K:iTRAQ	116571	74276	123470	144298	0.637	1.059	1.238	100	590393	0.7768	32.13	88	0.927	584.824	1168.64	-0.0035	-3	4.53	P02768	P02768	Serum albumin
12248	EA_RCG3_F4.6351.6472.2	2	HCD	15.15	<0.1%	<0.1%	Users/Elise/RCG_Exp_iTRAQ/Exp3/1	6.75	97.6	17500000		1	0	-1	1		iTRAQ	2	250	(K)AEFAEVSK(L)		Free Acid		K:iTRAQ	86187	107220	71438	89001	1.244	0.829	1.033	90.8	854348	0.4142	35.63	107	0.943	584.826	1168.64	-0.0011	-0.9	4.53	P02768	P02768	Serum albumin
12264	EA_RCG1_F4.1856.1857.2	2	HCD	15.14	<0.1%	<0.1%	Users/Elise/RCG_Exp_iTRAQ/Exp1/1	6.75	97.5	8900000		1	0	-1	1		iTRAQ	2	250	(K)AEFAEVSK(L)		Free Acid		K:iTRAQ	82462	81937	83461	114854	0.994	1.012	1.393	66	2253524	0.161	18.45	18	0.972	584.826	1168.64	-0.0013	-1.1	4.53	P02768	P02768	Serum albumin
12277	EA_RCG2_F11.1811.1921.2	2	HCD	15.13	0.001	<0.1%	Users/Elise/RCG_Exp_iTRAQ/Exp2/1	6.17	94.5	48600000		1	0	-1	1		iTRAQ	2	250	(K)AEFAEVSK(L)		Free Acid		K:iTRAQ	131557	174928	123702	152158	1.33	0.94	1.157	56.8	1311065	0.4442	18.6	22	0.916	584.826	1168.64	-0.0003	-0.2	4.53	P02768	P02768	Serum albumin
12332	EA_RCG2_F6.10787.10848.2	2	HCD	15.11	0.001	<0.1%	Users/Elise/RCG_Exp_iTRAQ/Exp2/1	6.58	97	8440000		1	0	-1	1		iTRAQ	2	250	(K)AEFAEVSK(L)		Free Acid		K:iTRAQ	40390	50480	35600	40422	1.25	0.881	1.001	86.2	1136116	0.1469	79.45	47	0.92	584.825	1168.64	-0.0027	-2.3	4.53	P02768	P02768	Serum albumin
12388	EA_RCG3_F6.10241.10325.2	2	HCD	15.09	<0.1%	<0.1%	Users/Elise/RCG_Exp_iTRAQ/Exp3/1	6.71	96.8	3480000		1	0	-1	1		iTRAQ	2	250	(K)AEFAEVSK(L)		Free Acid		K:iTRAQ	32127	39319	27280	33252	1.224	0.849	1.035	88.8	642766	0.2053	79.4	44	0.958	584.826	1168.64	-0.0011	-0.9	4.53	P02768	P02768	Serum albumin
12394	EA_RCG2_F6.9024.9093.2	2	HCD	15.08	0.001	<0.1%	Users/Elise/RCG_Exp_iTRAQ/Exp2/1	6.81	96.8	1120000		1	0	-1	1		iTRAQ	2	250	(K)AEFAEVSK(L)		Free Acid		K:iTRAQ	8412	10798	7527	8884	1.284	0.895	1.056	89.5	46506	0.7659	61.45	100	0.955	584.826	1168.64	0.0001	0.1	4.53	P02768	P02768	Serum albumin
12401	EA_RCG1_F7.0002.0068.2	2	HCD	15.08	<0.1%	<0.1%	Users/Elise/RCG_Exp_iTRAQ/Exp1/1	6.68	96.7	1380000		1	0	-1	1		iTRAQ	2	250	(K)AEFAEVSK(L)		Free Acid		K:iTRAQ	6336	5417	6716	8840	0.855	1.06	1.395	92	145228	0.188	10.6	74	0.957	584.827	1168.64	0.0009	0.8	4.53	P02768	P02768	Serum albumin
12421	EA_RCG1_F7.2107.2399.2	2	HCD	15.07	<0.1%	<0.1%	Users/Elise/RCG_Exp_iTRAQ/Exp1/1	6.89	96.7	63300000		1	0	-1	1		iTRAQ	2	250	(K)AEFAEVSK(L)		Free Acid		K:iTRAQ	289113	314145	313299	412295	1.087	1.084	1.426	81.2	5157843	0.2576	19.15	6	0.869	584.827	1168.64	0.0015	1.3	4.53	P02768	P02768	Serum albumin
12534	EA_RCG3_F17.1764.1765.2	2	HCD	15.03	<0.1%	<0.1%	Users/Elise/RCG_Exp_iTRAQ/Exp3/1	6.88	96.3	29300000		1	0	-1	1		iTRAQ	2	250	(K)AEFAEVSK(L)		Free Acid		K:iTRAQ	99392	141725	87178	115075	1.426	0.877	1.158	45.2	1484506	0.2987	18.52	17	0.97	584.826	1168.64	-0.0013	-1.1	4.53	P02768	P02768	Serum albumin
12547	EA_RCG2_F7.10801.10924.2	2	HCD	15.02	0.001	<0.1%	Users/Elise/RCG_Exp_iTRAQ/Exp2/1	4.84	96.1	7190000		1	0	-1	1		iTRAQ	2	250	(K)AEFAEVSK(L)		Free Acid		K:iTRAQ	28434	34734	24488	31671	1.222	0.861	1.114	79.4	470017	0.2539	78.93	100	0.948	584.825	1168.64	-0.0021	-1.8	4.53	P02768	P02768	Serum albumin
13632	EA_RCG3_F5.9772.9855.2	2	HCD	14.56	<0.1%	<0.1%	Users/Elise/RCG_Exp_iTRAQ/Exp3/1	6.11	96.4	2490000		1	0	-1	1		iTRAQ	2	250	(K)AEFAEVSK(L)		Free Acid		K:iTRAQ	21150	27045	17349	21459	1.279	0.82	1.015	96.7	196319	0.4432	68.37	105	0.971	584.827	1168.64	0.0005	0.4	4.53	P02768	P02768	Serum albumin
13653	EA_RCG1_F7.10177.10208.2	2	HCD	14.55	0.003	<0.1%	Users/Elise/RCG_Exp_iTRAQ/Exp1/1	6.45	96.4	373000		1	0	-1	1		iTRAQ	2	250	(K)AEFAEVSK(L)		Free Acid		K:iTRAQ	4090	3729	4437	5928	0.912	1.085	1.449	86.9	35327	0.5147	67.68	73	0.904	584.828	1168.64	0.0043	3.7	4.53	P02768	P02768	Serum albumin
13715	EA_RCG3_F5.7096.7198.2	2	HCD	14.53	<0.1%	<0.1%	Users/Elise/RCG_Exp_iTRAQ/Exp3/1	6.09	96	5820000		1	0	-1	1		iTRAQ	2	250	(K)AEFAEVSK(L)		Free Acid		K:iTRAQ	37176	47288	31507	40185	1.272	0.848	1.081	91	492855	0.3168	40.57	107	0.926	584.827	1168.64	0.0021	1.8	4.53	P02768	P02768	Serum albumin
13776	EA_RCG3_F5.4262.4471.2	2	HCD	14.5	<0.1%	<0.1%	Users/Elise/RCG_Exp_iTRAQ/Exp3/1	6.11	95.8	30900000		1	0	-1	1		iTRAQ	2	250	(K)AEFAEVSK(L)		Free Acid		K:iTRAQ	115165	137771	109943	123412	1.196	0.955	1.072	100	1253035	0.3881	26.97	101	0.939	584.827	1168.64	0.0019	1.6	4.53	P02768	P02768	Serum albumin
13843	EA_RCG1_F7.8023.8117.2	2	HCD	14.47	0.003	<0.1%	Users/Elise/RCG_Exp_iTRAQ/Exp1/1	6.18	95.5	976000		1	0	-1	1		iTRAQ	2	250	(K)AEFAEVSK(L)		Free Acid		K:iTRAQ	7785	7569	8083	11253	0.972	1.038	1.445	65.8	69326	0.5004	44.28	109	0.934	584.827	1168.64	0.0019	1.6	4.53	P02768	P02768	Serum albumin
13887	EA_RCG2_F6.6841.6932.2	2	HCD	14.45	0.001	<0.1%	Users/Elise/RCG_Exp_iTRAQ/Exp2/1	6.15	95.3	1430000		1	0	-1	1		iTRAQ	2	250	(K)AEFAEVSK(L)		Free Acid		K:iTRAQ	5464	6833	5019	5879	1.251	0.919	1.076	85.4	80326	0.2888	38.83	99	0.928	584.827	1168.64	0.0011	1	4.53	P02768	P02768	Serum albumin
13907	EA_RCG3_F7.2030.2239.2	2	HCD	14.45	<0.1%	<0.1%	Users/Elise/RCG_Exp_iTRAQ/Exp3/1	6.3	95.5	15800000		1	0	-1	1		iTRAQ	2	250	(K)AEFAEVSK(L)		Free Acid		K:iTRAQ	95480	119111	94320	102822	1.247	0.988	1.077	45.2	635249	0.6481	20.1	35	0.975	584.826	1168.64	-0.0003	-0.2	4.53	P02768	P02768	Serum albumin
13955	EA_RCG3_F4.10304.10387.2	2	HCD	14.43	<0.1%	<0.1%	Users/Elise/RCG_Exp_iTRAQ/Exp3/1	6.32	95.3	4520000		1	0	-1	1		iTRAQ	2	250	(K)AEFAEVSK(L)		Free Acid		K:iTRAQ	28037	35585	23908	29515	1.269	0.853	1.053	58.5	351695	0.3328	72.52	108	0.939	584.826	1168.64	-0.0001	-0.1	4.53	P02768	P02768	Serum albumin
13963	EA_RCG2_F6.7302.7393.2	2	HCD	14.42	0.001	<0.1%	Users/Elise/RCG_Exp_iTRAQ/Exp2/1	6.19	94.9	1040000		1	0	-1	1		iTRAQ	2	250	(K)AEFAEVSK(L)		Free Acid		K:iTRAQ	8360	9918	7316	8993	1.186	0.875	1.076	80.8	84049	0.4115	42.92	106	0.954	584.826	1168.64	-0.0003	-0.2	4.53	P02768	P02768	Serum albumin
14040	EA_RCG2_F6.7798.7881.2	2	HCD	14.39	0.001	<0.1%	Users/Elise/RCG_Exp_iTRAQ/Exp2/1	4.97	94.3	980000		1	0	-1	1		iTRAQ	2	250	(K)AEFAEVSK(L)		Free Acid		K:iTRAQ	7305	9168	6541	7795	1.255	0.895	1.067	86.6	75592	0.4076	47.85	96	0.983	584.827	1168.64	0.0007	0.6	4.53	P02768	P02768	Serum albumin
14055	EA_RCG3_F19.1849.1850.2	2	HCD	14.39	<0.1%	<0.1%	Users/Elise/RCG_Exp_iTRAQ/Exp3/1	6.19	94.6	58200000		1	0	-1	1		iTRAQ	2	250	(K)AEFAEVSK(L)		Free Acid		K:iTRAQ	301940	413686	284655	354258	1.37	0.943	1.173	51.1	5762956	0.235	18.43	19	0.957	584.826	1168.64	0.0001	0.1	4.53	P02768	P02768	Serum albumin
14065	EA_RCG2_F6.8368.8414.2	2	HCD	14.38	0.001	<0.1%	Users/Elise/RCG_Exp_iTRAQ/Exp2/1	6.16	94.3	694000		1	0	-1	1		iTRAQ	2	250	(K)AEFAEVSK(L)		Free Acid		K:iTRAQ	5153	6476	4800	5664	1.257	0.931	1.099	93.7	59237	0.373	53.95	82	0.978	584.826	1168.64	-0.0015	-1.3	4.53	P02768	P02768	Serum albumin
14115	EA_RCG2_F6.9702.9785.2	2	HCD	14.36	0.001	<0.1%	Users/Elise/RCG_Exp_iTRAQ/Exp2/1	6.14	94.2	1020000		1	0	-1	1		iTRAQ	2	250	(K)AEFAEVSK(L)		Free Acid		K:iTRAQ	8602	11053	7900	9525	1.285	0.918	1.107	92.7	81585	0.4545	69.13	111	0.946	584.826	1168.64	-0.0005	-0.4	4.53	P02768	P02768	Serum albumin
14120	EA_RCG1_F13.1873.1874.2	2	HCD	14.36	0.003	<0.1%	Users/Elise/RCG_Exp_iTRAQ/Exp1/1	5.58	94.3	122000000		1	0	-1	1		iTRAQ	2	250	(K)AEFAEVSK(L)		Free Acid		K:iTRAQ	253527	243792	289318	391321	0.962	1.141	1.544	71.8	5469156	0.2154	18.52	16	0.903	584.826	1168.64	-0.0009	-0.7	4.53	P02768	P02768	Serum albumin
14139	EA_RCG2_F6.8042.8131.2	2	HCD	14.35	0.001	<0.1%	Users/Elise/RCG_Exp_iTRAQ/Exp2/1	6.12	93.9	1030000		1	0	-1	1		iTRAQ	2	250	(K)AEFAEVSK(L)		Free Acid		K:iTRAQ	7406	9187	6516	8239	1.24	0.88	1.112	82.9	57216	0.5479	50.52	113	0.995	584.827	1168.64	0.0007	0.6	4.53	P02768	P02768	Serum albumin
14240	EA_RCG3_F6.6962.7004.2	2	HCD	14.31	<0.1%	<0.1%	Users/Elise/RCG_Exp_iTRAQ/Exp3/1	5.48	90.3	53500		1	0	-1	1		iTRAQ	2	250	(K)AEFAEVSK(L)		Free Acid		K:iTRAQ	4215	5365	3662	4445	1.273	0.869	1.055	77.6	51485	0.3435	43.35	0	0.941	584.826	1168.64	-0.0001	-0.1	4.53	P02768	P02768	Serum albumin
14246	EA_RCG2_F6.8257.8328.2	2	HCD	14.3	0.001	<0.1%	Users/Elise/RCG_Exp_iTRAQ/Exp2/1	6.26	93.7	907000		1	0	-1	1		iTRAQ	2	250	(K)AEFAEVSK(L)		Free Acid		K:iTRAQ	7256	9118	6830	7949	1.257	0.941	1.096	89.3	97193	0.3205	52.73	98	0.981	584.826	1168.64	-0.0011	-0.9	4.53	P02768	P02768	Serum albumin
14348	EA_RCG1_F7.8679.8727.2	2	HCD	14.25	0.003	<0.1%	Users/Elise/RCG_Exp_iTRAQ/Exp1/1	4.89	92.9	529000		1	0	-1	1		iTRAQ	2	250	(K)AEFAEVSK(L)		Free Acid		K:iTRAQ	3847	3732	4230	5668	0.97	1.1	1.473	87.3	54201	0.3224	50.57	82	0.93	584.827	1168.64	0.0017	1.5	4.53	P02768	P02768	Serum albumin
14349	EA_RCG1_F7.9698.9763.2	2	HCD	14.25	0.003	<0.1%	Users/Elise/RCG_Exp_iTRAQ/Exp1/1	6.1	92.8	588000		1	0	-1	1		iTRAQ	2	250	(K)AEFAEVSK(L)		Free Acid		K:iTRAQ	5649	5119	6272	8195	0.906	1.11	1.451	81.1	75429	0.3346	62.32	92	0.941	584.827	1168.64	0.0017	1.5	4.53	P02768	P02768	Serum albumin
14550	EA_RCG3_F6.9158.9232.2	2	HCD	14.16	<0.1%	<0.1%	Users/Elise/RCG_Exp_iTRAQ/Exp3/1	1.88	81.7	421000		1	0	-1	1		iTRAQ	2	250	(K)AEFAEVSK(L)		Free Acid		K:iTRAQ	5245	6500	4437	5589	1.239	0.846	1.066	77.7	37259	0.5843	67.92	95	0.942	584.826	1168.64	-0.0011	-0.9	4.53	P02768	P02768	Serum albumin
14861	EA_RCG3_F4.5768.5919.2	2	HCD	14.02	<0.1%	<0.1%	Users/Elise/RCG_Exp_iTRAQ/Exp3/1	5.61	96	24800000		1	0	-1	1		iTRAQ	2	250	(K)AEFAEVSK(L)		Free Acid		K:iTRAQ	122429	140771	104767	119333	1.15	0.856	0.975	79.4	1047338	0.4653	32.18	100	0.917	584.826	1168.64	-0.0011	-0.9	4.53	P02768	P02768	Serum albumin
14894	EA_RCG2_F4.10629.10721.2	2	HCD	14	0.001	<0.1%	Users/Elise/RCG_Exp_iTRAQ/Exp2/1	4.6	89.8	1620000		1	0	-1	1		iTRAQ	2	250	(K)AEFAEVSK(L)		Free Acid		K:iTRAQ	16066	20718	15032	17574	1.29	0.936	1.094	65.4	204845	0.3387	78.6	36	0.925	584.825	1168.64	-0.0017	-1.4	4.53	P02768	P02768	Serum albumin
14969	EA_RCG2_F6.0002.0060.2	2	HCD	13.97	0.001	<0.1%	Users/Elise/RCG_Exp_iTRAQ/Exp2/1	5.67	95.3	2780000		1	0	-1	1		iTRAQ	2	250	(K)AEFAEVSK(L)		Free Acid		K:iTRAQ	7644	9172	6757	7542	1.2	0.884	0.987	100	121785	0.2555	10.57	75	0.943	584.826	1168.64	-0.0009	-0.7	4.53	P02768	P02768	Serum albumin
15034	EA_RCG1_F6.0009.0085.2	2	HCD	13.95	0.003	<0.1%	Users/Elise/RCG_Exp_iTRAQ/Exp1/1	5.65	95.1	1310000		1	0	-1	1		iTRAQ	2	250	(K)AEFAEVSK(L)		Free Acid		K:iTRAQ	5982	5150	6586	8378	0.861	1.101	1.401	92.3	84388	0.3092	10.8	87	0.974	584.827	1168.64	0.0007	0.6	4.53	P02768	P02768	Serum albumin
15090	EA_RCG3_F4.3140.3362.2	2	HCD	13.93	<0.1%	<0.1%	Users/Elise/RCG_Exp_iTRAQ/Exp3/1	5.06	92.1	164000000		1	0	-1	1		iTRAQ	2	250	(K)AEFAEVSK(L)		Free Acid		K:iTRAQ	230062	322554	197054	255356	1.402	0.857	1.11	86.2	2702121	0.3719	22.8	100	0.921	584.826	1168.64	-0.0005	-0.4	4.53	P02768	P02768	Serum albumin
15100	EA_RCG2_F6.7167.7256.2	2	HCD	13.92	0.001	<0.1%	Users/Elise/RCG_Exp_iTRAQ/Exp2/1	5.02	91.6	1050000		1	0	-1	1		iTRAQ	2	250	(K)AEFAEVSK(L)		Free Acid		K:iTRAQ	7580	9827	7106	8834	1.296	0.937	1.165	59.6	71841	0.4642	41.43	110	0.945	584.826	1168.64	0.0003	0.3	4.53	P02768	P02768	Serum albumin
15112	EA_RCG3_F6.6544.6633.2	2	HCD	13.92	<0.1%	<0.1%	Users/Elise/RCG_Exp_iTRAQ/Exp3/1	4.98	89	1030000		1	0	-1	1		iTRAQ	2	250	(K)AEFAEVSK(L)		Free Acid		K:iTRAQ	4224	5382	3790	5033	1.274	0.897	1.192	64	42911	0.4295	39.47	96	0.872	584.828	1168.64	0.0027	2.3	4.53	P02768	P02768	Serum albumin
15142	EA_RCG2_F6.7435.7485.2	2	HCD	13.9	0.001	<0.1%	Users/Elise/RCG_Exp_iTRAQ/Exp2/1	5.69	94.7	756000		1	0	-1	1		iTRAQ	2	250	(K)AEFAEVSK(L)		Free Acid		K:iTRAQ	4930	6195	4456	5604	1.257	0.904	1.137	87.1	65156	0.3251	44.2	85	0.971	584.827	1168.64	0.0023	2	4.53	P02768	P02768	Serum albumin
15180	EA_RCG1_F7.8416.8507.2	2	HCD	13.89	0.003	<0.1%	Users/Elise/RCG_Exp_iTRAQ/Exp1/1	4.96	91.7	877000		1	0	-1	1		iTRAQ	2	250	(K)AEFAEVSK(L)		Free Acid		K:iTRAQ	5858	5449	6606	8686	0.93	1.128	1.483	77.2	74950	0.3549	47.95	105	0.923	584.826	1168.64	0.0003	0.3	4.53	P02768	P02768	Serum albumin
15289	EA_RCG2_F6.9131.9216.2	2	HCD	13.84	0.001	<0.1%	Users/Elise/RCG_Exp_iTRAQ/Exp2/1	5.57	93.8	1320000		1	0	-1	1		iTRAQ	2	250	(K)AEFAEVSK(L)		Free Acid		K:iTRAQ	8609	10567	7659	9030	1.227	0.89	1.049	100	95143	0.377	62.75	114	0.976	584.827	1168.64	0.0011	1	4.53	P02768	P02768	Serum albumin
15290	EA_RCG2_F6.9592.9669.2	2	HCD	13.84	0.001	<0.1%	Users/Elise/RCG_Exp_iTRAQ/Exp2/1	5.64	93.8	815000		1	0	-1	1		iTRAQ	2	250	(K)AEFAEVSK(L)		Free Acid		K:iTRAQ	7747	9839	7020	8507	1.27	0.906	1.098	100	60483	0.5475	67.97	102	0.941	584.827	1168.64	0.0007	0.6	4.53	P02768	P02768	Serum albumin
15292	EA_RCG1_F5.3540.3755.2	2	HCD	13.84	0.003	<0.1%	Users/Elise/RCG_Exp_iTRAQ/Exp1/1	5.65	94.1	96400000		1	0	-1	1		iTRAQ	2	250	(K)AEFAEVSK(L)		Free Acid		K:iTRAQ	295796	288560	352149	440763	0.976	1.191	1.49	94.4	3365804	0.4092	24.57	102	0.961	584.826	1168.64	-0.0009	-0.7	4.53	P02768	P02768	Serum albumin
15329	EA_RCG1_F7.10447.10489.2	2	HCD	13.82	0.003	<0.1%	Users/Elise/RCG_Exp_iTRAQ/Exp1/1	5.7	93.9	538000		1	0	-1	1		iTRAQ	2	250	(K)AEFAEVSK(L)		Free Acid		K:iTRAQ	4106	3767	4474	6112	0.917	1.09	1.489	100	64035	0.2883	70.85	83	0.943	584.828	1168.64	0.0037	3.2	4.53	P02768	P02768	Serum albumin
15341	EA_RCG2_F6.8688.8756.2	2	HCD	13.81	0.001	<0.1%	Users/Elise/RCG_Exp_iTRAQ/Exp2/1	5.82	93.7	881000		1	0	-1	1		iTRAQ	2	250	(K)AEFAEVSK(L)		Free Acid		K:iTRAQ	6751	8416	6016	7363	1.247	0.891	1.091	87.7	40759	0.7004	57.73	95	0.938	584.827	1168.64	0.0025	2.2	4.53	P02768	P02768	Serum albumin
15342	EA_RCG2_F6.9829.9916.2	2	HCD	13.81	0.001	<0.1%	Users/Elise/RCG_Exp_iTRAQ/Exp2/1	5.63	93.8	948000		1	0	-1	1		iTRAQ	2	250	(K)AEFAEVSK(L)		Free Acid		K:iTRAQ	7845	10316	7071	8597	1.315	0.901	1.096	93.8	67933	0.498	70.68	111	0.901	584.826	1168.64	-0.0011	-0.9	4.53	P02768	P02768	Serum albumin
15369	EA_RCG3_F5.0004.0060.2	2	HCD	13.8	<0.1%	<0.1%	Users/Elise/RCG_Exp_iTRAQ/Exp3/1	5.66	93.4	1910000		1	0	-1	1		iTRAQ	2	250	(K)AEFAEVSK(L)		Free Acid		K:iTRAQ	5090	6367	4521	5541	1.251	0.888	1.089	100	113576	0.1895	10.63	74	0.983	584.827	1168.64	0.0009	0.8	4.53	P02768	P02768	Serum albumin
15381	EA_RCG2_F6.8460.8541.2	2	HCD	13.79	0.001	<0.1%	Users/Elise/RCG_Exp_iTRAQ/Exp2/1	5.66	93.4	909000		1	0	-1	1		iTRAQ	2	250	(K)AEFAEVSK(L)		Free Acid		K:iTRAQ	7452	9900	6980	7990	1.329	0.937	1.072	83.8	80621	0.4009	55.08	103	0.967	584.826	1168.64	-0.0003	-0.2	4.53	P02768	P02768	Serum albumin
15389	EA_RCG1_F6.6054.6287.2	2	HCD	13.79	0.003	<0.1%	Users/Elise/RCG_Exp_iTRAQ/Exp1/1	6.18	90.8	29200000		1	0	-1	1		iTRAQ	2	250	(K)AEFAEVSK(L)		Free Acid		K:iTRAQ	85931	77415	102520	128792	0.901	1.193	1.499	71	1103943	0.3575	33.28	113	0.955	584.825	1168.64	-0.0017	-1.4	4.53	P02768	P02768	Serum albumin
15396	EA_RCG3_F6.7393.7497.2	2	HCD	13.79	<0.1%	<0.1%	Users/Elise/RCG_Exp_iTRAQ/Exp3/1	5.09	90.9	529000		1	0	-1	1		iTRAQ	2	250	(K)AEFAEVSK(L)		Free Acid		K:iTRAQ	3533	4419	3019	3957	1.251	0.855	1.12	87.5	47951	0.3113	48.03	97	0.866	584.827	1168.64	0.0017	1.5	4.53	P02768	P02768	Serum albumin
15422	EA_RCG2_F6.8579.8646.2	2	HCD	13.77	0.001	<0.1%	Users/Elise/RCG_Exp_iTRAQ/Exp2/1	5.57	92.8	752000		1	0	-1	1		iTRAQ	2	250	(K)AEFAEVSK(L)		Free Acid		K:iTRAQ	6930	8944	6061	7379	1.291	0.875	1.065	83.3	62957	0.4656	56.37	102	0.936	584.827	1168.64	0.0013	1.1	4.53	P02768	P02768	Serum albumin
15429	EA_RCG1_F7.10670.10752.2	2	HCD	13.77	0.003	<0.1%	Users/Elise/RCG_Exp_iTRAQ/Exp1/1	5.65	93.2	578000		1	0	-1	1		iTRAQ	2	250	(K)AEFAEVSK(L)		Free Acid		K:iTRAQ	5968	5761	6585	9214	0.965	1.103	1.544	86	61858	0.445	73.52	103	0.94	584.828	1168.64	0.0037	3.2	4.53	P02768	P02768	Serum albumin
15448	EA_RCG2_F6.8809.8882.2	2	HCD	13.76	0.001	<0.1%	Users/Elise/RCG_Exp_iTRAQ/Exp2/1	5.66	93	969000		1	0	-1	1		iTRAQ	2	250	(K)AEFAEVSK(L)		Free Acid		K:iTRAQ	7277	9107	6565	8146	1.251	0.902	1.119	74.4	61740	0.5036	58.97	108	0.937	584.826	1168.64	-0.0011	-0.9	4.53	P02768	P02768	Serum albumin
15478	EA_RCG3_F5.3643.3783.2	2	HCD	13.75	<0.1%	<0.1%	Users/Elise/RCG_Exp_iTRAQ/Exp3/1	6.21	93.4	42800000		1	0	-1	1		iTRAQ	2	250	(K)AEFAEVSK(L)		Free Acid		K:iTRAQ	134776	155335	130867	144974	1.153	0.971	1.076	83.4	1325627	0.4269	24.78	84	0.95	584.825	1168.64	-0.0017	-1.4	4.53	P02768	P02768	Serum albumin
15499	EA_RCG1_F7.9237.9298.2	2	HCD	13.74	0.003	<0.1%	Users/Elise/RCG_Exp_iTRAQ/Exp1/1	5.7	93	557000		1	0	-1	1		iTRAQ	2	250	(K)AEFAEVSK(L)		Free Acid		K:iTRAQ	5656	5490	6471	8459	0.971	1.144	1.496	93.6	85170	0.3062	56.95	92	0.887	584.826	1168.64	-0.0005	-0.4	4.53	P02768	P02768	Serum albumin
15513	EA_RCG2_F6.10138.10224.2	2	HCD	13.73	0.001	<0.1%	Users/Elise/RCG_Exp_iTRAQ/Exp2/1	5.68	93	692000		1	0	-1	1		iTRAQ	2	250	(K)AEFAEVSK(L)		Free Acid		K:iTRAQ	6960	8765	6096	7776	1.259	0.876	1.117	100	70112	0.4221	74.12	110	0.95	584.827	1168.64	0.0007	0.6	4.53	P02768	P02768	Serum albumin
15548	EA_RCG1_F7.9128.9208.2	2	HCD	13.72	0.003	<0.1%	Users/Elise/RCG_Exp_iTRAQ/Exp1/1	5.63	92.7	698000		1	0	-1	1		iTRAQ	2	250	(K)AEFAEVSK(L)		Free Acid		K:iTRAQ	5872	5373	6417	8644	0.915	1.093	1.472	94	59723	0.4405	55.87	102	0.909	584.828	1168.64	0.0033	2.8	4.53	P02768	P02768	Serum albumin
15632	EA_RCG1_F7.9419.9491.2	2	HCD	13.68	0.003	<0.1%	Users/Elise/RCG_Exp_iTRAQ/Exp1/1	5.64	92.3	673000		1	0	-1	1		iTRAQ	2	250	(K)AEFAEVSK(L)		Free Acid		K:iTRAQ	6051	5645	6660	8652	0.933	1.101	1.43	93.1	47147	0.5728	59.18	102	0.902	584.827	1168.64	0.0011	1	4.53	P02768	P02768	Serum albumin
15677	EA_RCG3_F7.10870.10982.2	2	HCD	13.66	<0.1%	<0.1%	Users/Elise/RCG_Exp_iTRAQ/Exp3/1	5.52	94.5	4180000		1	0	-1	1		iTRAQ	2	250	(K)AEFAEVSK(L)		Free Acid		K:iTRAQ	17164	20689	14440	18216	1.205	0.841	1.061	92.3	506637	0.1392	78.1	113	0.976	584.824	1168.64	-0.0043	-3.7	4.53	P02768	P02768	Serum albumin
15714	EA_RCG1_F7.7781.7864.2	2	HCD	13.64	0.003	<0.1%	Users/Elise/RCG_Exp_iTRAQ/Exp1/1	5.48	89.5	878000		1	0	-1	1		iTRAQ	2	250	(K)AEFAEVSK(L)		Free Acid		K:iTRAQ	6806	6745	7777	9797	0.991	1.143	1.439	66.9	72697	0.4281	41.65	101	0.951	584.826	1168.64	-0.0001	-0.1	4.53	P02768	P02768	Serum albumin
15784	EA_RCG3_F18.1760.1761.2	2	HCD	13.61	<0.1%	<0.1%	Users/Elise/RCG_Exp_iTRAQ/Exp3/1	4.81	91.8	29100000		1	0	-1	1		iTRAQ	2	250	(K)AEFAEVSK(L)		Free Acid		K:iTRAQ	80897	104056	91259	92184	1.286	1.128	1.14	40.5	1484208	0.2482	18.52	22	0.937	584.827	1168.64	0.0011	1	4.53	P02768	P02768	Serum albumin
15809	EA_RCG3_F6.8345.8431.2	2	HCD	13.6	<0.1%	<0.1%	Users/Elise/RCG_Exp_iTRAQ/Exp3/1	4.82	87.5	636000		1	0	-1	1		iTRAQ	2	250	(K)AEFAEVSK(L)		Free Acid		K:iTRAQ	5747	7270	4820	6452	1.265	0.839	1.123	100	69230	0.3508	58.5	110	0.985	584.828	1168.64	0.0029	2.5	4.53	P02768	P02768	Serum albumin
16332	EA_RCG3_F5.10026.10115.2	2	HCD	13.36	<0.1%	<0.1%	Users/Elise/RCG_Exp_iTRAQ/Exp3/1	4.89	93.5	2260000		1	0	-1	1		iTRAQ	2	250	(K)AEFAEVSK(L)		Free Acid		K:iTRAQ	19740	24894	17110	19660	1.261	0.867	0.996	100	154301	0.5276	71.27	111	0.953	584.828	1168.64	0.0035	3	4.53	P02768	P02768	Serum albumin
16463	EA_RCG3_F6.7198.7283.2	2	HCD	13.32	<0.1%	<0.1%	Users/Elise/RCG_Exp_iTRAQ/Exp3/1	5.65	83.7	547000		1	0	-1	1		iTRAQ	2	250	(K)AEFAEVSK(L)		Free Acid		K:iTRAQ	5749	7592	4844	6223	1.321	0.843	1.082	73.8	56130	0.4348	45.98	104	0.948	584.827	1168.64	0.0015	1.3	4.53	P02768	P02768	Serum albumin
16529	EA_RCG1_F8.12109.12213.2	2	HCD	13.3	0.003	<0.1%	Users/Elise/RCG_Exp_iTRAQ/Exp1/1	4.85	93	4950000		1	0	-1	1		iTRAQ	2	250	(K)AEFAEVSK(L)		Free Acid		K:iTRAQ	17667	16429	19336	27362	0.93	1.094	1.549	84.7	305542	0.2644	78.22	103	0.956	584.825	1168.64	-0.0019	-1.6	4.53	P02768	P02768	Serum albumin
16629	EA_RCG1_F7.0098.0153.2	2	HCD	13.26	0.003	<0.1%	Users/Elise/RCG_Exp_iTRAQ/Exp1/1	4.91	92.7	2670000		1	0	-1	1		iTRAQ	2	250	(K)AEFAEVSK(L)		Free Acid		K:iTRAQ	5780	5111	6324	8702	0.884	1.094	1.506	95.5	81428	0.3183	11.57	100	0.96	584.827	1168.64	0.0009	0.8	4.53	P02768	P02768	Serum albumin
16665	EA_RCG1_F7.9520.9577.2	2	HCD	13.24	0.003	<0.1%	Users/Elise/RCG_Exp_iTRAQ/Exp1/1	5.74	90.3	643000		1	0	-1	1		iTRAQ	2	250	(K)AEFAEVSK(L)		Free Acid		K:iTRAQ	5843	5341	6473	8395	0.914	1.108	1.437	94	63781	0.4085	60.23	93	0.878	584.827	1168.64	0.0009	0.8	4.53	P02768	P02768	Serum albumin
16686	EA_RCG1_F7.8889.8964.2	2	HCD	13.23	0.003	<0.1%	Users/Elise/RCG_Exp_iTRAQ/Exp1/1	5.61	89.5	672000		1	0	-1	1		iTRAQ	2	250	(K)AEFAEVSK(L)		Free Acid		K:iTRAQ	4767	4542	5365	6932	0.953	1.125	1.454	89.7	64202	0.3365	53.12	105	0.976	584.828	1168.64	0.0033	2.8	4.53	P02768	P02768	Serum albumin
16719	EA_RCG2_F7.10631.10714.2	2	HCD	13.21	0.004	<0.1%	Users/Elise/RCG_Exp_iTRAQ/Exp2/1	4.92	92.2	6950000		1	0	-1	1		iTRAQ	2	250	(K)AEFAEVSK(L)		Free Acid		K:iTRAQ	27091	34563	23152	27617	1.276	0.855	1.019	88.4	327331	0.3435	77.98	100	0.964	584.825	1168.64	-0.0031	-2.6	4.53	P02768	P02768	Serum albumin
16733	EA_RCG1_F7.7603.7733.2	2	HCD	13.21	0.003	<0.1%	Users/Elise/RCG_Exp_iTRAQ/Exp1/1	5.3	85.7	1390000		1	0	-1	1		iTRAQ	2	250	(K)AEFAEVSK(L)		Free Acid		K:iTRAQ	4511	4663	5082	6743	1.034	1.127	1.495	72.1	68764	0.3054	40.43	111	0.999	584.827	1168.64	0.0015	1.3	4.53	P02768	P02768	Serum albumin
16744	EA_RCG2_F4.2024.2149.2	2	HCD	13.2	0.004	<0.1%	Users/Elise/RCG_Exp_iTRAQ/Exp2/1	6.72	85.5	154000000		1	0	-1	1		iTRAQ	2	250	(K)AEFAEVSK(L)		Free Acid		K:iTRAQ	590052	685262	516045	633220	1.161	0.875	1.073	73.5	11673149	0.2077	19.2	45	0.94	584.825	1168.64	-0.0021	-1.8	4.53	P02768	P02768	Serum albumin
16747	EA_RCG2_F6.8919.8996.2	2	HCD	13.2	0.004	<0.1%	Users/Elise/RCG_Exp_iTRAQ/Exp2/1	5.66	89.3	868000		1	0	-1	1		iTRAQ	2	250	(K)AEFAEVSK(L)		Free Acid		K:iTRAQ	6544	8505	5999	7105	1.3	0.917	1.086	90.4	55405	0.5081	60.27	102	0.919	584.826	1168.64	-0.0007	-0.6	4.53	P02768	P02768	Serum albumin
16754	EA_RCG1_F5.4174.4381.2	2	HCD	13.2	0.003	<0.1%	Users/Elise/RCG_Exp_iTRAQ/Exp1/1	4.91	92.4	56600000		1	0	-1	1		iTRAQ	2	250	(K)AEFAEVSK(L)		Free Acid		K:iTRAQ	115127	108378	132651	166700	0.941	1.152	1.448	59.4	1760918	0.2969	26.73	101	0.96	584.826	1168.64	-0.0011	-0.9	4.53	P02768	P02768	Serum albumin
16789	EA_RCG2_F6.8165.8211.2	2	HCD	13.18	0.004	<0.1%	Users/Elise/RCG_Exp_iTRAQ/Exp2/1	4.95	92.1	782000		1	0	-1	1		iTRAQ	2	250	(K)AEFAEVSK(L)		Free Acid		K:iTRAQ	4542	6165	4312	5337	1.357	0.949	1.175	85.8	82302	0.2473	51.62	85	0.972	584.826	1168.64	-0.0011	-0.9	4.53	P02768	P02768	Serum albumin
16835	EA_RCG1_F7.8553.8629.2	2	HCD	13.16	0.003	<0.1%	Users/Elise/RCG_Exp_iTRAQ/Exp1/1	4.78	91.4	655000		1	0	-1	1		iTRAQ	2	250	(K)AEFAEVSK(L)		Free Acid		K:iTRAQ	5977	5568	6744	8667	0.932	1.128	1.45	86.3	65633	0.4107	49.38	100	0.957	584.827	1168.64	0.0007	0.6	4.53	P02768	P02768	Serum albumin
16848	EA_RCG2_F6.7917.7997.2	2	HCD	13.15	0.004	<0.1%	Users/Elise/RCG_Exp_iTRAQ/Exp2/1	5.04	91.7	907000		1	0	-1	1		iTRAQ	2	250	(K)AEFAEVSK(L)		Free Acid		K:iTRAQ	7435	9075	6828	7940	1.221	0.918	1.068	87.4	83430	0.3749	49.08	102	0.951	584.827	1168.64	0.0017	1.5	4.53	P02768	P02768	Serum albumin
16849	EA_RCG2_F6.9250.9324.2	2	HCD	13.15	0.004	<0.1%	Users/Elise/RCG_Exp_iTRAQ/Exp2/1	4.96	91.5	1240000		1	0	-1	1		iTRAQ	2	250	(K)AEFAEVSK(L)		Free Acid		K:iTRAQ	8495	11223	7584	9167	1.321	0.893	1.079	100	101622	0.3589	63.95	101	0.934	584.825	1168.64	-0.0019	-1.6	4.53	P02768	P02768	Serum albumin
16855	EA_RCG1_F7.10537.10598.2	2	HCD	13.15	0.003	<0.1%	Users/Elise/RCG_Exp_iTRAQ/Exp1/1	5.4	91.8	562000		1	0	-1	1		iTRAQ	2	250	(K)AEFAEVSK(L)		Free Acid		K:iTRAQ	4221	4129	4717	6223	0.978	1.118	1.474	89.1	52146	0.3699	71.98	92	0.878	584.828	1168.64	0.0027	2.3	4.53	P02768	P02768	Serum albumin
16883	EA_RCG2_F6.0088.0140.2	2	HCD	13.13	0.004	<0.1%	Users/Elise/RCG_Exp_iTRAQ/Exp2/1	4.9	91.1	5030000		1	0	-1	1		iTRAQ	2	250	(K)AEFAEVSK(L)		Free Acid		K:iTRAQ	6658	8280	5876	6947	1.244	0.883	1.043	91.1	81392	0.3411	11.6	98	0.962	584.827	1168.64	0.0009	0.8	4.53	P02768	P02768	Serum albumin
16932	EA_RCG2_F6.9958.10008.2	2	HCD	13.11	0.004	<0.1%	Users/Elise/RCG_Exp_iTRAQ/Exp2/1	4.87	90.8	626000		1	0	-1	1		iTRAQ	2	250	(K)AEFAEVSK(L)		Free Acid		K:iTRAQ	4664	6285	4256	5222	1.348	0.913	1.12	100	82359	0.248	71.87	83	0.98	584.828	1168.64	0.0039	3.4	4.53	P02768	P02768	Serum albumin
16947	EA_RCG3_F5.6102.6276.2	2	HCD	13.11	<0.1%	<0.1%	Users/Elise/RCG_Exp_iTRAQ/Exp3/1	4.92	91.1	14000000		1	0	-1	1		iTRAQ	2	250	(K)AEFAEVSK(L)		Free Acid		K:iTRAQ	65004	78678	68870	69929	1.21	1.059	1.076	76.5	444122	0.636	33.95	107	0.975	584.826	1168.64	-0.0007	-0.6	4.53	P02768	P02768	Serum albumin
16971	EA_RCG1_F7.10001.10058.2	2	HCD	13.1	0.003	<0.1%	Users/Elise/RCG_Exp_iTRAQ/Exp1/1	4.88	91	483000		1	0	-1	1		iTRAQ	2	250	(K)AEFAEVSK(L)		Free Acid		K:iTRAQ	5776	5252	6413	8395	0.909	1.11	1.453	100	39257	0.6581	65.75	93	0.947	584.829	1168.64	0.0047	4	4.53	P02768	P02768	Serum albumin
16985	EA_RCG3_F6.7535.7618.2	2	HCD	13.1	<0.1%	<0.1%	Users/Elise/RCG_Exp_iTRAQ/Exp3/1	5.62	88	580000		1	0	-1	1		iTRAQ	2	250	(K)AEFAEVSK(L)		Free Acid		K:iTRAQ	6028	7418	5045	6349	1.231	0.837	1.053	100	44966	0.5524	49.25	105	0.923	584.829	1168.64	0.0061	5.2	4.53	P02768	P02768	Serum albumin
17057	EA_RCG1_F7.8291.8365.2	2	HCD	13.07	0.003	<0.1%	Users/Elise/RCG_Exp_iTRAQ/Exp1/1	5.38	87.4	765000		1	0	-1	1		iTRAQ	2	250	(K)AEFAEVSK(L)		Free Acid		K:iTRAQ	3550	3280	4057	5317	0.924	1.143	1.498	64.5	59668	0.2716	46.82	88	0.901	584.825	1168.64	-0.0017	-1.4	4.53	P02768	P02768	Serum albumin
17058	EA_RCG1_F7.9610.9669.2	2	HCD	13.07	0.003	<0.1%	Users/Elise/RCG_Exp_iTRAQ/Exp1/1	4.98	90.8	627000		1	0	-1	1		iTRAQ	2	250	(K)AEFAEVSK(L)		Free Acid		K:iTRAQ	5537	5244	6230	8072	0.947	1.125	1.458	92.4	52866	0.4745	61.3	93	0.913	584.827	1168.64	0.0017	1.5	4.53	P02768	P02768	Serum albumin
17074	EA_RCG2_F6.7686.7758.2	2	HCD	13.06	0.004	<0.1%	Users/Elise/RCG_Exp_iTRAQ/Exp2/1	4.93	90.5	838000		1	0	-1	1		iTRAQ	2	250	(K)AEFAEVSK(L)		Free Acid		K:iTRAQ	4576	5874	4151	5090	1.284	0.907	1.112	93.8	58691	0.3355	46.87	88	0.953	584.826	1168.64	0.0003	0.3	4.53	P02768	P02768	Serum albumin
17082	EA_RCG1_F8.11961.12065.2	2	HCD	13.06	0.003	<0.1%	Users/Elise/RCG_Exp_iTRAQ/Exp1/1	5.44	88.5	2730000		1	0	-1	1		iTRAQ	2	250	(K)AEFAEVSK(L)		Free Acid		K:iTRAQ	12785	12213	13839	18815	0.955	1.082	1.472	87.5	112568	0.5122	77.12	94	0.967	584.826	1168.64	-0.0005	-0.4	4.53	P02768	P02768	Serum albumin
17099	EA_RCG1_F7.10089.10144.2	2	HCD	13.05	0.003	<0.1%	Users/Elise/RCG_Exp_iTRAQ/Exp1/1	4.94	90.4	476000		1	0	-1	1		iTRAQ	2	250	(K)AEFAEVSK(L)		Free Acid		K:iTRAQ	5588	5340	6183	8276	0.956	1.106	1.481	100	52352	0.4849	66.83	94	0.914	584.828	1168.64	0.0037	3.2	4.53	P02768	P02768	Serum albumin
17100	EA_RCG1_F7.9029.9097.2	2	HCD	13.05	0.003	<0.1%	Users/Elise/RCG_Exp_iTRAQ/Exp1/1	4.75	90.6	698000		1	0	-1	1		iTRAQ	2	250	(K)AEFAEVSK(L)		Free Acid		K:iTRAQ	5349	5213	5710	8228	0.975	1.067	1.538	68.7	53508	0.4579	54.7	102	0.936	584.827	1168.64	0.0007	0.6	4.53	P02768	P02768	Serum albumin
17101	EA_RCG1_F7.9327.9390.2	2	HCD	13.05	0.003	<0.1%	Users/Elise/RCG_Exp_iTRAQ/Exp1/1	4.93	90.2	549000		1	0	-1	1		iTRAQ	2	250	(K)AEFAEVSK(L)		Free Acid		K:iTRAQ	5363	5151	6116	8024	0.96	1.14	1.496	92.8	42189	0.5844	58.05	92	0.959	584.828	1168.64	0.0043	3.7	4.53	P02768	P02768	Serum albumin
17124	EA_RCG1_F7.10303.10373.2	2	HCD	13.04	0.003	<0.1%	Users/Elise/RCG_Exp_iTRAQ/Exp1/1	4.97	90.5	601000		1	0	-1	1		iTRAQ	2	250	(K)AEFAEVSK(L)		Free Acid		K:iTRAQ	6071	5450	6566	8954	0.898	1.082	1.475	100	63471	0.426	69.37	101	0.927	584.828	1168.64	0.0027	2.3	4.53	P02768	P02768	Serum albumin
17125	EA_RCG1_F7.9790.9855.2	2	HCD	13.04	0.003	<0.1%	Users/Elise/RCG_Exp_iTRAQ/Exp1/1	4.9	90.5	643000		1	0	-1	1		iTRAQ	2	250	(K)AEFAEVSK(L)		Free Acid		K:iTRAQ	5938	5564	6604	8881	0.937	1.112	1.496	100	62002	0.4353	63.4	97	0.966	584.827	1168.64	0.0015	1.3	4.53	P02768	P02768	Serum albumin
17135	EA_RCG2_F6.9366.9453.2	2	HCD	13.03	0.004	<0.1%	Users/Elise/RCG_Exp_iTRAQ/Exp2/1	5.04	90.6	939000		1	0	-1	1		iTRAQ	2	250	(K)AEFAEVSK(L)		Free Acid		K:iTRAQ	6512	8100	5841	6585	1.244	0.897	1.011	92.8	78090	0.3462	65.17	111	0.908	584.826	1168.64	-0.0011	-0.9	4.53	P02768	P02768	Serum albumin
17172	EA_RCG3_F4.4516.4723.2	2	HCD	13.02	<0.1%	<0.1%	Users/Elise/RCG_Exp_iTRAQ/Exp3/1	4.44	85.5	65000000		1	0	-1	1		iTRAQ	2	250	(K)AEFAEVSK(L)		Free Acid		K:iTRAQ	251322	234832	429592	292084	0.934	1.709	1.162	84.1	1897981	0.6364	27.33	101	0.988	584.826	1168.64	-0.0015	-1.3	4.53	P02768	P02768	Serum albumin
17173	EA_RCG3_F5.0087.0137.2	2	HCD	13.02	<0.1%	<0.1%	Users/Elise/RCG_Exp_iTRAQ/Exp3/1	4.91	89.9	3490000		1	0	-1	1		iTRAQ	2	250	(K)AEFAEVSK(L)		Free Acid		K:iTRAQ	4947	6277	4223	5183	1.269	0.854	1.048	82.6	37078	0.5564	11.5	100	0.984	584.827	1168.64	0.0009	0.8	4.53	P02768	P02768	Serum albumin
17224	EA_RCG1_F7.0181.0182.2	2	HCD	13	0.003	<0.1%	Users/Elise/RCG_Exp_iTRAQ/Exp1/1	4.91	90	1210000		1	0	-1	1		iTRAQ	2	250	(K)AEFAEVSK(L)		Free Acid		K:iTRAQ	1746	1663	1946	2503	0.952	1.115	1.434	96.4	69339	0.1133	12.08	53	0.955	584.827	1168.64	0.0009	0.8	4.53	P02768	P02768	Serum albumin
17225	EA_RCG1_F7.7908.7992.2	2	HCD	13	0.003	<0.1%	Users/Elise/RCG_Exp_iTRAQ/Exp1/1	5.46	87.6	896000		1	0	-1	1		iTRAQ	2	250	(K)AEFAEVSK(L)		Free Acid		K:iTRAQ	4368	4142	4606	6145	0.948	1.054	1.407	80.6	61684	0.3123	42.98	110	0.951	584.827	1168.64	0.0015	1.3	4.53	P02768	P02768	Serum albumin
17264	EA_RCG1_F7.10813.10814.2	2	HCD	12.99	0.003	<0.1%	Users/Elise/RCG_Exp_iTRAQ/Exp1/1	4.92	89.7	45000		1	0	-1	1		iTRAQ	2	250	(K)AEFAEVSK(L)		Free Acid		K:iTRAQ	1647	1645	1780	2526	0.999	1.081	1.534	100	45019	0.1688	74.62	0	0.711	584.828	1168.64	0.0031	2.7	4.53	P02768	P02768	Serum albumin
17485	EA_RCG2_F6.10050.10113.2	2	HCD	12.91	0.004	<0.1%	Users/Elise/RCG_Exp_iTRAQ/Exp2/1	5.03	89	573000		1	0	-1	1		iTRAQ	2	250	(K)AEFAEVSK(L)		Free Acid		K:iTRAQ	6117	7960	5648	6829	1.301	0.923	1.116	100	67485	0.3935	73.07	94	0.934	584.827	1168.64	0.0007	0.6	4.53	P02768	P02768	Serum albumin
17547	EA_RCG3_F6.0004.0060.2	2	HCD	12.88	0.001	<0.1%	Users/Elise/RCG_Exp_iTRAQ/Exp3/1	4.42	85.8	1310000		1	0	-1	1		iTRAQ	2	250	(K)AEFAEVSK(L)		Free Acid		K:iTRAQ	3370	4401	2833	3516	1.306	0.841	1.043	60.5	39653	0.3561	10.65	76	0.992	584.827	1168.64	0.0019	1.6	4.53	P02768	P02768	Serum albumin
17871	EA_RCG3_F6.7913.7979.2	2	HCD	12.74	0.02	<0.1%	Users/Elise/RCG_Exp_iTRAQ/Exp3/1	4.95	87.1	550000		1	0	-1	1		iTRAQ	2	250	(K)AEFAEVSK(L)		Free Acid		K:iTRAQ	5323	6680	4415	5656	1.255	0.829	1.063	71.9	38826	0.5685	53.35	100	0.908	584.828	1168.64	0.0033	2.8	4.53	P02768	P02768	Serum albumin
17926	EA_RCG2_F4.6760.6761.2	2	HCD	12.71	0.02	<0.1%	Users/Elise/RCG_Exp_iTRAQ/Exp2/1	5.6	83	489000		1	0	-1	1		iTRAQ	2	250	(K)AEFAEVSK(L)		Free Acid		K:iTRAQ	2217	2687	2123	2283	1.212	0.958	1.03	73.1	63706	0.1461	38.7	53	0.965	584.824	1168.64	-0.0043	-3.7	4.53	P02768	P02768	Serum albumin
17961	EA_RCG3_F7.11065.11165.2	2	HCD	12.7	0.02	<0.1%	Users/Elise/RCG_Exp_iTRAQ/Exp3/1	4.83	88.1	1440000		1	0	-1	1		iTRAQ	2	250	(K)AEFAEVSK(L)		Free Acid		K:iTRAQ	5713	7404	4861	6347	1.296	0.851	1.111	66.7	196653	0.1237	78.77	25	0.947	584.829	1168.64	0.0051	4.4	4.53	P02768	P02768	Serum albumin
18108	EA_RCG2_F4.6595.6667.2	2	HCD	12.61	0.02	0.001	Users/Elise/RCG_Exp_iTRAQ/Exp2/1	4.25	87.8	860000		1	0	-1	1		iTRAQ	2	250	(K)AEFAEVSK(L)		Free Acid		K:iTRAQ	4361	6057	4446	5434	1.389	1.019	1.246	82	111233	0.1825	37.4	92	0.946	584.825	1168.64	-0.0025	-2.1	4.53	P02768	P02768	Serum albumin
18123	EA_RCG3_F5.4579.4837.2	2	HCD	12.61	0.02	<0.1%	Users/Elise/RCG_Exp_iTRAQ/Exp3/1	4.86	89.8	15500000		1	0	-1	1		iTRAQ	2	250	(K)AEFAEVSK(L)		Free Acid		K:iTRAQ	109259	135413	93831	113734	1.239	0.859	1.041	63.1	1156916	0.3909	27.63	49	0.922	584.828	1168.64	0.0037	3.2	4.53	P02768	P02768	Serum albumin
18170	EA_RCG1_F8.12278.12389.2	2	HCD	12.58	0.02	0.001	Users/Elise/RCG_Exp_iTRAQ/Exp1/1	4.74	88.4	4120000		1	0	-1	1		iTRAQ	2	250	(K)AEFAEVSK(L)		Free Acid		K:iTRAQ	20899	19003	23240	31336	0.909	1.112	1.499	69.8	281782	0.3353	78.92	73	0.954	584.825	1168.64	-0.0019	-1.6	4.53	P02768	P02768	Serum albumin
18180	EA_RCG2_F6.9493.9565.2	2	HCD	12.57	0.02	0.001	Users/Elise/RCG_Exp_iTRAQ/Exp2/1	4.95	87.4	719000		1	0	-1	1		iTRAQ	2	250	(K)AEFAEVSK(L)		Free Acid		K:iTRAQ	6979	8701	6085	7247	1.247	0.872	1.038	85.5	59890	0.4844	66.68	99	0.962	584.827	1168.64	0.0023	2	4.53	P02768	P02768	Serum albumin
18210	EA_RCG1_F7.8771.8856.2	2	HCD	12.56	0.02	0.001	Users/Elise/RCG_Exp_iTRAQ/Exp1/1	4.92	87.6	703000		1	0	-1	1		iTRAQ	2	250	(K)AEFAEVSK(L)		Free Acid		K:iTRAQ	5723	5227	5994	8322	0.913	1.047	1.454	85.5	62391	0.405	51.87	112	0.973	584.827	1168.64	0.0007	0.6	4.53	P02768	P02768	Serum albumin
18248	EA_RCG2_F6.6490.6572.2	2	HCD	12.53	0.02	0.001	Users/Elise/RCG_Exp_iTRAQ/Exp2/1	4.98	87.9	1550000		1	0	-1	1		iTRAQ	2	250	(K)AEFAEVSK(L)		Free Acid		K:iTRAQ	6928	8628	6156	8131	1.245	0.889	1.174	77.2	126203	0.2365	36	89	0.945	584.827	1168.64	0.0005	0.4	4.53	P02768	P02768	Serum albumin
18271	EA_RCG1_F7.9883.9966.2	2	HCD	12.52	0.02	0.002	Users/Elise/RCG_Exp_iTRAQ/Exp1/1	5.02	87.4	700000		1	0	-1	1		iTRAQ	2	250	(K)AEFAEVSK(L)		Free Acid		K:iTRAQ	5984	5568	6506	8950	0.93	1.087	1.496	95.3	59144	0.4566	64.48	115	0.877	584.826	1168.64	-0.0001	-0.1	4.53	P02768	P02768	Serum albumin
18329	EA_RCG2_F6.6989.7097.2	2	HCD	12.49	0.02	0.001	Users/Elise/RCG_Exp_iTRAQ/Exp2/1	4.37	84.9	1440000		1	0	-1	1		iTRAQ	2	250	(K)AEFAEVSK(L)		Free Acid		K:iTRAQ	8528	9674	7727	9195	1.134	0.906	1.078	92.3	143766	0.2443	39.85	108	0.976	584.825	1168.64	-0.0027	-2.3	4.53	P02768	P02768	Serum albumin
18352	EA_RCG1_F5.4907.5107.2	2	HCD	12.48	0.02	0.002	Users/Elise/RCG_Exp_iTRAQ/Exp1/1	5.47	84.3	41400000		1	0	-1	1		iTRAQ	2	250	(K)AEFAEVSK(L)		Free Acid		K:iTRAQ	125694	138907	138535	181174	1.105	1.102	1.441	49.6	1277641	0.4573	29.35	98	0.949	584.827	1168.64	0.0011	1	4.53	P02768	P02768	Serum albumin
18449	EA_RCG1_F6.0112.0176.2	2	HCD	12.44	0.02	0.002	Users/Elise/RCG_Exp_iTRAQ/Exp1/1	3.49	89	1820000		1	0	-1	1		iTRAQ	2	250	(K)AEFAEVSK(L)		Free Acid		K:iTRAQ	5208	4766	5993	7987	0.915	1.151	1.534	86.3	77175	0.3104	11.7	93	0.947	584.827	1168.64	0.0007	0.6	4.53	P02768	P02768	Serum albumin
18476	EA_RCG3_F6.6810.6899.2	2	HCD	12.43	0.02	0.001	Users/Elise/RCG_Exp_iTRAQ/Exp3/1	4.31	83.9	54000		1	0	-1	1		iTRAQ	2	250	(K)AEFAEVSK(L)		Free Acid		K:iTRAQ	5953	7718	5341	6954	1.296	0.897	1.168	73.1	48405	0.5364	41.4	0	0.979	584.828	1168.64	0.0029	2.5	4.53	P02768	P02768	Serum albumin
18562	EA_RCG3_F6.7054.7100.2	2	HCD	12.39	0.02	0.001	Users/Elise/RCG_Exp_iTRAQ/Exp3/1	5.06	86.3	403000		1	0	-1	1		iTRAQ	2	250	(K)AEFAEVSK(L)		Free Acid		K:iTRAQ	4172	5160	3511	4385	1.237	0.842	1.051	75.8	46758	0.3685	44.38	85	0.851	584.828	1168.64	0.0031	2.7	4.53	P02768	P02768	Serum albumin
18847	EA_RCG2_F7.10496.10586.2	2	HCD	12.25	0.02	0.002	Users/Elise/RCG_Exp_iTRAQ/Exp2/1	4.22	87	3460000		1	0	-1	1		iTRAQ	2	250	(K)AEFAEVSK(L)		Free Acid		K:iTRAQ	15411	19589	13101	16861	1.271	0.85	1.094	100	93902	0.6918	77	81	0.972	584.825	1168.64	-0.0021	-1.8	4.53	P02768	P02768	Serum albumin
18879	EA_RCG3_F6.7789.7873.2	2	HCD	12.24	0.02	0.001	Users/Elise/RCG_Exp_iTRAQ/Exp3/1	4.95	84.5	48900		1	0	-1	1		iTRAQ	2	250	(K)AEFAEVSK(L)		Free Acid		K:iTRAQ	5526	7078	4859	5673	1.281	0.879	1.027	75	46439	0.4982	52.02	0	0.887	584.823	1168.64	-0.0069	-5.9	4.53	P02768	P02768	Serum albumin
18976	EA_RCG2_F4.7708.7793.2	2	HCD	12.18	0.02	0.002	Users/Elise/RCG_Exp_iTRAQ/Exp2/1	5.03	84.4	387000		1	0	-1	1		iTRAQ	2	250	(K)AEFAEVSK(L)		Free Acid		K:iTRAQ	4870	6173	4444	5418	1.268	0.913	1.113	57.5	40683	0.5139	48.12	101	0.89	584.826	1168.64	-0.0007	-0.6	4.53	P02768	P02768	Serum albumin
18997	EA_RCG3_F6.9660.9727.2	2	HCD	12.18	0.03	0.002	Users/Elise/RCG_Exp_iTRAQ/Exp3/1	4	84.2	41600		1	0	-1	1		iTRAQ	2	250	(K)AEFAEVSK(L)		Free Acid		K:iTRAQ	5332	6683	4686	5802	1.253	0.879	1.088	83.4	41552	0.5416	73.42	0	0.115	584.827	1168.64	0.0015	1.3	4.53	P02768	P02768	Serum albumin
19021	EA_RCG1_F7.11452.11453.2	2	HCD	12.16	0.06	0.002	Users/Elise/RCG_Exp_iTRAQ/Exp1/1	4.83	83.7	5050000		1	0	-1	1		iTRAQ	2	250	(K)AEFAEVSK(L)		Free Acid		K:iTRAQ	10035	9316	10973	15418	0.928	1.093	1.536	96.9	479108	0.0955	79.6	33	0.912	584.826	1168.64	-0.0001	-0.1	4.53	P02768	P02768	Serum albumin
19044	EA_RCG3_F6.9454.9515.2	2	HCD	12.15	0.03	0.002	Users/Elise/RCG_Exp_iTRAQ/Exp3/1	3.72	83.4	369000		1	0	-1	1		iTRAQ	2	250	(K)AEFAEVSK(L)		Free Acid		K:iTRAQ	5268	6352	4308	5509	1.206	0.818	1.046	68.7	36136	0.5932	71.27	96	0.935	584.828	1168.64	0.0027	2.3	4.53	P02768	P02768	Serum albumin
19074	EA_RCG3_F5.0160.0185.2	2	HCD	12.13	0.03	0.002	Users/Elise/RCG_Exp_iTRAQ/Exp3/1	3.38	85.3	2000000		1	0	-1	1		iTRAQ	2	250	(K)AEFAEVSK(L)		Free Acid		K:iTRAQ	3088	3681	2817	3137	1.192	0.912	1.016	93.6	30629	0.4154	12.07	80	0.981	584.828	1168.64	0.0027	2.3	4.53	P02768	P02768	Serum albumin
19121	EA_RCG3_F6.8023.8108.2	2	HCD	12.1	0.03	0.002	Users/Elise/RCG_Exp_iTRAQ/Exp3/1	3.7	82.9	597000		1	0	-1	1		iTRAQ	2	250	(K)AEFAEVSK(L)		Free Acid		K:iTRAQ	5142	6855	4343	5399	1.333	0.845	1.05	78.3	61480	0.3536	54.83	111	0.968	584.824	1168.64	-0.0041	-3.5	4.53	P02768	P02768	Serum albumin
19166	EA_RCG3_F6.9360.9425.2	2	HCD	12.07	0.04	0.002	Users/Elise/RCG_Exp_iTRAQ/Exp3/1	3.76	82.9	419000		1	0	-1	1		iTRAQ	2	250	(K)AEFAEVSK(L)		Free Acid		K:iTRAQ	5176	6463	4515	5210	1.249	0.872	1.007	100	52567	0.4064	70.18	103	0.968	584.827	1168.64	0.0025	2.2	4.53	P02768	P02768	Serum albumin
19254	EA_RCG2_F4.7119.7197.2	2	HCD	12.01	0.05	0.002	Users/Elise/RCG_Exp_iTRAQ/Exp2/1	4.3	80.1	155000		1	0	-1	1		iTRAQ	2	250	(K)AEFAEVSK(L)		Free Acid		K:iTRAQ	5498	7068	5186	6244	1.286	0.943	1.136	78.9	61388	0.3909	42.17	20	0.973	584.825	1168.64	-0.0021	-1.8	4.53	P02768	P02768	Serum albumin
19359	EA_RCG3_F6.8237.8309.2	2	HCD	11.94	0.05	0.002	Users/Elise/RCG_Exp_iTRAQ/Exp3/1	3.82	81.9	602000		1	0	-1	1		iTRAQ	2	250	(K)AEFAEVSK(L)		Free Acid		K:iTRAQ	5370	6490	4482	5637	1.209	0.835	1.05	100	42130	0.5217	57.18	107	0.938	584.826	1168.64	0.0001	0.1	4.53	P02768	P02768	Serum albumin
19371	EA_RCG3_F6.8134.8205.2	2	HCD	11.93	0.05	0.002	Users/Elise/RCG_Exp_iTRAQ/Exp3/1	3.84	82	606000		1	0	-1	1		iTRAQ	2	250	(K)AEFAEVSK(L)		Free Acid		K:iTRAQ	5090	6443	4328	5649	1.266	0.85	1.11	85.6	61526	0.3496	56.03	103	0.951	584.826	1168.64	0.0001	0.1	4.53	P02768	P02768	Serum albumin
19434	EA_RCG3_F6.8469.8540.2	2	HCD	11.89	0.05	0.003	Users/Elise/RCG_Exp_iTRAQ/Exp3/1	3.74	81.7	237000		1	0	-1	1		iTRAQ	2	250	(K)AEFAEVSK(L)		Free Acid		K:iTRAQ	4944	6663	4339	5516	1.348	0.878	1.116	72	35611	0.6027	59.2	33	0.991	584.827	1168.64	0.0013	1.1	4.53	P02768	P02768	Serum albumin
19466	EA_RCG3_F6.9073.9157.2	2	HCD	11.87	0.05	0.003	Users/Elise/RCG_Exp_iTRAQ/Exp3/1	3.9	81.4	442000		1	0	-1	1		iTRAQ	2	250	(K)AEFAEVSK(L)		Free Acid		K:iTRAQ	4794	5892	4152	5130	1.229	0.866	1.07	81	44319	0.4506	67	110	0.987	584.826	1168.64	-0.0001	-0.1	4.53	P02768	P02768	Serum albumin
19467	EA_RCG3_F6.9563.9637.2	2	HCD	11.87	0.05	0.003	Users/Elise/RCG_Exp_iTRAQ/Exp3/1	3.81	81	407000		1	0	-1	1		iTRAQ	2	250	(K)AEFAEVSK(L)		Free Acid		K:iTRAQ	4695	5860	4040	5111	1.248	0.86	1.089	82.7	27363	0.7202	72.85	106	0.926	584.829	1168.64	0.0049	4.2	4.53	P02768	P02768	Serum albumin
19541	EA_RCG2_F7.0002.0071.2	2	HCD	11.81	0.05	0.003	Users/Elise/RCG_Exp_iTRAQ/Exp2/1	5.5	74.6	733000		1	0	-1	1		iTRAQ	2	250	(K)AEFAEVSK(L)		Free Acid		K:iTRAQ	2735	3586	2355	2964	1.311	0.861	1.084	72.5	42781	0.2721	10.73	83	0.952	584.823	1168.64	-0.0063	-5.4	4.53	P02768	P02768	Serum albumin
19652	EA_RCG2_F4.7427.7512.2	2	HCD	11.73	0.05	0.004	Users/Elise/RCG_Exp_iTRAQ/Exp2/1	4.91	80.5	513000		1	0	-1	1		iTRAQ	2	250	(K)AEFAEVSK(L)		Free Acid		K:iTRAQ	3479	4388	3018	3851	1.261	0.867	1.107	68.2	38241	0.3853	45.25	97	0.956	584.827	1168.64	0.0023	2	4.53	P02768	P02768	Serum albumin
19654	EA_RCG2_F6.6661.6765.2	2	HCD	11.73	0.05	0.004	Users/Elise/RCG_Exp_iTRAQ/Exp2/1	3.86	85.6	1450000		1	0	-1	1		iTRAQ	2	250	(K)AEFAEVSK(L)		Free Acid		K:iTRAQ	7573	9420	7042	8137	1.244	0.93	1.074	88.9	144863	0.2221	37.23	92	0.992	584.826	1168.64	-0.0009	-0.7	4.53	P02768	P02768	Serum albumin
19691	EA_RCG3_F4.4823.5087.2	2	HCD	11.71	0.05	0.003	Users/Elise/RCG_Exp_iTRAQ/Exp3/1	4.3	84.8	27500000		1	0	-1	1		iTRAQ	2	250	(K)AEFAEVSK(L)		Free Acid		K:iTRAQ	121447	144264	118833	122808	1.188	0.978	1.011	79.3	1963268	0.2584	27.97	39	0.957	584.829	1168.64	0.0057	4.9	4.53	P02768	P02768	Serum albumin
19776	EA_RCG2_F4.7614.7649.2	2	HCD	11.65	0.05	0.004	Users/Elise/RCG_Exp_iTRAQ/Exp2/1	5.15	81.4	41200		1	0	-1	1		iTRAQ	2	250	(K)AEFAEVSK(L)		Free Acid		K:iTRAQ	3203	4014	3001	3678	1.253	0.937	1.148	56.1	32383	0.4291	46.98	0	0.954	584.826	1168.64	-0.0003	-0.2	4.53	P02768	P02768	Serum albumin
19810	EA_RCG2_F4.2499.2500.2	2	HCD	11.63	0.05	0.004	Users/Elise/RCG_Exp_iTRAQ/Exp2/1	4.97	79.5	2470000		1	0	-1	1		iTRAQ	2	250	(K)AEFAEVSK(L)		Free Acid		K:iTRAQ	71030	86271	64358	78547	1.215	0.906	1.106	47.6	1480516	0.2028	20.92	3	0.975	584.824	1168.64	-0.0047	-4	4.53	P02768	P02768	Serum albumin
19839	EA_RCG3_F6.7670.7747.2	2	HCD	11.62	0.05	0.004	Users/Elise/RCG_Exp_iTRAQ/Exp3/1	2.84	81.8	515000		1	0	-1	1		iTRAQ	2	250	(K)AEFAEVSK(L)		Free Acid		K:iTRAQ	4776	6325	4366	5725	1.324	0.914	1.199	62.1	34233	0.6191	50.82	104	0.894	584.829	1168.64	0.0057	4.9	4.53	P02768	P02768	Serum albumin
19971	EA_RCG3_F6.9263.9322.2	2	HCD	11.53	0.05	0.004	Users/Elise/RCG_Exp_iTRAQ/Exp3/1	3.8	79.3	396000		1	0	-1	1		iTRAQ	2	250	(K)AEFAEVSK(L)		Free Acid		K:iTRAQ	5027	6449	4174	5499	1.283	0.83	1.094	53	27480	0.7696	69.13	92	0.917	584.828	1168.64	0.0039	3.4	4.53	P02768	P02768	Serum albumin
19975	EA_RCG2_F4.7001.7083.2	2	HCD	11.52	0.08	0.004	Users/Elise/RCG_Exp_iTRAQ/Exp2/1	4.26	82.5	71700		1	0	-1	1		iTRAQ	2	250	(K)AEFAEVSK(L)		Free Acid		K:iTRAQ	3384	4465	3391	4116	1.319	1.002	1.216	70.7	56090	0.2738	40.17	0	0.746	584.825	1168.64	-0.0033	-2.8	4.53	P02768	P02768	Serum albumin
19995	EA_RCG2_F4.10467.10591.2	2	HCD	11.51	0.08	0.004	Users/Elise/RCG_Exp_iTRAQ/Exp2/1	4.92	82.7	3450000		1	0	-1	1		iTRAQ	2	250	(K)AEFAEVSK(L)		Free Acid		K:iTRAQ	11532	14910	10810	14206	1.293	0.937	1.232	81.4	152933	0.3365	78.15	100	0.971	584.825	1168.64	-0.0017	-1.4	4.53	P02768	P02768	Serum albumin
20094	EA_RCG3_F6.8570.8635.2	2	HCD	11.44	0.09	0.005	Users/Elise/RCG_Exp_iTRAQ/Exp3/1	3.63	78.6	450000		1	0	-1	1		iTRAQ	2	250	(K)AEFAEVSK(L)		Free Acid		K:iTRAQ	4937	6286	4214	5290	1.273	0.854	1.072	78.7	44588	0.4649	60.93	91	0.964	584.825	1168.64	-0.0025	-2.1	4.53	P02768	P02768	Serum albumin
20110	EA_RCG1_F6.0227.0228.2	2	HCD	11.43	0.07	0.006	Users/Elise/RCG_Exp_iTRAQ/Exp1/1	4.32	82.8	466000		1	0	-1	1		iTRAQ	2	250	(K)AEFAEVSK(L)		Free Acid		K:iTRAQ	1803	2732	2060	2555	1.515	1.143	1.417	77.6	42945	0.2131	12.55	50	0.992	584.827	1168.64	0.0011	1	4.53	P02768	P02768	Serum albumin
20205	EA_RCG3_F5.5486.5487.2	2	HCD	11.36	0.09	0.005	Users/Elise/RCG_Exp_iTRAQ/Exp3/1	2.84	80.4	6770000		1	0	-1	1		iTRAQ	2	250	(K)AEFAEVSK(L)		Free Acid		K:iTRAQ	27683	31650	23706	27946	1.143	0.856	1.01	63.4	591311	0.1877	31.02	32	0.951	584.826	1168.64	-0.0007	-0.6	4.53	P02768	P02768	Serum albumin
20262	EA_RCG2_F4.7862.7904.2	2	HCD	11.31	0.08	0.006	Users/Elise/RCG_Exp_iTRAQ/Exp2/1	5.02	83	255000		1	0	-1	1		iTRAQ	2	250	(K)AEFAEVSK(L)		Free Acid		K:iTRAQ	2984	3883	3167	3392	1.301	1.061	1.137	69.4	34577	0.3883	49.47	74	0.882	584.829	1168.64	0.0049	4.2	4.53	P02768	P02768	Serum albumin
20313	EA_RCG2_F4.7980.8063.2	2	HCD	11.27	0.12	0.006	Users/Elise/RCG_Exp_iTRAQ/Exp2/1	5.11	77.9	43900		1	0	-1	1		iTRAQ	2	250	(K)AEFAEVSK(L)		Free Acid		K:iTRAQ	4423	5662	4182	4852	1.28	0.946	1.097	73.3	28282	0.676	51.52	0	0.62	584.824	1168.64	-0.0053	-4.5	4.53	P02768	P02768	Serum albumin
20645	EA_RCG1_F6.1990.2203.3	3	HCD	11.03	0.17	0.009	Users/Elise/RCG_Exp_iTRAQ/Exp1/1	6.36	81.7	1620000000		1	0	-1	1		iTRAQ	2	250	(K)AEFAEVSK(L)		Free Acid		K:iTRAQ	1182105	1024605	1322912	1813057	0.867	1.119	1.534	93	22766609	0.2347	18.55	27	0.853	390.22	1168.64	-0.001	-0.8	4.53	P02768	P02768	Serum albumin
20892	EA_RCG3_F6.8768.8828.2	2	HCD	10.82	0.23	0.01	Users/Elise/RCG_Exp_iTRAQ/Exp3/1	2.72	74.9	468000		1	0	-1	1		iTRAQ	2	250	(K)AEFAEVSK(L)		Free Acid		K:iTRAQ	2962	3695	2490	3060	1.247	0.841	1.033	72.7	32587	0.3746	63.42	95	0.933	584.826	1168.64	-0.0009	-0.7	4.53	P02768	P02768	Serum albumin
20944	EA_RCG1_F8.0015.0091.2	2	HCD	10.78	0.2	0.01	Users/Elise/RCG_Exp_iTRAQ/Exp1/1	4.71	69.8	412000		1	0	-1	1		iTRAQ	2	250	(K)AEFAEVSK(L)		Free Acid		K:iTRAQ	2202	1977	2331	3215	0.898	1.059	1.46	84.7	17116	0.5682	11	96	0.904	584.826	1168.64	0.0003	0.3	4.53	P02768	P02768	Serum albumin
20979	EA_RCG2_F6.1793.1916.3	3	HCD	10.75	0.17	0.01	Users/Elise/RCG_Exp_iTRAQ/Exp2/1	6.54	79.2	405000000		1	0	-1	1		iTRAQ	2	250	(K)AEFAEVSK(L)		Free Acid		K:iTRAQ	637015	884975	705461	831865	1.389	1.107	1.306	91.3	14491910	0.2111	18.65	20	0.818	390.219	1168.64	-0.0013	-1.1	4.53	P02768	P02768	Serum albumin
20982	EA_RCG1_F15.1287.1288.3	3	HCD	10.75	0.2	0.01	Users/Elise/RCG_Exp_iTRAQ/Exp1/1	7.88	77.7	3320000		1	0	-1	1		iTRAQ	2	250	(K)AEFAEVSK(L)		Free Acid		K:iTRAQ	14476	13611	18818	24469	0.94	1.3	1.69	85.9	639487	0.1116	18.75	23	0.92	390.22	1168.64	-0.0007	-0.6	4.53	P02768	P02768	Serum albumin
21007	EA_RCG2_F4.8096.8140.2	2	HCD	10.72	0.26	0.01	Users/Elise/RCG_Exp_iTRAQ/Exp2/1	3.04	76.4	290000		1	0	-1	1		iTRAQ	2	250	(K)AEFAEVSK(L)		Free Acid		K:iTRAQ	2882	3579	2885	3147	1.242	1.001	1.092	47.6	15072	0.8289	51.97	82	0.905	584.829	1168.64	0.0053	4.6	4.53	P02768	P02768	Serum albumin
21026	EA_RCG3_F8.1765.1766.3	3	HCD	10.71	0.25	0.01	Users/Elise/RCG_Exp_iTRAQ/Exp3/1	6.52	78.3	12000000		1	0	-1	1		iTRAQ	2	250	(K)AEFAEVSK(L)		Free Acid		K:iTRAQ	78829	106972	75355	92597	1.357	0.956	1.175	100	2580345	0.1371	18.6	19	0.881	390.218	1168.64	-0.0067	-5.7	4.53	P02768	P02768	Serum albumin
21034	EA_RCG2_F4.7301.7377.2	2	HCD	10.69	0.26	0.01	Users/Elise/RCG_Exp_iTRAQ/Exp2/1	4.16	76.2	475000		1	0	-1	1		iTRAQ	2	250	(K)AEFAEVSK(L)		Free Acid		K:iTRAQ	5125	6500	4985	5844	1.268	0.973	1.14	56.9	33309	0.6741	44.07	99	0.985	584.826	1168.64	-0.0013	-1.1	4.53	P02768	P02768	Serum albumin
21035	EA_RCG2_F4.8195.8275.2	2	HCD	10.69	0.26	0.01	Users/Elise/RCG_Exp_iTRAQ/Exp2/1	3.84	78.8	295000		1	0	-1	1		iTRAQ	2	250	(K)AEFAEVSK(L)		Free Acid		K:iTRAQ	3962	5133	3722	4636	1.296	0.939	1.17	61.4	27562	0.6332	53.38	102	0.903	584.83	1168.64	0.0077	6.6	4.53	P02768	P02768	Serum albumin
21050	EA_RCG2_F7.1744.1850.3	3	HCD	10.68	0.26	0.01	Users/Elise/RCG_Exp_iTRAQ/Exp2/1	6.62	79	23700000		1	0	-1	1		iTRAQ	2	250	(K)AEFAEVSK(L)		Free Acid		K:iTRAQ	141213	190132	140312	171843	1.346	0.994	1.217	82	1858820	0.3462	18.67	6	0.907	390.22	1168.64	-0.0007	-0.6	4.53	P02768	P02768	Serum albumin
21068	EA_RCG2_F6.0164.0244.2	2	HCD	10.66	0.26	0.01	Users/Elise/RCG_Exp_iTRAQ/Exp2/1	3.58	79.5	3340000		1	0	-1	1		iTRAQ	2	250	(K)AEFAEVSK(L)		Free Acid		K:iTRAQ	8407	10821	7740	9005	1.287	0.921	1.071	97.5	81716	0.4402	12.12	95	0.959	584.827	1168.64	0.0009	0.8	4.53	P02768	P02768	Serum albumin
21084	EA_RCG2_F9.1856.1857.3	3	HCD	10.64	0.26	0.01	Users/Elise/RCG_Exp_iTRAQ/Exp2/1	10.64	76.4	5060000		1	0	-1	1		iTRAQ	2	250	(K)AEFAEVSK(L)		Free Acid		K:iTRAQ	35437	45251	34460	44127	1.277	0.972	1.245	100	1005525	0.1584	18.57	26	0.909	390.218	1168.64	-0.0058	-4.9	4.53	P02768	P02768	Serum albumin
21114	EA_RCG1_F10.1935.1936.3	3	HCD	10.61	0.2	0.01	Users/Elise/RCG_Exp_iTRAQ/Exp1/1	6.3	80.4	14800000		1	0	-1	1		iTRAQ	2	250	(K)AEFAEVSK(L)		Free Acid		K:iTRAQ	140053	142373	179314	243196	1.017	1.28	1.736	100	7353467	0.0959	18.62	9	0.956	390.219	1168.64	-0.0025	-2.1	4.53	P02768	P02768	Serum albumin
21124	EA_RCG1_F8.1884.1885.3	3	HCD	10.6	0.2	0.01	Users/Elise/RCG_Exp_iTRAQ/Exp1/1	10.6	77.8	64500000		1	0	-1	1		iTRAQ	2	250	(K)AEFAEVSK(L)		Free Acid		K:iTRAQ	174955	181537	239069	333860	1.038	1.366	1.908	86.3	3640961	0.2553	18.65	16	0.997	390.219	1168.64	-0.0034	-2.9	4.53	P02768	P02768	Serum albumin
21151	EA_RCG2_F13.1835.1836.3	3	HCD	10.57	0.26	0.02	Users/Elise/RCG_Exp_iTRAQ/Exp2/1	3.89	75.4	2020000		1	0	-1	1		iTRAQ	2	250	(K)AEFAEVSK(L)		Free Acid		K:iTRAQ	16508	19190	15641	18016	1.162	0.947	1.091	86.8	584565	0.1186	18.63	19	0.93	390.22	1168.64	0.0005	0.5	4.53	P02768	P02768	Serum albumin
21363	EA_RCG1_F5.1599.1801.3	3	HCD	10.36	0.34	0.02	Users/Elise/RCG_Exp_iTRAQ/Exp1/1	10.36	72.3	2240000000		1	0	-1	1		iTRAQ	2	250	(K)AEFAEVSK(L)		Free Acid		K:iTRAQ	6792238	6347610	8647512	11460694	0.935	1.273	1.687	95.6	17533146	1.8963	17.97	21	0.85	390.22	1168.64	-0.0007	-0.6	4.53	P02768	P02768	Serum albumin
21381	EA_RCG1_F13.1913.1914.3	3	HCD	10.34	0.34	0.02	Users/Elise/RCG_Exp_iTRAQ/Exp1/1	5.99	79.5	7280000		1	0	-1	1		iTRAQ	2	250	(K)AEFAEVSK(L)		Free Acid		K:iTRAQ	49422	41678	62287	76363	0.843	1.26	1.545	94	2851573	0.0806	18.52	11	0.899	390.22	1168.64	0.0008	0.7	4.53	P02768	P02768	Serum albumin
21450	EA_RCG1_F7.8173.8245.2	2	HCD	10.27	0.34	0.02	Users/Elise/RCG_Exp_iTRAQ/Exp1/1	4.3	74.2	724000		1	0	-1	1		iTRAQ	2	250	(K)AEFAEVSK(L)		Free Acid		K:iTRAQ	6501	6859	7632	9589	1.055	1.174	1.475	61.8	71267	0.4291	45.5	92	0.987	584.827	1168.64	0.0025	2.2	4.53	P02768	P02768	Serum albumin
21464	EA_RCG1_F7.1845.1958.3	3	HCD	10.25	0.34	0.02	Users/Elise/RCG_Exp_iTRAQ/Exp1/1	5.99	79	423000000		1	0	-1	1		iTRAQ	2	250	(K)AEFAEVSK(L)		Free Acid		K:iTRAQ	681664	624111	782584	1102708	0.916	1.148	1.618	73.3	1892018	1.6866	18.7	17	0.851	390.219	1168.64	-0.0013	-1.1	4.53	P02768	P02768	Serum albumin
21475	EA_RCG1_F12.1716.1717.3	3	HCD	10.24	0.34	0.02	Users/Elise/RCG_Exp_iTRAQ/Exp1/1	7.19	76.7	6810000		1	0	-1	1		iTRAQ	2	250	(K)AEFAEVSK(L)		Free Acid		K:iTRAQ	47392	36588	57655	70489	0.772	1.217	1.487	100	1384570	0.1532	18.75	14	0.921	390.219	1168.64	-0.0013	-1.1	4.53	P02768	P02768	Serum albumin
21484	EA_RCG2_F5.1963.2178.3	3	HCD	10.23	0.4	0.02	Users/Elise/RCG_Exp_iTRAQ/Exp2/1	5.89	77.9	1080000000		1	0	-1	1		iTRAQ	2	250	(K)AEFAEVSK(L)		Free Acid		K:iTRAQ	1208824	1469240	1138120	1333904	1.215	0.942	1.103	92.2	36614143	0.1407	18.77	20	0.829	390.219	1168.64	-0.0013	-1.1	4.53	P02768	P02768	Serum albumin
21501	EA_RCG2_F17.1182.1183.3	3	HCD	10.21	0.4	0.02	Users/Elise/RCG_Exp_iTRAQ/Exp2/1	10.21	75.3	1180000		1	0	-1	1		iTRAQ	2	250	(K)AEFAEVSK(L)		Free Acid		K:iTRAQ	9699	11392	9310	11593	1.175	0.96	1.195	78.5	222873	0.1884	18.78	20	0.877	390.219	1168.64	-0.0022	-1.8	4.53	P02768	P02768	Serum albumin
21506	EA_RCG1_F16.0991.0992.3	3	HCD	10.21	0.34	0.02	Users/Elise/RCG_Exp_iTRAQ/Exp1/1	7.39	77.3	1110000		1	0	-1	1		iTRAQ	2	250	(K)AEFAEVSK(L)		Free Acid		K:iTRAQ	8881	8776	10328	14955	0.988	1.163	1.684	76.6	209470	0.205	18.77	18	0.947	390.22	1168.64	0.0005	0.5	4.53	P02768	P02768	Serum albumin
21524	EA_RCG1_F5.1905.2116.3	3	HCD	10.2	0.34	0.02	Users/Elise/RCG_Exp_iTRAQ/Exp1/1	7.26	76.7	1640000000		1	0	-1	1		iTRAQ	2	250	(K)AEFAEVSK(L)		Free Acid		K:iTRAQ	2343217	2031070	2589766	3757857	0.867	1.105	1.604	95.1	149518742	0.0717	18.6	33	0.859	390.22	1168.64	0.0002	0.2	4.53	P02768	P02768	Serum albumin
21528	EA_RCG3_F7.1720.1721.3	3	HCD	10.2	0.34	0.03	Users/Elise/RCG_Exp_iTRAQ/Exp3/1	6.01	78.5	39500000		1	0	-1	1		iTRAQ	2	250	(K)AEFAEVSK(L)		Free Acid		K:iTRAQ	173130	224840	168863	216871	1.299	0.975	1.253	90.5	4539896	0.1726	18.65	23	0.908	390.22	1168.64	0.0002	0.2	4.53	P02768	P02768	Serum albumin
21538	EA_RCG2_F18.1197.1198.3	3	HCD	10.18	0.4	0.02	Users/Elise/RCG_Exp_iTRAQ/Exp2/1	10.18	75.9	1190000		1	0	-1	1		iTRAQ	2	250	(K)AEFAEVSK(L)		Free Acid		K:iTRAQ	7845	10429	8133	10195	1.329	1.037	1.3	94.1	297954	0.1228	18.78	16	0.959	390.219	1168.64	-0.0016	-1.3	4.53	P02768	P02768	Serum albumin
21585	EA_RCG2_F8.1767.1768.3	3	HCD	10.14	0.51	0.03	Users/Elise/RCG_Exp_iTRAQ/Exp2/1	6.03	77.8	17700000		1	0	-1	1		iTRAQ	2	250	(K)AEFAEVSK(L)		Free Acid		K:iTRAQ	138878	185612	140738	180675	1.337	1.013	1.301	86.9	4343314	0.1487	18.65	20	0.955	390.219	1168.64	-0.0043	-3.6	4.53	P02768	P02768	Serum albumin
21591	EA_RCG2_F16.1252.1253.3	3	HCD	10.13	0.51	0.03	Users/Elise/RCG_Exp_iTRAQ/Exp2/1	6.03	77.7	1360000		1	0	-1	1		iTRAQ	2	250	(K)AEFAEVSK(L)		Free Acid		K:iTRAQ	12937	16344	13349	16621	1.263	1.032	1.285	81.7	464508	0.1276	18.82	16	0.948	390.221	1168.64	0.0029	2.5	4.53	P02768	P02768	Serum albumin
21606	EA_RCG2_F5.1613.1848.3	3	HCD	10.12	0.51	0.03	Users/Elise/RCG_Exp_iTRAQ/Exp2/1	7.48	77.3	4060000000		1	0	-1	1		iTRAQ	2	250	(K)AEFAEVSK(L)		Free Acid		K:iTRAQ	9652039	12932444	9728535	11765342	1.34	1.008	1.219	92.9	87667465	0.5028	18.23	44	0.852	390.219	1168.64	-0.0022	-1.8	4.53	P02768	P02768	Serum albumin
21626	EA_RCG1_F17.0982.0983.3	3	HCD	10.1	0.39	0.03	Users/Elise/RCG_Exp_iTRAQ/Exp1/1	7.44	76.3	1480000		1	0	-1	1		iTRAQ	2	250	(K)AEFAEVSK(L)		Free Acid		K:iTRAQ	9809	9334	12399	16936	0.952	1.264	1.727	86.2	252693	0.1918	18.8	25	0.903	390.221	1168.64	0.0032	2.8	4.53	P02768	P02768	Serum albumin
21632	EA_RCG1_F6.1663.1886.3	3	HCD	10.09	0.39	0.03	Users/Elise/RCG_Exp_iTRAQ/Exp1/1	7.33	76.2	4190000000		1	0	-1	1		iTRAQ	2	250	(K)AEFAEVSK(L)		Free Acid		K:iTRAQ	5781809	5303215	6766669	9398224	0.917	1.17	1.625	81.5	10603272	2.57	18.27	59	0.846	390.22	1168.64	-0.001	-0.8	4.53	P02768	P02768	Serum albumin
21636	EA_RCG3_F5.1725.1960.3	3	HCD	10.09	0.38	0.03	Users/Elise/RCG_Exp_iTRAQ/Exp3/1	10.09	76.7	1190000000		1	0	-1	1		iTRAQ	2	250	(K)AEFAEVSK(L)		Free Acid		K:iTRAQ	2923020	4111862	2930503	3656128	1.407	1.003	1.251	65.2	1266291	10.757	18.38	24	0.838	390.219	1168.64	-0.0019	-1.6	4.53	P02768	P02768	Serum albumin
21637	EA_RCG3_F6.1680.1788.3	3	HCD	10.09	0.38	0.03	Users/Elise/RCG_Exp_iTRAQ/Exp3/1	7.52	77.7	134000000		1	0	-1	1		iTRAQ	2	250	(K)AEFAEVSK(L)		Free Acid		K:iTRAQ	305298	392489	307915	377091	1.286	1.009	1.235	81.4	2731861	0.5062	18.65	21	0.858	390.219	1168.64	-0.0016	-1.3	4.53	P02768	P02768	Serum albumin
21644	EA_RCG3_F5.2064.2176.3	3	HCD	10.08	0.38	0.03	Users/Elise/RCG_Exp_iTRAQ/Exp3/1	10.08	74.8	157000000		1	0	-1	1		iTRAQ	2	250	(K)AEFAEVSK(L)		Free Acid		K:iTRAQ	115792	152540	120559	139915	1.317	1.041	1.208	86.6	2858287	0.185	18.85	31	0.826	390.219	1168.64	-0.0019	-1.6	4.53	P02768	P02768	Serum albumin
21657	EA_RCG1_F11.1980.1981.3	3	HCD	10.06	0.39	0.03	Users/Elise/RCG_Exp_iTRAQ/Exp1/1	10.06	76.9	17400000		1	0	-1	1		iTRAQ	2	250	(K)AEFAEVSK(L)		Free Acid		K:iTRAQ	72057	72214	97280	126457	1.002	1.35	1.755	81.1	1217240	0.3023	18.78	18	0.901	390.219	1168.64	-0.0034	-2.9	4.53	P02768	P02768	Serum albumin
21659	EA_RCG1_F9.1919.1920.3	3	HCD	10.06	0.39	0.03	Users/Elise/RCG_Exp_iTRAQ/Exp1/1	10.06	77.5	30500000		1	0	-1	1		iTRAQ	2	250	(K)AEFAEVSK(L)		Free Acid		K:iTRAQ	110796	102890	139526	178903	0.929	1.259	1.615	91.4	2704504	0.1968	18.43	21	0.955	390.22	1168.64	-0.001	-0.8	4.53	P02768	P02768	Serum albumin
21661	EA_RCG3_F6.8668.8732.2	2	HCD	10.06	0.38	0.03	Users/Elise/RCG_Exp_iTRAQ/Exp3/1	3.87	73.6	471000		1	0	-1	1		iTRAQ	2	250	(K)AEFAEVSK(L)		Free Acid		K:iTRAQ	4727	6184	4046	5317	1.308	0.856	1.125	100	30842	0.6574	62.17	93	0.949	584.827	1168.64	0.0017	1.5	4.53	P02768	P02768	Serum albumin
21672	EA_RCG2_F5.2987.3204.3	3	HCD	10.04	0.51	0.03	Users/Elise/RCG_Exp_iTRAQ/Exp2/1	10.04	75.9	17700000		1	0	-1	1		iTRAQ	2	250	(K)AEFAEVSK(L)		Free Acid		K:iTRAQ	64535	80675	63886	75574	1.25	0.99	1.171	86.2	725382	0.3924	22.45	82	0.97	390.219	1168.64	-0.0031	-2.6	4.53	P02768	P02768	Serum albumin
21674	EA_RCG1_F14.1474.1475.3	3	HCD	10.04	0.39	0.03	Users/Elise/RCG_Exp_iTRAQ/Exp1/1	10.04	77.2	5500000		1	0	-1	1		iTRAQ	2	250	(K)AEFAEVSK(L)		Free Acid		K:iTRAQ	15554	14598	19391	26547	0.939	1.247	1.707	78.8	345159	0.2204	18.8	24	0.908	390.219	1168.64	-0.0016	-1.3	4.53	P02768	P02768	Serum albumin
21680	EA_RCG2_F19.0940.0941.3	3	HCD	10.03	0.51	0.03	Users/Elise/RCG_Exp_iTRAQ/Exp2/1	10.03	76.2	478000		1	0	-1	1		iTRAQ	2	250	(K)AEFAEVSK(L)		Free Acid		K:iTRAQ	6591	8170	6817	8195	1.24	1.034	1.243	80.6	287872	0.1034	18.8	11	0.893	390.221	1168.64	0.0017	1.5	4.53	P02768	P02768	Serum albumin
21692	EA_RCG1_F18.0902.0903.3	3	HCD	10.02	0.39	0.03	Users/Elise/RCG_Exp_iTRAQ/Exp1/1	7.11	74.1	797000		1	0	-1	1		iTRAQ	2	250	(K)AEFAEVSK(L)		Free Acid		K:iTRAQ	5533	5024	6958	8298	0.908	1.258	1.5	83.6	270584	0.0954	18.8	17	0.856	390.22	1168.64	0.0005	0.5	4.53	P02768	P02768	Serum albumin
21697	EA_RCG2_F4.8691.8782.2	2	HCD	10.01	0.51	0.03	Users/Elise/RCG_Exp_iTRAQ/Exp2/1	4.44	70.5	297000		1	0	-1	1		iTRAQ	2	250	(K)AEFAEVSK(L)		Free Acid		K:iTRAQ	3663	4474	3505	3867	1.221	0.957	1.056	87.5	27558	0.5628	58.73	107	0.973	584.826	1168.64	-0.0015	-1.3	4.53	P02768	P02768	Serum albumin
21783	EA_RCG2_F7.10983.10984.2	2	HCD	9.9	0.52	0.04	Users/Elise/RCG_Exp_iTRAQ/Exp2/1	2.69	71.2	1340000		1	0	-1	1		iTRAQ	2	250	(K)AEFAEVSK(L)		Free Acid		K:iTRAQ	4199	5108	3506	4365	1.216	0.835	1.04	91.3	284479	0.0604	79.7	30	0.888	584.827	1168.64	0.0007	0.6	4.53	P02768	P02768	Serum albumin
21820	EA_RCG1_F8.12445.12446.2	2	HCD	9.86	0.44	0.03	Users/Elise/RCG_Exp_iTRAQ/Exp1/1	2.74	73.2	506000		1	0	-1	1		iTRAQ	2	250	(K)AEFAEVSK(L)		Free Acid		K:iTRAQ	3180	3072	3478	5164	0.966	1.094	1.624	84.4	165932	0.0898	79.88	11	0.86	584.827	1168.64	0.0017	1.5	4.53	P02768	P02768	Serum albumin
21828	EA_RCG1_F6.3031.3032.3	3	HCD	9.85	0.44	0.03	Users/Elise/RCG_Exp_iTRAQ/Exp1/1	4.12	81.5	8230000		1	0	-1	1		iTRAQ	2	250	(K)AEFAEVSK(L)		Free Acid		K:iTRAQ	26797	24170	32376	42232	0.902	1.208	1.576	100	633785	0.1981	22.07	47	0.952	390.22	1168.64	-0.001	-0.8	4.53	P02768	P02768	Serum albumin
21865	EA_RCG3_F6.8985.9027.2	2	HCD	9.79	0.52	0.04	Users/Elise/RCG_Exp_iTRAQ/Exp3/1	3.63	71.9	311000		1	0	-1	1		iTRAQ	2	250	(K)AEFAEVSK(L)		Free Acid		K:iTRAQ	2796	3536	2325	2881	1.265	0.832	1.03	65.4	25947	0.4447	65.65	80	0.872	584.827	1168.64	0.0021	1.8	4.53	P02768	P02768	Serum albumin
21867	EA_RCG2_F12.1637.1769.2	2	HCD	9.78	0.52	0.04	Users/Elise/RCG_Exp_iTRAQ/Exp2/1	2.16	73.3	52400000		1	0	-1	1		iTRAQ	2	250	(K)AEFAEVSK(L)		Free Acid		K:iTRAQ	292354	358091	268344	340357	1.225	0.918	1.164	45.7	2615446	0.4814	18.47	16	0.959	584.825	1168.64	-0.0019	-1.6	4.53	P02768	P02768	Serum albumin
21973	EA_RCG2_F15.1178.1179.3	3	HCD	9.63	0.54	0.05	Users/Elise/RCG_Exp_iTRAQ/Exp2/1	6.66	75.9	124000		1	0	-1	1		iTRAQ	2	250	(K)AEFAEVSK(L)		Free Acid		K:iTRAQ	7383	9925	7890	8950	1.344	1.069	1.212	63.1	271914	0.1256	18.88	0	0.975	390.22	1168.64	-0.0007	-0.6	4.53	P02768	P02768	Serum albumin
21980	EA_RCG2_F14.1724.1725.3	3	HCD	9.61	0.54	0.05	Users/Elise/RCG_Exp_iTRAQ/Exp2/1	6.11	73.5	1300000		1	0	-1	1		iTRAQ	2	250	(K)AEFAEVSK(L)		Free Acid		K:iTRAQ	8880	9987	8120	8822	1.125	0.914	0.993	73.6	272736	0.1313	18.63	14	0.871	390.22	1168.64	0.0011	1	4.53	P02768	P02768	Serum albumin
22023	EA_RCG2_F4.8451.8534.2	2	HCD	9.56	0.54	0.06	Users/Elise/RCG_Exp_iTRAQ/Exp2/1	5.31	71.4	416000		1	0	-1	1		iTRAQ	2	250	(K)AEFAEVSK(L)		Free Acid		K:iTRAQ	3848	5258	3532	4410	1.366	0.918	1.146	89	38389	0.4441	56.23	114	0.987	584.826	1168.64	-0.0011	-0.9	4.53	P02768	P02768	Serum albumin
22087	EA_RCG3_F10.1038.1039.3	3	HCD	9.44	0.55	0.06	Users/Elise/RCG_Exp_iTRAQ/Exp3/1	6.28	71.7	516000		1	0	-1	1		iTRAQ	2	250	(K)AEFAEVSK(L)		Free Acid		K:iTRAQ	5422	7107	5862	6269	1.311	1.081	1.156	76.7	167811	0.147	18.7	15	0.933	390.22	1168.64	0.0011	1	4.53	P02768	P02768	Serum albumin
22095	EA_RCG3_F11.1197.1198.3	3	HCD	9.43	0.57	0.06	Users/Elise/RCG_Exp_iTRAQ/Exp3/1	3.07	71.2	641000		1	0	-1	1		iTRAQ	2	250	(K)AEFAEVSK(L)		Free Acid		K:iTRAQ	4154	4967	3602	4385	1.196	0.867	1.056	100	155037	0.1103	18.65	17	0.887	390.22	1168.64	0.0005	0.5	4.53	P02768	P02768	Serum albumin
22099	EA_RCG1_F19.0895.0896.3	3	HCD	9.42	0.59	0.05	Users/Elise/RCG_Exp_iTRAQ/Exp1/1	9.42	74.4	1460000		1	0	-1	1		iTRAQ	2	250	(K)AEFAEVSK(L)		Free Acid		K:iTRAQ	6488	6844	9184	12233	1.055	1.416	1.885	80.6	307485	0.113	18.83	20	0.868	390.219	1168.64	-0.0025	-2.1	4.53	P02768	P02768	Serum albumin
22104	EA_RCG2_F4.8330.8409.2	2	HCD	9.41	0.54	0.07	Users/Elise/RCG_Exp_iTRAQ/Exp2/1	4.44	73	347000		1	0	-1	1		iTRAQ	2	250	(K)AEFAEVSK(L)		Free Acid		K:iTRAQ	3576	4450	3409	4101	1.244	0.953	1.147	61.8	23776	0.6534	54.82	103	0.862	584.827	1168.64	0.0007	0.6	4.53	P02768	P02768	Serum albumin
22120	EA_RCG2_F4.8571.8637.2	2	HCD	9.39	0.54	0.07	Users/Elise/RCG_Exp_iTRAQ/Exp2/1	3.93	70.4	328000		1	0	-1	1		iTRAQ	2	250	(K)AEFAEVSK(L)		Free Acid		K:iTRAQ	3886	4910	3596	4299	1.264	0.925	1.106	55.6	23372	0.7141	57.27	96	0.953	584.827	1168.64	0.0005	0.4	4.53	P02768	P02768	Serum albumin
22149	EA_RCG3_F4.1660.1886.3	3	HCD	9.36	0.6	0.06	Users/Elise/RCG_Exp_iTRAQ/Exp3/1	9.36	74	2060000000		1	0	-1	1		iTRAQ	2	250	(K)AEFAEVSK(L)		Free Acid		K:iTRAQ	5627127	7676074	5413934	6872403	1.364	0.962	1.221	90.8	21435271	1.1938	18.28	56	0.856	390.219	1168.64	-0.0037	-3.1	4.53	P02768	P02768	Serum albumin
22164	EA_RCG3_F7.10731.10830.2	2	HCD	9.34	0.6	0.06	Users/Elise/RCG_Exp_iTRAQ/Exp3/1	3.3	70.6	2440000		1	0	-1	1		iTRAQ	2	250	(K)AEFAEVSK(L)		Free Acid		K:iTRAQ	9023	11665	7504	9494	1.293	0.832	1.052	87.6	58256	0.6469	77.23	85	0.873	584.826	1168.64	-0.0003	-0.2	4.53	P02768	P02768	Serum albumin
22198	EA_RCG2_F8.11722.11862.2	2	HCD	9.29	0.54	0.07	Users/Elise/RCG_Exp_iTRAQ/Exp2/1	4.28	74.1	1470000		1	0	-1	1		iTRAQ	2	250	(K)AEFAEVSK(L)		Free Acid		K:iTRAQ	10271	11887	8613	11813	1.157	0.839	1.15	41.2	95481	0.446	78.4	80	0.901	584.822	1168.64	-0.0083	-7.1	4.53	P02768	P02768	Serum albumin
22212	EA_RCG2_F4.10350.10433.2	2	HCD	9.27	0.54	0.07	Users/Elise/RCG_Exp_iTRAQ/Exp2/1	4.33	74	1480000		1	0	-1	1		iTRAQ	2	250	(K)AEFAEVSK(L)		Free Acid		K:iTRAQ	8266	10341	7557	8760	1.251	0.914	1.06	70.1	63389	0.5509	77.08	89	0.953	584.825	1168.64	-0.0027	-2.3	4.53	P02768	P02768	Serum albumin
22262	EA_RCG2_F4.8952.8988.2	2	HCD	9.2	0.54	0.08	Users/Elise/RCG_Exp_iTRAQ/Exp2/1	5.23	68.9	162000		1	0	-1	1		iTRAQ	2	250	(K)AEFAEVSK(L)		Free Acid		K:iTRAQ	2230	2816	1984	2585	1.263	0.89	1.159	60.7	15627	0.6153	61.3	67	0.976	584.828	1168.64	0.0027	2.3	4.53	P02768	P02768	Serum albumin
22266	EA_RCG1_F6.5779.5978.2	2	HCD	9.2	0.59	0.07	Users/Elise/RCG_Exp_iTRAQ/Exp1/1	2.46	62.9	25000000		1	0	-1	1		iTRAQ	2	250	(K)AEFAEVSK(L)		Free Acid		K:iTRAQ	117940	124914	138048	156316	1.059	1.17	1.325	88.6	2193259	0.2449	32.38	79	0.927	584.825	1168.64	-0.0029	-2.5	4.53	P02768	P02768	Serum albumin
22284	EA_RCG2_F5.2627.2887.3	3	HCD	9.16	0.54	0.08	Users/Elise/RCG_Exp_iTRAQ/Exp2/1	6.6	72.8	34900000		1	0	-1	1		iTRAQ	2	250	(K)AEFAEVSK(L)		Free Acid		K:iTRAQ	109274	139204	102789	125188	1.274	0.941	1.146	71	1104500	0.4314	21.45	105	0.947	390.22	1168.64	0.0008	0.7	4.53	P02768	P02768	Serum albumin
22336	EA_RCG3_F6.0083.0134.2	2	HCD	9.08	0.6	0.08	Users/Elise/RCG_Exp_iTRAQ/Exp3/1	2.15	69.1	1910000		1	0	-1	1		iTRAQ	2	250	(K)AEFAEVSK(L)		Free Acid		K:iTRAQ	2915	3613	2467	2944	1.239	0.846	1.01	84.2	33828	0.3529	11.48	101	0.997	584.826	1168.64	-0.0009	-0.7	4.53	P02768	P02768	Serum albumin
22350	EA_RCG3_F4.2007.2235.3	3	HCD	9.06	0.6	0.08	Users/Elise/RCG_Exp_iTRAQ/Exp3/1	9.06	71.8	55800000		1	0	-1	1		iTRAQ	2	250	(K)AEFAEVSK(L)		Free Acid		K:iTRAQ	352645	420023	323574	392519	1.191	0.918	1.113	84.1	7059276	0.2109	18.98	23	0.931	390.219	1168.64	-0.0022	-1.8	4.53	P02768	P02768	Serum albumin
22428	EA_RCG2_F5.3394.3491.3	3	HCD	8.92	0.65	0.1	Users/Elise/RCG_Exp_iTRAQ/Exp2/1	8.27	71.4	6300000		1	0	-1	1		iTRAQ	2	250	(K)AEFAEVSK(L)		Free Acid		K:iTRAQ	27526	36691	27762	33737	1.333	1.009	1.226	80.4	479587	0.2621	24.13	60	0.996	390.219	1168.64	-0.0037	-3.1	4.53	P02768	P02768	Serum albumin
22456	EA_RCG3_F6.6184.6185.2	2	HCD	8.88	0.61	0.1	Users/Elise/RCG_Exp_iTRAQ/Exp3/1	4.35	70.7	103000		1	0	-1	1		iTRAQ	2	250	(K)AEFAEVSK(L)		Free Acid		K:iTRAQ	2762	3286	2600	2830	1.19	0.941	1.025	67.2	42263	0.2716	35.88	5	0.915	584.828	1168.64	0.0037	3.2	4.53	P02768	P02768	Serum albumin
22685	EA_RCG2_F7.9891.9937.2	2	HCD	8.43	0.77	0.15	Users/Elise/RCG_Exp_iTRAQ/Exp2/1	2.85	64.5	104000		1	0	-1	1		iTRAQ	2	250	(K)AEFAEVSK(L)		Free Acid		K:iTRAQ	2193	2778	1963	2456	1.267	0.895	1.12	100	21970	0.4274	69.97	50	0.977	584.83	1168.64	0.0073	6.3	4.53	P02768	P02768	Serum albumin
22730	EA_RCG2_F4.9488.9536.2	2	HCD	8.31	0.77	0.17	Users/Elise/RCG_Exp_iTRAQ/Exp2/1	4.03	63.3	22200		1	0	-1	1		iTRAQ	2	250	(K)AEFAEVSK(L)		Free Acid		K:iTRAQ	2010	2613	1924	2189	1.3	0.957	1.089	77.6	16439	0.5314	68.1	0	0.676	584.828	1168.64	0.0033	2.8	4.53	P02768	P02768	Serum albumin
22740	EA_RCG2_F4.8837.8910.2	2	HCD	8.28	0.77	0.17	Users/Elise/RCG_Exp_iTRAQ/Exp2/1	3.92	67.8	278000		1	0	-1	1		iTRAQ	2	250	(K)AEFAEVSK(L)		Free Acid		K:iTRAQ	3437	4466	3274	3958	1.299	0.953	1.152	73.2	24643	0.6142	60.22	97	0.998	584.827	1168.64	0.0015	1.3	4.53	P02768	P02768	Serum albumin
22802	EA_RCG2_F7.8529.8530.2	2	HCD	8.06	0.8	0.2	Users/Elise/RCG_Exp_iTRAQ/Exp2/1	2.89	61.9	137000		1	0	-1	1		iTRAQ	2	250	(K)AEFAEVSK(L)		Free Acid		K:iTRAQ	1024	1418	959	1119	1.385	0.937	1.093	66.6	21408	0.2111	53.07	48	0.972	584.825	1168.64	-0.0025	-2.1	4.53	P02768	P02768	Serum albumin
22825	EA_RCG3_F6.9760.9761.2	2	HCD	8.01	0.82	0.2	Users/Elise/RCG_Exp_iTRAQ/Exp3/1	4.32	66.9	45400		1	0	-1	1		iTRAQ	2	250	(K)AEFAEVSK(L)		Free Acid		K:iTRAQ	1316	1666	1225	1505	1.266	0.931	1.144	100	16756	0.3409	74.12	0	0.643	584.83	1168.64	0.0067	5.8	4.53	P02768	P02768	Serum albumin
22906	EA_RCG2_F4.9047.9121.2	2	HCD	7.76	0.8	0.24	Users/Elise/RCG_Exp_iTRAQ/Exp2/1	7.76	63.7	415000		1	0	-1	1		iTRAQ	2	250	(K)AEFAEVSK(L)		Free Acid		K:iTRAQ	1853	2535	1796	2188	1.368	0.969	1.181	84.5	23815	0.3515	62.68	104	0.936	584.825	1168.64	-0.0029	-2.5	4.53	P02768	P02768	Serum albumin
22972	EA_RCG3_F6.8858.8928.2	2	HCD	7.49	0.82	0.28	Users/Elise/RCG_Exp_iTRAQ/Exp3/1	3.04	63.8	208000		1	0	-1	1		iTRAQ	2	250	(K)AEFAEVSK(L)		Free Acid		K:iTRAQ	2949	3700	2450	3068	1.255	0.831	1.04	100	31205	0.3899	63.88	36	0.922	584.824	1168.64	-0.0051	-4.3	4.53	P02768	P02768	Serum albumin
23193	EA_RCG2_F8.11597.11680.2	2	HCD	6.21	0.8	0.45	Users/Elise/RCG_Exp_iTRAQ/Exp2/1	3.43	62.4	1290000		1	0	-1	1		iTRAQ	2	250	(K)AEFAEVSK(L)		Free Acid		K:iTRAQ	6457	7958	5565	6548	1.232	0.862	1.014	65.5	118014	0.2248	77.4	97	0.972	584.827	1168.64	0.0015	1.3	4.53	P02768	P02768	Serum albumin
8406	EA_RCG1_F16.7833.7834.4	4	HCD	16.58	<0.1%	<0.1%	Users/Elise/RCG_Exp_iTRAQ/Exp1/1	13.84	97.4	1660000		3	0	-1	1		iTRAQ	3	250	(K)AEFAEVSKLVTDLTK(V)		Free Acid		K:iTRAQ	8221	8002	9632	15399	0.973	1.172	1.873	79	1043333	0.0395	46.6	0	0.836	521.555	2083.2	-0.0021	-1	4.68	P02768	P02768	Serum albumin
11412	EA_RCG3_F14.10040.10142.3	3	HCD	15.47	<0.1%	<0.1%	Users/Elise/RCG_Exp_iTRAQ/Exp3/1	15.47	90.1	71900000		3	0	-1	1		iTRAQ	3	250	(K)AEFAEVSKLVTDLTK(V)		Free Acid		K:iTRAQ	341153	605559	179346	436881	1.775	0.526	1.281	74.7	12111011	0.1291	46.12	11	0.935	695.072	2083.2	0.0007	0.3	4.68	P02768	P02768	Serum albumin
12611	EA_RCG1_F15.9177.9178.3	3	HCD	14.99	<0.1%	<0.1%	Users/Elise/RCG_Exp_iTRAQ/Exp1/1	14.99	87.4	14500000		3	0	-1	1		iTRAQ	3	250	(K)AEFAEVSKLVTDLTK(V)		Free Acid		K:iTRAQ	123604	133332	116602	211850	1.079	0.943	1.714	59.2	5747180	0.1019	46.55	6	0.954	695.072	2083.2	0.0004	0.2	4.68	P02768	P02768	Serum albumin
14124	EA_RCG1_F17.7505.7506.3	3	HCD	14.36	0.003	<0.1%	Users/Elise/RCG_Exp_iTRAQ/Exp1/1	10.96	80.5	3550000		3	0	-1	1		iTRAQ	3	250	(K)AEFAEVSKLVTDLTK(V)		Free Acid		K:iTRAQ	34052	34475	39366	56214	1.012	1.156	1.651	53.6	1818638	0.0902	46.18	0	-1.331	695.072	2083.2	-0.0005	-0.2	4.68	P02768	P02768	Serum albumin
19457	EA_RCG2_F15.8556.8557.3	3	HCD	11.87	0.05	0.003	Users/Elise/RCG_Exp_iTRAQ/Exp2/1	11.87	78.9	47400000		3	0	-1	1		iTRAQ	3	250	(K)AEFAEVSKLVTDLTK(V)		Free Acid		K:iTRAQ	231876	259427	148106	257253	1.119	0.639	1.109	76.8	10103590	0.0887	46.57	19	0.918	695.072	2083.2	0.0013	0.6	4.68	P02768	P02768	Serum albumin
8277	EA_RCG2_F13.3556.3557.2	2	HCD	16.6	<0.1%	<0.1%	Users/Elise/RCG_Exp_iTRAQ/Exp2/1	8.78	100	295000000		0	0	-1	1		iTRAQ	2	317	(K)AEFQDALEK(L)		Free Acid		K:iTRAQ	558006	514754	497679	524724	0.922	0.892	0.94	82.6	26697493	0.0785	24.22	20	0.858	669.861	1338.71	0.0012	0.9	4.14	P0C0L4	P0C0L4|P0C0L5	Complement C4-A
9697	EA_RCG3_F15.3514.3515.2	2	HCD	16.15	<0.1%	<0.1%	Users/Elise/RCG_Exp_iTRAQ/Exp3/1	16.15	97.5	143000000		0	0	-1	1		iTRAQ	2	317	(K)AEFQDALEK(L)		Free Acid		K:iTRAQ	162975	218405	131827	201112	1.34	0.809	1.234	52.6	3177726	0.2248	24.05	22	0.855	669.862	1338.71	0.002	1.5	4.14	P0C0L4	P0C0L4|P0C0L5	Complement C4-A
11684	EA_RCG1_F13.3731.3854.2	2	HCD	15.35	<0.1%	<0.1%	Users/Elise/RCG_Exp_iTRAQ/Exp1/1	15.35	97	538000000		0	0	-1	1		iTRAQ	2	317	(K)AEFQDALEK(L)		Free Acid		K:iTRAQ	588702	645451	685890	885055	1.096	1.165	1.503	77.6	13159641	0.2132	24.18	22	0.847	669.862	1338.71	0.0016	1.2	4.14	P0C0L4	P0C0L4|P0C0L5	Complement C4-A
14760	EA_RCG3_F16.3514.3629.2	2	HCD	14.07	<0.1%	<0.1%	Users/Elise/RCG_Exp_iTRAQ/Exp3/1	14.07	88.1	149000000		0	0	-1	1		iTRAQ	2	317	(K)AEFQDALEK(L)		Free Acid		K:iTRAQ	387106	517088	277003	471484	1.336	0.716	1.218	50.3	2332756	0.7085	24.07	25	0.911	669.861	1338.71	0.001	0.7	4.14	P0C0L4	P0C0L4|P0C0L5	Complement C4-A
20022	EA_RCG2_F13.3493.3494.3	3	HCD	11.49	0.08	0.005	Users/Elise/RCG_Exp_iTRAQ/Exp2/1	3.23	82.1	33600000		0	0	-1	1		iTRAQ	2	317	(K)AEFQDALEK(L)		Free Acid		K:iTRAQ	64427	65195	75013	75270	1.012	1.164	1.168	65.1	1649759	0.1697	24.32	31	0.878	446.91	1338.71	0.0008	0.6	4.14	P0C0L4	P0C0L4|P0C0L5	Complement C4-A
20720	EA_RCG1_F13.3739.3740.3	3	HCD	10.97	0.17	0.009	Users/Elise/RCG_Exp_iTRAQ/Exp1/1	4.28	82.4	81800000		0	0	-1	1		iTRAQ	2	317	(K)AEFQDALEK(L)		Free Acid		K:iTRAQ	84611	92083	103201	130797	1.088	1.22	1.546	74.1	2987327	0.1375	24.2	30	0.96	446.91	1338.71	-0.0001	-0.1	4.14	P0C0L4	P0C0L4|P0C0L5	Complement C4-A
21744	EA_RCG3_F16.3566.3567.3	3	HCD	9.95	0.38	0.03	Users/Elise/RCG_Exp_iTRAQ/Exp3/1	2.7	76.4	2640000		0	0	-1	1		iTRAQ	2	317	(K)AEFQDALEK(L)		Free Acid		K:iTRAQ	54111	67046	39454	64932	1.239	0.729	1.2	72.2	1372422	0.1643	23.95	2	0.995	446.911	1338.71	0.0029	2.2	4.14	P0C0L4	P0C0L4|P0C0L5	Complement C4-A
21958	EA_RCG3_F15.3546.3547.3	3	HCD	9.65	0.52	0.05	Users/Elise/RCG_Exp_iTRAQ/Exp3/1	4.35	78.9	4530000		0	0	-1	1		iTRAQ	2	317	(K)AEFQDALEK(L)		Free Acid		K:iTRAQ	55137	71409	41252	60059	1.295	0.748	1.089	72.8	1851450	0.1231	24.07	6	0.943	446.91	1338.71	0.0014	1.1	4.14	P0C0L4	P0C0L4|P0C0L5	Complement C4-A
6469	EA_RCG2_F14.2907.2908.4	4	HCD	17.21	<0.1%	<0.1%	Users/Elise/RCG_Exp_iTRAQ/Exp2/1	13.27	94.5	2730000		4	0	-1	1		iTRAQ	3	163	(K)AEGNNQAPGEEEEEEEEATNTHPPASLPSQK(Y)		Free Acid		K:iTRAQ	5766	7174	6428	8253	1.244	1.115	1.431	89.1	2039835	0.0135	22.75	0	0.759	902.669	3607.65	0.0027	0.8	3.98	P10645	P10645	Chromogranin-A
10023	EA_RCG3_F12.1924.1925.4	4	HCD	16.02	<0.1%	<0.1%	Users/Elise/RCG_Exp_iTRAQ/Exp3/1	10.94	94.6	5330000		4	0	-1	1		iTRAQ	3	163	(K)AEGNNQAPGEEEEEEEEATNTHPPASLPSQK(Y)		Free Acid		K:iTRAQ	3036	3085	2285	2814	1.016	0.753	0.927	93.9	930839	0.0121	22.8	29	0.954	902.67	3607.65	0.0059	1.6	3.98	P10645	P10645	Chromogranin-A
10056	EA_RCG3_F11.1999.2000.4	4	HCD	16.01	<0.1%	<0.1%	Users/Elise/RCG_Exp_iTRAQ/Exp3/1	12.44	95.2	4320000		4	0	-1	1		iTRAQ	3	163	(K)AEGNNQAPGEEEEEEEEATNTHPPASLPSQK(Y)		Free Acid		K:iTRAQ	2208	2464	1826	2679	1.116	0.827	1.213	92.7	966486	0.0095	22.85	49	0.93	902.669	3607.65	0.0047	1.3	3.98	P10645	P10645	Chromogranin-A
11673	EA_RCG2_F18.2050.2051.4	4	HCD	15.35	<0.1%	<0.1%	Users/Elise/RCG_Exp_iTRAQ/Exp2/1	11.49	92	5280000		4	0	-1	1		iTRAQ	3	163	(K)AEGNNQAPGEEEEEEEEATNTHPPASLPSQK(Y)		Free Acid		K:iTRAQ	2649	2801	3200	3272	1.057	1.208	1.235	97.2	1264969	0.0094	22.98	29	0.875	902.669	3607.65	0.0035	1	3.98	P10645	P10645	Chromogranin-A
11863	EA_RCG3_F13.2259.2260.4	4	HCD	15.27	<0.1%	<0.1%	Users/Elise/RCG_Exp_iTRAQ/Exp3/1	10.87	92	10500000		4	0	-1	1		iTRAQ	3	163	(K)AEGNNQAPGEEEEEEEEATNTHPPASLPSQK(Y)		Free Acid		K:iTRAQ	7645	7606	4661	6616	0.995	0.61	0.865	88.4	2195448	0.0121	22.83	30	0.903	902.671	3607.65	0.0107	3	3.98	P10645	P10645	Chromogranin-A
13081	EA_RCG2_F17.2093.2094.4	4	HCD	14.79	0.001	<0.1%	Users/Elise/RCG_Exp_iTRAQ/Exp2/1	9.97	91.6	1710000		4	0	-1	1		iTRAQ	3	163	(K)AEGNNQAPGEEEEEEEEATNTHPPASLPSQK(Y)		Free Acid		K:iTRAQ	2255	2305	1917	2450	1.022	0.85	1.086	91.6	1122893	0.008	22.93	0	0.833	902.668	3607.65	-0.0001	0	3.98	P10645	P10645	Chromogranin-A
14372	EA_RCG3_F14.2859.2860.4	4	HCD	14.24	<0.1%	<0.1%	Users/Elise/RCG_Exp_iTRAQ/Exp3/1	10.69	89	47500000		4	0	-1	1		iTRAQ	3	163	(K)AEGNNQAPGEEEEEEEEATNTHPPASLPSQK(Y)		Free Acid		K:iTRAQ	21201	19292	10895	14584	0.91	0.514	0.688	78.9	5151873	0.0128	22.67	26	0.923	902.669	3607.65	0.0019	0.5	3.98	P10645	P10645	Chromogranin-A
15441	EA_RCG2_F16.2229.2230.4	4	HCD	13.76	0.001	<0.1%	Users/Elise/RCG_Exp_iTRAQ/Exp2/1	11.15	87.5	1320000		4	0	-1	1		iTRAQ	3	163	(K)AEGNNQAPGEEEEEEEEATNTHPPASLPSQK(Y)		Free Acid		K:iTRAQ	5558	3508	4965	4518	0.631	0.893	0.813	79.6	1323680	0.014	22.97	0	0.451	902.668	3607.65	-0.0013	-0.3	3.98	P10645	P10645	Chromogranin-A
12238	EA_RCG1_F13.4183.4184.2	2	HCD	15.15	<0.1%	<0.1%	Users/Elise/RCG_Exp_iTRAQ/Exp1/1	11.35	95.5	26300000		1	0	-1	1		iTRAQ	2	71	(K)AEIEYLEK(T)		Free Acid		K:iTRAQ	179391	176322	188938	235560	0.983	1.053	1.313	79.5	5923488	0.1317	25.4	19	0.979	641.86	1282.71	-0.0012	-0.9	4.25	P14151	P14151	L-selectin
15408	EA_RCG3_F15.3949.3950.2	2	HCD	13.78	<0.1%	<0.1%	Users/Elise/RCG_Exp_iTRAQ/Exp3/1	13.78	90.7	17200000		1	0	-1	1		iTRAQ	2	71	(K)AEIEYLEK(T)		Free Acid		K:iTRAQ	135250	158764	119461	146016	1.174	0.883	1.08	40.7	3668775	0.1525	25.27	20	0.935	641.862	1282.71	0.0032	2.5	4.25	P14151	P14151	L-selectin
15661	EA_RCG2_F13.3905.3906.2	2	HCD	13.66	0.001	<0.1%	Users/Elise/RCG_Exp_iTRAQ/Exp2/1	13.66	90.3	11800000		1	0	-1	1		iTRAQ	2	71	(K)AEIEYLEK(T)		Free Acid		K:iTRAQ	90000	110331	85583	99556	1.226	0.951	1.106	38.5	2034222	0.1895	25.48	21	0.986	641.86	1282.71	-0.0002	-0.1	4.25	P14151	P14151	L-selectin
7568	EA_RCG1_F13.5273.5274.2	2	HCD	16.85	<0.1%	<0.1%	Users/Elise/RCG_Exp_iTRAQ/Exp1/1	13.32	100	39500000		2	0	-1	1		iTRAQ	2	583	(K)AESPEVCFNEESPK(I)		Free Acid	MMTS	C:MMTS<br>K:iTRAQ	91366	27761	81008	93193	0.304	0.887	1.02	97.4	6632338	0.0442	28.63	16	0.907	950.439	1899.87	0.0009	0.5	4.09	P43652	P43652	Afamin
11225	EA_RCG3_F14.4704.4705.3	3	HCD	15.54	<0.1%	<0.1%	Users/Elise/RCG_Exp_iTRAQ/Exp3/1	7.21	92.1	6140000		2	0	-1	1		iTRAQ	2	583	(K)AESPEVCFNEESPK(I)		Free Acid	MMTS	C:MMTS<br>K:iTRAQ	28015	39949	24381	34154	1.426	0.87	1.219	62.1	2047509	0.0618	28.98	7	0.987	633.965	1899.87	0.0092	4.8	4.09	P43652	P43652	Afamin
[truncated: 22,368 more rows]
