# Supplementary material for: Effects of Blood Contamination and the Rostro-Caudal Gradient on the Human Cerebrospinal Fluid Proteome
Source: PLoS One. 2014 Mar 5;9(3):e90429. doi: 10.1371/journal.pone.0090429 (PMC3943968; doi:10.1371/journal.pone.0090429)
Supplement: Table S5 — Comparison of the R-squared values and fold changes for the peptides quantified with SID-MRM and the iTRAQ experiment for the RCG study. Proteins are categorized into groups based on the major expected contributing source of origin, Uniprot is the primary reference unless otherwise stated. (XLSX) [file pone.0090429.s006.xlsx]

## Sheet: SRM vs iTRAQ RCG results
Table S5. Comparison of the R-squared values and fold changes for the peptides quantified with SID-MRM and the iTRAQ experiment for the RCG study
Acc. No	Protein ID	Peptide SRM	iTRAQ R2	SRM R2	iTRAQ FC	SRM FC	.	iTRAQ FC (10th/44th mL)	SRM FC 10th/44th mL	iTRAQ R2 (10th to 44th mL)	SRM R2 (10th to 44th mL)	Category	Major expected contributor	Affected iTRAQ	Affected SRM
P02763	Alpha-1-acid glycoprotein 1	WFYIASAFR	0.9598	0.9772	1.51497	1.63023		1.50256	1.46515	0.973184	0.971162	Affected	Blood	Uncertain	Affected
		TEDTIFLR		0.5463		2.29444			1.45305		0.232481
P00738	Haptoglobin	TEGDGVYTLNNEK	0.9328	0.8831	1.79425	1.92191		1.78524	1.43357	0.908251	0.979911	Affected	Blood	Affected	Affected
P02647	Apolipoprotein A-I	THLAPYSDELR	0.9207	0.9784	1.64738	2.08701		1.51989	1.70833	0.865993	0.987913	Affected	Blood	Affected	Affected
		DLATVYVDVLK		0.783		2.2677			1.48455		0.783123
P01011	Alpha-1-antichymotrypsin	EIGELYLPK	0.9124	0.9552	1.45471	1.58671		1.37599	1.44176	0.851824	0.926251	Affected	Blood	Uncertain	Affected
		ITLLSALVETR		0.934		1.66986			1.42265		0.930048
		EQLSLLDR		0.7236		2.1191			1.57618		0.550641
P00450	Ceruloplasmin	GAYPLSIEPIGVR	0.8932	0.9707	1.4224	1.511		1.4326	1.32673	0.869714	0.963124	Affected	Blood	Uncertain	Affected
P02750	Leucine-rich alpha-2-glycoprotein	DLLLPQPDLR	0.8905	0.9767	1.57015	1.69882		1.54178	1.45839	0.838305	0.981472	Affected	Blood	Affected	Affected
P01009	Alpha-1-antitrypsin	SVLGQLGITK	0.8895	0.9697	1.5634	1.6723		1.54733	1.46951	0.846767	0.965095	Affected	Blood	Affected	Affected
Q14624	Inter-alpha-trypsin inhibitor heavy chain H4	GPDVLTATVSGK	0.8637	0.6876	1.57756	2.21507		1.33038	1.57518	0.856769	0.493542	Affected	Blood	Affected	Uncertain
P04004	Vitronectin	FEDGVLDPDYPR	0.8299	0.7069	1.70425	1.92785		1.74156	1.44687	0.778118	0.539121	Affected	Blood	Affected	Affected
P06396	Gelsolin	EVQGFESATFLGYFK	0.7967	0.5933	1.35579	1.78738		1.29991	1.22115	0.660348	0.349414	Uncertain	Several tissues	Uncertain	Uncertain
P05090	Apolipoprotein D	NILTSNNIDVK	0.7929	0.6013	1.43145	1.97563		1.38112	1.35849	0.663055	0.325638	Uncertain	Several tissues	Uncertain	Uncertain
P01024	Complement C3	ISLPESLK	0.7916	0.7844	1.40825	1.56796		1.38479	1.36035	0.711464	0.637958	Affected	Blood	Uncertain	Affected
		NTLIIYLDK		0.6398		1.94687			1.39062		0.391051
P49908	Selenoprotein P	LPTDSELAPR	0.791	0.5522	1.32198	1.13253		1.34592	1.17702	0.738016	0.416641	Unaffected	Blood	Uncertain	Unaffected
P02743	Serum amyloid P-component	VFVFPR	0.7898	0.5508	1.61833	1.3725		1.29674	1.78767	0.84918	0.7836	Affected	Blood	Affected	Uncertain
P02787	Serotransferrin	YLGEEYVK	0.7762	0.9442	1.46741	1.33978		1.58184	1.33726	0.769903	0.964213	Uncertain	Blood	Uncertain	Uncertain
P02768	Serum albumin	LVNEVTEFAK	0.7466	0.9393	1.57856	1.61565		1.75051	1.36	0.742505	0.926204	Affected	Blood (9)	Affected	Affected
P08603	Complement factor H	SSNLIILEEHLK	0.7301	0.8217	1.75545	1.62388		1.91505	1.28763	0.740147	0.714553	Affected	Blood	Affected	Affected
P02766	Transthyretin	AADDTWEPFASGK	0.7188	0.003315	1.20572	0.992861		1.23459	1.05093	0.671921	0.0441594	Unaffected	Both (9)	Uncertain	Unaffected
P10645	Chromogranin-A	ELQDLALQGAK	0.7082	0.09145	1.12287	0.940804		1.08518	1.16669	0.52846	0.00897175	Unaffected	CNS (31)	Unaffected	Unaffected
		EDSLEAGLPLQVR		0.4573		0.871861			1.01425		0.258312			Unaffected	Unaffected
Q8WXD2	Secretogranin-3	TEAYLEAIRK	0.7019	0.03666	1.1583	1.05565		1.13055	1.14429	0.505644	0.0932507	Unaffected	Several tissues	Unaffected	Unaffected
		LNVEDVDSTK		0.06551		1.30472			1.02504		0.0689582			Unaffected	Unaffected
P01023	Alpha-2-macroglobulin	AIGYLNTGYQR	0.6463	0.8973	1.24627	1.32856		1.29489	1.21681	0.624359	0.840327	Uncertain	Blood	Uncertain	Uncertain
Q12860	Contactin-1	FIPLIPIPER	0.5808	0.03356	1.22798	1.01406		1.3227	1.05955	0.601733	0.207977	Unaffected	CNS	Unaffected	Unaffected
		DGEYVVEVR		0.3		1.06178			1.03005		0.0884168			Unaffected	Unaffected
O43505	N-acetyllactosaminide beta-1,3-N-acetylglucosaminyltransferase	EPGEFALLR	0.5565	0.00133	1.47035	1.06162		1.40583	1.08573	0.427507	0.004371	Unaffected	Several tissues	Uncertain	Unaffected
		TALASGGVLDASGDYR		0.0571		1.14849			1.01599		0.0271695			Uncertain	Unaffected
P41222	Prostaglandin-H2 D-isomerase	WFSAGLASNSSWLR	0.5008	0.4443	1.31324	1.22278		1.60743	1.01764	0.543712	0.0771525	Uncertain	CNS (leptomeninges) (9)	Uncertain	Uncertain
		AQGFTEDTIVFLPQTDK		0.7507		1.22818			1.09704		0.602288			Uncertain	Uncertain
P36955	Pigment epithelium-derived factor	SSFVAPLEK	0.4838	0.584	1.17536	1.33357		1.26002	1.07423	0.47906	0.310429	Unaffected	Blood	Unaffected	Uncertain
		DTDTGALLFIGK		0.5703		1.1612			1.07722		0.319373			Unaffected	Unaffected
Q9P121	Neurotrimin	VTVNYPPYISEAK	0.4781	0.3625	1.1811	1.24653		1.36334	1.22182	0.626146	0.164743	Unaffected	CNS (32)	Unaffected	Unaffected
P10909	Clusterin	IDSLLENDR	0.4677	0.284	1.18513	2.26765		1.05505	1.28243	0.105768	0.0110052	Unaffected	Several tissues	Unaffected	Unaffected
P51693	Amyloid-like protein 1	VLLALR	0.4593	0.001219	1.14344	1.11426		1.23373	1.02474	0.492247	0.030572	Unaffected	CNS	Unaffected	Unaffected
		AALEGFLAALQADPPQAER		0.09902		1.06235			1.00049		0.0106007			Unaffected	Unaffected
P36222	Chitinase-3-like protein 1	VTIDSSYDIAK	0.445	0.032	1.13164	1.29335		1.28272	0.812966	0.653519	0.0110136	Unaffected	Several tissues	Unaffected	Unaffected
P02649	Apolipoprotein E	SELEEQLTPVAEETR	0.4426	0.05089	1.20522	1.42808		1.30927	1.04565	0.52702	0.00175335	Unaffected	Several tissues	Uncertain	Unaffected
P68871	Hemoglobin subunit beta	SAVTALWGK	0.414	0.4293	12.677	38.0956		1.18739	1.95376	0.00768307	0.750732	Uncertain	Blood	Uncertain	Uncertain
		VNVDEVGGEALGR		0.422602		29.8895			1.5764		0.54384			Uncertain	Uncertain
P13591	Neural cell adhesion molecule 1	GLGEISAASEFK	0.3183	0.3558	1.13191	1.08116		1.24437	1.19021	0.360377	0.695183	Unaffected	CNS	Unaffected	Unaffected
Q92876	Kallikrein-6	LSELIQPLPLER	0.3069	0.1654	1.20657	0.967766		1.56487	0.987602	0.505974	0.00102699	Unaffected	CNS	Unaffected	Unaffected
O75326	Semaphorin-7A	VYLFDFPEGK	0.2897	0.02276	1.08779	1.16195		1.1992	0.964297	0.409083	0.0940187	Unaffected	Several tissues	Unaffected	Unaffected
P01034	Cystatin-C	ALDFAVGEYNK	0.2493	0.03023	1.19305	0.99623		1.25345	1.00054	0.214644	0.10156	Unaffected	CNS (leptomeninges) (9)	Unaffected	Unaffected
		LVGGPMDASVEEEGVR		0.1171		0.988024			0.860945		0.469646			Unaffected	Unaffected
P05067	Amyloid beta A4 protein	LVFFAEDVGSNK	0.2407	0.2211	1.17918	0.989632		1.22733	1.05443	0.180811	0.164255	Unaffected	Several tissues	Unaffected	Unaffected
		VESLEQEAANER		0.02725		1.13279			1.0926		0.00141474			Unaffected	Unaffected
O95502	Neuronal pentraxin receptor	ELDVLQGR	0.2332	0.4807	1.24306	1.49627		1.23506	1.27873	0.164002	0.146524	Unaffected	CNS (34)	Unaffected	Uncertain
P43121	Cell surface glycoprotein MUC18	GATLALTQVTPQDER	0.2271	0.375	1.14277	1.21139		1.43746	1.10714	0.49235	0.146292	Unaffected	Several tissues	Unaffected	Uncertain
		EVTVPVFYPTEK		0.1011		1.06645			1.02674		0.0385426			Unaffected	Unaffected
		NGYPIPQVIWYK		0.1133		1.01801			0.839788		0.663927			Unaffected	Unaffected
O15240	Neurosecretory protein VGF	AYQGVAAPFPK	0.1792	0.09895	1.17335	0.925513		1.12667	1.01203	0.0311903	0.0214617	Unaffected	CNS/PNS	Unaffected	Unaffected
Q99435	Protein kinase C-binding protein NELL2	AFLFQDTPR	0.09705	0.432	1.05834	0.901939		1.15404	1.00676	0.149032	0.133982	Unaffected	CNS (33)	Unaffected	Unaffected
Q9UHG2	ProSAAS	GEAAGAVQELAR	0.08543	0.002308	1.05958	1.0731		1.24772	1.00129	0.110449	0.0246737	Unaffected	CNS	Unaffected	Unaffected
		ILAGSADSEGVAAPR		0.03451		1.08948			1.17159		0.0476797			Unaffected	Unaffected
P05060	Secretogranin-1	NYLNYGEEGAPGK	0.0805	0.0855	1.04385	1.19711		1.11579	1.12321	0.0855818	0.0247271	Unaffected	CNS	Unaffected	Unaffected
		GEAGAPGEEDIQGPTK		0.1085		1.38093			0.985223		0.0288487			Unaffected	Unaffected
Q99574	Neuroserpin	ALGITEIFIK	0.07624	0.08096	1.06242	1.3408		1.05144	1.014	0.0292184	0.0112837	Unaffected	CNS	Unaffected	Unaffected
		QEVPLATLEPLVK		0.4086		0.905491			0.996741		0.113488			Unaffected	Unaffected
Q96GW7	Brevican core protein	GVVFLYR	0.06934	0.0193	1.10106	1.11474		1.23438	1.09106	0.185826	0.00133855	Unaffected	CNS	Unaffected	Unaffected
		YPIVTPSQR		0.009719		0.987947			1.00175		9.32314e-05			Unaffected	Unaffected
P13521	Secretogranin-2	VLEYLNQEK	0.02572	0.01102	1.06009	1.06383		0.897892	1.25285	0.552486	0.00691216	Unaffected	CNS	Unaffected	Unaffected
		IILEALR		0.1499		0.952291			1.12604		0.000493601			Unaffected	Unaffected
Q9P0K1	Disintegrin and metalloproteinase domain-containing protein 22	FAISENPLITLR		0.4049		1.30025			0.849558		0.0988298	Unaffected	CNS	Unaffected	Uncertain
P69905	Hemoglobin subunit alpha	VGAHAGEYGAEALER		0.4311		33.5717			1.71504		0.880318	Uncertain	Blood		Uncertain
P04271	Protein S100-B	AMVALIDVFHQYSGR		0.04301		1.60766			1.0815		0.053083	Unaffected	CNS (brain) (9)		Unaffected

## Sheet: Criteria
	Fold change	R-square	Definition
	≥1,5	>0,7	affected
	<1,5	>0,7	uncertain
	>1,2	0,3-0,7	uncertain
	<1,2	0,3-0,7	unaffected
		<0,3	unaffected
	If oposite results:
		affected + unaffected = uncertain
		affected SRM+ uncertain iTRAQ = affected
		unaffected SRM+ uncertain iTRAQ = unaffected
		unaffected iTRAQ+ uncertain SRM = unaffected
