# Supplementary material for: Effects of Blood Contamination and the Rostro-Caudal Gradient on the Human Cerebrospinal Fluid Proteome
Source: PLoS One. 2014 Mar 5;9(3):e90429. doi: 10.1371/journal.pone.0090429 (PMC3943968; doi:10.1371/journal.pone.0090429)
Supplement: Table S6 — Results from the plasma/CSF study. Results from the plasma/CSF study (n = 5 patients, P1-P5). The proteins are quantified using dimethyl labeling in Proteome Discoverer (PD), identified using Mascot and the homo sapiens database from SwissProt. The average protein ratio, in addition to standard deviation and %CV are included for each protein. The protein and peptide reports from PD are available in the table. (XLSX) [file pone.0090429.s007.xlsx]

## Sheet: protein_summary
Table S6. Protein summary plasma/CSF study. Quantified using dimetyl-labeling and analyzed in Proteome Discoverer using Mascot, homo sapiens, SwissProt
Accession	Description	quantified in set	ΣCoverage	Σ# Proteins	Σ# Unique Peptides	Σ# Peptides	Σ# PSMs	A5: Area	B5: Area	C5: Area	D5: Area	E5: Area	P1: Plasma/CSF	P2: Plasma/CSF	P3: Plasma/CSF	P4: Plasma/CSF	P5: Plasma/CSF	E5: Heavy/Medium Count	A5: Light/Medium	Score A2	Coverage A2	Average	stdv	%CV			# Peptides A2	# PSM A2	Score B2	Coverage B2	# Peptides B2	# PSM B2	Score C2	Coverage C2	# Peptides C2	# PSM C2	Score D2	Coverage D2	# Peptides D2	# PSM D2	Score E2	Coverage E2	# Peptides E2	# PSM E2	# AAs	MW [kDa]	calc. pI
P01834	Ig kappa chain C region OS=Homo sapiens GN=IGKC PE=1 SV=1 - [IGKC_HUMAN]	1, 2, 3, 4, 5	84.91	1	5	6	1060	1.13101e+09	7.54652e+08	5.55339e+08	4.10751e+08	5.21455e+08	4.8804	1.53318	1.55268	3.15326	1.10035	9	1.72967	5711.31	80.19	2.44397	1.57071	64.2688			5	157	6765.16	80.19	5	187	11752.9	84.91	6	314	7856.25	84.91	6	218	6112.3	65.09	4	184	106	11.6017	5.87158
P68871	Hemoglobin subunit beta OS=Homo sapiens GN=HBB PE=1 SV=2 - [HBB_HUMAN]	1, 5	71.43	1	5	9	323	5.1069e+07	2.93824e+08	4.68439e+07	5.66008e+06	3.88052e+07	1.25926				3.11616	2	0.988575	1131.78	50.34	2.18771	1.31302	60.0182			6	68	1345.36	65.99	8	70	1123.83	53.06	6	62	1187.2	56.46	7	52	1101.65	43.54	6	71	147	15.9883	7.28369
P02768	Serum albumin OS=Homo sapiens GN=ALB PE=1 SV=2 - [ALBU_HUMAN]	1, 2, 3, 4, 5	69.62	1	37	38	20398	1.06509e+10	1.73294e+10	2.26518e+10	1.57202e+10	1.1493e+10	1.51634	0.785164	0.740499	1.3186	0.764674	274	1.21557	58445	65.35	1.02505	0.365324	35.6395			35	3985	64833.1	64.37	34	4097	60626.8	62.89	35	3916	62638.6	65.52	36	4026	67479.1	63.55	34	4374	609	69.3215	6.27783
Q92876	Kallikrein-6 OS=Homo sapiens GN=KLK6 PE=1 SV=1 - [KLK6_HUMAN]	1, 3, 5	62.7	1	11	11	354	8.83253e+07	2.84224e+07	4.92586e+07	6.0428e+06	2.93344e+07	0.0271659		0.0904242		0.117433	1	0.255612	1281.38	62.7	0.0783411	0.0463309	59.1399			11	78	1241.63	47.95	8	66	1768.76	40.98	7	110	1027.13	27.05	5	46	601.255	46.31	8	54	244	26.8384	7.44482
P02649	Apolipoprotein E OS=Homo sapiens GN=APOE PE=1 SV=1 - [APOE_HUMAN]	1, 2, 3, 4, 5	61.83	1	20	20	1113	6.45751e+08	4.0143e+08	1.16456e+09	4.2671e+08	6.608e+08	0.0294683	0.039775	0.0439722	0.0725601	0.0234163	11	0.368754	4819.52	50.79	0.0418384	0.0190068	45.429			15	186	4272.21	52.68	16	187	5079.61	59.62	19	263	5385.15	50.79	16	257	4865.7	54.89	17	220	317	36.1318	5.73193
P02647	Apolipoprotein A-I OS=Homo sapiens GN=APOA1 PE=1 SV=1 - [APOA1_HUMAN]	1, 2, 3, 4, 5	61.8	1	15	18	2130	8.78596e+08	1.41906e+09	1.40746e+09	1.0344e+09	5.92921e+08	4.96922	1.64696	1.7011	4.14656	1.52102	36	2.56835	5664.29	54.31	2.79697	1.6349	58.4524			15	481	4950.23	51.69	14	432	3160.7	50.56	14	266	5164.45	58.43	17	464	5076.09	54.31	15	487	267	30.7589	5.75732
P01009	Alpha-1-antitrypsin OS=Homo sapiens GN=SERPINA1 PE=1 SV=3 - [A1AT_HUMAN]	1, 2, 3, 4, 5	60.53	1	19	21	2449	1.97505e+09	1.60702e+09	2.23211e+09	1.9961e+09	1.42177e+09	1.95996	1.03674	1.01352	1.47829	0.918466	49	1.25955	8429.52	41.87	1.28139	0.436619	34.0737			16	519	7487.13	58.85	20	468	7503.44	47.85	18	461	7510.46	53.59	19	456	8034.87	51.91	18	545	418	46.707	5.59229
P02766	Transthyretin OS=Homo sapiens GN=TTR PE=1 SV=1 - [TTHY_HUMAN]	1, 2, 3, 4, 5	59.86	1	6	7	687	5.49938e+08	5.06069e+08	3.91941e+08	3.02858e+08	6.60658e+08	0.0413889	0.0461938	0.0546658	0.0752231	0.0638015	4	0.468026	2853.79	42.86	0.0562546	0.0136152	24.2028			4	133	3207.28	51.7	5	151	2266.98	59.86	7	146	1859.98	59.86	7	117	2835.06	44.9	6	140	147	15.877	5.75732
P02787	Serotransferrin OS=Homo sapiens GN=TF PE=1 SV=3 - [TRFE_HUMAN]	1, 2, 3, 4, 5	56.3	1	34	37	5727	1.57594e+09	1.99653e+09	1.92238e+09	8.4333e+08	1.71879e+09	1.85372	0.921837	0.576872	1.30987	0.785986	96	1.11267	21664.2	48.14	1.08966	0.503887	46.2427			29	1212	22459.6	51.72	32	1209	15986.9	50.86	32	821	21162.3	52.01	33	1025	24269.6	49.71	31	1460	698	77.0136	7.12256
P02679	Fibrinogen gamma chain OS=Homo sapiens GN=FGG PE=1 SV=3 - [FIBG_HUMAN]	1, 2, 3, 4, 5	54.75	1	20	20	2068	6.51411e+08	9.54663e+08	7.87242e+08	2.039e+08	3.73938e+08	86.3433	47.5206	40.3527	119.317	32.3589	11	50.5348	4916.69	37.31	65.1786	36.6885	56.2893			14	374	5420.93	45.92	16	456	4823.79	43.49	16	389	5989.43	45.47	17	409	5848.78	40.84	16	440	453	51.4789	5.61768
P06727	Apolipoprotein A-IV OS=Homo sapiens GN=APOA4 PE=1 SV=3 - [APOA4_HUMAN]	1, 2, 3, 4, 5	52.53	1	19	20	896	9.9836e+07	1.1764e+08	2.12085e+08	75770952	1.23548e+08	2.51337	1.44189	1.9824	1.92898	1.71872	27	1.62429	1314.31	45.2	1.91707	0.395322	20.6211			17	175	1697.4	48.99	18	127	1280.87	42.42	16	147	1586.55	39.65	15	172	2234.61	43.18	16	275	396	45.3715	5.37646
P00738	Haptoglobin OS=Homo sapiens GN=HP PE=1 SV=1 - [HPT_HUMAN]	1, 2, 3, 4, 5	50.25	1	9	19	2471	6.06583e+08	2.88502e+09	3.94725e+09	5.97606e+08	3.97328e+08	136.37	6.70419	8.81787	29.1634	12.6042	6	123.395	5639.84	44.83	38.7319	55.2901	142.751			17	418	8910.21	50.25	19	618	7295.26	50.25	19	532	5903.53	48.03	18	418	5569.55	42.61	16	485	406	45.1766	6.58057
P01857	Ig gamma-1 chain C region OS=Homo sapiens GN=IGHG1 PE=1 SV=1 - [IGHG1_HUMAN]	1, 2, 3, 4, 5	50	1	5	12	2087	8.81962e+08	1.81954e+09	3.28861e+09	1.93341e+09	7.88095e+08	3.65238	1.26919	1.44373	3.06785	1.06956	17	1.8794	6023.65	38.48	2.10054	1.17573	55.9727			9	387	7365.87	45.15	10	414	5839.42	50	12	386	5905.64	50	12	397	7784.2	38.48	9	503	330	36.0832	8.19189
P05452	Tetranectin OS=Homo sapiens GN=CLEC3B PE=1 SV=3 - [TETN_HUMAN]	1, 2, 3, 4, 5	49.01	1	8	8	162	4.59262e+07	1.90498e+07	5.13329e+07	4.29698e+06	6.87829e+06	0.12575	0.149195	0.0734255	0.114322	0.142892	2	0.571365	990.119	46.04	0.121117	0.0300194	24.7854			7	41	797.263	42.08	7	35	985.63	46.04	7	27	796.516	33.17	5	29	418.989	26.24	4	30	202	22.5223	5.66846
P01023	Alpha-2-macroglobulin OS=Homo sapiens GN=A2M PE=1 SV=3 - [A2MG_HUMAN]	1, 2, 3, 4, 5	47.69	1	47	58	3588	4.90461e+08	4.16693e+08	3.8025e+08	3.94923e+08	4.45733e+08	3.90084	4.30334	2.11858	9.23855	4.63949	57	1.84931	9989.62	38.47	4.84016	2.64403	54.6269			46	696	11258.9	40.98	48	708	10603.4	40.98	51	650	11994.5	42.13	52	797	10474.9	40.16	48	737	1474	163.188	6.45557
P01024	Complement C3 OS=Homo sapiens GN=C3 PE=1 SV=2 - [CO3_HUMAN]	1, 2, 3, 4, 5	46.72	1	68	71	5253	3.20438e+08	8.84774e+08	7.55353e+08	4.55275e+08	2.98293e+08	2.08864	2.50634	1.91422	2.82585	2.25332	76	2.02967	22039.2	36.68	2.31767	0.358194	15.4549			55	1051	24769.3	42.93	61	1047	22540.3	39.57	59	1083	22538.7	39.87	61	960	23079.2	37.52	56	1112	1663	187.03	6.40479
P02675	Fibrinogen beta chain OS=Homo sapiens GN=FGB PE=1 SV=2 - [FIBB_HUMAN]	1, 2, 3, 4, 5	46.64	1	19	19	1359	6.47089e+08	9.12951e+08	1.34525e+09	4.26827e+08	4.03973e+08	79.4127	38.9654	43.45	74.1771	26.3814	11	45.1766	5837.38	39.71	52.4773	23.138	44.0913			15	250	5611.88	42.97	16	263	5968.55	39.31	16	291	7544.63	41.34	16	331	5006.37	35.03	13	224	491	55.8923	8.26514
P00739	Haptoglobin-related protein OS=Homo sapiens GN=HPR PE=1 SV=2 - [HPTR_HUMAN]	2, 3, 4, 5	46.26	1	5	15	1091	5.8122e+08	2.4861e+09	3.27865e+09	5.87371e+08	2.48203e+08		16.6332	5.31321	124.987	24.8507	1		2459.27	32.76	42.9461	55.2774	128.714			11	180	2798.74	44.25	14	254	2881.79	39.37	13	268	1610.43	34.77	12	181	2036.48	32.76	11	208	348	39.0047	7.09326
P01859	Ig gamma-2 chain C region OS=Homo sapiens GN=IGHG2 PE=1 SV=2 - [IGHG2_HUMAN]	1, 2, 3, 4, 5	45.4	1	5	11	1256	8.24601e+08	6.6367e+08	1.67991e+09	7.25e+08	4.65481e+08	3.29987	1.35637	0.995192	3.59939	0.788162	6	1.73345	6349.21	28.83	2.0078	1.33603	66.5418			7	297	2202.65	28.83	7	201	2800.04	33.74	9	246	2152.41	32.52	9	191	6173.1	33.74	8	321	326	35.8778	7.59131
P10645	Chromogranin-A OS=Homo sapiens GN=CHGA PE=1 SV=7 - [CMGA_HUMAN]	2, 5	43.98	1	13	13	901	3.88593e+08	3.4445e+07	1.46104e+08	3.5198e+07	45800021		0.0170722			0.506259	1	0.249326	3180.45	37.86	0.261666	0.345907	132.194			11	208	2873.62	40.7	11	174	2542.94	29.98	8	151	3109.71	34.79	10	175	2898.46	40.7	11	193	457	50.6577	4.60205
P02763	Alpha-1-acid glycoprotein 1 OS=Homo sapiens GN=ORM1 PE=1 SV=1 - [A1AG1_HUMAN]	1, 2, 3, 4, 5	43.78	1	5	8	416	1.08856e+08	3.12737e+08	4.23162e+08	1.51035e+08	3.02348e+07	2.94812	1.69361	0.867753	1.65749	0.849603	4	4.78925	640.91	28.86	1.60332	0.855676	53.3691			5	58	1681.87	40.8	7	99	1103.37	31.84	6	99	1372.36	21.89	4	85	826.474	29.35	5	75	201	23.4968	5.021
P35527	Keratin, type I cytoskeletal 9 OS=Homo sapiens GN=KRT9 PE=1 SV=3 - [K1C9_HUMAN]	1, 2, 3, 4, 5	43.02	1	18	19	446	3.47385e+07	1.73016e+07	2.1926e+07	1.63856e+07	2.58994e+07	1.53425	0.335026	0.236389	6.15345	0.251709	13	1.24457	1167.91	17.01	1.70216	2.54772	149.675			9	77	685.984	26.97	12	38	1419.15	25.36	10	85	3391.77	40.61	17	146	870.016	22.47	12	100	623	62.0268	5.23682
P01860	Ig gamma-3 chain C region OS=Homo sapiens GN=IGHG3 PE=1 SV=2 - [IGHG3_HUMAN]	1, 2, 3, 4, 5	42.97	1	5	12	1658	8.43227e+08	1.09297e+09	3.19052e+09	1.2307e+09	7.33071e+08	9.56555	2.30079	2.98504	3.62123	2.8269	7	3.70406	5768.47	33.16	4.2599	3.00311	70.4972			9	370	4067.67	29.97	8	308	3109.97	34.22	10	247	4025.5	39.79	11	296	6526.26	38.73	10	437	377	41.2604	7.89893
P05060	Secretogranin-1 OS=Homo sapiens GN=CHGB PE=1 SV=2 - [SCG1_HUMAN]	2, 3, 4, 5	42.1	1	20	20	1102	1.85944e+08	9.7533e+07	1.94444e+08	5.5661e+07	1.47729e+08		0.0246517	0.226646	0.0159962	0.0150679	2	0.182777	5909.78	37.08	0.0705905	0.104127	147.508			17	209	5033.09	32.79	15	166	8097.41	38.4	18	310	5288.54	28.51	14	190	5560.86	31.31	14	227	677	78.2292	5.07178
P41222	Prostaglandin-H2 D-isomerase OS=Homo sapiens GN=PTGDS PE=1 SV=1 - [PTGDS_HUMAN]	1, 2, 3, 4, 5	41.58	1	7	7	1273	1.26837e+09	6.03995e+08	2.24386e+09	5.12877e+08	1.36968e+09	0.0273124	0.0281319	0.0136244	0.0319796	0.0265367	4	0.35219	4943.93	31.58	0.025517	0.00696958	27.3135			6	234	5417.44	28.42	5	226	6277.74	41.58	7	330	4018.41	31.58	6	225	5905.76	31.58	6	258	190	21.0153	7.79639
P69905	Hemoglobin subunit alpha OS=Homo sapiens GN=HBA1 PE=1 SV=2 - [HBA_HUMAN]	1, 3, 4, 5	41.55	1	5	5	162	1.84865e+07	2.55443e+08	6.7843e+07	1.23213e+07	1.14203e+07	1.43419		8.7465	10.4912	3.92864	5	1.12153	116.434	16.9	6.15012	4.19368	68.1886			2	24	813.021	41.55	5	45	651.627	33.1	4	41	503.395	21.83	3	31	95.3286	28.17	3	21	142	15.2479	8.67529
P01871	Ig mu chain C region OS=Homo sapiens GN=IGHM PE=1 SV=3 - [IGHM_HUMAN]	1, 2, 3, 4, 5	41.37	1	6	17	1309	3.7007e+08	2.49433e+08	1.94594e+08	2.69467e+08	2.19697e+08	112.328	33.7349	48.9143	143.153	69.2617	2	35.8776	7257.28	33.19	81.4783	45.3997	55.7199			13	282	6425.62	36.5	14	247	4872.18	31.42	13	226	7510.81	38.05	16	288	7207.55	29.87	11	266	452	49.2755	6.771
P01861	Ig gamma-4 chain C region OS=Homo sapiens GN=IGHG4 PE=1 SV=1 - [IGHG4_HUMAN]	1, 2, 3, 4, 5	41.28	1	4	10	1477	5.38723e+08	5.43009e+08	1.04933e+09	7.25e+08	3.59001e+08	3.64754	1.89575	1.3731	3.93049	1.37116	3	1.23217	6609.88	28.75	2.44361	1.25065	51.1807			7	358	2048.2	39.76	9	219	2774.27	28.75	8	286	2347.95	41.28	10	241	6283.43	24.77	7	373	327	35.9179	7.35693
P01781	Ig heavy chain V-III region GAL OS=Homo sapiens PE=1 SV=1 - [HV320_HUMAN]	1, 2, 3, 4, 5	40.52	1	3	4	78	9.37486e+06	3.0994e+06	522980	2.4604e+06	2.92945e+06	6.16674	1.5706	1.26987	3.42987	0.682537	5	1.90271	329.39	9.48	2.62392	2.2312	85.033			1	15	459.758	26.72	3	24	31.92	9.48	1	1	558.827	31.03	3	21	395.659	17.24	2	17	116	12.7222	8.48486
P02774	Vitamin D-binding protein OS=Homo sapiens GN=GC PE=1 SV=1 - [VTDB_HUMAN]	1, 2, 3, 4, 5	40.3	1	16	17	607	1.85844e+08	2.56131e+08	3.53882e+08	8.08154e+07	2.30679e+08	1.71282	1.08061	0.926619	1.38193	0.801764	10	1.74425	1049.78	29.11	1.18075	0.368039	31.17			12	86	1594.16	33.33	13	118	1863.96	30.8	13	139	2000.21	38.82	16	137	1007.73	30.8	13	127	474	52.929	5.5415
P10909	Clusterin OS=Homo sapiens GN=CLU PE=1 SV=1 - [CLUS_HUMAN]	1, 2, 3, 4, 5	39.87	1	15	16	1144	8.92723e+08	8.84447e+08	1.30466e+09	1.91884e+08	1.76867e+08	0.0793099	0.148395	0.0818139	0.297412	0.132676	13	0.392372	3212.96	34.52	0.147921	0.0889632	60.1423			14	190	3235.66	36.97	14	201	4663.87	31.63	13	321	2747.29	29.84	12	225	3177.7	31.4	12	207	449	52.461	6.26514
P80748	Ig lambda chain V-III region LOI OS=Homo sapiens PE=1 SV=1 - [LV302_HUMAN]	1, 2, 3, 4, 5	37.84	1	3	3	64	4.1185e+07	5.98048e+07	1.15891e+08	9.41145e+07	3.64635e+07	3.10917	1.34851	1.38364	2.39558	1.10613	3	2.36079	474.499	21.62	1.86861	0.852021	45.5966			2	11	313.468	21.62	2	7	634.507	21.62	2	12	1398.89	37.84	3	26	64.7955	23.42	2	8	111	11.9278	5.08447
Q9UHG2	ProSAAS OS=Homo sapiens GN=PCSK1N PE=1 SV=1 - [PCSK1_HUMAN]	1, 5	37.69	1	6	7	183	5.36527e+07	2.92805e+07	4.91228e+07	1.22587e+07	2.67729e+07	0.06269				0.0336704	1	0.285808	1689.48	25.77	0.0481802	0.0205199	42.59			5	45	942.786	25.77	5	24	1242.66	22.31	4	37	975.774	21.15	4	22	1917.5	37.69	7	55	260	27.3558	6.62451
P05090	Apolipoprotein D OS=Homo sapiens GN=APOD PE=1 SV=1 - [APOD_HUMAN]	1, 2, 3, 4, 5	37.57	1	7	7	1291	5.03028e+08	6.00424e+08	5.81666e+08	2.62182e+08	4.1726e+08	0.0769586	0.0231184	0.015916	0.144544	0.0151767	5	0.398365	5116.94	37.57	0.0551427	0.0561918	101.902			7	299	3573.82	37.57	7	194	3255.66	37.57	7	222	5241.51	37.57	7	267	4900.66	37.57	7	309	189	21.2618	5.14795
P36955	Pigment epithelium-derived factor OS=Homo sapiens GN=SERPINF1 PE=1 SV=4 - [PEDF_HUMAN]	1, 2, 3, 4, 5	36.6	1	14	16	756	3.21351e+08	3.41588e+08	2.85409e+08	2.46392e+08	3.28483e+08	0.0446354	0.0763134	0.0815744	0.0573876	0.0699848	9	0.448062	3265.8	33.97	0.0659791	0.0149618	22.6766			14	166	2559.53	35.17	15	117	3216.62	29.19	11	162	2049.1	33.49	14	120	3461.52	32.06	13	191	418	46.2833	6.37939
P02656	Apolipoprotein C-III OS=Homo sapiens GN=APOC3 PE=1 SV=1 - [APOC3_HUMAN]	2, 3, 4, 5	34.34	1	3	3	244	1.17899e+07	2.07889e+07	2.79203e+07	8.38079e+06	1.98685e+07		8.43811	23.4499	9.53637	5.04721	1	8.07233	1636.39	27.27	11.6179	8.11614	69.8588			2	41	1815.91	34.34	3	50	3148.55	34.34	3	77	1543.58	27.27	2	34	1424.62	34.34	3	42	99	10.8455	5.41455
P19652	Alpha-1-acid glycoprotein 2 OS=Homo sapiens GN=ORM2 PE=1 SV=2 - [A1AG2_HUMAN]	1, 2, 3, 4, 5	34.33	1	4	7	355	1.23515e+08	2.863e+08	5.46006e+08	1.42728e+08	6.0251e+07	3.77038	1.15461	2.34809	1.60243	0.863926	7	2.47823	947.047	19.4	1.94789	1.16246	59.6779			4	55	1845.24	31.34	6	90	1331.11	29.85	6	78	1110.94	26.37	5	56	1570.68	19.4	4	76	201	23.5876	5.10986
P06396	Gelsolin OS=Homo sapiens GN=GSN PE=1 SV=1 - [GELS_HUMAN]	1, 2, 3, 4, 5	33.76	1	19	19	821	2.24308e+08	2.62352e+08	3.71097e+08	1.21689e+08	1.29935e+08	0.173678	0.159498	0.159263	0.261608	0.347055	20	0.381528	2797.08	30.69	0.22022	0.0827178	37.5614			16	166	1710.04	28.9	15	112	2994.08	31.71	17	238	1668.34	30.05	17	153	2482.57	28.39	15	152	782	85.6442	6.27783
P01008	Antithrombin-III OS=Homo sapiens GN=SERPINC1 PE=1 SV=1 - [ANT3_HUMAN]	1, 2, 3, 4, 5	33.41	1	14	14	760	9.03843e+07	1.02516e+08	7.32129e+07	5.25446e+07	6.23053e+07	2.10647	1.25013	1.09259	1.62099	1.09001	26	1.98098	2128.11	25.22	1.43204	0.434701	30.3555			10	113	5718.26	29.74	12	203	3678.1	26.51	10	147	4320.34	26.29	11	142	3341.24	30.17	12	155	464	52.5689	6.7124
P01011	Alpha-1-antichymotrypsin OS=Homo sapiens GN=SERPINA3 PE=1 SV=2 - [AACT_HUMAN]	1, 2, 3, 4, 5	33.1	1	12	14	1085	3.19022e+08	4.51681e+08	6.14213e+08	1.78297e+08	1.83638e+08	2.14435	1.20299	0.709968	1.70298	1.29285	21	1.75553	3695.26	26	1.41063	0.541233	38.3683			12	203	3125.84	30.26	13	189	5883.2	29.31	12	312	2979.94	20.57	9	190	2634.5	21.51	10	191	423	47.6205	5.51611
P01876	Ig alpha-1 chain C region OS=Homo sapiens GN=IGHA1 PE=1 SV=2 - [IGHA1_HUMAN]	1, 2, 3, 4, 5	32.86	1	3	11	657	2.27023e+08	2.38064e+08	4.81831e+08	7.42135e+07	3.20116e+08	15.2572	5.21069	3.7865	13.1467	2.54968	5	15.5384	2698.77	26.35	7.99014	5.79643	72.5447			8	118	2569.2	26.35	8	101	3126.23	32.86	11	122	3624.02	30.88	10	151	3964.91	30.31	10	165	353	37.6306	6.50732
P04264	Keratin, type II cytoskeletal 1 OS=Homo sapiens GN=KRT1 PE=1 SV=6 - [K2C1_HUMAN]	1, 2, 3, 4, 5	32.3	1	14	18	404	4.09e+07	3.09406e+07	6.15424e+07	2.73963e+07	6.72621e+07	0.472585	0.421081	0.186157	1.38373	0.303547	8	0.573782	1445.17	16.3	0.553421	0.477176	86.223			10	80	731.66	16.15	10	44	1775.46	22.67	12	79	2594.27	24.38	15	121	1169.08	17.7	11	80	644	65.999	8.11865
P02671	Fibrinogen alpha chain OS=Homo sapiens GN=FGA PE=1 SV=2 - [FIBA_HUMAN]	1, 2, 3, 4, 5	30.95	1	24	26	2736	1.04487e+09	1.07573e+09	1.32122e+09	2.87212e+08	7.44315e+08	75.7949	36.3045	34.0369	61.4226	31.0319	22	36.4136	6724.92	26.91	47.7181	19.8242	41.5443			21	498	5707.29	26.91	21	500	9055.15	30.95	26	617	10073.2	30.14	25	642	6215.15	27.71	22	479	866	94.9144	6.01123
P02790	Hemopexin OS=Homo sapiens GN=HPX PE=1 SV=2 - [HEMO_HUMAN]	1, 2, 3, 4, 5	30.74	1	12	12	1215	3.41339e+08	1.12785e+09	1361412139	5.38439e+08	1.19542e+08	1.84199	0.977787	1.08519	1.25452	0.998038	17	1.88253	2642.19	30.74	1.2315	0.358297	29.0942			12	262	2808.25	30.74	12	310	1184.83	30.74	12	218	1664.6	30.74	12	199	1966.2	21	10	226	462	51.6433	7.02002
P0C0L4	Complement C4-A OS=Homo sapiens GN=C4A PE=1 SV=2 - [CO4A_HUMAN]	1, 2, 3, 4	30.73	1	2	48	2101	1.57577e+08	1.71083e+08	3.87678e+08	5.40402e+07	1.6288e+08	1.45576	1.62199	1.363	1.38239			0.502736	7022.15	17.49	1.45578	0.117783	8.09067			28	448	5261.28	21.96	34	330	6198.04	19.04	32	367	8161.1	21.73	35	473	7575.24	18.18	29	483	1744	192.664	7.07861
P51693	Amyloid-like protein 1 OS=Homo sapiens GN=APLP1 PE=1 SV=3 - [APLP1_HUMAN]	2, 3, 4	29.23	1	17	18	475	3.97032e+07	3.89594e+07	1.10046e+08	1.42039e+07	2.21139e+07		0.00885215	0.0393121	0.0844959			0.187687	1037.31	15.54	0.04422	0.0380599	86.0694			10	128	610.321	14.62	9	66	910.524	23.69	14	107	920.885	18	12	110	658.684	16.46	10	64	650	72.1312	5.79541
P07360	Complement component C8 gamma chain OS=Homo sapiens GN=C8G PE=1 SV=3 - [CO8G_HUMAN]	2, 3, 4, 5	29.21	1	4	4	48	1.03529e+06	7.30193e+06	5.28922e+06	313642	3.2082e+06		2.40193	2.20544	1.07872	4.0122	1		118.016	17.82	2.42457	1.20836	49.8381			2	9	320.958	29.21	4	16	201.392	23.76	3	11	291.304	17.82	2	10	90.5778	7.43	1	2	202	22.2635	8.30908
Q96KN2	Beta-Ala-His dipeptidase OS=Homo sapiens GN=CNDP1 PE=1 SV=4 - [CNDP1_HUMAN]	1, 2, 3, 4, 5	28.99	1	12	12	441	2.85129e+08	1.25308e+08	2.57307e+08	2.42713e+07	6.11883e+07	0.0161552	0.0412455	0.0138094	0.0176701	0.0450835	4	0.31251	1633.99	27.02	0.0267927	0.0150697	56.2454			11	121	1537.34	25.64	11	83	1858.84	20.32	9	106	925.693	15.38	7	52	1130.32	16.96	8	79	507	56.6701	5.30029
P00450	Ceruloplasmin OS=Homo sapiens GN=CP PE=1 SV=1 - [CERU_HUMAN]	1, 2, 3, 4, 5	28.92	1	24	24	1661	2.27534e+08	2.22806e+08	1.28394e+08	1.21143e+08	1.35776e+08	2.97134	1.43086	1.324	1.8199	1.17769	28	1.5697	5297.95	23.1	1.74476	0.725823	41.6002			20	339	5377.42	27.23	22	395	4521.32	22.35	19	305	5019.8	22.54	19	277	5780.89	17.65	15	345	1065	122.128	5.71924
P02655	Apolipoprotein C-II OS=Homo sapiens GN=APOC2 PE=1 SV=1 - [APOC2_HUMAN]	1, 2, 4, 5	28.71	1	3	3	104	1.91959e+07	6.92685e+07	4.46518e+07	5.50773e+07	4.46102e+07	13.6808	10.9394		16.3119	7.54558	2		119.614	17.82	12.1194	3.75622	30.9934			2	20	163.385	19.8	2	16	183.889	17.82	2	24	403.546	17.82	2	30	83.9979	17.82	2	14	101	11.2768	4.71631
P25311	Zinc-alpha-2-glycoprotein OS=Homo sapiens GN=AZGP1 PE=1 SV=2 - [ZA2G_HUMAN]	1, 2, 3, 4, 5	28.52	1	6	8	149	1.12741e+07	2.04648e+07	3.66918e+07	5.18438e+06	3.41826e+07	0.624415	0.577908	0.489896	0.653515	0.163409	3	0.521854	202.083	15.44	0.501829	0.199057	39.6663			4	22	360.668	26.51	7	33	218.989	18.79	5	42	151.691	16.78	4	28	97.5849	19.13	5	24	298	34.2371	6.04932
P00751	Complement factor B OS=Homo sapiens GN=CFB PE=1 SV=2 - [CFAB_HUMAN]	1, 2, 3, 4, 5	27.75	1	20	20	816	8.28513e+07	2.32606e+08	2.14237e+08	9.22882e+07	8.71329e+07	2.51703	1.42578	1.39012	1.70685	1.38442	16	2.04893	1330.86	21.86	1.68484	0.484057	28.7302			16	170	1550.98	19.9	14	166	1891.44	21.6	15	162	1585.5	20.42	14	136	1598.16	24.48	17	182	764	85.4785	7.06396
P01591	Immunoglobulin J chain OS=Homo sapiens GN=IGJ PE=1 SV=4 - [IGJ_HUMAN]	1, 5	27.67	1	4	4	31	1.92112e+07	2.19335e+07	0	216508	2.12576e+07	33.3846				16.5081	3	5.20249	112.335	27.67	24.9463	11.9335	47.8365			4	8	30.3407	11.95	2	3					55.9768	7.55	1	6	104.506	27.67	4	14	159	18.087	5.23682
P02760	Protein AMBP OS=Homo sapiens GN=AMBP PE=1 SV=1 - [AMBP_HUMAN]	1, 2, 3, 4, 5	27.56	1	7	7	251	4.54382e+07	9.42185e+07	6.71959e+07	4.50424e+07	2.13152e+07	11.5482	4.59009	2.24684	3.14216	2.42493	8	4.20335	639.226	17.33	4.79044	3.88875	81.1773			5	46	579.794	17.33	5	37	1172.01	23.3	6	67	591.153	13.07	4	41	662.37	22.16	6	60	352	38.974	6.25244
P18065	Insulin-like growth factor-binding protein 2 OS=Homo sapiens GN=IGFBP2 PE=1 SV=2 - [IBP2_HUMAN]	1, 4	27.08	1	7	7	60	6.88613e+06	9.46208e+06	1.01354e+07	2.40332e+06	873511	0.0643381			0.140401			0.259494	371.714	24.31	0.10237	0.0537846	52.5396			6	20	228.613	17.23	5	13	297.633	12.92	3	12	292.067	20.62	5	11	30.26	6.77	2	4	325	34.7912	7.50342
P13591	Neural cell adhesion molecule 1 OS=Homo sapiens GN=NCAM1 PE=1 SV=3 - [NCAM1_HUMAN]	1, 3, 4	27.04	1	19	19	389	3.40213e+07	4.53354e+07	5.30151e+07	1.19775e+07	1.10168e+07	0.0160772		0.0421686	2.95011			0.179646	1366.93	20.16	1.00278	1.68648	168.18			14	93	1030.87	21.91	15	66	1319.7	22.26	15	80	1430.76	17.25	13	87	938.078	13.05	10	63	858	94.5152	4.86865
P02652	Apolipoprotein A-II OS=Homo sapiens GN=APOA2 PE=1 SV=1 - [APOA2_HUMAN]	1, 2, 3, 4, 5	27	1	3	4	438	2.09376e+08	7.95278e+08	1037548122	7.39385e+08	2.03035e+08	5.80156	2.40995	3.07027	4.23319	2.3718	9	4.17534	648.237	27	3.57735	1.45349	40.6303			4	84	227.883	27	4	49	707.082	27	4	109	820.758	27	4	88	791.31	27	4	108	100	11.1679	6.62451
P61769	Beta-2-microglobulin OS=Homo sapiens GN=B2M PE=1 SV=1 - [B2MG_HUMAN]	2, 3, 4	26.89	1	4	4	318	1.95733e+07	3.06537e+08	1.26872e+09	5.55877e+07	2.75287e+07		0.00402526	0.00349333	0.0042243			0.403838	810.538	26.89	0.0039143	0.000377904	9.65445			4	77	206.485	26.89	4	23	724.727	26.89	4	89	775.251	16.81	2	62	712.619	26.89	4	67	119	13.7059	6.52197
P08571	Monocyte differentiation antigen CD14 OS=Homo sapiens GN=CD14 PE=1 SV=2 - [CD14_HUMAN]	2, 3	26.67	1	8	8	86	1.16091e+07	1.51682e+07	1.08408e+07	480293	5.90016e+06		0.0643805	0.0308968					49.6067	9.07	0.0476386	0.0236765	49.7002			3	21	62.0843	11.73	4	13	529.829	21.87	6	35	0	7.2	3	6	40.26	11.73	4	11	375	40.0507	6.22705
P02743	Serum amyloid P-component OS=Homo sapiens GN=APCS PE=1 SV=2 - [SAMP_HUMAN]	1, 2, 3, 5	26.46	1	6	6	145	1.7524e+07	4.61437e+07	4.8878e+07	7.07238e+06	2.81777e+07	27.3981	26.6172	64.4451		21.0201	2		395.997	10.31	34.8701	19.9202	57.127			2	24	618.447	26.46	6	28	389.457	13.9	3	29	315.682	16.59	4	23	628.455	16.59	4	41	223	25.3711	6.53662
Q14624	Inter-alpha-trypsin inhibitor heavy chain H4 OS=Homo sapiens GN=ITIH4 PE=1 SV=4 - [ITIH4_HUMAN]	1, 2, 3, 4, 5	26.45	1	21	22	591	6.03776e+07	1.49074e+08	1.57153e+08	2.74371e+07	3.50091e+07	15.2069	7.91253	8.29177	9.9714	8.07197	22	7.43343	2405.27	18.49	9.8909	3.08405	31.1807			16	119	2670.18	20.97	17	116	1971.52	19.25	16	100	2733.11	15.48	14	130	2138.31	18.06	16	126	930	103.293	6.97607
P02749	Beta-2-glycoprotein 1 OS=Homo sapiens GN=APOH PE=1 SV=3 - [APOH_HUMAN]	1, 2, 3, 4, 5	26.09	1	6	6	178	1.37364e+07	1.22466e+07	3.05293e+07	7.8378e+06	3.79922e+06	2.3084	1.25119	1.30262	1.49789	1.26766	5	1.89824	295.875	23.48	1.52555	0.448637	29.4082			5	24	466.392	26.09	6	52	427.126	16.23	4	37	591.923	19.42	4	43	395.124	23.48	5	22	345	38.2727	7.97217
P04217	Alpha-1B-glycoprotein OS=Homo sapiens GN=A1BG PE=1 SV=4 - [A1BG_HUMAN]	1, 2, 3, 4, 5	25.66	1	11	11	459	1.91921e+08	2.03352e+08	1.99675e+08	5.94777e+07	9.72309e+07	2.48999	1.24321	1.26463	1.86661	1.14989	15	2.01621	868.262	19.19	1.60287	0.571293	35.642			9	82	1763.71	25.66	11	115	1162.69	19.8	8	91	982.029	18.38	8	61	1117.39	19.8	9	110	495	54.2195	5.85889
P01042	Kininogen-1 OS=Homo sapiens GN=KNG1 PE=1 SV=2 - [KNG1_HUMAN]	1, 2, 3, 4, 5	25.62	1	15	15	640	5.74983e+07	8.7115e+07	1.97325e+08	4.81351e+07	5.87733e+07	2.91066	2.23036	2.5965	3.03626	1.51865	9	2.3929	1808.9	21.12	2.45849	0.610873	24.8475			12	127	1877.09	23.45	13	159	1252.22	21.74	12	100	1760.6	21.74	12	105	2217.22	19.57	12	149	644	71.9122	6.81494
P35542	Serum amyloid A-4 protein OS=Homo sapiens GN=SAA4 PE=1 SV=2 - [SAA4_HUMAN]	1, 2, 3, 4, 5	25.38	1	4	4	195	4.08551e+06	1.79683e+07	1.98565e+07	7.31376e+06	1.59987e+07	15.2497	3.77644	5.80376	5.92139	4.15544	5	12.7609	477.103	21.54	6.98134	4.72051	67.6161			3	37	580.188	21.54	3	31	423.963	21.54	3	34	736.178	21.54	3	49	714.24	25.38	4	44	130	14.7373	9.0708
P07998	Ribonuclease pancreatic OS=Homo sapiens GN=RNASE1 PE=1 SV=4 - [RNAS1_HUMAN]	2, 3, 4	25	1	3	3	420	314702	1.20302e+07	2.65586e+07	2.40036e+06	258336		0.101115	0.119508	0.135449				2857.6	20.51	0.118691	0.0171818	14.4761			2	138	1003.73	20.51	2	52	1780.26	25	3	77	786.69	13.46	1	40	2087.82	20.51	2	113	156	17.6327	8.79248
Q12860	Contactin-1 OS=Homo sapiens GN=CNTN1 PE=1 SV=1 - [CNTN1_HUMAN]	2, 3, 4	24.26	1	21	21	481	5.56351e+07	3.21921e+07	2.05625e+07	5.17911e+06	1.79571e+07		0.00619707	0.0544415	0.0657562			0.309346	1368.18	20.04	0.0421316	0.0316303	75.0749			17	112	1040.4	15.23	13	70	2000.73	19.65	16	130	817.846	16.31	14	83	956.667	14.34	12	86	1018	113.249	5.89697
P05155	Plasma protease C1 inhibitor OS=Homo sapiens GN=SERPING1 PE=1 SV=2 - [IC1_HUMAN]	1, 2, 3, 4, 5	24.2	1	11	11	598	1.52309e+08	1.15725e+08	1.30343e+08	7.94757e+07	7.23112e+07	1.16239	1.41288	1.11088	1.54931	1.34743	17	1.36495	1508.8	19	1.31658	0.180606	13.7179			9	118	1737.28	20.8	10	107	1413.96	16.4	8	123	1117.23	21.8	10	105	1326.14	21.8	10	145	500	55.1194	6.55127
P08603	Complement factor H OS=Homo sapiens GN=CFH PE=1 SV=4 - [CFAH_HUMAN]	1, 2, 3, 4, 5	24.05	1	22	25	637	1.59674e+07	5.37282e+07	4.69374e+07	2.04818e+07	1.71584e+07	1.5876	1.97094	1.80132	3.63344	1.14609	12	1.40661	1129.33	12.27	2.02788	0.949181	46.8066			13	88	2176.93	22.5	23	162	1423.99	15.43	15	150	1333.48	17.79	17	114	1300.41	13.32	14	123	1231	139.005	6.60986
P00734	Prothrombin OS=Homo sapiens GN=F2 PE=1 SV=2 - [THRB_HUMAN]	1, 2, 3, 4, 5	23.47	1	10	10	249	3.80122e+07	7.16757e+07	1.01171e+07	2.78626e+07	1.49582e+07	5.11641	3.63282	2.3762	3.26843	2.75232	1	1.46677	1961.93	14.79	3.42924	1.05841	30.8645			6	59	929.583	19.29	8	47	1198.25	17.85	7	66	768.926	14.95	6	37	1234.44	12.86	6	40	622	69.9921	5.89697
P05546	Heparin cofactor 2 OS=Homo sapiens GN=SERPIND1 PE=1 SV=3 - [HEP2_HUMAN]	1, 2, 3, 4, 5	23.25	1	13	13	242	2.31964e+07	9.91023e+07	3.60046e+07	5.26246e+06	2.27994e+07	1.23198	2.92575	2.77995	1.66327	1.51414	10	1.70784	419.579	18.24	2.02302	0.774915	38.3049			10	46	900.182	18.24	10	69	281.918	14.63	8	22	373.941	14.23	7	52	362.984	14.63	9	53	499	57.0342	6.90283
P02765	Alpha-2-HS-glycoprotein OS=Homo sapiens GN=AHSG PE=1 SV=1 - [FETUA_HUMAN]	1, 2, 3, 4, 5	23.16	1	7	7	665	9.89733e+07	1.75377e+08	2.07725e+08	1.24262e+08	1.88167e+08	2.19662	1.23126	1.01571	1.77774	1.15033	12	2.09903	1686.88	23.16	1.47433	0.497028	33.7121			7	114	2311.57	23.16	7	162	1852.29	23.16	7	128	1890.6	19.35	6	117	1719.09	23.16	7	144	367	39.2997	5.71924
P27169	Serum paraoxonase/arylesterase 1 OS=Homo sapiens GN=PON1 PE=1 SV=3 - [PON1_HUMAN]	1, 2, 3, 4, 5	23.1	1	5	8	236	2.98979e+07	5.66121e+07	3.83041e+07	5.21939e+07	3.76592e+07	47.8409	7.21776	9.46107	11.3381	8.04394	6	17.8122	706.448	20	16.7803	17.4335	103.893			7	51	954.684	23.1	8	55	593.581	18.03	6	43	667.688	20	7	38	836.785	23.1	8	49	355	39.7062	5.22412
P00736	Complement C1r subcomponent OS=Homo sapiens GN=C1R PE=1 SV=2 - [C1R_HUMAN]	1, 2, 3, 4, 5	22.98	1	14	16	160	1.23861e+07	8.84977e+06	1.59645e+07	2.10314e+06	1.15362e+07	0.50134	0.620669	0.509825	0.313492	0.44584	6	0.72178	117.826	8.09	0.478233	0.111813	23.3804			6	19	293.346	16.6	12	38	286.842	13.76	10	53	48.719	6.95	5	31	158.872	9.65	8	19	705	80.0668	6.21436
O00533	Neural cell adhesion molecule L1-like protein OS=Homo sapiens GN=CHL1 PE=1 SV=4 - [CHL1_HUMAN]	1, 4, 5	22.93	1	21	22	452	7.23979e+07	2.01039e+07	3.47593e+07	2.85651e+07	4.32653e+07	0.0521087			0.0662555	0.0148365	1	0.281403	1548.99	19.21	0.0444002	0.0265621	59.8242			17	113	1167.66	15.65	15	84	1346.48	14.82	15	99	917.205	17.63	16	80	1106.08	17.55	16	76	1208	134.987	5.75732
P02654	Apolipoprotein C-I OS=Homo sapiens GN=APOC1 PE=1 SV=1 - [APOC1_HUMAN]	1, 2, 3, 5	21.69	1	2	2	117	4.63447e+08	2.29349e+08	31606634	1.98705e+06	532650357	15.9005	7.60214	6.15072		6.83768	2	9.75478	439.897	10.84	9.12277	4.55724	49.9545			1	22	173.734	21.69	2	12	196.075	10.84	1	26	457.182	10.84	1	26	474.543	10.84	1	31	83	9.32609	8.47021
P22352	Glutathione peroxidase 3 OS=Homo sapiens GN=GPX3 PE=1 SV=2 - [GPX3_HUMAN]	1, 2, 4, 5	21.68	1	4	4	64	1.25709e+07	9.53094e+06	2.93475e+06	1.64936e+06	4.6362e+06	0.260002	0.213168		0.269236	0.301424	3	0.514876	254.322	18.14	0.260957	0.0364732	13.9767			3	15	318.022	21.68	4	16	188.812	12.83	2	9	142.722	18.14	3	9	225.243	18.14	3	15	226	25.5369	8.1333
P04114	Apolipoprotein B-100 OS=Homo sapiens GN=APOB PE=1 SV=2 - [APOB_HUMAN]	1, 2, 3, 4, 5	21.67	1	86	88	905	4.4374e+07	1.24376e+08	6.38782e+07	2.0448e+07	4.76069e+07	122.922	113.722	25.3079	1.16263	99.0351	2	22.7483	2053.09	11.11	72.43	55.3666	76.4416			43	145	3817.33	19.37	76	231	2636.2	11	43	196	1830.33	10.61	40	141	1892.61	11.44	48	192	4563	515.283	7.04932
P03952	Plasma kallikrein OS=Homo sapiens GN=KLKB1 PE=1 SV=1 - [KLKB1_HUMAN]	2, 3, 4, 5	21.63	1	13	13	159	7.58023e+06	3.71805e+07	3.37766e+07	3.19149e+06	1.26683e+07		4.55086	5.36374	5.41942	7.31724	1		414.543	10.66	5.66281	1.17221	20.7002			6	32	438.31	17.4	10	36	272.963	14.89	9	36	116.233	13.64	8	21	325.992	10.66	6	34	638	71.3228	8.22119
P09871	Complement C1s subcomponent OS=Homo sapiens GN=C1S PE=1 SV=1 - [C1S_HUMAN]	1, 2, 3, 4, 5	21.51	1	12	12	265	1.93137e+07	1.8885e+07	2.98259e+07	7.64292e+06	1.26657e+07	0.476099	0.664078	0.399054	0.426694	0.824446	7	0.547684	999.289	19.19	0.558074	0.181287	32.4843			10	71	1126.11	15.26	7	52	1129.73	17.88	9	63	866.497	12.21	7	44	479.704	12.79	7	35	688	76.6348	4.95752
P04004	Vitronectin OS=Homo sapiens GN=VTN PE=1 SV=1 - [VTNC_HUMAN]	1, 2, 3, 4, 5	21.34	1	9	10	203	2.76646e+07	8.1302e+07	6.76005e+07	2.66145e+07	5.23626e+07	11.7005	9.40629	4.52093	8.70065	4.69827	5	6.43944	146.772	13.6	7.80533	3.12163	39.9935			7	35	341.444	19.67	9	46	212.046	14.64	7	42	394.493	15.27	8	41	237.653	11.51	6	39	478	54.2712	5.79541
P02747	Complement C1q subcomponent subunit C OS=Homo sapiens GN=C1QC PE=1 SV=3 - [C1QC_HUMAN]	1, 2, 3, 4, 5	21.22	1	4	4	190	1.59293e+07	4.302e+07	7.9739e+07	7.42539e+06	7.10906e+06	1.71628	1.55679	0.607621	1.27383	1.91206	4	1.31873	759.158	21.22	1.41331	0.507374	35.8996			4	40	677.23	21.22	4	28	812.996	21.22	4	38	676.205	21.22	4	40	762.439	21.22	4	44	245	25.7571	8.41162
P01019	Angiotensinogen OS=Homo sapiens GN=AGT PE=1 SV=1 - [ANGT_HUMAN]	1, 2, 3, 4, 5	21.03	1	8	8	396	6.44724e+08	3.42292e+08	2.92155e+08	1.99622e+08	4.22927e+08	0.0898196	0.154037	0.124728	0.119749	0.213609	9	0.363426	2663.5	16.49	0.140389	0.0468398	33.3644			6	89	2671.26	19.59	7	85	2683.02	21.03	8	95	1926.73	12.99	5	58	1722.87	11.13	4	69	485	53.1205	6.31592
P02748	Complement component C9 OS=Homo sapiens GN=C9 PE=1 SV=2 - [CO9_HUMAN]	1, 2, 3, 4, 5	20.39	1	11	11	146	2.69708e+07	3.04416e+07	5.32071e+07	9.72782e+06	1.75531e+07	4.43981	2.10322	1.99069	1.78944	1.72224	4	3.73747	269.126	7.16	2.40908	1.14544	47.547			4	27	736.167	14.67	7	41	334.325	13.77	7	31	126.489	8.59	5	21	129.432	8.23	5	26	559	63.1327	5.59229
P19827	Inter-alpha-trypsin inhibitor heavy chain H1 OS=Homo sapiens GN=ITIH1 PE=1 SV=3 - [ITIH1_HUMAN]	1, 2, 3, 4, 5	20.31	1	13	14	311	1.03229e+08	1.48618e+08	5.45142e+07	3.35142e+07	5.62812e+07	15.2617	8.58227	11.0113	17.1547	7.47026	3	5.71993	1102.89	14.05	11.896	4.19322	35.2489			9	58	1881.44	18.11	11	97	495.573	16.79	12	43	640.099	12.62	10	44	1345.58	12.4	9	69	911	101.326	6.78564
P01031	Complement C5 OS=Homo sapiens GN=C5 PE=1 SV=4 - [CO5_HUMAN]	1, 2, 3, 4, 5	20.05	1	31	31	438	2.92941e+07	4.96516e+07	3.60991e+07	2.49996e+07	2.56679e+07	8.70856	4.54991	5.27369	6.52462	5.24098	6	4.94409	1216.36	13.31	6.05955	1.64318	27.1172			19	75	1638.9	16.11	25	106	1464.74	12.53	19	110	1133.53	9.25	14	71	783.737	9.96	16	76	1676	188.186	6.52197
P81605	Dermcidin OS=Homo sapiens GN=DCD PE=1 SV=2 - [DCD_HUMAN]	3, 5	20	1	2	2	38	798815	235014	6368363	164800	1.66718e+06			0.314913		1.43541	1		260.976	10	0.875163	0.792313	90.5331			1	15	54.881	10	1	3	34.36	10	1	2	73.2738	10	1	10	57.041	10	1	8	110	11.2768	6.53662
P02753	Retinol-binding protein 4 OS=Homo sapiens GN=RBP4 PE=1 SV=3 - [RET4_HUMAN]	1, 2, 3, 4, 5	19.9	1	4	4	163	27137946	9.35931e+06	9.63365e+06	1.11354e+07	1.08864e+07	0.303774	0.516157	0.512985	1.27037	0.389951	1		76.1354	5.47	0.598648	0.385961	64.4721			1	28	159.814	19.9	4	36	99.522	10.45	2	37	90.1145	5.47	1	28	112.632	14.93	3	34	201	22.9953	6.07471
P35908	Keratin, type II cytoskeletal 2 epidermal OS=Homo sapiens GN=KRT2 PE=1 SV=2 - [K22E_HUMAN]	1, 2, 3, 4, 5	19.87	1	7	12	264	3.81822e+07	2.68842e+07	1.23347e+07	1.74925e+07	6.26117e+07	0.297849	0.96636	0.227549	0.365529	0.42464	4	0.176248	1492	15.18	0.456385	0.294464	64.5209			9	63	363.18	7.82	5	15	1869.3	11.11	6	68	2344.04	11.74	7	76	991.613	13.3	8	42	639	65.3932	8.00146
P19823	Inter-alpha-trypsin inhibitor heavy chain H2 OS=Homo sapiens GN=ITIH2 PE=1 SV=2 - [ITIH2_HUMAN]	1, 2, 3, 4, 5	19.56	1	16	16	608	1.1157e+08	1.37772e+08	1.6115e+08	8.39335e+07	8.96748e+07	26.9113	7.20589	10.0897	14.012	8.85826	17	8.10075	1595.41	15.43	13.4154	7.95114	59.2685			12	112	992.638	15.43	12	108	1160.19	17.23	14	118	1185.73	18.08	14	125	1870.81	17.23	13	145	946	106.397	6.85889
Q9UBP4	Dickkopf-related protein 3 OS=Homo sapiens GN=DKK3 PE=1 SV=2 - [DKK3_HUMAN]	1, 4	19.43	1	6	6	388	4.37409e+08	6.89009e+07	4.41723e+08	8.48751e+07	4.35022e+07	0.928335			2.08718			0.295602	2419.78	15.14	1.50776	0.81943	54.3476			5	70	1963.87	9.71	3	54	4941.87	16.86	5	117	4109.68	10.29	3	93	2424.77	9.71	3	54	350	38.3651	4.65283
P13645	Keratin, type I cytoskeletal 10 OS=Homo sapiens GN=KRT10 PE=1 SV=6 - [K1C10_HUMAN]	1, 2, 3, 4, 5	19.18	1	6	11	241	7.78754e+07	9.4509e+06	2.58092e+07	1.02616e+07	4.12171e+07	0.332754	0.677409	0.302853	0.489725	0.466841	4	0.298401	1271.44	13.7	0.453916	0.149079	32.8429			8	49	647.944	13.18	7	25	688.529	4.62	3	28	1646.81	10.96	7	93	1337.66	10.27	6	46	584	58.7917	5.21143
P05543	Thyroxine-binding globulin OS=Homo sapiens GN=SERPINA7 PE=1 SV=2 - [THBG_HUMAN]	1, 2, 3, 4, 5	19.04	1	8	8	89	6.36405e+06	1.10636e+07	8.60989e+06	3.3896e+06	7.45957e+06	1.40862	0.638388	0.566831	1.46242	0.355809	5	1.30002	174.325	13.49	0.886413	0.512267	57.791			6	20	452.302	17.11	7	29	121.334	7.71	3	9	117.224	11.57	5	12	257.455	6.02	3	19	415	46.2946	6.30322
P24592	Insulin-like growth factor-binding protein 6 OS=Homo sapiens GN=IGFBP6 PE=1 SV=1 - [IBP6_HUMAN]	2, 3	18.33	1	3	4	98	8.31233e+06	7.73614e+07	1.47743e+08	3.3075e+06	3.34511e+07		0.0144057	0.0126863					295.544	12.08	0.013546	0.00121585	8.9757			3	20	69.4239	7.92	2	6	199.967	12.08	3	22	292.842	12.08	3	29	223.433	18.33	4	21	240	25.3062	7.81104
P02751	Fibronectin OS=Homo sapiens GN=FN1 PE=1 SV=4 - [FINC_HUMAN]	1, 2, 3, 4, 5	18.27	1	33	34	490	4.17011e+07	4.91325e+07	4.16819e+07	1.50368e+07	3.85665e+07	0.66641	0.387763	0.150335	1.55413	0.456015	14	0.54939	1605.89	11.82	0.64293	0.541649	84.2469			22	127	639.312	9.3	18	73	1233.76	12.91	21	107	981.88	8.93	16	90	799.562	7.17	15	93	2386	262.46	5.70654
P04196	Histidine-rich glycoprotein OS=Homo sapiens GN=HRG PE=1 SV=1 - [HRG_HUMAN]	1, 2, 4	17.9	1	8	8	135	4.53203e+06	3.81137e+06	3.10624e+06	4.96326e+06	1.30002e+06	4.90209	1.55812		3.0746			2.09287	94.9239	8.19	3.17827	1.67439	52.6825			5	25	496.509	14.48	6	65	77.262	7.05	3	8	193.039	10.1	5	11	84.4379	12.19	6	26	525	59.5409	7.50342
P02750	Leucine-rich alpha-2-glycoprotein OS=Homo sapiens GN=LRG1 PE=1 SV=2 - [A2GL_HUMAN]	1, 2, 3, 4, 5	17.87	1	6	7	101	5.46428e+07	4.53829e+07	3.14791e+07	1.97836e+07	2.45341e+07	3.60478	0.909274	0.828912	1.45692	0.47654	3	2.05375	254.226	12.68	1.45528	1.25187	86.0225			5	22	145.01	13.26	5	12	80.9283	13.54	5	34	62.343	11.24	4	12	118.14	11.53	4	21	347	38.1541	6.94678
Q9NQ79	Cartilage acidic protein 1 OS=Homo sapiens GN=CRTAC1 PE=1 SV=2 - [CRAC1_HUMAN]	1, 3	17.85	1	9	10	34	4.62298e+06	3.24581e+06	1.11012e+07	0	3.07925e+06	0.0795216		0.0355327				0.371819	35.5	8.02	0.0575272	0.0311048	54.0698			4	11	78.672	5.45	4	6	166.911	9.68	5	13					29.34	3.63	3	4	661	71.3758	5.12256
Q16610	Extracellular matrix protein 1 OS=Homo sapiens GN=ECM1 PE=1 SV=2 - [ECM1_HUMAN]	1, 2, 3, 4, 5	17.59	1	8	8	104	1.99702e+07	2.13344e+07	1.94763e+07	3.60848e+06	1.66562e+07	0.235258	0.209447	0.126387	0.442049	0.541127	2	0.425842	237.167	8.89	0.310854	0.173396	55.7805			4	24	202.086	17.59	8	28	112.309	7.41	3	15	139.783	7.04	3	15	114.444	8.89	4	22	540	60.6353	6.7124
P20774	Mimecan OS=Homo sapiens GN=OGN PE=1 SV=1 - [MIME_HUMAN]	1, 2, 5	17.45	1	6	6	131	4.67298e+07	2.29982e+07	1.42333e+08	6.1752e+06	4.00815e+07	1.49187	1.48925			1.04569	1	0.469151	167.099	14.43	1.34227	0.256847	19.1352			5	31	229.488	15.1	5	29	189.517	12.42	4	23	89.4471	9.4	3	15	141.849	17.45	6	33	298	33.9009	5.63037
P29622	Kallistatin OS=Homo sapiens GN=SERPINA4 PE=1 SV=3 - [KAIN_HUMAN]	2, 3, 4, 5	17.33	1	7	7	32	0	2.25668e+06	1.65477e+06	296160	1.54798e+06		1.58938	1.60056	4.97126	1.1547	2				2.32897	1.77371	76.1584					184.796	15.69	6	21	73.685	7.73	3	4	0	4.68	2	2	26.41	7.49	3	5	427	48.5112	7.75244
P02746	Complement C1q subcomponent subunit B OS=Homo sapiens GN=C1QB PE=1 SV=3 - [C1QB_HUMAN]	1, 2, 3, 4, 5	17	1	3	3	86	1.1191e+07	5.14943e+06	3.90683e+06	1.77052e+07	8.50467e+06	1.87072	1.13604	0.744686	1.34043	1.48234	3		715.804	5.53	1.31484	0.416762	31.6967			1	18	765.578	17	3	23	598.432	11.46	2	16	242.792	5.53	1	7	559.942	17	3	22	253	26.7045	8.63135
P05154	Plasma serine protease inhibitor OS=Homo sapiens GN=SERPINA5 PE=1 SV=3 - [IPSP_HUMAN]	1, 2, 3, 5	17	1	7	7	33	1.26839e+06	7.40786e+06	3.03328e+06	0	2.64302e+06	1.12927	1.41549	1.35781		1.29099	1	1.0894	33.98	2.71	1.29839	0.123693	9.52667			1	2	222.729	14.29	6	16	168.577	8.62	3	8					47.0968	4.19	2	7	406	45.6457	9.26123
O14791	Apolipoprotein L1 OS=Homo sapiens GN=APOL1 PE=1 SV=5 - [APOL1_HUMAN]	2, 3, 4, 5	16.58	1	6	6	98	4.07182e+06	7.234e+06	2.48578e+07	4.76523e+06	1.26824e+07		8.16218	11.0794	3.51643	11.6723	3		82.3425	12.56	8.6076	3.72474	43.2727			4	18	253.403	12.56	4	31	160.586	11.56	4	20	36.8921	11.81	4	10	59.8719	8.79	3	19	398	43.9469	5.80811
P00747	Plasminogen OS=Homo sapiens GN=PLG PE=1 SV=2 - [PLMN_HUMAN]	1, 2, 3, 4, 5	15.8	1	10	13	240	4.70381e+07	4.87382e+07	6.93828e+07	1.71706e+07	5.07877e+07	1.68895	1.17973	0.994046	2.48014	0.970877	4	1.8775	179.1	7.9	1.46275	0.63796	43.6137			7	33	269.519	8.02	7	33	450.79	10.74	9	66	201.355	9.38	8	41	510.636	13.83	11	67	810	90.5102	7.23975
P00740	Coagulation factor IX OS=Homo sapiens GN=F9 PE=1 SV=2 - [FA9_HUMAN]	1, 2, 3, 5	15.62	1	6	6	20	377290	7.71097e+06	4.37297e+06	287018	802959	38.326	4.24453	3.23725		9.26708	1	17.2706	34.09	1.95	13.7687	16.5826	120.437			1	2	117.619	13.45	5	10	30.743	4.99	2	4	34.5515	1.95	1	2	0	1.95	1	2	461	51.745	5.46533
O94985	Calsyntenin-1 OS=Homo sapiens GN=CLSTN1 PE=1 SV=1 - [CSTN1_HUMAN]	1, 4	15.49	1	16	16	268	2.60839e+07	3.54956e+07	6.10153e+07	7.34543e+06	2.00416e+07	0.110812			0.110562			0.315851	397.416	11.11	0.110687	0.000176418	0.159384			11	63	101.909	11.31	11	26	437.09	13.86	14	82	88.641	9.28	9	45	307.588	11.31	11	52	981	109.724	4.90674
O95445	Apolipoprotein M OS=Homo sapiens GN=APOM PE=1 SV=2 - [APOM_HUMAN]	1, 2, 3, 4, 5	15.43	1	4	4	29	3.58343e+07	1.97319e+07	2.82881e+07	2.46791e+07	2.36681e+07	20.9556	6.85477	12.5124	13.222	5.139	5	6.07977	48.728	11.7	11.7368	6.22813	53.0652			3	7	36.4374	8.51	2	8	25.99	10.64	3	4	38.88	3.72	1	2	53.1361	11.7	3	8	188	21.2394	6.01123
P10643	Complement component C7 OS=Homo sapiens GN=C7 PE=1 SV=2 - [CO7_HUMAN]	1, 2, 3, 4, 5	15.42	1	12	12	160	1.27451e+07	2.957e+07	4.82585e+06	1.77076e+06	7.21011e+06	0.578786	0.398707	0.735997	0.496072	0.258571	5	0.700632	236.182	9.02	0.493627	0.180459	36.5578			7	42	177.549	8.07	6	15	352.616	9.96	7	37	306.487	7.71	6	40	116.333	7.59	6	26	843	93.4573	6.48096
P13671	Complement component C6 OS=Homo sapiens GN=C6 PE=1 SV=3 - [CO6_HUMAN]	1, 2, 4, 5	15.2	1	14	14	43	2.86818e+06	3.88096e+06	871406	358878	3.82806e+06	5.34287	3.21576		17.3136	2.05491	4	2.60854	89.0445	3.96	6.9818	7.02117	100.564			4	6	93.4586	12.31	11	14	73.8483	3.43	3	12	39.5007	3.53	4	6	100.212	4.71	4	5	934	104.718	6.75635
P32119	Peroxiredoxin-2 OS=Homo sapiens GN=PRDX2 PE=1 SV=5 - [PRDX2_HUMAN]	1, 2, 5	14.65	1	2	3	11	3.31479e+06	1.12402e+08	0	1.4786e+06	1.29897e+06	0.0477113	1.19409			0.202507	1	0.392871	37.4334	9.09	0.481436	0.622011	129.199			2	5	33.1414	9.6	2	4					0	5.56	1	1	27.74	4.04	1	1	198	21.8782	5.97314
P43652	Afamin OS=Homo sapiens GN=AFM PE=1 SV=1 - [AFAM_HUMAN]	1, 2, 3, 4, 5	14.52	1	9	9	93	1.76047e+07	4.80666e+07	9.34719e+06	3.96103e+06	1.37955e+07	1.56779	1.66167	0.378194	0.516191	2.03096	7	1.86892	88.7379	8.85	1.23096	0.737745	59.9324			6	22	163.16	11.69	7	25	114.027	3.51	2	8	38.3164	6.18	4	10	128.448	10.18	7	28	599	69.024	5.89697
P05156	Complement factor I OS=Homo sapiens GN=CFI PE=1 SV=2 - [CFAI_HUMAN]	1, 2, 4, 5	14.41	1	8	8	70	5.80746e+06	1.13154e+07	1.41443e+06	3.1438e+06	5.50222e+06	2.62281	1.78965		1.55477	1.12223	6	2.09161	36.63	6	1.77237	0.630761	35.5886			3	5	246.976	9.43	5	15	59.6802	6.35	3	11	262.975	8.75	5	19	184.784	5.49	3	20	583	65.7066	7.50342
P06681	Complement C2 OS=Homo sapiens GN=C2 PE=1 SV=2 - [CO2_HUMAN]	1, 2, 3, 5	14.23	1	10	10	93	7.0952e+06	9.71209e+06	2.20611e+07	35983.5	9.24255e+06	1.4942	1.21109	1.22887		1.20397	6	1.22517	279.593	8.64	1.28453	0.140169	10.9121			6	24	503.538	12.5	9	34	94.5403	5.19	4	13	0	1.6	1	1	263.036	5.98	4	21	752	83.2143	7.41553
P07225	Vitamin K-dependent protein S OS=Homo sapiens GN=PROS1 PE=1 SV=1 - [PROS_HUMAN]	1, 2, 3, 4, 5	14.2	1	9	9	56	5.24835e+06	1.62814e+07	2.24663e+07	2.00623e+06	4.8317e+06	1.08789	1.36298	1.09516	1.7519	1.70937	2	0.817287	201.556	4.14	1.40146	0.320639	22.8789			3	11	207.508	10.36	7	20	84.7133	4.59	3	7	0	7.1	4	4	121.96	7.25	4	14	676	75.0739	5.66846
P07358	Complement component C8 beta chain OS=Homo sapiens GN=C8B PE=1 SV=3 - [CO8B_HUMAN]	1, 2, 3, 4, 5	12.69	1	6	6	52	8.46113e+06	1.7057e+07	1.23057e+07	886734	6.91616e+06	6.83657	3.28078	4.70713	5.22519	4.59487	3	4.56296	95.6009	6.43	4.92891	1.28492	26.069			3	6	197.615	12.69	6	17	115.545	5.41	2	4	60.5985	4.57	2	15	94.9602	7.95	4	10	591	67.0035	8.1333
Q08380	Galectin-3-binding protein OS=Homo sapiens GN=LGALS3BP PE=1 SV=1 - [LG3BP_HUMAN]	1, 2, 3	12.48	1	7	7	43	3.75873e+06	1.49688e+07	6.49357e+07	1.32445e+06	4.98548e+06	0.0313111	0.0657482	0.0468542				0.434896	48.6549	3.25	0.0479712	0.0172457	35.9501			2	6	108.4	4.27	2	5	212.882	12.48	7	23	0	2.56	2	6	23.22	2.22	1	3	585	65.2893	5.2749
Q06033	Inter-alpha-trypsin inhibitor heavy chain H3 OS=Homo sapiens GN=ITIH3 PE=1 SV=2 - [ITIH3_HUMAN]	2, 3, 5	12.13	1	9	9	57	1.39153e+06	7.01297e+06	1.50569e+07	782769	3.99334e+06		9.9804	10.2748		7.34572	1		151.281	5.84	9.20031	1.61286	17.5305			4	24	120.348	7.53	6	18	57.6304	5.73	4	7	29.85	3.6	3	4	25.93	3.82	3	4	890	99.7865	5.74463
P51884	Lumican OS=Homo sapiens GN=LUM PE=1 SV=2 - [LUM_HUMAN]	1, 2, 3, 4, 5	11.83	1	4	4	86	1.166e+07	2.13361e+07	2.12388e+07	354614	1.11416e+07	1.28133	0.985964	0.967477	1.07741	1.14329	1	1.12871	166.764	5.92	1.09109	0.127902	11.7224			2	13	157.564	11.83	4	19	54.3348	8.88	3	24	52.7728	8.88	3	12	75.8442	8.88	3	18	338	38.4048	6.60986
P08697	Alpha-2-antiplasmin OS=Homo sapiens GN=SERPINF2 PE=1 SV=3 - [A2AP_HUMAN]	1, 2, 3, 4, 5	11.61	1	5	5	155	4.38333e+07	7.1407e+07	2.30327e+07	7.39284e+06	5.26809e+07	2.7867	1.87974	2.19169	5.14201	1.81969	6	2.17203	222.723	7.74	2.76397	1.38353	50.0561			3	21	841.416	9.98	4	31	799.39	9.37	4	47	494.2	7.74	3	24	480.403	9.98	4	32	491	54.5311	6.29053
P02741	C-reactive protein OS=Homo sapiens GN=CRP PE=1 SV=1 - [CRP_HUMAN]	2, 3	11.61	1	3	3	19	0	7.16441e+06	3.18281e+07	1.22895e+06	0		13.9499	5.43511							9.6925	6.02086	62.1188					92.9041	11.61	3	10	72.7622	7.14	2	7	30.77	2.68	1	2					224	25.0227	5.63037
P55058	Phospholipid transfer protein OS=Homo sapiens GN=PLTP PE=1 SV=1 - [PLTP_HUMAN]	1, 2, 3, 4, 5	10.95	1	5	5	47	1.61625e+07	1.30741e+07	2.31569e+07	8.26318e+06	1.60983e+07	0.0539006	0.0416604	0.0236876	0.0499697	0.0604837	2	0.403376	211.799	6.29	0.0459404	0.0141828	30.8723			3	10	162.758	6.29	3	10	237.255	9.13	4	13	56.86	6.29	3	5	209.344	8.11	4	9	493	54.7045	7.00537
Q96PD5	N-acetylmuramoyl-L-alanine amidase OS=Homo sapiens GN=PGLYRP2 PE=1 SV=1 - [PGRP2_HUMAN]	3, 4, 5	10.59	1	4	4	61	5.2428e+06	6.95822e+06	3.33647e+06	823270	4.38362e+06			2.47201	1.24524	1.83477	2		253.093	5.73	1.85067	0.613537	33.1521			2	9	165.38	4.86	2	7	553.446	7.99	3	21	505.131	5.73	2	10	430.92	8.33	3	14	576	62.1779	7.54736
P04003	C4b-binding protein alpha chain OS=Homo sapiens GN=C4BPA PE=1 SV=2 - [C4BPA_HUMAN]	2, 4	10.39	1	6	6	93	5.78885e+06	3.24021e+07	2.6199e+07	1.29071e+07	5.24238e+06		29.1655		21.1826				170.313	5.53	25.1741	5.64477	22.423			4	25	100.647	8.88	5	24	45.4689	7.37	4	9	57.2395	5.53	4	12	101.009	5.53	4	23	597	66.9894	7.29834
P35858	Insulin-like growth factor-binding protein complex acid labile subunit OS=Homo sapiens GN=IGFALS PE=1 SV=1 - [ALS_HUMAN]	2, 3, 4, 5	10.25	1	5	5	56	1.62695e+06	4.87037e+06	2.7349e+06	4.66425e+06	2.88869e+06		5.45198	4.3009	6.54689	4.75674	3		144.948	6.45	5.26413	0.977416	18.5675			3	14	327.977	10.25	5	15	80.5635	4.79	2	3	147.886	6.45	3	9	211.585	6.45	3	15	605	65.9938	6.78564
P07357	Complement component C8 alpha chain OS=Homo sapiens GN=C8A PE=1 SV=2 - [CO8A_HUMAN]	1, 2, 3, 4, 5	9.76	1	5	5	52	2.72097e+06	9.54135e+06	1.17975e+07	830089	5.55042e+06	6.56162	2.1669	2.16566	2.98414	1.49272	2	4.91759	73.2956	3.42	3.07421	2.0199	65.7047			2	6	116.356	9.76	5	15	116.251	7.53	4	11	36.1667	3.42	2	11	44.0414	7.53	4	9	584	65.121	6.46826
P23142	Fibulin-1 OS=Homo sapiens GN=FBLN1 PE=1 SV=4 - [FBLN1_HUMAN]	2, 4, 5	9.67	1	6	6	127	2.80405e+07	3.45232e+07	5.91182e+06	2.30277e+07	1.16716e+07		0.0616234		0.0123195	0.195912	1	0.154794	362.347	4.98	0.0899515	0.0950177	105.632			3	15	564.171	6.97	4	25	1358.28	4.98	3	50	473.767	3.98	2	19	510.582	5.69	3	18	703	77.1624	5.22412
Q14118	Dystroglycan OS=Homo sapiens GN=DAG1 PE=1 SV=2 - [DAG1_HUMAN]	1, 2, 3	9.16	1	6	6	102	1.98498e+07	8.67032e+06	2.27576e+07	1.80853e+06	3.08579e+06	0.0511028	0.015093	0.14914				0.322558	341.222	5.03	0.0717787	0.0693743	96.6502			3	15	351.299	7.93	5	25	336.093	8.27	5	20	412.008	5.81	3	23	328.206	4.13	2	19	895	97.3807	8.55811
P22792	Carboxypeptidase N subunit 2 OS=Homo sapiens GN=CPN2 PE=1 SV=3 - [CPN2_HUMAN]	1, 2, 5	8.99	1	5	5	54	1.5295e+07	2.64583e+07	9.41273e+06	832166	1.3368e+07	18.0481	11.7503			13.3515	3	7.64643	45.9672	7.71	14.3833	3.2732	22.757			4	11	83.0269	7.71	4	10	56.788	6.24	3	9	40.9624	3.3	2	10	29.3793	6.06	4	14	545	60.5181	5.98584
P02745	Complement C1q subcomponent subunit A OS=Homo sapiens GN=C1QA PE=1 SV=2 - [C1QA_HUMAN]	1, 2, 3, 5	8.57	1	2	2	21	1.16386e+07	1.69269e+07	3.11329e+07	0	9.09419e+06	0.765663	0.688372	0.263162		0.747953	2	0.799329	31.919	4.08	0.616288	0.237727	38.574			1	7	59.2443	8.57	2	8	0	8.57	2	2					45.2939	4.08	1	4	245	26.0002	9.11475
Q6UX71	Plexin domain-containing protein 2 OS=Homo sapiens GN=PLXDC2 PE=1 SV=1 - [PXDC2_HUMAN]	1, 4	8.32	1	4	4	43	1.39387e+07	1.01073e+07	9.82813e+06	536413	0	0.0425512			0.0848948			0.360473	30.1336	4.35	0.063723	0.0299414	46.9868			2	5	53.7506	3.21	1	5	287.325	8.32	4	20	192.789	5.29	2	13					529	59.5455	6.45557
P43251	Biotinidase OS=Homo sapiens GN=BTD PE=1 SV=2 - [BTD_HUMAN]	1, 2, 3	8.29	1	4	4	15	1.31199e+07	6.70465e+06	5264631	0	818239	0.102053	0.183048	0.149006				0.328163	43.6031	6.45	0.144702	0.0406691	28.1053			3	4	128.666	6.45	3	6	50.2333	1.84	1	4					0	2.39	1	1	543	61.0933	6.25244
Q9UGM5	Fetuin-B OS=Homo sapiens GN=FETUB PE=1 SV=2 - [FETUB_HUMAN]	1, 2, 4, 5	8.12	1	3	3	35	1.89586e+06	4.09918e+06	1.24782e+06	1.11345e+06	4.95747e+06	2.19344	1.41787		1.6863	1.23697	3	4.13123	25.17	5.24	1.63365	0.416356	25.4863			2	5	140.571	8.12	3	13	45.9684	3.14	1	7	31.5721	2.09	1	2	53.223	5.24	2	8	382	42.028	6.82959
P80108	Phosphatidylinositol-glycan-specific phospholipase D OS=Homo sapiens GN=GPLD1 PE=1 SV=3 - [PHLD_HUMAN]	2, 3, 5	7.98	1	6	6	40	2.65021e+06	5.21841e+06	2.9289e+06	1.09821e+06	4.14101e+06		10.8302	10.5211		10.1949	2		75.4978	2.74	10.5154	0.317671	3.021			2	6	232.017	7.98	6	16	128.413	1.79	1	5	96.363	4.17	3	5	140.499	4.29	3	8	840	92.278	6.3667
P49908	Selenoprotein P OS=Homo sapiens GN=SEPP1 PE=1 SV=3 - [SEPP1_HUMAN]	1, 3	7.61	1	3	3	23	5.6136e+06	0	5.13994e+06	0	0	0.79448		0.221017				0.7059	46.46	7.61	0.507748	0.405499	79.8622			3	3					405.144	4.99	2	20									381	43.1563	7.86963
P04070	Vitamin K-dependent protein C OS=Homo sapiens GN=PROC PE=1 SV=1 - [PROC_HUMAN]	2, 4, 5	7.16	1	3	3	10	0	1.12576e+06	99007.8	170746	261903		2.4724		3.81144	2.47036	1				2.91807	0.773685	26.5136					48.7619	4.56	2	4	49.24	2.6	1	1	31.3595	1.74	1	3	42.2304	1.74	1	2	461	52.0375	6.27783
P12259	Coagulation factor V OS=Homo sapiens GN=F5 PE=1 SV=4 - [FA5_HUMAN]	1, 2, 3, 4, 5	6.97	1	14	14	41	2.25171e+06	7.78417e+06	1.4965e+06	2.60766e+06	6.29437e+06	0.823888	1.28032	0.49859	0.204749	0.346246	1	0.642195	61.501	1.66	0.630759	0.429865	68.1503			3	4	327.084	6.47	13	23	237.509	2.2	4	9	112.987	0.49	1	3	63.0524	0.49	1	2	2224	251.546	6.04932
P07996	Thrombospondin-1 OS=Homo sapiens GN=THBS1 PE=1 SV=2 - [TSP1_HUMAN]	1, 3	6.92	1	7	7	10	2.23675e+06	2.61379e+06	3.68548e+06	0	3.99023e+06	7.37134		5.28066				5.30875	35.87	0.85	6.326	1.47833	23.3692			1	1	122.697	2.82	2	3	48.3641	3.25	4	5					0	0.85	1	1	1170	129.3	4.94482
P33908	Mannosyl-oligosaccharide 1,2-alpha-mannosidase IA OS=Homo sapiens GN=MAN1A1 PE=1 SV=3 - [MA1A1_HUMAN]	3, 5	6.89	1	3	4	19	1.73745e+06	2.64266e+06	3.15821e+06	0	1.50664e+06			0.0679699		0.0772145	1		28.71	2.6	0.0725922	0.00653697	9.00506			2	4	129.831	4.44	3	6	51.81	5.21	3	5					42.89	1.84	1	4	653	72.9223	6.46826
O00391	Sulfhydryl oxidase 1 OS=Homo sapiens GN=QSOX1 PE=1 SV=3 - [QSOX1_HUMAN]	1, 2, 3	6.56	1	4	4	13	1.22452e+06	2.72704e+06	2.33914e+06	0	0	0.138297	0.221974	0.244095				0.173892	0	1.34	0.201455	0.0558041	27.7005			1	3	36.34	5.22	3	4	31.9082	3.08	2	6									747	82.5255	8.92432
P17936	Insulin-like growth factor-binding protein 3 OS=Homo sapiens GN=IGFBP3 PE=1 SV=2 - [IBP3_HUMAN]	1, 2, 3	6.53	1	2	2	14	604935	5.66557e+06	6.7216e+06	0	0	1.12029	3.57037	4.92408				1.18299	34.35	6.53	3.20491	1.92805	60.1592			2	3	62.242	6.53	2	7	0	2.75	1	4									291	31.6537	8.68994
P08185	Corticosteroid-binding globulin OS=Homo sapiens GN=SERPINA6 PE=1 SV=1 - [CBG_HUMAN]	1, 2, 3, 4, 5	6.42	1	3	3	55	2.42824e+07	9.4232e+06	1.0816e+07	2.38962e+06	2.4226e+07	2.19286	2.12063	1.25374	2.15245	1.13162	4		182.993	4.44	1.77026	0.52964	29.9188			2	18	0	2.47	1	4	42.816	6.42	3	9	49.907	6.42	3	7	61.2934	4.44	2	17	405	45.1119	6.03662
P18428	Lipopolysaccharide-binding protein OS=Homo sapiens GN=LBP PE=1 SV=3 - [LBP_HUMAN]	1, 2, 3	6.24	1	3	3	25	6.45687e+06	1.72376e+06	2.6697e+06	0	588975	54.5547	4.03747	3.25011				9.54901	73.1553	2.29	20.6141	29.3961	142.602			1	6	108.328	4.57	2	10	24.64	3.95	2	3					34.0111	2.29	1	6	481	53.3499	6.69775
Q15582	Transforming growth factor-beta-induced protein ig-h3 OS=Homo sapiens GN=TGFBI PE=1 SV=1 - [BGH3_HUMAN]	1, 2, 3	6	1	3	3	12	1.45948e+06	1.42937e+06	689048	0	1.8684e+06	0.112139	0.112784	0.172835				0.657036	51.05	2.2	0.132586	0.0348584	26.2911			1	1	69.1445	3.95	2	3	90.1209	6	3	6					44.9555	2.2	1	2	683	74.634	7.7085
P04180	Phosphatidylcholine-sterol acyltransferase OS=Homo sapiens GN=LCAT PE=1 SV=1 - [LCAT_HUMAN]	2, 3, 5	5.91	1	2	2	28	1.16138e+06	3.32882e+06	4.99079e+06	267659	389862		0.574598	0.138915		0.586255	1		138.813	3.18	0.433256	0.254974	58.8505			1	6	119.517	5.91	2	5	193.182	3.18	1	5	44.023	3.18	1	5	133.377	3.18	1	7	440	49.5461	6.11279
Q14520	Hyaluronan-binding protein 2 OS=Homo sapiens GN=HABP2 PE=1 SV=1 - [HABP2_HUMAN]	2, 3, 5	5.71	1	3	3	22	4.104e+06	9.02107e+06	7.86128e+06	0	5.1038e+06		3.73728	2.68012		2.94855	1		0	3.39	3.12198	0.549508	17.6012			2	3	94.5536	5.71	3	9	20.78	4.11	2	7					46.0893	4.11	2	3	560	62.6304	6.53662
P06276	Cholinesterase OS=Homo sapiens GN=BCHE PE=1 SV=1 - [CHLE_HUMAN]	1, 2, 4, 5	4.98	1	3	3	21	2.47873e+06	5.38009e+06	0	233302	1.17931e+06	2.59727	5.71916		6.56914	3.22119	1	1.56088	0	1.66	4.52669	1.91664	42.341			1	1	60.4141	4.98	3	9					0	1.83	1	3	46.2043	3.49	2	8	602	68.3743	7.41553
Q9Y6R7	IgGFc-binding protein OS=Homo sapiens GN=FCGBP PE=1 SV=3 - [FCGBP_HUMAN]	1, 2, 3, 5	4	1	10	10	69	5.43368e+06	1.15801e+07	613733	834677	1.45021e+07	0.373416	0.083159	0.136361		0.0355817	1	0.765861	41.2551	1.55	0.157129	0.149952	95.4321			4	6	233.288	3.27	8	20	41.01	1.61	4	6	68.0719	1.55	4	26	120.901	2.96	7	11	5405	571.639	5.33838
O75882	Attractin OS=Homo sapiens GN=ATRN PE=1 SV=2 - [ATRN_HUMAN]	2, 3	3.99	1	5	5	10	2.4977e+06	2.06814e+06	1.62539e+06	0	0		0.91969	0.538657				0.427028	46.37	1.12	0.729173	0.269431	36.9503			1	1	98.7169	2.45	3	4	83.3596	2.73	3	4					39.22	0.63	1	1	1429	158.432	7.31299
Q7Z7M0	Multiple epidermal growth factor-like domains protein 8 OS=Homo sapiens GN=MEGF8 PE=1 SV=2 - [MEGF8_HUMAN]	1, 2	3.9	1	7	7	93	1.11403e+07	4.57153e+06	6.07052e+06	310534	1.38442e+06	0.1229	0.01319					0.231892	801.495	3.9	0.0680452	0.0775769	114.008			7	38	298.257	2.81	5	16	395.447	3.06	5	21	49.294	1.97	3	8	100.574	1.27	3	10	2845	302.902	6.87354
Q96IY4	Carboxypeptidase B2 OS=Homo sapiens GN=CPB2 PE=1 SV=2 - [CBPB2_HUMAN]	2, 3, 5	3.78	1	2	2	7	0	2.42873e+06	5.71719e+06	0	1.13132e+06		2.22397	1.40152		1.21119	1				1.61223	0.538267	33.3866					36.2265	3.78	2	3	43.7514	2.13	1	3					0	1.65	1	1	423	48.3934	7.7085
P23471	Receptor-type tyrosine-protein phosphatase zeta OS=Homo sapiens GN=PTPRZ1 PE=1 SV=4 - [PTPRZ_HUMAN]	4, 5	1.9	1	4	4	64	4.33814e+06	1.62687e+07	2.37989e+07	1.10559e+07	3.30754e+06				0.0554802	0.130118	1		109.987	1.43	0.0927992	0.052777	56.8723			3	17	170.306	1.9	4	15	258.349	1.43	3	13	0	0.86	2	4	30.65	0.86	2	15	2315	254.429	4.88135

## Sheet: peptide_report
Peptide report: Quantified using dimetyl-labeling and analyzed in Proteome Discoverer using Mascot, homo sapiens, SwissProt
Sequence	# PSMs	# Proteins	# Protein Groups	Protein Group Accessions	Modifications	MH+ [Da]	P1 Area	P2 Area	P3 Area	P4 Area	P5 Area	P1 Heavy/Light	P1 Heavy/Light Count	P1 Heavy/Light Variability [%]	P2: Heavy/Light	P2 Heavy/Light Count	P2 Heavy/Light Variability [%]	P3: Heavy/Light	P3 Heavy/Light Count	P3 Heavy/Light Variability [%]	P4 Heavy/Light	P4 Heavy/Light Count	P4 Heavy/Light Variability [%]	P5Heavy/Light	P5 Heavy/Light Count	P5 Heavy/Light Variability [%]	P1 Medium/Light	P1 Medium/Light Count	P1 Medium/Light Variability [%]	P2 Medium/Light	P2 Medium/Light Count	P2 Medium/Light Variability [%]	P3 Medium/Light	P3 Medium/Light Count	P3 Medium/Light Variability [%]	P4 Medium/Light	P4 Medium/Light Count	P4 Medium/Light Variability [%]	P5Medium/Light	P5 Medium/Light Count	P5 Medium/Light Variability [%]	q-Value	PEP	P1	IonScore P1	Exp Value P1	P2	IonScore P2	Exp Value B2
AVLDVFEEGTEASAATAVK	37	1	1	P01011	N-Term(DimetR0); K19(DimetR0)	1972.08	3.89381e+07	5.18707e+07	5.54172e+07	3.63088e+07	38792040	1.5339	2	1.5595	1.55679	2	3.6465	2.16946	4	17.8057				0.854898	2	4.49416	0.606456	1		1.14312	2	0.920544	2.59168	4	63.041				0.685962	2	2.69987	0	4.38272e-16	High	133.2	7.99312e-13	High	121.98	1.04272e-11
VDNALQSGNSQESVTEQDSK	149	1	1	P01834	N-Term(Dimet); K20(Dimet)	2208.12	660847232	1096040004	7.03969e+08	9.53414e+08	831256204	2.52848	2	84.9835				1.18623	1		2.56637	5	58.056				0.54476	1					0.920124	1		0.663131	1					0	4.94084e-18	High	131.36	1.38185e-12	High	133.76	7.99381e-13
GNDISSGTVLSDYVGSGPPK	48	1	1	P30086	N-Term(DimetR0); K20(DimetR0)	2014.06	6.10584e+06	4.15009e+06	5.79528e+06	3.96966e+06	7836650																															0	3.07958e-19	High	130.63	1.88995e-12	High	152.09	1.32565e-14
VAELEHGSSAYSPPDAFK	59	1	1	O95502	N-Term(DimetR0); K18(DimetR0)	1969.02	119257872	11561364	2.05406e+07	1.40805e+06	188087				0.549905	1																										0	1.21865e-11	High	130.25	2.02029e-12	High	69.2	2.54279e-06
VDNALQSGNSQESVTEQDSK	153	1	1	P01834	N-Term(DimetR0); K20(DimetR0)	2200.09	394187840	8.96697e+08	5.46048e+08	326198966	689308115				0.856881	2	65.96	1.36144	3	16.7925	2.32942	3	3.31353	1.19055	4	19.8901	0.626793	2	12.0217	0.697259	2	73.1785	0.957571	7	38.2842	0.73422	3	12.5413	1.19859	5	21.6764	0	7.5079e-12	High	129.01	2.36134e-12	High	131.17	1.40164e-12
VFSNGADLSGVTEEAPLK	106	1	1	P01009	N-Term(DimetR1); K18(DimetR1)	1889.99	889033612	7.77899e+08	15293421	1105260324	1.39756e+09	1.94652	2	21.8459	2.49625	1					2.36769	1					1.3864	1								1.35209	1					0	1.62428e-17	High	126.69	5.4858e-12	High	135.59	7.02567e-13
ZIVLTZSPGTLSLSPGZR	58	5	2	P01619;P01623	N-Term(DimetR1); Z1(E); Z6(Q); Z17(E)	1912.04	46034044	28088602	3.49719e+06	2.87221e+07	2.32882e+07	2.26916	2	12.771	2.29166	1											0.558474	2	6.14906	1.31153	1											0	7.08163e-10	High	126.1	5.17944e-12	High	78.98	2.69389e-07
BIZMTQSPSSLSASVGDR	186	11	3	P01597;P01608;P01606	N-Term(DimetR1); B1(D); Z3(Q); M4(Oxidation)	1922.91	2.18574e+06	1.61399e+06	5.18195e+06	1.71663e+06	1.07859e+06	1.45034	3	160.238													0.197918	1					0.955997	3	5.37767							0	7.98833e-11	High	125.48	4.33203e-12	High	94.71	5.2231e-09
VFSNGADLSGVTEEAPLK	110	1	1	P01009	N-Term(Dimet); K18(Dimet)	1906.08	1819807613	630965248	2.25539e+08	1565182959	922025752	1.42134	2	58.115	1.18302	3	21.9633	1.86758	2	20.3016	1.41664	4	6.21046	0.704545	1		0.918322	2	243.149	1.16143	2	5.70974	1.32461	2	1.16573	0.85033	5	6.33048	0.724854	1		0	1.9623e-12	High	121.47	1.00512e-11	High	124.62	5.24618e-12
VFSNGADLSGVTEEAPLK	113	1	1	P01009	N-Term(DimetR0); K18(DimetR0)	1898.04	6.79987e+08	870530496	1.90934e+08	9.79184e+08	948603104	1.79839	2	18.5556	1.05089	4	21.8708	1.2276	2	12.6139	1.67496	2	36.2633	0.771155	3	0.237531	0.739207	2	4.05361	1.11737	3	5.71744	1.57362	3	1.92381	1.13111	2	54.6462	0.755232	2	2.58969	0	5.34584e-18	High	121.19	1.64611e-11	High	137.58	3.80589e-13
SVVLIPLGAVDDGEHSQNEK	48	1	1	Q96KN2	N-Term(DimetR1); K20(DimetR1)	2163.14	1.84625e+08	1.25748e+08	1.38306e+08	3.59554e+07	7.67846e+07										0.0609927	2	247.737	0.0391436	2	15.5527				2.157	1					1.71324	2	37.5687	1.07248	2	1.09249	0	3.37556e-09	High	121.01	1.50575e-11	High	107.17	3.53994e-10
VPVAVQGEDTVQSLTQGDGVAK	61	1	1	P01024	N-Term(DimetR1); K22(DimetR1)	2254.2	4.02557e+08	2.14851e+08	1.15865e+08	145884119	3.23162e+08	0.985826	2	30.4515	1.98754	1					1.40744	1		1.15876	1		0.404787	1		1.02582	1											0	1.25953e-15	High	120.11	1.64773e-11	High	123.73	6.82065e-12
NPSSAGSWNSGSSGPGSTGNR	11	1	1	P02671	N-Term(Dimet)	1999.93	4.49009e+06	6.89351e+06	1.56282e+06	0	3.07637e+06	1.43354	1		1.31356	1		2.4914	1											0.0416551	1											0	6.53785e-17	High	119.23	1.24772e-11	High	127.63	1.82939e-12
LTIGEGQQHHLGGAK	90	1	1	P02679	N-Term(DimetR1); K15(DimetR1)	1601.88	1.55524e+07	211157437	4.64688e+08	2.58131e+07	265762292	2.23271	1		3.30681	1								1.27571	3	0.619694	0.0226049	1											0.0381228	2	9.20249	0	6.52092e-11	High	119.02	2.57521e-11	High	97.48	3.70696e-09
NSDPALGLDDDPDAPAAQLAR	36	1	1	Q9UHG2	N-Term(DimetR0)	2154.07	4.82222e+07	17604649	2.75116e+07	1.73533e+07	2.68027e+07	0.200168	1														4.11573	2	39.0104	1.85137	1		3.32712	1		1.6994	1		3.67548	1		0	1.32307e-11	High	117.53	3.276e-11	High	112.87	9.78609e-11
VPVAVQGEDTVQSLTQGDGVAK	50	1	1	P01024	N-Term(Dimet); K22(Dimet)	2270.29	288581192	4.25144e+08	1.93224e+08	201134394	297096780	0.707169	1		1.7982	1					0.881347	1					0.195479	1					1.19064	2	31.3253							0	9.13289e-11	High	116.85	2.32355e-11	High	116.81	2.31378e-11
AVLDVFEEGTEASAATAVK	31	1	1	P01011	N-Term(Dimet); K19(Dimet)	1980.12	9.76044e+07	7.19521e+07	5.03567e+07	6.87462e+07	4.90463e+07							2.57678	1														3.10508	1								0	4.73688e-10	High	115.5	3.57935e-11	High	113.35	5.68729e-11
VGEEDEEAAEAEAEAEEAER	58	1	1	O15240	N-Term(DimetR0)	2194.94	33116450	8.08132e+06	6.36413e+06	2.63168e+07	1.34945e+06																						5.14401	1		1.15188	1					0	8.56816e-12	High	115.31	9.27493e-12	High	105.31	9.86381e-11
IMNGEADAMSLDGGFVYIAGK	47	1	1	P02787	N-Term(DimetR0); M2(Oxidation); M9(Oxidation); K21(DimetR0)	2255.12	43280140	4.2295e+07	8.51237e+06	9854349	1.11404e+08							1.56292	2	36.4642	1.91794	1		1.93979	1								1.15763	3	29.4604				1.72539	1		0	8.20355e-16	High	115.3	5.3712e-11	High	120.43	1.68013e-11
LLLFSDGNSQGATPAAIEK	14	1	1	P12109	N-Term(DimetR0); K19(DimetR0)	1996.13	1.40245e+07	3.73082e+06	2.47527e+06	3.56003e+06	6.38488e+06																															0	2.70131e-11	High	115.04	3.54061e-11	High	21.79	0.076486
QEPSQGTTTFAVTSILR	35	2	1	P01876	N-Term(DimetR1)	1863.99	54277653	56274320	1.94654e+07	5.02874e+07	4.35639e+07	1.74228	2	6.06405	1.50815	1		2.59435	2	30.7098	1.84392	1		3.55407	1		0.173439	2	15.5094	0.370385	1		0.867083	1		0.234496	1		1.3038	1		0	8.46656e-11	High	114.83	8.18841e-11	High	106.7	5.20594e-10
FSGSNSGNTATLTISR	26	1	1	P80748	N-Term(Dimet)	1648.88	801306	1.78448e+07	3.18697e+06	2.42276e+06	0				1.33321	1														1.11625	1											0	7.19191e-15	High	114.8	8.85776e-11	High	142.47	1.52035e-13
VLSLAQEQVGGSPEK	79	2	1	P0C0L4	N-Term(Dimet); K15(Dimet)	1613.97	1.14298e+08	6.78329e+07	7.56779e+06	9.44885e+06	39314076	1.09003	2	8.75092	0.9564	1		1.70711	1		1.57046	2	7.58349				0.600927	2	22.743	0.593637	1		1.8666	2	14.0608	0.928056	1		0.572271	1		0	2.168e-09	High	114.52	3.90267e-11	High	116.07	2.57059e-11
GEVQAMLGQSTEELR	110	1	1	P02649	N-Term(DimetR0); M6(Oxidation)	1695.85	1.01654e+08	34089030	2.82574e+07	5.26477e+06	21463456																			1.75851	3	6.46455	0.606328	1		0.454376	1		1.63246	1		0	4.2644e-08	High	113.51	9.18052e-11	High	108.8	2.8738e-10
VDNALQSGNSQESVTEQDSK	178	1	1	P01834	N-Term(DimetR1); K20(DimetR1)	2192.04	898678720	649472800	5.9345e+08	4.0242e+08	648367724	1.96154	2	44.4223	0.906506	1		1.22101	4	24.4757	2.84395	1		1.06673	2	5.19172	0.373722	1		0.58337	1		0.828146	6	35.1812				1.1186	2	0.579545	0	6.35439e-11	High	113.23	5.72779e-11	High	115.73	3.47491e-11
LVGGPMDASVEEEGVR	189	1	1	P01034	N-Term(DimetR0); M6(Oxidation)	1692.85	169997918	55830338	2.92813e+06	3.71731e+06	37703609													0.0128762	1		2.97632	4	26.7865	1.63901	1		3.36198	1		0.786016	4	12.5525	0.950602	1		0	4.38272e-16	High	112.96	1.15075e-10	High	115.64	6.33123e-11
VLEPMPSTAEISTSGAVLK	36	1	1	Q12860	N-Term(DimetR0); M5(Oxidation); K19(DimetR0)	2010.14	5.70539e+07	1.77758e+07	2.38275e+07	6.8771e+06	3.69975e+06																															0	2.13001e-08	High	111.75	7.5857e-11	High	108.45	1.70038e-10
ILLQGTPVAQMTEDAVDAER	42	1	1	P01024	N-Term(DimetR1); M11(Oxidation)	2201.12	137549832	73990145	71519274	7.02151e+07	128578915	2.35901	1					1.85271	2	22.7502	1.28698	1		1.13438	1		1.05527	1					0.955963	2	31.3397	0.424884	1		0.558517	1		0	5.28587e-12	High	111.39	1.47763e-10	High	123.87	8.22459e-12
QVGSGVTTDQVQAEAK	86	1	1	P01871	N-Term(Dimet); K16(Dimet)	1689.96	422864292	3.37407e+08	3.9167e+08	5.06979e+08	3.09206e+08	3.55773	2	79.8494	2.06541	1		1.52548	3	8.04146	3.55508	1		2.15797	1								0.029543	1					0.0249108	1		0	4.38272e-16	High	110.55	1.54184e-10	High	104.02	6.8358e-10
QEPSQGTTTFAVTSILR	47	2	1	P01876	N-Term(Dimet)	1872.03	91634241	8.08225e+07	56737654	9.13783e+07	1.63054e+08	3.83699	1		1.5534	1		3.31384	1		2.31428	1		4.64521	2	35.7092				0.41439	1		1.09662	3	44.1039				1.66439	2	27.8083	0	2.21177e-10	High	109.95	2.05351e-10	High	115.57	5.74077e-11
GGSTSYGTGSETESPR	107	1	1	P02671	N-Term(Dimet)	1608.76	1.85718e+07	2.47519e+07	1.86164e+06	3.57724e+06	1.4062e+07	0.948287	2	79.2485	2.05973	2	15.3535	3.86796	1		2.6348	2	38.2495	1.43597	1											3.65472	1					0	2.00824e-09	High	109.9	1.2126e-10	High	107.25	2.34514e-10
TPSAAYLWVGTGASEAEK	12	1	1	P06396	N-Term(DimetR0); K18(DimetR0)	1902.01	4254718	1220569	4.16033e+06	752833	2.48201e+06	0.201039	1											0.203893	1		2.61225	1		2.69836	1		1.89902	2	7.82148				1.57524	1		0	1.65149e-10	High	109.54	2.79601e-10	High	70.05	2.2539e-06
SQEESEEGEEDATSEVDK	26	1	1	P05060	N-Term(DimetR0); K18(DimetR0)	2061.92	2.21621e+06	463019	1.48039e+06	0	1.34533e+06																												3.95607	1		0	3.22408e-10	High	109.53	5.40433e-11	High	88.21	8.75846e-09
VPVAVQGEDTVQSLTQGDGVAK	46	1	1	P01024	N-Term(DimetR0); K22(DimetR0)	2262.25	1.64981e+08	219080824	1.09316e+08	33756396	23661164							1.67592	1											2.22915	1		0.951884	1								0	5.19171e-17	High	109.27	1.83371e-10	High	129.15	1.66009e-12
ILLQGTPVAQMTEDAVDAER	51	1	1	P01024	N-Term(Dimet); M11(Oxidation)	2209.16	1.77872e+08	2.02467e+08	105257424	94967676	132298968	1.32635	1		3.11307	2	17.048				1.38561	1		1.18929	2	0.823321	0.544377	1		1.46895	2	52.2514				0.573959	1		0.533604	2	4.55905	0	4.32078e-11	High	109.26	1.99802e-10	High	115.73	4.53075e-11
ANDESNEHSDVIDSQELSK	33	1	1	P10451	N-Term(DimetR0); K19(DimetR0)	2181.05	122019644	3.72949e+07	9328864	5.12748e+06	5.86325e+06																															0	5.74948e-10	High	109.04	1.93968e-10	High	45.59	0.000408566
DIQMTZSPSSLSASVGBR	222	11	3	P01606;P01608;P01597	N-Term(Dimet); M4(Oxidation); Z6(Q); B17(D)	1930.96	2994804	867590	5.28871e+06	2.59163e+06	2.21822e+06							1.218	3	35.2107	1.10749	2	89.7934										1.4389	2	10.6653							0	4.38272e-16	High	107.9	3.34904e-10	High	66.6	4.63805e-06
LVGGPMDASVEEEGVR	54	1	1	P01034	N-Term(DimetR1); M6(Oxidation)	1688.82	1.80942e+07	3.96475e+07	176145	1.85799e+06	3.49513e+07																															0	2.60329e-09	High	107.66	3.008e-10	High	96.17	4.44445e-09
SYSCQVTHEGSTVEK	187	5	2	B9A064;P0CG05	N-Term(Dimet); C4(Carbamidomethyl); K15(Dimet)	1783.92	258450840	4.41244e+08	9.91021e+08	1.04945e+08	20559202	2.78052	3	20.3494	2.95677	4	51.9921	2.16775	4	51.5742	2.9978	2	1.68111	1.44123	3	1.88189	0.459404	3	37.9502	1.18302	2	28.1195	1.75899	4	40.8945	0.823494	2	3.36897	1.69435	2	22.5555	0	3.92207e-10	High	107.39	4.11288e-10	High	111.15	1.70738e-10
ILLQGTPVAQMTEDAVDAER	22	1	1	P01024	N-Term(DimetR0); M11(Oxidation)	2205.14	1.89645e+07	68955559	67028765	9.99263e+06	1.41778e+07																															0	4.1234e-07	High	107.38	3.34542e-10	High	93.86	7.40069e-09
QNCELFEQLGEYK	368	1	1	P02768	N-Term(DimetR0); C3(Carbamidomethyl); K13(DimetR0)	1721.87	1121520608	5616066730	4448936031	2659718897	5.33584e+08	1.23941	5	34.6614	1.18416	7	32.7202	1.30401	6	26.6924	1.75497	4	9.59022	1.2494	5	22.4502	0.954283	5	5.25676	1.31417	7	9.18602	1.60985	5	99.8266	1.25447	5	8.81408	1.49615	6	16.5718	0	1.83327e-08	High	106.68	5.16553e-10	High	106.72	5.13946e-10
IMNGEADAMSLDGGFVYIAGK	44	1	1	P02787	N-Term(Dimet); M2(Oxidation); M9(Oxidation); K21(Dimet)	2263.17	1.55064e+08	4.63628e+07	1.09048e+07	5.96923e+07	1.20292e+08	2.20636	1								4.37094	1		1.6429	1											1.24962	1		1.52012	1		0	9.8939e-16	High	106.23	3.93083e-10	High	115.03	5.543e-11
AATVGSLAGQPLQER	118	1	1	P02649	N-Term(DimetR0)	1529.86	756939706	351876781	77770376	3.46025e+07	761766054	0.117954	1		0.173469	3	5.79996	0.193674	2	59.252	0.103983	4	42.1079	0.0647927	1		4.35394	1		2.04931	4	5.37297	3.04235	5	36.8922	1.02718	3	0.722315	2.36946	3	16.6363	0	6.14076e-09	High	106.06	5.76001e-10	High	95.83	5.91655e-09
NPSSAGSWNSGSSGPGSTGNR	11	1	1	P02671	N-Term(DimetR1)	1991.88	3576718	5.11227e+06	0	274487	2.93975e+06				1.30921	1								1.16545	2	1.37057				0.042915	1											0	4.38272e-16	High	105.99	1.10778e-10	High	112.17	2.82132e-11
HLEEPGETQNAFLNER	80	1	1	P05060	N-Term(DimetR0)	1915.95	685552	4.02482e+07	1.232e+07	10614886	5.08729e+06							0.748128	1														4.5249	1					3.80571	1		0	1.69489e-10	High	105.88	5.22908e-10	High	97.82	3.3287e-09
GGTLGTPQTGSENDALYEYLR	32	1	1	P05452	N-Term(DimetR0)	2274.12	4.92305e+06	8.1448e+06	1.89536e+06	3.88871e+06	2619820	0.220891	2	6.09485							0.118916	1		0.24623	1		1.09913	1		1.27478	1					1.33755	1		1.32012	1		0	3.48813e-09	High	105.77	3.91978e-10	High	100.26	1.394e-09
ILLQGTPVAQMTEDAVDAER	11	1	1	P01024	N-Term(Dimet)	2193.17	941506	1.02116e+07	242250	4.55742e+06	1.27381e+06	1.43676	1		2.37846	1		3.64347	1		1.55579	1		1.14019	1		0.457637	1		1.08394	1					0.616877	1		0.32768	1		0	1.68396e-17	High	104.6	5.73849e-10	High	131.33	1.16689e-12
TVVQPSVGAAAGPVVPPCPGR	35	1	1	P02765	N-Term(DimetR0); C18(Carbamidomethyl)	2048.13	6872773	25465047	153169840	2.24322e+06	254306320							1.92782	1														1.65936	3	11.3576				1.58226	1		0	4.38272e-16	High	104.05	5.54906e-10	High	85.02	4.15503e-08
NSDPALGLDDDPDAPAAQLAR	14	1	1	Q9UHG2	N-Term(DimetR1)	2150.04	1.96618e+06	9694414	6421328	1.09998e+07	8.40896e+06																						7.71467	1								0	2.10218e-07	High	103.68	6.92106e-10	High	85.58	4.6623e-08
AVLDVFEEGTEASAATAVK	36	1	1	P01011	N-Term(DimetR1); K19(DimetR1)	1964.03	6.4554e+07	4.51285e+07	1.59611e+07	4.8577e+07	5.45595e+07										1.38942	2	2.75331													0.738401	2	2.06267				0	1.60204e-11	High	102.96	1.02177e-09	High	109.37	2.27754e-10
TVVQPSVGAAAGPVVPPCPGR	52	1	1	P02765	N-Term(Dimet); C18(Carbamidomethyl)	2052.15	133374985	131088875	177949993	1.13842e+08	329966864	1.04209	2	25.4974	2.535	2	31.9346				1.47378	1		2.88031	1		0.281288	1		1.40706	1								2.21986	1		0	7.94867e-10	High	102.77	6.55272e-10	High	101.32	8.4859e-10
GEVQAMLGQSTEELR	38	1	1	P02649	N-Term(DimetR0)	1679.86	2.9712e+07	1.10897e+07	1.4154e+06	301526	24516155																												1.4172	1		0	5.03925e-13	High	102.7	1.21101e-09	High	106.64	4.8665e-10
EVDSGNDIYGNPIK	34	1	1	P16035	N-Term(DimetR1); K14(DimetR1)	1576.79	7.24838e+06	5.6566e+06	372420	3.34698e+06	7.35018e+06																2.24561	1		2.1714	1											0	4.18417e-09	High	102.48	1.16377e-09	High	96.17	5.06039e-09
VQAAVGTSAAPVPSDNH	77	1	1	P02649	N-Term(DimetR0)	1652.86	2.42252e+08	211063616	274217672	78642004	2.93234e+08	0.156639	2	54.5678				0.143061	1		0.175025	1					2.72889	4	1.23281	2.36185	1		4.11263	3	0.735855							0	4.38272e-16	High	102.27	1.42895e-09	High	98.58	3.43915e-09
CSTSSLLEACTFR	32	1	1	P02787	N-Term(DimetR1); C1(Carbamidomethyl); C10(Carbamidomethyl)	1559.72	6.56554e+07	263444022	205712766	189749005	0	2.59209	2	5.00553	2.23885	2	25.0165	0.927404	1		2.30398	2	21.3189				0.435893	2	98.6598	1.73154	2	15.211	1.02884	1		0.945316	2	0.76305				0	3.9368e-07	High	102.17	5.88534e-10	High	88.62	1.52519e-08
STSESTAALGCLVK	93	2	2	P01859;P01861	N-Term(Dimet); C11(Carbamidomethyl); K14(Dimet)	1495.86	75506776	4.3627e+07	1.47658e+07	3.20866e+07	53464174	2.03067	5	49.6222	0.90674	2	39.789				1.92836	3	92.1554	0.744344	1		0.690341	2	63.9138	0.893612	1					0.879341	2	72.4409	2.00652	2	21.1245	0	2.71291e-09	High	102.11	1.33493e-09	High	83.2	9.50081e-08
VLSLAQEQVGGSPEK	83	2	1	P0C0L4	N-Term(DimetR1); K15(DimetR1)	1597.89	95825776	7.23291e+07	5.995e+06	8.18338e+06	107729413				0.938092	1		1.74517	1		1.00189	1		0.571454	1					0.597677	1		0.846995	1		0.780641	1		0.534619	1		0	1.935e-09	High	101.83	1.45992e-09	High	99.26	2.76284e-09
SSPVVIDASTAIDAPSNLR	5	1	1	P02751	N-Term(DimetR0)	1945.06	553570	0	1.1781e+06	0	0																11.1502	1														0	6.21682e-08	High	101.65	1.24472e-09
IMNGEADAMSLDGGFVYIAGK	39	1	1	P02787	N-Term(DimetR1); M2(Oxidation); M9(Oxidation); K21(DimetR1)	2247.08	21762870	1.68413e+07	8.85479e+06	3.81524e+07	7.32192e+07				1.83309	2	63.4325													2.47912	1		2.12223	1								0	8.35474e-16	High	101.64	7.54037e-10	High	115.27	3.52142e-11
EVQLVESGGGLVQPGGSLR	26	2	1	P01766	N-Term(Dimet)	1918.08	66101476	3.8055e+07	4.36137e+06	5.51031e+07	5.97664e+07	2.55551	1		1.49259	1					3.62465	2	39.7649	1.85786	1		0.735459	1		0.85661	1					0.980233	1		1.29706	1		0	1.54482e-09	High	101.58	1.13984e-09	High	96.54	3.59348e-09
SELEEQLTPVAEETR	45	1	1	P02649	N-Term(DimetR0)	1762.91	5.83245e+08	3.94383e+08	170427495	158948500	3.53453e+08													0.0375651	1		1.8469	2	2.00307	1.53725	2	57.1986							1.2295	1		0	3.67412e-09	High	101.51	1.72341e-09	High	109.06	3.08551e-10
EDIPPADLSDQVPDTESETR	85	1	1	P01024	N-Term(Dimet)	2250.08	1.28325e+07	35987824	3.57397e+07	1.69346e+07	6610732				2.3196	1		1.72336	3	33.1242				1.3221	1					1.11146	1		0.97577	2	44.1113				0.506565	1		0	1.30084e-09	High	101.26	1.10355e-09	High	82.73	8.18669e-08
DALSSVQESQVAQQAR	89	1	1	P02656	N-Term(DimetR1)	1744.89	1.2061e+07	1.8754e+07	3.00874e+07	1.52001e+07	2.55587e+07				2.28224	1		1.75362	3	50.0083	0.867159	3	46.3639				0.130093	1		0.383201	3	26.0793	0.117941	4	138.723	0.0909318	1					0	6.26249e-10	High	101.22	1.81222e-09	High	106.18	6.07296e-10
VLSLAQEQVGGSPEK	68	2	1	P0C0L4	N-Term(DimetR0); K15(DimetR0)	1605.94	60467598	4.31458e+07	2.01094e+07	7.08022e+06	37836161				0.997059	1		3.06683	1											0.629815	1		2.28394	2	42.0328							0	4.99308e-14	High	101.19	1.1709e-09	High	118.93	2.01503e-11
SGSDEVQVGQQR	75	1	1	P01024	N-Term(Dimet)	1325.69	2.16824e+06	4.5573e+06	4.4687e+07	2.02322e+07	1.8456e+06	0.920285	2	8.33725				2.00199	1		0.928394	1					0.253433	1					1.2268	1								0	1.42579e-07	High	101.16	2.35421e-09	High	100.62	2.48818e-09
SYSCQVTHEGSTVEK	169	5	2	B9A064;P0CG05	N-Term(DimetR1); C4(Carbamidomethyl); K15(DimetR1)	1767.83	9.73515e+07	3.08527e+08	6.70317e+08	3.45999e+07	1.53959e+07				1.49683	2	6.77586	1.56659	2	3.69025				1.40646	1					1.02223	2	6.12053	1.25132	2	3.35061	0.579513	1		1.65338	1		0	3.39208e-09	High	100.6	1.03645e-09	High	99.07	1.48656e-09
VYACEVTHQGLSSPVTK	76	1	1	P01834	N-Term(DimetR0); C4(Carbamidomethyl); K17(DimetR0)	1940.05	445952586	6.9131e+08	633638776	50140281	5.17883e+08	2.39739	1		1.49396	1								4.3872	2	36.5551	0.38222	1		0.977406	1								2.23634	1		0	7.70036e-10	High	100.37	1.77697e-09	High	105.95	4.68809e-10
EWVAIESDSVQPVPR	7	1	1	Q96KN2	N-Term(DimetR0)	1743.93	2.27469e+06	951327	0	0	0																															0	1.83493e-07	High	100.2	2.38748e-09	High	61.25	1.81849e-05
STSGGTAALGCLVK	101	2	2	P01857;P01860	N-Term(DimetR1); C11(Carbamidomethyl); K14(DimetR1)	1377.74	1.04244e+08	3.94304e+08	3.77283e+08	3.61732e+08	1.42683e+08	1.27935	1		1.20889	1		0.811889	1					1.40849	2	87.8981	0.348851	2	37.3107	1.26401	1		1.00337	1					2.41968	2	110.37	0	3.92458e-08	High	100.17	3.00504e-09	High	90.91	2.5302e-08
LCMGSGLNLCEPNNK	63	1	1	P02787	N-Term(DimetR0); C2(Carbamidomethyl); C10(Carbamidomethyl); K15(DimetR0)	1770.88	2.61813e+07	3.06262e+07	2.58732e+06	4.24284e+06	27618356										3.33919	1		3.06989	2	9.56765	1.29286	1					2.24032	1		0.648645	1		6.92482	1		0	7.92541e-09	High	100.15	1.73889e-09	High	84.69	5.94344e-08
ENEGFTVTAEGK	114	1	1	P01024	N-Term(DimetR0); K12(DimetR0)	1345.71	5.26768e+07	110866046	2.93318e+08	3.89513e+06	40381052							2.02233	1					1.01622	1								1.11741	1					0.521852	1		0	8.00015e-08	High	100.14	2.94356e-09	High	86.88	5.95863e-08
SAVEEMEAEEAAAK	81	1	1	Q9UBP4	N-Term(DimetR0); M6(Oxidation); K14(DimetR0)	1544.76	2.43109e+08	8.9278e+07	223455658	2.48731e+07	9.8233e+07																															0	1.40883e-08	High	100.03	1.81244e-09	High	81.63	1.38101e-07
DALSSVQESQVAQQAR	119	1	1	P02656	N-Term(Dimet)	1752.93	21588584	3.81101e+07	6.18344e+07	1.33627e+07	5.63177e+07	2.3138	2	52.616	1.56547	2	17.9409	1.57709	1		1.54549	2	5.84107							0.134968	1											0	2.24387e-14	High	99.99	2.50075e-09	High	110.93	1.98176e-10
QNCELFEQLGEYK	265	1	1	P02768	N-Term(DimetR1); C3(Carbamidomethyl); K13(DimetR1)	1713.82	1145698163	4.02095e+09	2821307966	2.25064e+09	3.02892e+08	1.18695	4	18.4905	1.18342	3	54.0455	2.08021	1		1.65608	1		1.03841	4	55.5215	0.793248	4	18.4953	1.592	1		1.04147	2	211.331	1.17522	1		1.67996	3	22.8746	0	6.68454e-08	High	99.94	1.36371e-09	High	106.4	3.18431e-10
ALQDQLVLVAAK	35	1	1	P01019	N-Term(DimetR0); K12(DimetR0)	1332.87	4.89862e+08	1.48011e+08	2.90827e+07	5.50315e+07	332598682	0.226793	2	18.4932	0.236375	1					0.100511	2	25.9977				3.01117	4	8.22265	1.87909	1					1.19045	2	2.15075				0	1.23585e-06	High	99.61	4.70401e-10	High	99.61	4.59462e-10
QNCELFEQLGEYK	289	1	1	P02768	N-Term(Dimet); C3(Carbamidomethyl); K13(Dimet)	1729.91	1118461020	4688966517	3.37309e+09	3707303588	473555863	1.65714	1		1.3058	3	15.0393	1.55736	8	43.4534	2.12241	1		1.32806	7	24.9972	1.21882	1		1.21036	2	28.1207	1.62377	6	26.5824	1.31153	1		1.8262	3	5.12864	0	1.11129e-08	High	99.54	3.01279e-09	High	106.55	6.03068e-10
ALQDQLVLVAAK	43	1	1	P01019	N-Term(DimetR1); K12(DimetR1)	1324.82	156879132	7.88582e+07	1.08488e+07	4.71116e+07	2.10666e+08				0.221709	1								0.280916	3	15.87				1.80085	1					2.56043	1		1.57309	3	0.537103	0	4.75668e-10	High	99.29	1.33069e-09	High	99.59	1.24737e-09
QALNTDYLDSDYQR	12	1	1	O94919	N-Term(DimetR0)	1733.83	3745021	0	1355891	0	0																															0	8.96939e-08	High	99.22	1.74126e-09
BIZMTQSPSSLSASVGDR	68	1	1	P01597	B1(N); N-Term(Dimet); Z3(E); M4(Oxidation)	1930.96	2994804	0	4900436	2.59163e+06	2.21822e+06							1.07999	2	8.21723	5.26567	1											0.967804	1								0	4.5407e-10	High	99.17	2.42725e-09
GGSTSYGTGSETESPR	101	1	1	P02671	N-Term(DimetR1)	1600.72	1.00242e+07	5.97224e+06	497990	2.10859e+06	1.20512e+07	1.77768	1		4.40167	1		2.53007	1					0.925102	2	29.7817										0.0420329	2	245.539				0	1.67726e-09	High	99.16	8.43305e-10	High	95.95	1.5754e-09
SAVEEMEAEEAAAK	54	1	1	Q9UBP4	N-Term(DimetR0); K14(DimetR0)	1528.77	37668746	1.16428e+08	2.6994e+07	467804	1.74412e+06																															0	4.28396e-08	High	98.89	3.13766e-09	High	101.89	1.58874e-09
IFFYDSENPPASEVLR	22	1	1	P27169	N-Term(DimetR1)	1911.95	2.93316e+06	2.34143e+06	1.85666e+07	1.66762e+06	7.07288e+06	2.68584	1		2.56147	2	15.9054				1.85257	1		2.75	1		0.0561411	1											0.357804	1		0	2.83478e-10	High	98.8	2.59037e-09	High	69.44	2.45159e-06
SSLSVPYVIVPLK	79	1	1	P01024	N-Term(DimetR1); K13(DimetR1)	1457.91	7.69531e+07	5.84651e+07	3.70572e+08	3.74972e+07	1.64929e+08	0.941356	2	6.06656	1.82587	2	56.8281				1.50848	2	11.3019	1.10197	1		0.468073	1		0.965717	2	7.05569				0.552967	2	9.56988	0.546683	1		0	3.66034e-13	High	98.5	9.11087e-10	High	112.92	3.16513e-11
LCMGSGLNLCEPNNK	111	1	1	P02787	N-Term(DimetR0); C2(Carbamidomethyl); M3(Oxidation); C10(Carbamidomethyl); K15(DimetR0)	1786.88	4.23545e+06	3.2933e+07	0	1.88045e+06	5.73617e+07				2.85472	2	7.88801							3.30551	1					1.3707	2	3.80428				2.14608	3	26.3244	0.797302	1		0	2.77767e-13	High	98.49	2.94485e-09	High	99.7	2.26626e-09
YTYNYEAESSSGVPGTADSR	9	1	1	P04114	N-Term(Dimet)	2190.01	229145	2.96074e+06	446599	918992	0				11.0785	1																										0	1.69117e-20	High	98.48	1.33391e-09	High	142.9	5.12861e-14
SSLSVPYVIVPLK	98	1	1	P01024	N-Term(Dimet); K13(Dimet)	1473.99	9.25918e+07	147297294	7.94725e+08	6.54849e+07	1.81768e+08	1.17132	4	14.1208	2.74671	3	3.86903	2.29946	3	46.474	1.75577	2	0.793706	1.09959	3	1.23787	0.57219	3	9.28069	0.996554	4	16.6012	0.885107	3	12.1832	0.631195	2	1.87605	0.52822	3	28.0672	0	4.38272e-16	High	98.26	1.48926e-10	High	98.33	1.46545e-10
EIVLTQSPGTLSLSPGER	66	5	2	P01623;P01619	N-Term(Dimet)	1920.09	1.21392e+08	5.77932e+07	4.76884e+06	1.15749e+08	9.72319e+07				1.31811	1		3.31465	2	22.0965	3.37629	2	23.1114	2.14293	2	8.32968				0.872026	1		1.85332	1		0.774542	2	27.8686	1.59153	2	15.1726	0	1.2125e-11	High	98.14	2.24054e-09	High	106.34	3.35635e-10
QVGSGVTTDQVQAEAK	59	1	1	P01871	N-Term(DimetR1); K16(DimetR1)	1673.88	81737810	79110152	2.71998e+08	61864076	146915328																															0	4.38272e-16	High	98.13	3.88384e-09	High	96.58	5.53861e-09
LQHLENELTHDIITK	50	1	1	P01009	N-Term(DimetR1); K15(DimetR1)	1860.03	2.33763e+07	420172	1.40194e+07	1.93098e+07	6.0217e+06	3.38608	2	10.6936				1.17854	5	36.8874							0.976976	2	5.49101				0.863054	5	12.739							0	8.85877e-09	High	98.12	2.75964e-09	High	53.85	6.90263e-05
ANTVQEATFQMELPK	6	1	1	Q14624	N-Term(Dimet); M11(Oxidation); K15(Dimet)	1794.99	8961554	989491	0	0	9.23302e+06	1.22203	1																													0	8.19046e-09	High	98.02	3.00535e-09	High	62.49	1.05682e-05
AADDTWEPFASGK	159	1	1	P02766	N-Term(DimetR0); K13(DimetR0)	1458.74	1447672064	1.34759e+09	1.60179e+08	4.06044e+08	1777557639	0.0579222	2	18.315	0.121732	1		0.0967858	1		0.178822	1		0.154681	1		2.00998	3	12.5092	2.66843	2	4.31925	2.29738	1		2.04471	1		2.29965	1		0	1.93517e-07	High	97.3	4.3759e-09	High	89.04	2.9563e-08
VYACEVTHQGLSSPVTK	90	1	1	P01834	N-Term(Dimet); C4(Carbamidomethyl); K17(Dimet)	1948.09	2.22599e+09	1074563421	9.21189e+08	83314072	561896568	2.26104	1		1.42346	4	21.7458	1.89233	3	20.9241	5.3455	1		1.7407	1		0.46329	1		0.925128	4	9.73347	0.877795	2	13.7819	0.822488	1		1.46398	1		0	1.08685e-13	High	97.08	2.85012e-09	High	115.81	3.64766e-11
MEEVEAMLLPETLK	49	1	1	P01011	N-Term(DimetR1); M7(Oxidation); K14(DimetR1)	1704.88	6.43087e+07	5.14194e+07	2.40477e+07	4.49543e+07	5.70323e+07	0.942569	2	8.44034	1.13857	3	15.2382	0.58541	1		0.987868	3	4.03971	0.612774	3	5.36247	0.461523	2	5.5111	0.669159	3	16.7644	1.89909	1		0.529627	3	1.56273	0.460243	3	4.63587	0	4.57659e-07	High	96.96	4.67184e-09	High	83.89	9.90175e-08
TVSEALLMEPTDDGNTTPR	33	1	1	Q14515	N-Term(DimetR0); M8(Oxidation)	2095.02	5.81343e+07	1.30711e+07	2.20552e+07	2.04942e+07	3.1919e+07																			2.90241	1		2.45603	2	25.1707				2.87862	1		0	1.76343e-10	High	96.95	3.15874e-09	High	89.37	1.844e-08
VTTVASHTSDSDVPSGVTEVVVK	106	1	1	P10909	N-Term(DimetR0); K23(DimetR0)	2378.29	1.2882e+09	9.21501e+08	1260931479	75614912	1.4718e+08	0.257026	3	44.6622				0.288713	1		0.25686	1					2.3892	3	1.19198				2.74413	2	11.1908	0.567473	1					0	5.99477e-10	High	96.77	2.56661e-09	High	94.93	3.79212e-09
LCMGSGLNLCEPNNK	173	1	1	P02787	N-Term(Dimet); C2(Carbamidomethyl); M3(Oxidation); C10(Carbamidomethyl); K15(Dimet)	1794.91	77734432	3.90824e+07	3.87861e+06	7.14081e+06	74880601	7.30653	2	46.4885	4.32996	2	61.5041				3.75889	4	29.9811	3.43768	5	9.4845	0.493522	1								0.728877	3	21.5545	1.64681	4	40.9024	0	1.5639e-08	High	96.43	5.31235e-09	High	68	3.68488e-06
YAATSQVLLPSK	55	1	1	P01871	N-Term(Dimet); K12(Dimet)	1349.86	544355268	2.10143e+08	7755055	3.38955e+07	210146416							1.15182	1		4.42115	1		1.8843	1														0.0538181	1		0	2.45108e-06	High	96.33	1.6413e-09	High	82.46	3.34851e-08
LQHLENELTHDIITK	46	1	1	P01009	N-Term(Dimet); K15(Dimet)	1876.12	7.77382e+07	8685948	1.04722e+07	7.20882e+06	1.9219e+07	2.27772	2	35.125				1.61764	2	6.71679	1.63402	2	20.4656	1.37314	1		1.30556	2	46.7443	0.30875	1					0.731153	1		1.37735	1		0	2.78608e-14	High	95.67	1.95134e-09	High	98.31	1.0994e-09
LEQGENVFLQATDK	24	1	1	P02746	N-Term(DimetR0); K14(DimetR0)	1655.91	5.86103e+06	4200890	3.28492e+06	356037	1.09156e+07							0.0613002	1					0.715929	1								0.0559163	1					0.482971	1		0	4.98063e-09	High	95.52	6.15793e-09	High	87.52	3.89424e-08
SSLSVPYVIVPLK	88	1	1	P01024	N-Term(DimetR0); K13(DimetR0)	1465.96	4.42751e+07	5.90818e+07	4.09332e+08	2.33705e+07	9.01641e+07	1.10733	3	12.3604	2.42394	2	5.73179				1.83734	1		1.21608	2	10.1073	0.565682	3	2.51334	0.99777	2	1.88669				0.621675	1		0.52518	2	11.6663	0	2.19056e-08	High	95.23	4.94862e-10	High	95.37	5.37244e-10
AVTEDDEDEDDDK	33	1	1	Q08629	N-Term(DimetR0); K13(DimetR0)	1559.67	3.59919e+06	1.66128e+06	1.3201e+07	82769.6	459491																															0	1.60632e-07	High	95.13	1.15088e-09	High	77.27	7.40623e-08
AHYGGFTVQNEANK	77	1	1	P02675	N-Term(Dimet); K14(Dimet)	1607.88	1193269	1.14759e+09	1.33595e+09	1.83487e+07	1.71599e+06				2.53959	4	38.6927	2.97742	1		1.95108	1		0.968676	1					0.0695897	2	14.1595										0	2.88352e-09	High	95.12	7.45953e-09	High	93.52	1.0849e-08
SASNMAIVDVK	30	1	1	P01023	N-Term(Dimet); K11(Dimet)	1206.73	3.8715e+07	1.66823e+08	39056427	5.16543e+06	979516	1.89444	1		3.89044	1		1.47082	2	14.2114							0.604585	1					0.760921	2	13.5754							0	4.38272e-16	High	95.07	5.67888e-09	High	80.57	1.74085e-07
KPVEEYANCHLAR	143	1	1	P02787	N-Term(Dimet); K1(Dimet); C9(Carbamidomethyl)	1658.93	1.69327e+07	2.09197e+08	1.28268e+08	175854	3.24382e+08	2.27414	1		1.49737	1					4.62307	1		1.67476	1		0.607799	1		1.61267	1								1.44029	1		0	4.3303e-10	High	94.86	6.74404e-09	High	86.81	4.11687e-08
STSESTAALGCLVK	99	2	2	P01859;P01861	N-Term(DimetR1); C11(Carbamidomethyl); K14(DimetR1)	1479.77	4.0129e+07	6.2438e+07	1.66124e+07	2.63389e+07	8.00358e+07	1.64858	1		0.615548	3	12.1936	0.857505	1		1.09328	2	16.1472	0.734402	2	0.450466	1.188	2	28.5201				2.05507	1		0.550641	2	5.27539	2.25028	1		0	2.4075e-08	High	94.72	9.73074e-09	High	80.91	2.53425e-07
TPCTVSCNIPVVSGK	55	1	1	P02675	N-Term(DimetR1); C3(Carbamidomethyl); C7(Carbamidomethyl); K15(DimetR1)	1674.86	1.81708e+07	14560262	1.90409e+06	18611883	1.3894e+07	4.93448	2	8.55423										1.22362	1																	0	4.29827e-07	High	94.61	9.1328e-09	High	70.59	2.29155e-06
TNLESILSYPK	17	1	1	P05155	N-Term(DimetR0); K11(DimetR0)	1328.79	3.92285e+07	7.49645e+07	6.94891e+07	2.92926e+07	3.53657e+06	0.826752	1		1.26534	1											0.721176	1		0.97714	1											0	1.34151e-06	High	94	7.58394e-09	High	87.14	3.65142e-08
TALASGGVLDASGDYR	66	1	1	O43505	N-Term(DimetR0)	1584.82	139506658	60609796	4.12806e+06	4.26477e+07	6.32751e+07																5.86493	3	33.7695				3.9666	1		0.707717	1		1.42823	1		0	1.20675e-08	High	93.85	1.06321e-08	High	96.24	6.12036e-09
TVMVNIENPEGIPVK	68	1	1	P01024	N-Term(DimetR1); M3(Oxidation); K15(DimetR1)	1711.93	9.42353e+07	6.09269e+07	7.37344e+06	4.92108e+07	73474183	0.813927	2	1.73344							1.11141	2	18.8255	0.561406	1		0.298203	2	26.7543										0.259158	1		0	4.38272e-16	High	93.7	9.76867e-09	High	76.71	4.74602e-07
ELENLAAMDLELQK	85	1	1	P05060	N-Term(DimetR0); M8(Oxidation); K14(DimetR0)	1696.93	9.06578e+07	4.79119e+07	4.98612e+06	1.8857e+07	6.28018e+07										0.0330762	1		0.0502013	2	12.6423	4.78997	2	19.9067	3.33452	1					1.82683	2	18.5225	3.33168	2	26.965	0	1.56043e-08	High	93.57	9.56003e-09	High	90	2.185e-08
VIVVGNPANTNCLTASK	6	1	1	P40925	N-Term(DimetR0); C12(Carbamidomethyl); K17(DimetR0)	1822.04	1.69813e+06	0	783776	0	0																															0	4.67154e-09	High	93.51	6.86311e-09
TEVSSNHVLIYLDK	22	1	1	P01023	N-Term(DimetR1); K14(DimetR1)	1673.92	2.04801e+07	1.22645e+07	3.03036e+06	2.42297e+06	1.30359e+07	2.37562	1								5.07751	1		1.93897	1		0.71536	1		2.2104	1					0.373108	2	101.17				0	7.34944e-08	High	93.42	1.01007e-08	High	61.97	1.36596e-05
TMLLQPAGSLGSYSYR	401	1	1	P41222	N-Term(DimetR0); M2(Oxidation)	1791.93	1.97923e+09	739378076	128767885	3.33641e+08	2020281088	0.0704359	3	41.4939	0.0499714	5	53.2326				0.0635517	2	8.98519	0.0549701	1		2.73933	8	16.586	2.13404	7	1.28577				1.89362	4	2.2082	2.12442	5	1.97225	0	1.44596e-08	High	93.41	9.73639e-09	High	90.89	1.76791e-08
ITENDIQIALDDAK	22	1	1	P04114	N-Term(Dimet); K14(Dimet)	1630.95	5.77201e+06	6.69605e+06	730162	2.65017e+06	1.15224e+07	1.81817	1								3.83934	1		2.38306	2	12.8831																0	4.93615e-13	High	93.38	5.90069e-09	High	116.06	3.19587e-11
STSESTAALGCLVK	86	2	2	P01859;P01861	N-Term(DimetR0); C11(Carbamidomethyl); K14(DimetR0)	1487.83	42783631	5.56826e+07	2.98669e+07	1.39967e+07	134121106	2.08748	1					0.893004	1		1.70167	1					1.02531	1					1.79139	1								0	2.74288e-09	High	93.08	1.41215e-08	High	75.54	7.83309e-07
SYSCQVTHEGSTVEK	152	5	2	B9A064;P0CG05	N-Term(DimetR0); C4(Carbamidomethyl); K15(DimetR0)	1775.87	33889167	3.02452e+08	7.91712e+08	2.91475e+07	1.47916e+07				1.37827	1								1.00001	1					1.02962	1								1.99076	2	76.5879	0	4.38272e-16	High	92.98	1.02714e-08	High	100.15	1.89346e-09
BIZMTQSPSSLSASVGDR	42	1	1	P01597	N-Term(DimetR1); B1(N); Z3(E); M4(Oxidation)	1922.92	2.18574e+06	1.61399e+06	5.18195e+06	1154552	1.07859e+06				0.999092	1		0.810813	1																							0	1.21373e-12	High	92.68	8.25451e-09	High	103.5	6.81192e-10
EVDSGNDIYGNPIK	41	1	1	P16035	N-Term(DimetR0); K14(DimetR0)	1584.84	1.69573e+07	2.67677e+07	1.86117e+06	1.79827e+07	11760485																															0	4.38272e-16	High	92.58	1.41056e-08	High	83.9	9.83823e-08
VVNNSPQPQNVVFDVQIPK	34	1	1	P19823	N-Term(Dimet); K19(Dimet)	2194.29	1.18843e+08	86742114	1.61978e+07	7.31699e+07	6.98238e+07	3.34392	2	43.3712	2.74741	2	20.4748	4.25163	2	58.0929	2.60539	1		3.14767	2	22.7824	0.129244	2	39.551	0.339005	2	6.13116	0.292899	1		0.181519	1		0.277292	1		0	1.55424e-08	High	92.43	3.68604e-09	High	87.39	1.17641e-08
SLDFTELDVAAEK	43	1	1	P01019	N-Term(DimetR0); K13(DimetR0)	1501.83	1.56697e+08	9.57118e+07	1.70655e+08	5.49547e+07	1.10043e+08	0.302524	1		0.332208	1		0.343788	1					0.39221	1		2.62758	1		1.57792	1		2.96391	1					1.49152	1		0	5.00647e-08	High	92.41	1.52428e-08	High	90.73	2.28648e-08
ALYYDLISSPDIHGTYK	25	1	1	P36955	N-Term(DimetR0); K17(DimetR0)	2020.09	6.65306e+07	2.55451e+07	5.85956e+06	1.37413e+07	6.96659e+06							0.116461	2	52.7115	0.111009	1		0.243484	1								2.72022	2	5.57297	1.72648	1		2.32659	1		0	3.21498e-09	High	92.16	1.17674e-08	High	52.98	9.18889e-05
VYACEVTHQGLSSPVTK	75	1	1	P01834	N-Term(DimetR1); C4(Carbamidomethyl); K17(DimetR1)	1932	9.87296e+08	686470972	599199142	34488694	3.5578e+08							1.54173	1														1.06197	1								0	1.87929e-13	High	92.01	1.39121e-08	High	106.87	4.46128e-10
LLDNWDSVTSTFSK	29	1	1	P02647	N-Term(Dimet); K14(Dimet)	1684.94	1.8861e+07	5.66241e+07	20142082	1.54901e+07	1.97528e+07	1.78185	4	5.80315							1.33435	1		1.17338	1		0.366646	4	18.7066										0.861724	1		0	1.83749e-10	High	91.9	1.27517e-08	High	94.48	7.25378e-09
MTVTDQVNCPK	78	1	1	P05090	N-Term(DimetR0); C9(Carbamidomethyl); K11(DimetR0)	1356.71	9.48133e+07	1.08412e+08	4.49258e+08	9399452	9.0623e+07	0.249006	2	14.2557	0.0594861	1								0.0349137	1		2.80165	4	52.0755	2.62813	1								2.30047	1		0	2.89703e-06	High	91.85	1.94633e-08	High	82.49	1.69091e-07
TENCAVLSGAANGK	5	1	1	P05452	N-Term(DimetR0); C4(Carbamidomethyl); K14(DimetR0)	1455.78	5.58584e+06	0	3.84909e+07	528868	0																						2.63649	1								0	1.18821e-07	High	91.76	2.02042e-08
SAVEEMEAEEAAAK	59	1	1	Q9UBP4	N-Term(DimetR1); K14(DimetR1)	1520.71	4.13993e+06	7.48198e+07	1.53825e+07	1.09304e+06	1.30729e+06																															0	1.66415e-08	High	91.53	9.13994e-09	High	96.49	3.23119e-09
AQGFTEDTIVFLPQTDK	119	1	1	P41222	N-Term(DimetR0); K17(DimetR0)	1974.07	874562848	874022553	3.55997e+08	6.69834e+08	877462656																3.73007	2	4.07522	2.74099	2	8.13802				2.21492	1					0	1.204e-08	High	91.52	1.2156e-08	High	77.37	3.04164e-07
SLDFTELDVAAEK	33	1	1	P01019	N-Term(DimetR1); K13(DimetR1)	1493.78	5.6032e+07	5.74231e+07	5.1249e+07	4.61156e+07	7.55021e+07	0.287522	2	14.8826	0.359491	2	3.27814				0.17514	1		0.370513	1		2.63647	2	8.79654	1.66057	2	0.578365				1.18671	1		1.46054	1		0	4.38272e-16	High	91.31	2.00063e-08	High	91.68	1.90177e-08
QTQVSVLPEGGETPLFK	47	1	1	P06396	N-Term(DimetR0); K17(DimetR0)	1894.08	1.88818e+08	1.33675e+08	2.80833e+07	1.01971e+08	106821195	0.46918	1		0.296764	2	5.69062	0.44758	2	3.42129	0.480835	2	4.49477	0.545969	1		2.83474	1		1.71112	2	0.325912	2.89041	2	2.03693	1.6397	2	3.17319	1.48793	1		0	4.66701e-09	High	91.24	1.10864e-08	High	85.22	4.34378e-08
HNVYINGITYTPVSSTNEK	17	1	1	P01023	N-Term(Dimet); K19(Dimet)	2209.21	336509	3.99347e+06	2.77875e+06	2.11841e+07	1.03374e+06	1.04571	1														0.389943	1														0	1.89656e-09	High	91.04	1.20024e-08	High	29.93	0.0149897
EDIPPADLSDQVPDTESETR	39	1	1	P01024	N-Term(DimetR0)	2246.07	6.30728e+06	2.21431e+07	1.3213e+06	3.11682e+06	1.15336e+06																															0	4.15913e-07	High	90.98	1.02542e-08	High	84.77	4.3012e-08
QQNAQGGFSSTQDTVVALHALSK	42	1	1	P01023	N-Term(Dimet); K23(Dimet)	2459.36	5.66383e+08	4.8222e+08	2.42642e+08	2.11295e+08	1.16949e+08	2.16443	1					1.44383	1								0.605946	1					0.724354	1								0	3.79422e-14	High	90.8	9.23258e-09	High	96.89	2.10784e-09
GEAGAPGEEDIQGPTK	108	1	1	P05060	N-Term(DimetR0); K16(DimetR0)	1619.84	3.31047e+08	116986848	4.29597e+08	4.14553e+07	217375864																															0	8.67062e-08	High	90.42	2.41934e-08	High	88.46	3.91329e-08
TATSEYQTFFNPR	42	1	1	P00734	N-Term(DimetR1)	1589.76	2.42663e+06	46088231	237295	3.14e+07	3.82612e+06				1.93996	1					1.75219	1								0.572307	1					0.536095	1		1.21562	1		0	6.13842e-16	High	90.07	1.6187e-08	High	78.42	2.46035e-07
VSVQLEASPAFLAVPVEK	15	1	1	P01023	N-Term(Dimet); K18(Dimet)	1956.21	7.66529e+06	7.5758e+06	702936	7.73504e+06	1.92861e+06							11.2494	1		7.1117	1														0.90856	1					0	6.34931e-17	High	89.96	2.62406e-09	High	114.31	9.08168e-12
MEEVEAMLLPETLK	52	1	1	P01011	N-Term(Dimet); M7(Oxidation); K14(Dimet)	1720.97	5.72668e+07	5.68218e+07	2.9945e+07	4.20971e+07	3.62342e+07	1.23984	2	23.3724	2.56887	2	109.626	1.51024	3	50.0587				0.673123	2	12.2002	0.513394	2	25.8036	1.829	1		2.45915	2	5.87905				0.446109	2	8.30319	0	1.28005e-07	High	89.47	2.29913e-08	High	73.24	9.69825e-07
TSESGELHGLTTEEEFVEGIYK	13	1	1	P02766	N-Term(DimetR0); K22(DimetR0)	2519.27	3.85559e+07	8.44628e+06	1.26846e+06	4.74607e+06	0	0.113477	1		0.0891765	1											2.08674	1		2.22248	1		1.61914	1								0	2.38798e-11	High	89.41	1.64954e-08	High	78.83	1.91141e-07
SVVLIPLGAVDDGEHSQNEK	72	1	1	Q96KN2	N-Term(DimetR0); K20(DimetR0)	2171.19	6.1415e+08	2.74113e+08	5.40297e+08	4.83786e+07	8.25612e+07	0.0604481	1		0.0873333	1		0.0518811	1								3.315	1		2.17847	1		3.89592	1								0	5.74865e-13	High	89.31	1.47111e-08	High	102.28	7.12832e-10
ESAEVEEIVFPR	20	1	1	P19022	N-Term(DimetR0)	1436.76	1.27954e+07	3.32546e+06	456621	1.29602e+06	7.75017e+06																			1.4535	1											0	6.51053e-07	High	89.23	3.70136e-08	High	89.36	3.43577e-08
TMLLQPAGSLGSYSYR	193	1	1	P41222	N-Term(DimetR0)	1775.93	2.59358e+08	4.00675e+08	1.1939e+09	119472940	731394444	0.0743287	2	6.29652	0.0675336	3	0.75809	0.0688963	1		0.0579049	1		0.0627158	3	19.102	2.70697	4	8.19442	2.16722	7	5.33723	5.05683	1		1.85581	3	0.763462	2.30446	3	0.652155	0	4.38272e-16	High	89.2	2.87341e-08	High	100.68	2.09064e-09
IQPSGGTNINEALLR	32	1	1	P19823	N-Term(DimetR1)	1610.89	3.94672e+07	7.30814e+07	69301202	7.18354e+07	3.95981e+07	3.01747	1		2.23147	1					1.88409	1		2.03526	1		0.0902617	1		0.294064	1					0.134462	1					0	1.22611e-07	High	89.08	2.9292e-08	High	71.45	1.57552e-06
ALEESNYELEGK	31	1	1	P13645	N-Term(DimetR1); K12(DimetR1)	1437.71	17465422	9.64334e+06	3.90919e+07	1.20336e+06	12717585	1.24702	1														4.22551	1														0	2.76206e-07	High	89.07	2.63244e-08	High	86.2	5.28943e-08
FDEFFSEGCAPGSK	63	1	1	P02787	N-Term(DimetR1); C9(Carbamidomethyl); K14(DimetR1)	1633.72	1.0486e+08	4.14748e+07	1.22748e+06	1.99271e+07	1.47458e+08	1.17452	2	46.1147							0.705354	1		1.52286	2	7.44056	0.538535	1								0.506254	2	20.7097	1.20859	2	5.43556	0	4.38272e-16	High	88.91	7.90451e-09	High	88.75	8.26783e-09
YVTSAPMPEPQAPGR	75	2	1	P01871	N-Term(Dimet); M7(Oxidation)	1652.86	1.42991e+08	55478520	1.36181e+06	135877555	6.96198e+07										3.92739	2	7.20747	1.06571	1														0.0577336	1		0	4.92597e-07	High	88.88	3.18372e-08	High	78.66	3.31512e-07
SGSDEVQVGQQR	73	1	1	P01024	N-Term(DimetR1)	1317.64	1.96986e+06	1323195	1.07902e+07	9.74199e+06	2.44136e+06	1.56425	1								2.14397	2	141.925	0.866644	4	45.9843	0.698479	1		0.794431	1					0.545183	2	12.3987	0.641339	3	31.1619	0	1.48432e-07	High	88.76	2.58773e-08	High	88.85	2.4695e-08
TVMVNIENPEGIPVK	63	1	1	P01024	N-Term(DimetR0); M3(Oxidation); K15(DimetR0)	1719.99	3.24832e+07	41041798	2.25236e+07	2.09781e+07	2.57752e+07				2.02228	1					1.17143	1								0.712281	1		1.12729	2	120.63	0.31911	2	50.1299				0	4.38272e-16	High	88.62	2.20534e-08	High	82.03	1.00572e-07
ESSQEQSSVVR	62	1	1	Q92876	N-Term(DimetR0)	1267.65	1674016	298719	0	542993	426920																									1.58285	1					0	2.11242e-06	High	88.6	3.65802e-08	High	56.12	6.48731e-05
MEEVEAMLLPETLK	48	1	1	P01011	N-Term(DimetR0); M7(Oxidation); K14(DimetR0)	1712.93	2.85978e+07	4.24755e+07	1.11722e+07	21414514	2.62487e+07				1.10764	1		1.56302	2	72.6367	0.937096	1								0.827985	1		1.52792	2	8.68306	0.477352	1					0	2.20494e-06	High	88.49	3.46869e-08	High	89.37	2.84982e-08
FDEFFSEGCAPGSK	60	1	1	P02787	N-Term(DimetR0); C9(Carbamidomethyl); K14(DimetR0)	1641.77	5.5779e+07	4.26509e+07	5.33314e+06	9.9238e+06	169241736				1.04136	3	20.4432													1.06826	2	5.99789										0	4.38272e-16	High	88.43	1.81589e-08	High	88.83	1.70194e-08
TVMVNIENPEGIPVK	65	1	1	P01024	N-Term(DimetR1); K15(DimetR1)	1695.94	3.30398e+07	2.61863e+07	1.19386e+07	1.37484e+07	4.11575e+07	0.836455	3	3.7851	2.06007	1					0.998156	1		0.975426	1		0.378812	1		0.475903	1					0.416838	1		0.332768	1		0	3.03034e-08	High	88.4	3.08601e-08	High	81.56	1.45931e-07
STSGGTAALGCLVK	116	2	2	P01857;P01860	N-Term(Dimet); C11(Carbamidomethyl); K14(Dimet)	1393.83	124191488	4.19624e+08	3.06312e+08	1.2293e+09	1.20959e+08							1.96328	1		5.11839	5	28.3957	0.335363	1								0.951803	1		1.63861	3	16.8793				0	4.05624e-08	High	88.31	2.75219e-08	High	101.93	1.18624e-09
ILAGSADSEGVAAPR	53	1	1	Q9UHG2	N-Term(DimetR0)	1445.79	4.66822e+07	2.50485e+07	98927370	1820057	5530704																			1.95191	1		3.18372	2	1.53417							0	4.38272e-16	High	88.28	7.48912e-08	High	90.52	2.99859e-08
LCMGSGLNLCEPNNK	66	1	1	P02787	N-Term(Dimet); C2(Carbamidomethyl); C10(Carbamidomethyl); K15(Dimet)	1778.92	1.31181e+08	6.43123e+07	2.30761e+06	2.18507e+07	112413562	3.78201	3	6.47425	3.06558	1					4.11523	2	57.0636	4.00968	3	38.6407	0.630713	3	16.6475	1.95122	2	51.7839	0.484704	1		0.764182	2	37.2903	1.55334	2	15.4513	0	4.38272e-16	High	88.19	3.15546e-08	High	79.76	2.25631e-07
LLATLCSAEVCQCAEGK	44	2	1	P0C0L4	N-Term(Dimet); C6(Carbamidomethyl); C11(Carbamidomethyl); C13(Carbamidomethyl); K17(Dimet)	1982.04	21976224	5.51812e+07	514193	6.79657e+07	19066474	9.0861	1		3.43592	1		0.780587	1											0.472006	1		1.24371	2	20.2908							0	2.28892e-08	High	88.1	3.59325e-08	High	85.96	5.8815e-08
VAQLEAQCQEPCK	96	1	1	P02679	N-Term(DimetR1); C8(Carbamidomethyl); C12(Carbamidomethyl); K13(DimetR1)	1616.78	3.44375e+06	3.46883e+06	4.43347e+07	299805	4.65027e+06	2.93291	1		3.8645	1		2.90247	2	1.759				1.54328	1								0.184257	2	3.6038							0	9.39322e-08	High	87.97	2.92046e-08	High	86.88	3.74337e-08
LFDSDPITVTVPVEVSR	20	1	1	P10909	N-Term(DimetR0)	1906.05	5.71033e+06	4.64717e+06	4.34716e+06	5.36271e+06	9.33065e+06																			1.21587	1											0	4.38272e-16	High	87.91	2.91254e-08	High	80.28	1.68292e-07
TEAPSATGQASSLLGGR	16	1	1	P39060	N-Term(DimetR0)	1634.87	348256	5.55443e+06	836587	1.44358e+07	0																									0.267966	1					0	9.7061e-09	High	87.89	4.71409e-08	High	48.54	0.000379288
EILSVDCSTNNPSQAK	68	1	1	P10909	N-Term(DimetR0); C7(Carbamidomethyl); K16(DimetR0)	1826.95	59587644	52562640	4.76807e+07	26802732	9240654							0.167309	2	14.5769							3.63777	1					3.48075	3	4.16663				4.82308	1		0	1.06479e-08	High	87.81	4.37951e-08	High	93.03	1.32896e-08
GQELCADYSENTFTEYK	35	1	1	P02774	N-Term(DimetR0); C5(Carbamidomethyl); K17(DimetR0)	2118.99	4.19194e+06	8.19311e+06	1.86909e+06	13186384	1.33744e+07	0.324927	1					1.98127	2	34.9467	0.648991	1					0.95486	1					3.32004	2	32.075	1.29357	1					0	1.11794e-06	High	87.77	1.66274e-08	High	87.69	1.70216e-08
LVGGPMDASVEEEGVR	58	1	1	P01034	N-Term(DimetR0)	1676.85	112288272	4.32317e+07	6544202	2.60683e+07	5.18887e+07																2.33144	3	3.97056	1.59932	1								3.26611	3	13.9595	0	4.01316e-07	High	87.74	3.91222e-08	High	87.39	4.20408e-08
AAISGENAGLVR	36	1	1	P19827	N-Term(DimetR1)	1185.66	5.15522e+07	9.21694e+07	70347208	0	5.11984e+07	3.35334	3	34.8841	2.33426	1		1.7084	1					1.92208	1		0.174827	1		0.304356	1								0.257739	1		0	1.73153e-07	High	87.54	6.6867e-08	High	75.46	1.09512e-06
VVEQMCITQYER	35	1	1	P04156	N-Term(DimetR0); M5(Oxidation); C6(Carbamidomethyl)	1603.78	3.44486e+07	1.33362e+07	7.02519e+06	1137186	7.56745e+06	0.0500789	1																													0	1.5667e-06	High	87.48	3.11742e-08	High	82.56	1.04547e-07
GDSGGAFAVQDPNDK	34	1	1	P09871	N-Term(Dimet); K15(Dimet)	1549.81	6.22267e+06	5.50459e+06	3.29848e+07	1.74114e+06	3.76112e+06				0.652199	1														0.982112	1											0	5.39543e-08	High	87.33	5.22418e-08	High	81.33	2.16813e-07
SAEFPDFYDSEEPVSTHQEAENEK	51	1	1	P05060	N-Term(DimetR0); K24(DimetR0)	2849.3	6.50352e+07	1.39214e+07	6.47624e+07	6.7553e+06	1.33538e+08																									0.707825	1					0	4.38272e-16	High	87.32	8.80428e-09	High	77.28	8.97927e-08
QQNAQGGFSSTQDTVVALHALSK	31	1	1	P01023	N-Term(DimetR0); K23(DimetR0)	2451.32	1.5817e+08	96564170	1.21695e+08	2.65901e+07	17610811				2.10558	1					4.4149	1		1.9738	1					0.489291	1					0.551319	1		0.34574	1		0	4.38272e-16	High	87.19	2.71199e-08	High	92.05	8.29567e-09
GQGTLSVVTMYHAK	78	1	1	P01024	N-Term(Dimet); K14(Dimet)	1563.91	893325	1.71812e+08	51547962	7.56736e+06	2.32377e+06	2.87487	1		3.24665	1		1.05947	1								0.622672	1		0.842704	2	57.8031	1.52318	1					0.358833	1		0	4.38272e-16	High	87.02	2.78053e-08	High	91.69	8.53828e-09
IQPSGGTNINEALLR	44	1	1	P19823	N-Term(Dimet)	1618.93	1.09056e+08	1.64343e+08	1.13601e+08	1.35256e+08	33350008	1.70738	1					1.65625	1					3.42641	1								0.143452	1								0	4.89737e-08	High	86.99	3.48976e-08	High	56.68	3.50096e-05
TVMVNIENPEGIPVK	39	1	1	P01024	N-Term(Dimet); K15(Dimet)	1712.03	2.75014e+07	3.77127e+07	1.3127e+07	20318751	4.06284e+07	0.983346	1		2.04098	2	3.12188	7.83497	1		1.53835	5	60.3818	1.0327	3	5.40483				0.698116	3	1.91557				0.435454	2	74.4275	0.372105	3	8.75003	0	1.41433e-11	High	86.95	1.59451e-08	High	106.83	1.52506e-10
EVQLVESGGGLVQPGGSLR	18	2	1	P01766	N-Term(DimetR0)	1914.06	1.32743e+07	1.9292e+07	1.50251e+06	4.98026e+06	3.13943e+07													1.69762	1								0.738947	1					1.41486	1		0	1.97342e-07	High	86.9	3.77722e-08	High	81.22	1.31764e-07
EDIPPADLSDQVPDTESETR	92	1	1	P01024	N-Term(DimetR1)	2242.05	9.76136e+06	9.3831e+06	1.66887e+07	1.83834e+07	3.6777e+06	0.826809	2	159.53							1.01322	1														0.196132	1					0	5.33666e-10	High	86.88	2.07167e-08	High	97.1	1.95959e-09
LTIGEGQQHHLGGAK	119	1	1	P02679	N-Term(Dimet); K15(Dimet)	1617.97	3.40326e+07	5.74901e+08	1.31538e+09	491308	3.37543e+08	2.37944	2	2.49424	2.91454	4	6.74675	2.76515	2	3.44521				1.02229	2	32.7772				0.0388677	2	0.693904	0.0640906	2	0.595826				0.0330938	1		0	1.35322e-09	High	86.87	2.06617e-08	High	105.79	2.64951e-10
AADDTWEPFASGK	116	1	1	P02766	N-Term(DimetR1); K13(DimetR1)	1450.69	815833544	545842680	7.25854e+07	254312989	7.71211e+08	0.0358397	1					0.101582	1		0.119607	1								2.05304	2	44.3563	2.36362	2	2.85032	2.2349	2	53.4809	1.92825	2	41.0887	0	2.79238e-06	High	86.87	3.01188e-08	High	88.82	1.93549e-08
ENEGFTVTAEGK	147	1	1	P01024	N-Term(DimetR1); K12(DimetR1)	1337.66	153719732	62236780	2.62565e+08	5243054	1.28019e+08	1.21578	1								4.04863	1					0.601759	2	4.7287	1.5716	1											0	4.38272e-16	High	86.81	3.92927e-08	High	87.11	3.75454e-08
SGSDEVQVGQQR	13	1	1	P01024	N-Term(DimetR0)	1321.67	1.29816e+06	0	23746657	6.0459e+06	0																															0	4.38272e-16	High	86.69	5.52866e-08	High	70.77	2.16083e-06
ITENDIQIALDDAK	4	1	1	P04114	N-Term(DimetR1); K14(DimetR1)	1614.86	2.87482e+06	0	1.8981e+06	0	4466702																															0	6.14892e-08	High	86.58	5.84631e-08
ENEGFTVTAEGK	138	1	1	P01024	N-Term(Dimet); K12(Dimet)	1353.75	1.74104e+08	273977495	5.3094e+08	1.37294e+06	74721728	0.745704	1		2.24277	2	3.32527	6.07244	1					0.680875	1					0.919702	1								0.390085	1		0	4.38272e-16	High	86.54	7.23132e-08	High	86.63	7.1156e-08
LCMGSGLNLCEPNNK	56	1	1	P02787	N-Term(DimetR1); C2(Carbamidomethyl); C10(Carbamidomethyl); K15(DimetR1)	1762.83	3.1638e+07	2.25529e+07	7.8185e+06	6478401	3.75979e+07				2.77891	1		1.41661	1		2.90429	1								1.35797	1					1.02457	1					0	4.38272e-16	High	86.3	2.8248e-08	High	82.49	7.52456e-08
FNAVLTNPQGDYDTSTGK	24	1	1	P02747	N-Term(DimetR0); K18(DimetR0)	1992.02	1.10038e+07	7.83191e+06	3.14863e+06	2251120	2710461	1.24945	1					2.01289	2	19.2615							0.758305	1					4.02432	1								0	9.127e-09	High	86.27	4.63834e-08	High	78.15	2.94734e-07
IECVSAETTEDCIAK	149	1	1	P02787	N-Term(DimetR0); C3(Carbamidomethyl); C12(Carbamidomethyl); K15(DimetR0)	1789.88	5.12392e+06	1.26731e+07	1.25906e+06	6.24483e+06	5.82372e+06	1.16951	1		0.822288	3	55.2305				2.12664	1					3.10199	1		2.80885	4	17.9349				1.7471	2	36.8576	7.16021	1		0	4.38272e-16	High	86.26	4.10487e-08	High	80.72	1.5589e-07
YIVSGTPTFVPYLIK	34	1	1	Q92823	N-Term(DimetR0); K15(DimetR0)	1762.07	2.24913e+06	1.97888e+06	2.00676e+07	1.59027e+06	3.26075e+06																															0	4.38272e-16	High	86.18	1.20495e-08	High	75.44	1.4288e-07
FQNSAILTIQPK	12	1	1	P01031	N-Term(Dimet); K12(Dimet)	1431.91	1057277	2.57785e+07	0	0	1.05717e+06													0.72288	1																	0	5.12129e-09	High	86.13	1.23109e-08	High	86.96	1.11762e-08
QTQVSVLPEGGETPLFK	39	1	1	P06396	N-Term(DimetR1); K17(DimetR1)	1886.03	6.64822e+07	7.70665e+07	9.81709e+06	6.34482e+07	7.28896e+07													0.548809	1														1.49114	1		0	2.06525e-07	High	86.11	5.241e-08	High	70.64	1.83383e-06
GFSSGSAVVSGGSR	19	1	1	P35908	N-Term(DimetR0)	1286.67	1.89627e+06	0	2.72238e+06	1.74658e+06	1.49241e+06	1.76856	1								0.9236	1		1.56605	1		5.93777	1								1.38509	1		3.67971	1		0	1.56898e-07	High	86.06	7.92775e-08
DIQMTZSPSSLSASVGBR	7	1	1	P01606	N-Term(DimetR1); M4(Oxidation); Z6(E); B17(D)	1923.92	1.01506e+06	0	1.52317e+06	0	0																															0	6.81039e-07	High	85.94	3.70564e-08
EVQLLESGGGLVQPGGSLR	25	4	1	P01765	N-Term(Dimet)	1932.1	2.27931e+07	2.12344e+06	1.99302e+06	7.6792e+06	17057612	3.86481	2	28.0965							1.01822	1					0.864355	1		0.110206	1											0	8.90039e-11	High	85.92	3.32616e-08	High	73.45	7.2297e-07
MEEVEAMLLPETLK	22	1	1	P01011	N-Term(Dimet); K14(Dimet)	1704.98	4.33272e+06	1.67246e+07	9026447	8.41314e+06	3.48005e+06	1.33738	1								1.02141	1					0.749655	1					1.86385	1		0.566295	1					0	2.41378e-07	High	85.92	4.42635e-08	High	71.95	1.11696e-06
GDQGGESSLSVSK	26	1	1	O75326	N-Term(DimetR0); K13(DimetR0)	1314.7	3.38975e+06	317567	0	0	836786																															0	1.85508e-05	High	85.87	7.88111e-08	High	79.52	3.51812e-07
TATSEYQTFFNPR	65	1	1	P00734	N-Term(Dimet)	1597.8	7.40012e+06	1.01614e+08	1.25673e+06	5.38801e+07	2.74754e+06	0.93594	1		2.69258	1		1.38692	1		0.850874	1					0.520853	1					0.671631	1								0	1.53145e-15	High	85.71	6.47168e-08	High	76.65	5.22297e-07
LVAYYTLIGASGQR	37	1	1	P01024	N-Term(DimetR1)	1539.86	2.20486e+07	45386373	1.76758e+06	1.65006e+07	1.39578e+07	1.1273	2	8.90168	2.66283	3	1.65175				1.6412	3	4.89393	0.994464	1		0.461076	2	9.17653	0.961636	3	1.62518				0.452547	2	5.5003	0.458682	1		0	1.12196e-10	High	85.43	7.66168e-08	High	90.27	2.30232e-08
AAFTECCQAADK	398	1	1	P02768	N-Term(DimetR0); C6(Carbamidomethyl); C7(Carbamidomethyl); K12(DimetR0)	1435.68	607064500	3782539262	6604862062	421418368	1565614108	1.376	3	11.859	1.56582	1		1.12529	4	7.9553	3.33174	7	26.3991	1.36823	7	2.63797	1.1442	3	1.81756	1.79424	1		2.10269	4	4.28264	2.07936	7	17.8129	2.64206	9	4.76734	0	6.40379e-15	High	85.4	4.65771e-08	High	85.51	4.4428e-08
STSGGTAALGCLVK	88	2	2	P01857;P01860	N-Term(DimetR0); C11(Carbamidomethyl); K14(DimetR0)	1385.8	43200996	4.44895e+08	3.78792e+08	5.18819e+08	1.89779e+08	1.06274	2	3.36958	1.09054	2	3.52282										0.303924	2	29.5671	1.16144	2	4.19187										0	3.22874e-12	High	85.27	8.49896e-08	High	104.52	1.04189e-09
AAFTECCQAADK	345	1	1	P02768	N-Term(Dimet); C6(Carbamidomethyl); C7(Carbamidomethyl); K12(Dimet)	1443.72	5.17275e+09	3.30303e+09	3.83224e+09	731082960	3.78725e+09	2.18842	6	11.8103	1.84913	6	15.1898	0.813605	2	20.5889	4.03342	9	20.5802	1.21935	4	14.215	1.29892	6	18.6006	2.14805	6	12.4329	1.60317	1		2.26535	8	20.1046	2.43438	2	5.17409	0	1.63972e-13	High	85.08	7.69931e-08	High	80.96	2.02424e-07
ADGESCSASMMYQEGK	25	1	1	P01008	N-Term(DimetR1); C6(Carbamidomethyl); M10(Oxidation); K16(DimetR1)	1822.74	1.93123e+06	2.26912e+06	1.19583e+07	1.50059e+06	0	0.744645	1					1.71538	2	14.2072	0.706591	1					0.294466	1					1.31649	2	17.9489							0	8.31206e-12	High	85.05	3.11867e-09	High	94.99	3.16206e-10
SAVEEMEAEEAAAK	39	1	1	Q9UBP4	N-Term(DimetR1); M6(Oxidation); K14(DimetR1)	1536.71	6.63815e+07	56669615	5.71874e+07	3.41644e+07	5.49407e+07																															0	1.40208e-08	High	85.05	2.76658e-08	High	69.01	1.26859e-06
AEAQAQYSAAVAK	62	1	1	Q14624	N-Term(Dimet); K13(Dimet)	1379.81	1.08301e+07	7.72039e+06	2.74642e+08	1.38147e+06	11474571	2.02835	3	2.06527	2.55039	1		2.27575	1		0.767508	1		1.47706	2	1.80629	0.245461	1					0.347249	1					0.268719	2	17.9549	0	3.99811e-08	High	85.02	6.2955e-08	High	77.86	3.15087e-07
MQEDEFDQGNQEQEDNSNAEMEEENASNVNK	4	1	1	Q14515	N-Term(DimetR0); M21(Oxidation); K31(DimetR0)	3682.52	439388	102205	0	0	0																															0	4.95818e-07	High	85.01	3.14753e-09	High	65.11	3.07588e-07
VMTPAVYAPYDVK	21	1	1	O00533	N-Term(DimetR0); K13(DimetR0)	1517.86	20126970	12305041	1.23261e+06	4.78571e+06	1.61938e+07																															0	8.53957e-06	High	85	7.14675e-08	High	51.09	0.000183228
TMSEVGGSVEDLIAK	19	1	1	P07339	N-Term(DimetR1); M2(Oxidation); K15(DimetR1)	1607.82	4.82336e+06	5.17431e+06	0	7.02904e+06	1.06874e+07																															0	5.7769e-08	High	84.98	8.00572e-08	High	74.14	9.86825e-07
TFTCTAAYPESK	90	1	1	P01876	N-Term(DimetR1); C4(Carbamidomethyl); K12(DimetR1)	1431.68	164368056	1.25644e+08	2.41802e+08	6.05226e+06	7.44745e+07	1.11712	1		1.06182	1		1.52471	2	23.1204				1.84254	1		0.0565451	1					0.459693	2	143.042				0.629318	1		0	1.34674e-05	High	84.62	6.64402e-08	High	78.56	2.49375e-07
SVIPSDGPSVACVK	87	1	1	P02787	N-Term(DimetR1); C12(Carbamidomethyl); K14(DimetR1)	1471.79	1189609799	686189227	1.7365e+07	50186048	1.55205e+09	1.83262	6	36.256	1.33709	3	0.345923	2.52499	1		0.731627	1		0.99599	3	8.48158	0.779396	4	5.74586	1.36532	3	7.01004	1.90258	1		0.819192	1		1.19969	3	0.0213028	0	6.15616e-07	High	84.6	1.06968e-07	High	84.8	1.03313e-07
SLDFTELDVAAEK	19	1	1	P01019	N-Term(Dimet); K13(Dimet)	1509.87	1.77632e+07	2.01107e+07	1.43647e+07	8.86051e+06	2.76142e+07										0.194272	1														1.19649	1					0	3.97727e-08	High	84.57	7.27958e-08	High	66.6	4.65993e-06
TVMVNIENPEGIPVK	75	1	1	P01024	N-Term(Dimet); M3(Oxidation); K15(Dimet)	1728.02	70448170	1.24906e+08	8.7767e+06	59132315	7.85605e+07				2.16464	3	2.90799				0.910355	1		0.99791	3	0.641958	0.409316	1		0.687777	2	18.3898							0.361481	3	7.60824	0	4.38272e-16	High	84.48	3.70709e-08	High	99.53	1.07529e-09
VLEPMPSTAEISTSGAVLK	18	1	1	Q12860	N-Term(DimetR1); M5(Oxidation); K19(DimetR1)	2002.08	1.26043e+07	6.37165e+06	2.3898e+06	4.53691e+06	8.8154e+06																															0	2.48366e-08	High	84.47	6.00218e-08	High	20.68	0.143651
GQGTLSVVTMYHAK	55	1	1	P01024	N-Term(DimetR1); M10(Oxidation); K14(DimetR1)	1563.83	1.3517e+06	5.94069e+07	2.90413e+07	1.39568e+06	5.9929e+06	1.12019	1		2.45776	2	5.7842							1.26401	2	87.3725	1.17382	1		1.02732	2	0.626369							0.905595	2	100.902	0	1.2592e-09	High	84.19	1.06127e-07	High	87.36	5.21577e-08
EDAGEYECHASNSQGQASASAK	94	1	1	Q16270	N-Term(DimetR0); C8(Carbamidomethyl); K22(DimetR0)	2361.06	488974	2.33147e+06	3.66149e+06	1.59083e+06	613986																									2.3156	1					0	8.00779e-11	High	84.19	2.49598e-08	High	75.17	2.20464e-07
GAQTQTEEEMTR	13	1	1	Q12841	N-Term(DimetR0); M10(Oxidation)	1428.66	75082	0	601596	27860.4	38188.7																															0	6.81543e-07	High	84.17	4.13451e-08
NNEGTYYSPNYNPQSR	66	1	1	P00450	N-Term(DimetR1)	1931.85	6.7788e+06	1.4166e+07	1.00058e+07	1.55785e+06	3.3236e+06				1.90706	1		2.1486	1		1.83386	1					1.39332	1		1.38873	1											0	7.92458e-08	High	84.15	2.19217e-08	High	66.14	1.27691e-06
QQNAQGGFSSTQDTVVALHALSK	30	1	1	P01023	N-Term(DimetR1); K23(DimetR1)	2443.26	2.62081e+08	2.30972e+08	1.68095e+08	30717019	5.73571e+07																															0	4.38272e-16	High	84.08	6.35116e-08	High	79.38	1.96664e-07
ALEESNYELEGK	66	1	1	P13645	N-Term(DimetR0); K12(DimetR0)	1445.76	109135296	6905085	5.40058e+07	1.30888e+07	27837074				0.434926	1		0.408544	1		3.25205	1		0.99033	1					0.642043	1		1.34899	1		9.74823	2	32.6482	2.30657	1		0	2.88007e-06	High	84.06	1.19757e-07	High	84.3	1.6942e-07
SVSDGIAALDLNAVANK	17	1	1	P04114	N-Term(Dimet); K17(Dimet)	1730.03	1.95012e+07	3.31144e+07	865031	1.63386e+07	15482519				5.53188	1					2.92296	2	14.4304	1.41093	1																	0	4.38272e-16	High	83.98	3.55951e-08	High	83.79	3.53067e-08
ETYGEMADCCAK	164	1	1	P02768	N-Term(DimetR0); C9(Carbamidomethyl); C10(Carbamidomethyl); K12(DimetR0)	1498.65	771844760	5.39865e+08	3.09727e+09	28572330	1067885940	1.25617	3	5.59561	1.21838	1		0.867486	3	248.054	1.7108	1		1.32242	5	15.3573	1.8603	5	12.9346	2.85157	2	1.62924	2.36749	4	77.2645	3.69241	2	28.0271	3.6362	4	16.0879	0	2.98088e-06	High	83.92	1.74369e-08	High	67.44	7.75298e-07
NPNGYSFSIPVK	6	1	1	P04114	N-Term(Dimet); K12(Dimet)	1394.83	1.53995e+06	5.7881e+07	2.51852e+07	0	0				2.66554	1																										0	1.16779e-06	High	83.86	7.33902e-08	High	79.88	1.74763e-07
DIVMTQSPDSLAVSLGER	9	1	1	P01625	N-Term(Dimet); M4(Oxidation)	1970.03	524590	0	2.17942e+06	193633	0																						2.17517	1								0	3.85235e-09	High	83.84	8.42617e-08
AQGFTEDTIVFLPQTDK	93	1	1	P41222	N-Term(DimetR1); K17(DimetR1)	1966.02	253940192	309227808	60509594	3.05131e+08	224375304																3.50218	1								2.65534	2	31.0836				0	4.38272e-16	High	83.8	9.19197e-08	High	78.87	2.80191e-07
CSTSSLLEACTFR	38	1	1	P02787	N-Term(Dimet); C1(Carbamidomethyl); C10(Carbamidomethyl)	1567.77	1.78904e+08	5.0805e+08	1.92974e+08	384091028	1.14853e+07	3.70038	3	29.3957	2.08577	1											0.898738	1		1.5713	1											0	8.94214e-07	High	83.76	7.2365e-08	High	82.8	9.86638e-08
TVVQPSVGAAAGPVVPPCPGR	34	1	1	P02765	N-Term(DimetR1); C18(Carbamidomethyl)	2044.11	8.26254e+07	109138691	2.5649e+07	8.2591e+07	0				1.16808	1					1.47714	1								0.869518	1											0	9.51438e-09	High	83.68	7.99243e-08	High	95.26	5.33154e-09
TNLESILSYPK	24	1	1	P05155	N-Term(DimetR1); K11(DimetR1)	1320.74	5.41768e+07	7.67461e+07	4375294	3.95143e+07	2.99452e+07				1.24174	1					0.878911	1		0.972476	2	1.16721				1.02734	1					0.606754	1		0.730169	2	2.89205	0	3.04167e-07	High	83.64	1.40783e-07	High	84.27	1.17658e-07
SGAEAQTPEDSPNR	20	1	1	O43493	N-Term(DimetR0)	1490.7	1.63465e+06	351946	0	0	111893																															0	1.86073e-06	High	83.52	6.04699e-08	High	74.52	5.35073e-07
HPDEAAFFDTASTGK	48	1	1	P02671	N-Term(Dimet); K15(Dimet)	1665.87	223777	6.41955e+07	4.42919e+07	2.48031e+07	2.72147e+06							1.4683	4	140.687				1.38271	2	168.835	2.8352	1					0.129624	3	45.0197							0	2.48457e-07	High	83.41	1.10133e-07	High	67.62	3.94398e-06
FNWYVDGVEVHNAK	78	1	1	P01857	N-Term(Dimet); K14(Dimet)	1749.96	4.973e+07	4288286	2.89543e+07	190888100	3.28425e+08	3.00834	1		0.909081	2	25.8034	1.00728	1					0.925507	1		0.403648	1		0.663249	1		0.714215	1		0.718779	1		0.891943	1		0	1.10688e-10	High	83.39	1.12016e-07	High	86.97	4.641e-08
DTDTGALLFIGK	16	1	1	P36955	N-Term(DimetR1); K12(DimetR1)	1306.73	1.00825e+08	9.09734e+07	1.16079e+08	7.24464e+07	9.78332e+07										0.191718	2	98.5347													0.657671	2	337.15				0	4.70101e-07	High	83.36	1.28938e-07	High	84.9	9.90197e-08
SELEEQLTPVAEETR	33	1	1	P02649	N-Term(DimetR1)	1758.88	67813428	129767064	29462998	239126592	269037209										0.0506274	2	38.8925													0.684576	1		1.11843	1		0	2.01862e-08	High	83.32	1.01731e-07	High	73.76	8.89837e-07
GSESGIFTNTK	97	1	1	P02671	N-Term(Dimet); K11(Dimet)	1212.71	1.15007e+09	1.24918e+09	1227545392	820097	6.92164e+08	2.16755	3	1.44709	1.9551	2	41.9065	4.3911	4	32.8716	0.912066	1		1.26313	4	18.3003	0.0327299	1		0.0803145	1		0.0854878	1					0.02848	2	43.3	0	2.48233e-06	High	83.21	1.40632e-07	High	77.78	4.76833e-07
EYCGVPGDGDEELLR	29	1	1	P02760	N-Term(Dimet); C3(Carbamidomethyl)	1744.83	4.23952e+07	39419316	9614483	3.26637e+07	3.17808e+07	7.51094	1					3.21567	3	7.40995	2.99537	1					0.6504	1					0.294505	1								0	2.3185e-06	High	83.17	6.72317e-08	High	63.08	7.06077e-06
QDDGGAPILEYIVK	24	1	1	O15394	N-Term(DimetR0); K14(DimetR0)	1581.9	1.37893e+07	8.79499e+06	2.46212e+06	4.10562e+06	7.34422e+06																															0	1.01275e-07	High	83.14	9.65724e-08	High	88.76	2.79395e-08
YVMLPVADQDQCIR	88	1	1	P00738	N-Term(Dimet); C12(Carbamidomethyl)	1743.9	1.19435e+08	3.34015e+08	21637678	2.98738e+07	133252581	1.07682	4	6.32143	6.0394	3	21.0574	4.1707	2	88.3445	1.64845	3	61.06	0.749059	2	1.95294	0.0106033	1		1.05226	2	9.94332							0.0269894	1		0	4.22582e-12	High	83.1	1.11425e-07	High	100.95	1.83606e-09
YVMLPVADQDQCIR	104	1	1	P00738	N-Term(DimetR1); M3(Oxidation); C12(Carbamidomethyl)	1751.85	109536062	9.8708e+07	909056	8.78558e+07	241415917	1.14291	3	23.4511	5.71734	2	26.5663							0.411088	2	112.477				1.02585	1								0.0317845	1		0	2.86033e-12	High	83.08	8.26626e-08	High	84.01	6.47422e-08
DIQMTQSPSTLSASVGDR	25	2	1	P01598	N-Term(Dimet); M4(Oxidation)	1944.98	679396	0	2.13891e+06	1.04182e+06	206192										3.15133	1											0.801141	1								0	9.04781e-10	High	83.08	1.03574e-07
AEAQAQYSAAVAK	38	1	1	Q14624	N-Term(DimetR1); K13(DimetR1)	1363.73	5.25785e+06	3.88215e+06	1.20661e+08	1.28769e+06	6.71775e+06	1.13932	1		2.55332	3	40.5458													0.452756	1											0	9.47842e-11	High	83.07	1.41294e-07	High	90.83	2.35834e-08
VFDEFKPLVEEPQNLIK	311	1	1	P02768	N-Term(DimetR0); K6(DimetR0); K17(DimetR0)	2141.27	3.20875e+08	2.76367e+08	2.11032e+08	6.76366e+07	2.6989e+08	2.14217	1		1.09812	5	5.58167	1.18498	1		1.75572	3	14.2572	1.39259	4	6.02301	0.821441	1		1.6837	5	24.9392	1.50859	1		1.20308	4	64.0672	1.60436	3	3.30845	0	1.9965e-08	High	82.97	3.22983e-08	High	76.15	1.2497e-07
DTDTGALLFIGK	8	1	1	P36955	N-Term(Dimet); K12(Dimet)	1322.82	8.15658e+06	8769339	2.38079e+07	0	1.42478e+07	0.0938895	1														2.32372	1														0	7.87426e-07	High	82.78	6.27404e-08	High	42.65	0.000646468
FIQSQDYQCSALMGGR	7	1	1	P07333	N-Term(DimetR0); C9(Carbamidomethyl); M13(Oxidation)	1908.89	489959	1.94385e+06	1.20975e+06	0	0																															0	1.33722e-14	High	82.51	7.32168e-08	High	111.16	1.01824e-10
EAGIPEFYDYDVALIK	19	1	1	P00751	N-Term(Dimet); K16(Dimet)	1915.07	1.14102e+06	6.78139e+06	5.49621e+06	2.77698e+06	3.08398e+06	1.2297	1		2.34803	1		1.92626	1		1.3177	1		1.15425	1		0.493716	1		0.822342	1					0.447693	1		0.71612	1		0	1.5302e-07	High	82.49	8.76457e-08	High	74.36	5.58817e-07
MQEDEFDQGNQEQEDNSNAEMEEENASNVNK	26	1	1	Q14515	N-Term(DimetR0); M1(Oxidation); M21(Oxidation); K31(DimetR0)	3698.53	1.43122e+07	2.45153e+06	3.94263e+06	2.68006e+06	0																															0	3.25965e-10	High	82.43	5.70125e-09	High	83.75	4.20698e-09
TVSEALLMEPTDDGNTTPR	15	1	1	Q14515	N-Term(DimetR0)	2079.03	1.04745e+07	7.15657e+06	0	6.4615e+06	0																6.35886	2	116.875							3.98166	1					0	4.53465e-10	High	82.35	1.06816e-07	High	84.12	7.28044e-08
IHLISTQSAIPYALR	19	1	1	P02679	N-Term(Dimet)	1719.04	1.37888e+07	5.66821e+07	1.64282e+07	8.6223e+06	0	2.2807	2	3.70422	3.00287	1		2.66922	2	1.17056	1.82661	1																				0	1.76598e-08	High	82.29	4.48553e-08	High	80.58	6.51863e-08
SHCIAEVENDEMPADLPSLAADFVESK	23	1	1	P02768	N-Term(DimetR0); C3(Carbamidomethyl); M12(Oxidation); K27(DimetR0)	3054.46	1.89045e+06	1.34587e+07	2.23075e+06	5.95539e+06	0	1.41791	1		1.33245	1		1.45833	1		1.69506	1					1.57646	1		2.61284	1		3.35642	1		1.87205	1					0	4.38272e-16	High	82.27	4.47659e-08	High	74.43	2.88463e-07
ELENLAAMDLELQK	59	1	1	P05060	N-Term(DimetR1); M8(Oxidation); K14(DimetR1)	1688.88	1.71159e+07	1.55248e+07	1.5702e+06	9.1258e+06	2.25546e+07	0.360771	1					0.386068	1											3.14016	1		1.70339	1								0	4.38272e-16	High	82.2	1.58473e-07	High	83.09	1.27391e-07
VQALEEANNDLENK	20	1	1	P35527	N-Term(Dimet); K14(Dimet)	1658.92	962944	0	1.21955e+06	6.48716e+06	0							0.360898	1																	0.511534	1					0	6.82386e-09	High	81.92	1.39785e-07
TPCTVSCNIPVVSGK	43	1	1	P02675	N-Term(Dimet); C3(Carbamidomethyl); C7(Carbamidomethyl); K15(Dimet)	1690.95	6.79599e+07	1.34428e+08	1.64071e+06	165813282	2.41311e+07				7.50996	1					6.75942	2	57.0886	3.24543	1																	0	1.29261e-07	High	81.7	1.25413e-07	High	90.31	1.71324e-08
TVMVNIENPEGIPVK	39	1	1	P01024	N-Term(DimetR0); K15(DimetR0)	1703.99	1.1794e+07	1.84663e+07	2.51594e+06	3.12891e+06	1.42571e+07							1.08117	1														0.250928	1								0	4.38272e-16	High	81.65	9.02763e-08	High	81.83	7.93936e-08
GTCEQGPSIVTPPK	75	1	1	Q16270	N-Term(DimetR0); C3(Carbamidomethyl); K14(DimetR0)	1534.84	1.53569e+07	16180561	7.1217e+07	725845	15337770																															0	7.15782e-06	High	81.58	1.75494e-07	High	65.38	7.1999e-06
LLDNWDSVTSTFSK	32	1	1	P02647	N-Term(DimetR0); K14(DimetR0)	1676.9	4.54163e+06	3.93888e+07	6.23232e+07	1.96167e+06	1.47976e+07				1.23996	3	3.01282				1.42921	1		1.01543	1					0.874279	3	5.88219				0.375579	1		0.760699	1		0	1.21655e-11	High	81.52	1.70888e-07	High	100.57	2.12673e-09
EDPQTFYYAVAVVK	63	1	1	P02787	N-Term(DimetR1); K14(DimetR1)	1685.89	3.41998e+08	3.82384e+08	1.82409e+08	3.19158e+08	2.76833e+08				0.973934	2	10.9424	0.760511	1		0.70646	1		0.907089	2	2.25447				0.948853	2	8.67574				0.582013	1		0.781015	2	0.872704	0	5.17826e-08	High	81.5	1.76986e-07	High	89.42	3.00577e-08
LCMGSGLNLCEPNNK	96	1	1	P02787	N-Term(DimetR1); C2(Carbamidomethyl); M3(Oxidation); C10(Carbamidomethyl); K15(DimetR1)	1778.83	7.89458e+06	2.4497e+07	5.59211e+06	2.12047e+06	3.00281e+07										2.98573	2	12.9584	3.80312	1											1.40744	2	79.8787				0	4.38272e-16	High	81.43	9.85645e-08	High	93.86	5.69442e-09
QGFGNVATNTDGK	119	1	1	P02675	N-Term(DimetR1); K13(DimetR1)	1364.68	4.35226e+08	3.68521e+08	6.57439e+08	42716816	5.30031e+08	3.97101	1					2.12737	2	1.20077				1.29812	2	47.6701							0.0457691	1					0.0173233	1		0	8.02302e-07	High	81.31	1.85271e-07	High	74	9.77353e-07
VTTVASHTSDSDVPSGVTEVVVK	62	1	1	P10909	N-Term(DimetR1); K23(DimetR1)	2370.25	5.37605e+08	443249349	429854264	9.98966e+07	4.16476e+07	0.336973	1		0.468513	3	6.8686	0.450905	1		0.395549	1		0.337314	1		3.02084	1		2.05119	3	14.169	2.80076	1		1.06747	1		1.86349	1		0	2.92849e-14	High	81.29	1.31514e-07	High	98.2	2.47467e-09
EMSGSPASGIPVK	69	2	1	P0C0L4	N-Term(DimetR1); M2(Oxidation); K13(DimetR1)	1331.69	2.72515e+07	1.70974e+07	1.98836e+08	4.91399e+06	3.28292e+07	1.11674	1		0.882406	2	8.23877	1.2909	1					0.715227	1		0.641859	3	2.02472	0.810132	4	52.2631	2.06767	1					0.580281	1		0	3.84204e-10	High	81.24	2.50666e-07	High	82.21	1.91173e-07
LICQATGFSPR	89	2	1	P01871	N-Term(Dimet); C3(Carbamidomethyl)	1285.71	8.17183e+06	2.00751e+08	3.70134e+06	8.76683e+06	1.60691e+06	2.07372	1		3.56854	1					4.28979	3	49.4568	2.33802	4	24.2524	0.374776	1											0.291203	1		0	4.65367e-12	High	81.24	2.64947e-07	High	81.21	2.35753e-07
AGDFLEANYMNLQR	77	1	1	P01024	N-Term(Dimet); M10(Oxidation)	1693.84	6.30575e+06	7.37769e+07	1.16835e+08	4.47448e+07	11555960	1.64297	2	170.461	2.61234	3	20.8983				1.07752	4	25.4395	1.21353	3	30.6847	0.281331	1		0.908372	1		0.719318	1		0.561128	3	8.64168	0.32228	1		0	5.70745e-07	High	81.22	1.71783e-07	High	68.04	3.48621e-06
VAQLEAQCQEPCK	120	1	1	P02679	N-Term(Dimet); C8(Carbamidomethyl); C12(Carbamidomethyl); K13(Dimet)	1632.87	9.73074e+06	1.31958e+07	1.27158e+08	1.93426e+06	5.14794e+06	3.0123	3	16.1066	3.38833	2	6.33959				2.60542	3	23.5301	1.14902	2	0.376808				0.0966576	1								0.0989102	1		0	4.38272e-16	High	81.21	1.7672e-07	High	75.68	5.98927e-07
SGGGGGGGLGSGGSIR	6	1	1	P35527	N-Term(DimetR1)	1260.63	411585	0	0	200725	0	1.14353	1														1.03794	1														0	2.17723e-08	High	81.21	1.88073e-07
FDEFFSEGCAPGSK	49	1	1	P02787	N-Term(Dimet); C9(Carbamidomethyl); K14(Dimet)	1649.81	1.6552e+08	4.31903e+07	1.46983e+07	5.85368e+06	2.13355e+08				1.01126	1								1.2162	3	49.4677				0.987105	1								1.79242	2	55.7729	0	4.38272e-16	High	81.05	1.60973e-07	High	78.7	2.65746e-07
AAFTECCQAADK	328	1	1	P02768	N-Term(DimetR1); C6(Carbamidomethyl); C7(Carbamidomethyl); K12(DimetR1)	1427.63	2695674196	2.10816e+09	3.47505e+09	3.32165e+08	3132182672	2.11138	6	15.9263	1.96602	3	1.80502	0.932025	5	19.8799	2.51744	4	46.499	1.40734	1		1.15372	6	24.0197	2.07765	3	0.999388	1.91719	5	8.2639	2.0163	4	18.747	2.70172	2	0.671708	0	1.42681e-05	High	80.98	4.62837e-08	High	78.56	1.14935e-07
ILLQGTPVAQMTEDAVDAER	9	1	1	P01024	N-Term(DimetR1)	2185.13	738368	4.15494e+06	0	2.84661e+06	1.09636e+06																															0	1.30612e-18	High	80.95	1.56286e-07	High	127.09	3.80119e-12
LQHLENELTHDIITK	27	1	1	P01009	N-Term(DimetR0); K15(DimetR0)	1868.08	2.20083e+07	172247	1.36554e+07	1.39958e+07	7.20757e+06	2.1189	1					1.37734	1		1.48823	1											1.11898	1		1.00015	1					0	3.06985e-09	High	80.9	8.29087e-08	High	46.64	0.000238447
EQLQDMGLVDLFSPEK	30	1	1	P01008	N-Term(DimetR1); M6(Oxidation); K16(DimetR1)	1920.97	8.6525e+06	9.29599e+06	2.46696e+06	7.8181e+06	1.02863e+07	1.42684	2	4.92437	1.43279	1					1.23679	1		1.10983	1					1.05363	2	16.0751				0.720178	1		1.09044	2	13.1861	0	1.88025e-14	High	80.86	1.84169e-07	High	84.41	8.89307e-08
VFNTPEGVPSAPSSLK	47	1	1	Q92823	N-Term(DimetR0); K16(DimetR0)	1693.96	2.39778e+07	3.28225e+06	3.44951e+06	4084915	2.16634e+07																															0	7.03355e-07	High	80.83	1.50339e-07	High	80.71	1.54551e-07
GEVQAMLGQSTEELR	44	1	1	P02649	N-Term(DimetR1); M6(Oxidation)	1691.83	10260479	2.67787e+07	0	1.14779e+07	1.94773e+07																			1.29622	1					0.459264	2	32.8051	0.481489	1		0	1.09784e-12	High	80.81	1.43149e-07	High	111.29	1.28914e-10
VFNTPEGVPSAPSSLK	25	1	1	Q92823	N-Term(DimetR1); K16(DimetR1)	1685.92	2.49469e+06	1.3176e+06	1.00507e+06	627230	1.4548e+07																															0	7.13496e-08	High	80.67	1.98404e-07	High	86.74	4.90401e-08
AGALNSNDAFVLK	66	1	1	P06396	N-Term(DimetR0); K13(DimetR0)	1383.81	2.1242e+08	4.64856e+08	3.41056e+08	2.11963e+08	4.43209e+06	0.315344	1					0.456597	1								3.58465	6	54.5404	2.73292	1		2.89199	1					1.51777	1		0	8.25824e-07	High	80.65	1.94585e-07	High	51.52	0.000163841
EDPQTFYYAVAVVK	77	1	1	P02787	N-Term(DimetR0); K14(DimetR0)	1693.93	2.21603e+08	3.42242e+08	1.17749e+08	185754483	2.1489e+08	1.1362	1		0.848492	2	6.80098	0.46992	2	25.3491	0.708227	1		0.823631	1		0.647099	1		0.84868	2	11.1192	0.562852	2	2.89807	0.424425	2	52.9373	1.28376	2	97.056	0	5.43833e-08	High	80.64	1.69575e-07	High	82.96	9.58538e-08
IECVSAETTEDCIAK	83	1	1	P02787	N-Term(Dimet); C3(Carbamidomethyl); C12(Carbamidomethyl); K15(Dimet)	1797.92	4.5898e+06	4973977	1.28663e+06	4.05102e+06	1.97494e+06	1.99654	2	164.163	1.41122	1					0.970914	2	205.823	1.1703	2	55.1161				5.75317	1								2.2548	2	31.8669	0	4.26978e-09	High	80.6	1.92047e-07	High	85.32	6.52158e-08
SAEFPDFYDSEEPVSTHQEAENEK	30	1	1	P05060	N-Term(DimetR1); K24(DimetR1)	2841.24	2.16057e+07	542749	2.42507e+07	2.38445e+06	54489346																															0	2.26617e-11	High	80.58	2.40621e-08	High	41.74	0.000278002
SSQGGSLPSEEK	82	1	1	P05060	N-Term(DimetR0); K12(DimetR0)	1269.68	1.40926e+07	1.79209e+06	17044822	4.97409e+06	6.51765e+06																															0	7.30194e-07	High	80.51	2.88546e-07	High	68.55	4.45442e-06
TNLESILSYPK	18	1	1	P05155	N-Term(Dimet); K11(Dimet)	1336.83	4.49093e+07	9.70321e+07	7.61796e+07	4.14185e+07	2.90278e+07							1.48592	1		1.03259	1											1.00306	1		0.752339	1					0	1.26314e-05	High	80.29	9.21375e-08	High	84.89	2.96771e-08
TVAAPSVFIFPPSDEQLK	86	1	1	P01834	N-Term(Dimet); K18(Dimet)	2018.19	2.68359e+08	6.96492e+07	4.08601e+07	1.95526e+08	171212154	3.83695	2	19.1016	3.45234	1		2.54698	3	0.874582	3.91634	1					0.991116	2	31.9677				0.564099	2	20.6403	1.56154	1					0	4.38272e-16	High	80.21	6.05026e-08	High	71.78	4.44708e-07
IECVSAETTEDCIAK	100	1	1	P02787	N-Term(DimetR1); C3(Carbamidomethyl); C12(Carbamidomethyl); K15(DimetR1)	1781.83	4.29805e+06	4.2311e+06	896204	3.2052e+06	2.54085e+06	1.28962	1					0.665594	1		0.572658	3	9.19498	0.575755	2	27.7433	1.43969	1														0	4.38272e-16	High	80.2	1.16032e-07	High	80.92	1.02351e-07
VPGQGSSEDDLQEEEQIEQAIK	37	1	1	P13521	N-Term(DimetR0); K22(DimetR0)	2493.25	1.15748e+08	5.32765e+07	2.15274e+06	13249407	17249998																															0	4.03795e-08	High	80.1	1.58312e-07	High	48.77	0.000222339
TQVNTQAEQLR	22	1	1	P06727	N-Term(Dimet)	1323.75	8.25933e+06	9.88715e+06	5.38993e+06	522975	2.49989e+07	0.708981	1					1.44656	1		0.586553	2	26.9776	2.34296	1		0.451936	1					0.700887	1					1.17171	1		0	1.9605e-06	High	80.07	3.09963e-07	High	75.4	9.12796e-07
DAEEDDSLANSSDLLK	4	1	1	P01210	N-Term(DimetR1); K16(DimetR0)	1781.86	3.0292e+07	2.5468e+07	0	0	0																															0	6.11196e-05	High	80.06	1.5238e-07	High	14.35	0.613361
NEDSLVFVQTDK	47	1	1	P01023	N-Term(DimetR1); K12(DimetR1)	1450.75	80180092	1.15504e+08	1.1496e+07	5.4092e+07	164993064				1.92232	2	68.1171	1.5779	2	12.792				3.03625	1		0.449821	1		0.292433	2	13.7359	0.587475	1					0.102196	1		0	1.14907e-06	High	79.85	2.83111e-07	High	79.59	3.08271e-07
DICEEQVNSLPGSITK	32	1	1	P01024	N-Term(DimetR0); C3(Carbamidomethyl); K16(DimetR0)	1853.98	1.43945e+07	8446493	1.37611e+07	10736287	2.01818e+07				4.39448	1		2.90679	1					0.673667	1								1.68208	1					0.889209	1		0	8.59611e-11	High	79.84	2.69757e-07	High	86.87	5.32476e-08
VQALEEANNDLENK	22	1	1	P35527	N-Term(DimetR1); K14(DimetR1)	1642.83	2.33983e+06	1.35532e+06	2.06202e+06	286651	3.45792e+06																															0	7.57766e-08	High	79.82	2.3817e-07	High	68.46	3.27177e-06
ZIVLTZSPGTLSLSPGZR	8	1	1	P01619	Z1(Q); N-Term(DimetR1); Z6(E); Z17(E)	1912.04	46034044	28088602	1.54463e+06	0	2.32882e+07																															0	5.63313e-07	High	79.79	2.24077e-07	High	61.84	1.36164e-05
SSAEAQTPEDTPNK	35	1	1	O43493	N-Term(DimetR0); K14(DimetR0)	1538.78	3.40665e+06	1.22157e+06	0	110095	595173																															0	6.19547e-07	High	79.72	2.61316e-07	High	71.51	1.91765e-06
TVAAPSVFIFPPSDEQLK	74	1	1	P01834	N-Term(DimetR0); K18(DimetR0)	2010.15	6.40514e+07	9.33525e+07	1.46441e+07	53506580	1.04152e+08				2.46325	1		4.89005	2	55.7403	3.82807	1		2.75403	1					1.38733	1		2.21295	2	70.137	1.21401	1		1.3146	1		0	3.99527e-08	High	79.56	1.00703e-07	High	78.86	1.21566e-07
GSESGIFTNTK	82	1	1	P02671	N-Term(DimetR1); K11(DimetR1)	1196.62	5.30391e+08	4.87032e+08	2.7868e+08	1.28451e+06	6.03482e+08				2.62208	1		2.38948	2	30.5448										0.0701811	1											0	2.35025e-10	High	79.42	3.42864e-07	High	89.27	3.82714e-08
TVAAPSVFIFPPSDEQLK	75	1	1	P01834	N-Term(DimetR1); K18(DimetR1)	2002.1	7.99182e+07	6.58568e+07	1.72456e+07	46018176	6.52694e+07				1.8985	1		2.87362	2	6.78676	3.66348	1		2.65331	1					1.0199	1		1.29594	3	6.62878	1.16273	1		1.57757	1		0	3.20782e-12	High	79.28	1.8472e-07	High	91.57	1.05539e-08
LGYVTADGETSGSITCGK	42	1	1	P08603	N-Term(Dimet); C16(Carbamidomethyl); K18(Dimet)	1888	1.16302e+07	42445532	1.18597e+06	2.39861e+07	1.69072e+07	1.94772	2	29.7029							1.32487	1																				0	3.14925e-09	High	79.13	3.03617e-07	High	80.7	1.89804e-07
TVSEALLMEPTDDGNTTPR	10	1	1	Q14515	N-Term(DimetR1); M8(Oxidation)	2090.99	4.26119e+06	5.09937e+06	4463387	1.53603e+06	0																															0	4.21686e-08	High	78.98	1.59357e-07	High	67.75	2.25799e-06
AAQVTIQSSGTFSSK	35	1	1	P01023	N-Term(Dimet); K15(Dimet)	1583.92	9620529	1.84054e+07	3.75771e+06	5.37104e+06	3887952										3.90844	1					2.12925	1														0	8.511e-07	High	78.97	1.97754e-07	High	89.13	1.90601e-08
DFSLTSSSQTPGATK	5	1	1	Q9NZ53	N-Term(DimetR0); K15(DimetR0)	1590.85	1.70734e+06	0	2.82542e+06	0	0																															0	6.26062e-08	High	78.95	3.31748e-07
TLMFGSYLDDEK	41	1	1	P19652	N-Term(DimetR1); M3(Oxidation); K12(DimetR1)	1490.71	7.32813e+07	3.39893e+07	0	2.5693e+07	1.10781e+08	1.14502	2	31.5217	1.22494	2	10.6733							1.10429	1		0.295902	2	48.5293	1.06879	2	11.78							1.22237	1		0	4.38272e-16	High	78.92	1.91067e-07	High	83.93	6.06864e-08
FFESFGDLSTPDAVMGNPK	8	1	1	P68871	N-Term(Dimet); M15(Oxidation); K19(Dimet)	2147.1	275454	2.40208e+07	0	4.60909e+06	0																															0	8.86745e-17	High	78.84	2.63193e-07	High	99.5	2.24965e-09
DGAGDVAFVK	71	1	1	P02787	N-Term(DimetR0); K10(DimetR0)	1042.6	118048592	2155712134	2.10142e+09	804042048	2363685992	1.28348	2	17.5816	1.03909	4	19.3913	0.583843	3	27.7166	0.613416	1		0.896087	3	8.28012	0.990495	1		1.32469	4	13.1314	1.09136	3	1.17081				1.20857	3	8.90083	0	2.25078e-05	High	78.81	5.33981e-07	High	71.73	2.7025e-06
ADGESCSASMMYQEGK	9	1	1	P01008	N-Term(Dimet); C6(Carbamidomethyl); K16(Dimet)	1822.83	656410	1.25824e+06	2.00097e+07	950690	0	1.93146	1					1.56716	1											1.10814	1		1.37466	1		1.63788	1					0	8.04077e-08	High	78.74	1.37669e-07	High	99.49	1.21457e-09
TNQVNSGGVLLR	18	1	1	P02747	N-Term(DimetR0)	1289.75	6.67472e+06	2.35639e+07	3.04383e+07	1.38926e+06	430824							0.721381	1		1.05844	1											2.31179	2	4.66046							0	1.02703e-05	High	78.73	3.3291e-07	High	68.01	4.02428e-06
AEAQEAEDQQAR	14	1	1	Q9UHG2	N-Term(DimetR0)	1377.66	1.42554e+06	62769.3	0	0	194038																															0	2.98955e-07	High	78.56	3.82422e-07	High	55.8	7.28584e-05
YVTSAPMPEPQAPGR	106	2	1	P01871	N-Term(Dimet)	1636.86	4.12861e+07	3.09011e+07	829112	38357350	8270653	2.63967	2	1.93027	1.14941	2	36.7378				3.44635	2	27.4598	1.06525	1																	0	2.07094e-10	High	78.32	3.7544e-07	High	89.56	2.78316e-08
YAATSQVLLPSK	37	1	1	P01871	N-Term(DimetR1); K12(DimetR1)	1333.78	104029208	1.18576e+08	1.80104e+07	3.62804e+07	224160398				1.67171	2	9.42824													0.0782963	2	7.30485										0	7.71256e-09	High	78.11	3.85541e-07	High	86.92	4.59313e-08
YICENQDSISSK	454	1	1	P02768	N-Term(DimetR0); C3(Carbamidomethyl); K12(DimetR0)	1507.76	6790688605	11808714994	13230466408	1.64691e+09	14254282934	1.45454	6	7.6545	1.26999	3	12.0237	1.39696	8	24.7834	1.33066	7	32.4576	1.45275	7	8.63401	0.980331	6	10.2166	1.55004	3	2.76536	1.50025	8	18.1498	1.15174	6	14.4813	1.67476	8	31.2145	0	6.07888e-06	High	78.1	3.70942e-07	High	77.57	4.17338e-07
GEAAGAVQELAR	40	1	1	Q9UHG2	N-Term(DimetR0)	1203.67	1.54064e+07	2.28795e+07	2.09293e+07	1.31155e+06	6.61768e+06													0.0716671	1		3.49885	1		1.52478	1		2.92805	1					2.12849	1		0	6.59401e-09	High	78.09	4.68045e-07	High	84.54	1.12499e-07
VTTSQDMLSIMEK	33	1	1	P05155	N-Term(DimetR1); K13(DimetR1)	1538.79	1.2462e+07	9.68062e+06	2.49454e+06	4.43693e+06	1.62667e+07	0.924777	2	14.8735	1.36804	2	29.3193				0.967433	1		0.50761	1		0.524519	2	35.3635	0.68453	2	1.95307				0.506052	1		0.510428	1		0	1.50099e-06	High	78.09	3.80335e-07	High	75.83	7.11814e-07
CPNPPVQENFDVNK	254	1	1	P05090	N-Term(DimetR0); C1(Carbamidomethyl); K14(DimetR0)	1721.88	610857224	3.44291e+08	2.58612e+07	1.43956e+07	2.96759e+08	0.219924	2	21.7679	0.0363743	1					0.424495	2	87.2248	0.0208337	1		2.3936	4	22.72	3.20727	2	14.9707				2.04223	3	20.925	2.15017	2	36.1586	0	6.94004e-12	High	77.98	3.97256e-07	High	95.17	7.45017e-09
EIETYHNLLEGGQEDFESSGAGK	8	1	1	P35527	N-Term(Dimet); K23(Dimet)	2582.29	3.90507e+06	0	0	5.1828e+06	0	0.867982	1								4.26461	1					0.742862	1								0.601282	1					0	2.13554e-10	High	77.98	2.4122e-07
EDPQTFYYAVAVVK	57	1	1	P02787	N-Term(Dimet); K14(Dimet)	1701.97	3.89367e+08	3.46054e+08	1.03755e+08	2.25473e+08	2.47264e+08	1.17357	2	0.322083				0.568806	3	14.8714							0.648596	2	0.0466751				0.630933	2	3.38956							0	6.13301e-08	High	77.89	2.70654e-07	High	77.46	2.85363e-07
EVGPTNADPVCLAK	24	1	1	P00450	N-Term(DimetR1); C11(Carbamidomethyl); K14(DimetR1)	1526.79	136745164	1.61378e+08	6.30482e+06	155802229	2.23141e+08	2.45636	1											1.01463	1		0.872337	1											0.996273	1		0	4.6277e-06	High	77.86	4.51761e-07	High	67.74	4.81245e-06
TLLSNLEEAK	44	1	1	P10909	N-Term(DimetR1); K10(DimetR1)	1173.68	424131528	6.12732e+08	4.93734e+08	3.90885e+08	4.36839e+07							0.293554	2	7.06005	0.20877	1											2.75178	2	9.68938	1.36953	2	8.19352				0	8.77978e-06	High	77.85	5.12684e-07	High	61.53	2.22874e-05
TLLSNLEEAK	66	1	1	P10909	N-Term(DimetR0); K10(DimetR0)	1181.72	1.03503e+09	1.21554e+09	1275718852	8.98716e+06	7.82356e+07	0.163414	2	43.7037				0.244243	1		0.216	2	33.7965				2.49971	3	0.425302	2.27577	3	6.04925	2.69058	3	18.2447	1.26321	2	16.6916	1.75733	1		0	1.92028e-13	High	77.83	3.03262e-07	High	69.52	2.13321e-06
TEGDGVYTLNDK	82	2	2	P00738;P00739	N-Term(Dimet); K12(Dimet)	1383.76	1.68294e+07	3.27706e+07	2.1636e+08	751915	8.03343e+06	2.46123	2	8.49388	2.70287	2	154.368	3.93949	1								0.0450969	1														0	3.79605e-07	High	77.73	6.83897e-07	High	77.75	7.04258e-07
SGPGAYESGIMVSK	3	1	1	P54289	N-Term(DimetR0); K14(DimetR0)	1446.78	269750	3.41803e+06	0	0	0																															0	2.66738e-06	High	77.69	5.26818e-07	High	72.38	1.80077e-06
MEEVEAMLLPETLK	35	1	1	P01011	N-Term(DimetR0); M1(Oxidation); M7(Oxidation); K14(DimetR0)	1728.93	4.80118e+07	3.40975e+07	6.54091e+07	1.90319e+07	28986480	1.09082	1								0.763843	1					0.489859	1					1.289	1		0.390753	1					0	1.66977e-06	High	77.63	4.26282e-07	High	60.08	2.39546e-05
YVTSAPMPEPQAPGR	78	2	1	P01871	N-Term(DimetR1)	1628.81	12098412	1.76964e+07	1.83427e+06	4.4677e+06	10917181																															0	6.31896e-12	High	77.57	4.11214e-07	High	78.5	3.29121e-07
YICENQDSISSK	405	1	1	P02768	N-Term(DimetR1); C3(Carbamidomethyl); K12(DimetR1)	1499.71	7.90915e+09	8165527912	9.47513e+09	1.58971e+09	9893015936	1.57515	5	51.7853	1.49003	5	26.6857	1.10941	7	18.0691	1.40209	6	17.3064	1.47913	3	21.5714	0.987425	5	36.8387	1.75549	5	33.2135	1.40778	7	5.61303	1.17709	8	20.4254	1.85864	3	0.250275	0	4.38272e-16	High	77.54	2.68701e-07	High	77.88	2.47653e-07
ADGESCSASMMYQEGK	52	1	1	P01008	N-Term(Dimet); C6(Carbamidomethyl); M10(Oxidation); K16(Dimet)	1838.82	1.36405e+06	3.87514e+06	1.88881e+07	1.47917e+06	443658				2.23193	3	47.6389	1.8048	1		1.17203	2	49.3801							1.41756	2	6.69801	2.05726	1								0	2.04687e-11	High	77.52	1.30103e-07	High	86.7	1.40037e-08
SSGSLLNNAIK	56	2	2	P01023;P20742	N-Term(DimetR1); K11(DimetR1)	1159.67	2.25223e+07	8.46485e+07	234020022	76378178	7.77413e+06				1.34977	1														0.359757	1											0	6.68459e-08	High	77.48	5.03789e-07	High	77.46	4.97141e-07
TLLSNLEEAK	20	1	1	P10909	N-Term(Dimet); K10(Dimet)	1189.76	46713766	1.88147e+08	1.38018e+08	7.93697e+07	2.36554e+06				0.307263	1														1.98404	1											0	5.24934e-15	High	77.44	1.71287e-07	High	72.87	4.26044e-07
FFESFGDLSTPDAVMGNPK	4	1	1	P68871	N-Term(DimetR1); M15(Oxidation); K19(DimetR1)	2131.01	208466	0	0	2.87845e+06	0										1.49207	1																				0	4.1603e-10	High	77.44	2.04643e-07
ADGESCSASMMYQEGK	35	1	1	P01008	N-Term(DimetR0); C6(Carbamidomethyl); M11(Oxidation); K16(DimetR0)	1830.79	539408	3.09022e+06	1.77553e+07	420591	1.35174e+06							1.5795	1		1.10625	1											2.19287	2	67.5998				1.28904	1		0	1.09219e-08	High	77.43	7.40941e-08	High	90.74	3.58417e-09
DYVSQFEGSALGK	14	1	1	P02647	N-Term(DimetR0); K13(DimetR0)	1464.78	6.12626e+07	140131737	43082974	4.99757e+07	9.49613e+07	1.40252	1		0.879479	1											0.347374	1		0.850875	1											0	2.47191e-07	High	77.43	5.34924e-07	High	77.39	5.58112e-07
EMSGSPASGIPVK	85	2	1	P0C0L4	N-Term(DimetR0); M2(Oxidation); K13(DimetR0)	1339.74	1.84841e+07	1.14884e+07	4.11549e+08	4.43783e+06	1.93212e+07	0.982099	1											0.643652	1		0.672406	1											0.592675	1		0	4.76688e-14	High	77.41	6.39062e-07	High	75.33	1.0053e-06
EMSGSPASGIPVK	73	2	1	P0C0L4	N-Term(Dimet); M2(Oxidation); K13(Dimet)	1347.78	3.62286e+07	1.59086e+07	2.56928e+08	5.38296e+06	3.86344e+07										0.969359	2	18.2783	0.639584	1											0.558239	2	81.4283	0.728087	1		0	1.33359e-06	High	77.31	4.6538e-07	High	77.29	4.7406e-07
AVMDDFAAFVEK	264	1	1	P02768	N-Term(DimetR0); K12(DimetR0)	1406.75	100303298	9.50243e+08	1586606328	2.22847e+08	4.10657e+08	0.822782	6	11.6878	0.69797	8	11.4228	0.583155	9	23.1435	1.18779	7	14.7872	0.798058	3	372.728	0.779014	5	9.76017	1.51313	10	20.1799	1.56827	9	30.5139	1.16909	9	14.1878	1.65824	5	31.9301	0	1.5208e-05	High	77.3	6.05178e-07	High	77.32	6.00544e-07
NEDSLVFVQTDK	28	1	1	P01023	N-Term(DimetR0); K12(DimetR0)	1458.79	4.47912e+07	1.79066e+07	6.42143e+06	1.6357e+07	24643976	2.19804	1		1.79776	1											0.558165	2	7.82281	0.349385	1											0	4.38272e-16	High	77.27	5.58748e-07	High	74.96	9.63844e-07
TCVADESAENCDK	384	1	1	P02768	N-Term(DimetR0); C2(Carbamidomethyl); C11(Carbamidomethyl); K13(DimetR0)	1562.7	1738472226	2708355690	1.00119e+07	814686769	1.10818e+09	0.983443	3	0.0600899	0.818305	5	45.8118	0.658568	2	30.0886	0.93117	8	29.1061	0.66153	8	21.814	2.13146	4	26.2041	3.3197	5	12.8825	3.32441	2	5.11244	3.05223	8	24.4365	4.65489	9	21.8098	0	3.08578e-14	High	77.25	1.19612e-07	High	75.8	1.81488e-07
LGEVNTYAGDLQK	21	1	1	P06727	N-Term(DimetR1); K13(DimetR1)	1463.78	1.29629e+08	6.81142e+07	4.09114e+06	8.31549e+06	1.52237e+08	1.37805	1								4.01428	3	39.4819				0.791014	1		0.703375	1					1.14894	1					0	8.02229e-16	High	77.23	5.57295e-07	High	72.53	1.65307e-06
GGYTLVSGYPK	81	1	1	P02790	N-Term(DimetR1); K11(DimetR1)	1197.65	8.79885e+06	926243797	1.58866e+09	8.52718e+08	893262				0.249228	1		0.415768	1		0.957959	1					0.308123	1		0.606374	2	28.8737	1.01231	1		0.904746	2	39.9949	0.641559	1		0	3.83014e-05	High	77.2	5.22096e-07	High	68.92	3.51359e-06
VTIPTDLIASSGDIIK	26	1	1	Q14118	N-Term(DimetR0); K16(DimetR0)	1707.04	4.1824e+06	2.11882e+06	1.86391e+06	1.51369e+06	3.05885e+06																															0	9.12991e-08	High	77.15	1.22398e-07	High	72.26	3.62518e-07
NNEGTYYSPNYNPQSR	81	1	1	P00450	N-Term(Dimet)	1939.9	5975848	2.74802e+07	1.5517e+07	2.22605e+06	3.60162e+06	3.23027	2	153.315	2.37242	1		1.53405	4	1.87686	1.76137	1		1.80913	1								0.995985	4	26.8269	1.77107	1					0	1.66411e-07	High	77.13	2.42053e-07	High	64.51	4.38957e-06
TEHPFTVEEFVLPK	43	1	1	P01023	N-Term(Dimet); K14(Dimet)	1745.01	8.21298e+07	1.08736e+08	4.02787e+07	7.94263e+07	102945	1.75914	2	21.3311	0.8466	1		0.716833	2	47.3003	0.382613	1		1.35475	1		0.435622	2	5.4905				0.218314	1								0	2.57259e-07	High	77.1	2.92477e-07	High	69.2	1.65912e-06
DTDTGALLFIGK	13	1	1	P36955	N-Term(DimetR0); K12(DimetR0)	1314.78	2.35818e+08	2.06861e+08	2.79197e+08	35983.5	2.04908e+08							0.215621	2	7.4254				0.146537	1					2.32768	1		2.31289	2	4.784				2.09543	1		0	1.16497e-07	High	77.01	4.11074e-07	High	86.17	5.12078e-08
AVMDDFAAFVEK	185	1	1	P02768	N-Term(DimetR1); K12(DimetR1)	1398.7	1.50204e+08	7.46097e+08	1585482134	205172335	622571856	0.713295	6	51.315	0.635594	1		0.548865	2	11.447	1.45084	2	49.0791	0.800863	5	24.0223	0.855237	4	15.6424	1.38275	1		1.54162	3	9.5721	1.28291	1		1.54137	6	15.8199	0	7.52714e-06	High	77	4.79861e-07	High	77.3	4.47832e-07
CNPDSNSANCLEEK	4	1	1	P10124	N-Term(DimetR0); C1(Carbamidomethyl); C10(Carbamidomethyl); K14(DimetR0)	1701.77	489970	0	898891	0	218795							0.888682	1														4.09581	1								0	8.37602e-08	High	76.96	1.50022e-07
YIVSGTPTFVPYLIK	25	1	1	Q92823	N-Term(DimetR1); K15(DimetR1)	1754.02	369572	890886	6.07689e+06	492960	903441																															0	3.42278e-06	High	76.91	2.6889e-07	High	63.58	5.13081e-06
SASNMAIVDVK	25	1	1	P01023	N-Term(DimetR1); K11(DimetR1)	1190.65	2.03951e+07	9.54149e+07	2.5915e+07	5.66147e+06	1.48311e+07																															0	3.67508e-07	High	76.89	6.7635e-07	High	65.32	1.00761e-05
FLEQQNQVLQTK	54	3	2	P35908;P04264	N-Term(DimetR0); K12(DimetR0)	1539.9	72301956	3.6808e+07	1.73261e+07	1.21232e+07	126758053							0.500173	1								20.2484	1					1.82305	2	26.8954							0	4.10961e-06	High	76.88	3.39467e-07	High	54.88	5.15263e-05
NSEPQDEGELFQGVDPR	34	1	1	O15240	N-Term(DimetR0)	1948.92	4.82131e+07	2.82099e+07	944212	25144635	19742856																									2.94541	1		1.49881	1		0	7.24348e-07	High	76.87	2.88853e-07	High	45.16	0.000432801
ALEESNYELEGK	28	1	1	P13645	N-Term(Dimet); K12(Dimet)	1453.81	4.09453e+07	6.86504e+06	1.59708e+07	3195603	15410603																												4.89402	1		0	2.20717e-07	High	76.85	1.03476e-06	High	76.08	1.24042e-06
VPFDAATLHTSTAMAAQHGMDDDGTGQK	25	1	1	P06396	N-Term(DimetR0); K28(DimetR0)	2937.4	7511848	3863462	8.1594e+07	3.67113e+06	2.08521e+06							0.541044	2	10.0704	0.373621	1		0.174495	1		3.50369	1					4.72064	1		3.46941	1		0.392803	1		0	7.76347e-10	High	76.85	1.9208e-07	High	57.65	1.57189e-05
DMYSFLEDMGLK	23	1	1	P01023	N-Term(Dimet); M2(Oxidation); M9(Oxidation); K12(Dimet)	1552.79	88333992	7.10076e+07	9.11749e+07	7.10935e+07	116931150	2.28812	1											2.13792	1		0.575629	1											0.412444	1		0	3.57028e-06	High	76.72	4.76703e-07	High	59.33	2.67199e-05
ELSAERPLNEQIAEAEEDK	60	1	1	Q8WXD2	N-Term(DimetR0); K19(DimetR0)	2235.16	192150189	125659553	5.40388e+07	4.36235e+07	33966226																6.24861	1		2.44678	1		3.20386	1								0	4.50264e-08	High	76.71	3.74349e-07	High	76.94	3.6212e-07
TALASGGVLDASGDYR	27	1	1	O43505	N-Term(DimetR1)	1580.8	7.92681e+06	46217506	972262	35990644	45137340																			1.63207	1					1.13188	1		1.17914	2	65.6764	0	3.25863e-09	High	76.68	4.62857e-07	High	99.26	2.68577e-09
EILSVDCSTNNPSQAK	72	1	1	P10909	N-Term(DimetR1); C7(Carbamidomethyl); K16(DimetR1)	1818.89	8.12845e+06	2.58419e+07	1.35099e+07	1.51362e+07	5.17151e+06				5.62978	1														2.3339	1								3.13834	1		0	9.63346e-13	High	76.66	4.83335e-07	High	97.9	3.77071e-09
EEEEEMAVVPQGLFR	30	1	1	P10645	N-Term(DimetR0); M6(Oxidation)	1810.89	2.71169e+07	1.46805e+07	2.25977e+07	2.12096e+07	2.5657e+07																1.46871	1		0.8335	1					1.62837	1					0	4.42782e-09	High	76.65	4.84449e-07	High	75.35	6.52045e-07
LGYVTADGETSGSITCGK	27	1	1	P08603	N-Term(DimetR1); C16(Carbamidomethyl); K18(DimetR1)	1871.91	4.95865e+06	5355896	558955	10695760	1750713																															0	3.77835e-09	High	76.64	4.35709e-07	High	68.69	2.85963e-06
EDEEEEEGENYQK	23	1	1	P05060	N-Term(DimetR1); K13(DimetR1)	1683.69	2.84311e+06	2.58289e+06	597483	751875	0																															0	2.34778e-08	High	76.52	4.34545e-08	High	86.49	4.37557e-09
ALYYDLISSPDIHGTYK	16	1	1	P36955	N-Term(DimetR1); K17(DimetR1)	2012.04	3.17102e+07	1.15495e+07	2.00743e+06	8.04792e+06	3.32856e+06																															0	1.33094e-09	High	76.52	4.92484e-07	High	53.18	0.000107948
VTTSQDMLSIMEK	27	1	1	P05155	N-Term(Dimet); M7(Oxidation); K13(Dimet)	1570.87	8.74319e+06	1.18327e+07	339020	0	2.05653e+07	1.25392	1											0.852764	3	436.003																0	5.10867e-08	High	76.5	6.16768e-07	High	64.56	9.20356e-06
DQDGEILLPR	10	1	1	Q9UBP4	N-Term(DimetR0)	1187.66	687385106	0	9.5939e+08	214774556	0	3.70701	1								3.11518	1					3.99318	1					3.44457	1		1.49253	1					0	0.000134638	High	76.48	8.60263e-07
AVAAQDPVIYSLVR	6	1	1	Q9NYQ8	N-Term(DimetR0)	1533.9	2.95709e+06	1.29055e+06	0	0	2.99333e+06																															0	1.66423e-12	High	76.41	4.18265e-07	High	72.63	9.30517e-07
LVNEVTEFAK	681	1	1	P02768	N-Term(DimetR1); K10(DimetR1)	1205.68	2751960876	27957270938	20278209080	22108601738	2407655464	1.14666	6	11.7007	1.02593	4	3.7786	0.9533	6	17.9999	1.32984	5	26.0011	1.03165	4	9.49246	0.63656	6	14.6348	0.957437	5	5.73017	1.12186	6	20.6679	1.02302	7	36.9494	1.28092	4	6.53574	0	1.39673e-09	High	76.32	8.0271e-07	High	62	2.10424e-05
SNLDEDIIAEENIVSR	27	1	1	P01024	N-Term(Dimet)	1852.98	1.3927e+06	3.90436e+06	1.17648e+06	1.54029e+06	3.93257e+06	1.17998	1		3.0317	2	2.50035	2.53565	1											1.11119	3	4.20952										0	2.27476e-08	High	76.27	5.53532e-07	High	93.08	1.12677e-08
SASNMAIVDVK	57	1	1	P01023	N-Term(DimetR1); M5(Oxidation); K11(DimetR1)	1206.64	1.61857e+08	1.08969e+08	52553052	2.03652e+07	2.07125e+08	2.11736	2	19.7526	3.15235	2	103.359				4.27178	1		1.60848	1		0.554252	2	17.0836	0.517994	1								0.474737	1		0	1.98567e-05	High	76.26	7.61826e-07	High	56.23	7.1946e-05
ASSIIDELFQDR	12	1	1	P10909	N-Term(DimetR0)	1425.75	3.88428e+06	3.72448e+07	0	0	339668				0.301306	2	19.8969										2.1454	1		1.75839	3	0.103884							1.94521	2	46.4881	0	4.38272e-16	High	76.25	1.3505e-06	High	84.11	2.15812e-07
TVQAVLTVPK	62	1	1	P36955	N-Term(DimetR0); K10(DimetR0)	1119.76	2.22429e+08	2.65032e+08	1.70172e+08	2.72581e+08	2.51812e+08				0.160587	1		0.176153	1		0.0942278	1								2.11044	1		2.60274	1		1.75539	1					0	2.76384e-06	High	76.23	1.35792e-07	High	69.85	5.48625e-07
TFTCTAAYPESK	89	1	1	P01876	N-Term(Dimet); C4(Carbamidomethyl); K12(Dimet)	1447.77	2.58876e+08	1.10775e+08	3.00924e+08	3.33163e+07	190077518	1.29258	2	82.3927				0.441742	1		1.69387	4	33.7576	1.91494	1								0.367912	1								0	1.97279e-05	High	76.22	6.99629e-07	High	76.96	5.8398e-07
AVTEDDEDEDDDK	29	1	1	Q08629	N-Term(DimetR1); K13(DimetR1)	1551.63	254158	509369	1.12824e+06	101238	215194																															0	8.99888e-07	High	76.22	2.38781e-08	High	70.58	8.74984e-08
AVMDDFAAFVEK	588	1	1	P02768	N-Term(DimetR0); M3(Oxidation); K12(DimetR0)	1422.75	1052540736	1.98152e+09	1.35841e+09	2.3265e+09	2169312156	0.736136	4	2.86811	0.685893	6	32.1859	0.533952	5	13.5752	1.07624	6	9.81538	0.623617	13	64.7715	0.627641	5	30.585	1.3713	9	14.9142	2.02504	7	36.2919	1.05594	7	23.7849	1.54658	15	46.071	0	2.18028e-05	High	76.2	6.69274e-07	High	75.96	7.56736e-07
ISYGNDALMPSLTETK	25	1	1	P05067	N-Term(DimetR0); M9(Oxidation); K16(DimetR0)	1819.97	25199672	14585686	3.06239e+06	1.0942e+07	2.32163e+07																															0	4.38272e-16	High	76.16	5.49574e-07	High	65.19	6.88623e-06
AVMDDFAAFVEK	471	1	1	P02768	N-Term(Dimet); M3(Oxidation); K12(Dimet)	1430.78	1269920780	1.00047e+09	533996002	2.41122e+09	959391840	0.787143	3	9.12542	0.804167	6	23.8595	0.488251	6	53.3801	2.08075	3	32.2539	0.952126	5	26.3929	0.583314	3	23.6361	1.64595	4	28.157	1.815	4	16.1593	1.65039	1		1.63909	5	35.6605	0	3.21936e-11	High	76.12	7.28142e-07	High	75.65	7.82777e-07
TPCQQELDQVLER	26	1	1	P18065	N-Term(DimetR0); C3(Carbamidomethyl)	1647.83	2.14278e+06	1.21119e+07	9.54374e+06	455927	0																						4.5323	2	15.2542							0	7.70815e-11	High	76.11	6.08592e-07	High	89.2	2.95757e-08
DMYSFLEDMGLK	19	1	1	P01023	N-Term(DimetR0); M2(Oxidation); M9(Oxidation); K12(DimetR0)	1544.75	2.7005e+07	1.49246e+07	4.26683e+07	5.93639e+06	2.38197e+07				2.21887	1					3.14917	1		1.9428	1					0.475855	1					0.277456	1		0.413384	1		0	7.81892e-16	High	76.11	4.31035e-07	High	74.95	5.39014e-07
AVMDDFAAFVEK	503	1	1	P02768	N-Term(DimetR1); M3(Oxidation); K12(DimetR1)	1414.7	2237343825	1.4623e+09	900563414	2.20326e+09	3263134297	0.669159	8	41.8489	0.5801	8	17.659	0.597874	5	9.12465	1.3775	5	49.1316	0.798634	8	44.1166	0.605442	7	17.4508	1.40434	9	15.9828	1.58993	6	7.15234	1.16979	4	39.5782	1.50668	5	24.1102	0	3.4611e-05	High	76.11	4.4573e-07	High	73.58	8.5075e-07
YSMVGGNLVINNPDK	3	1	1	Q12860	N-Term(DimetR0); M3(Oxidation); K15(DimetR0)	1700.92	823505	0	0	0	0																															0	1.749e-07	High	76.02	5.68829e-07
CFEGFGIDGPAIAK	9	1	1	P08603	N-Term(DimetR0); C1(Carbamidomethyl); K14(DimetR0)	1545.83	8.53446e+06	9.97544e+06	0	0	4.76999e+06				2.19626	1											0.709023	1		1.51489	1											0	3.54548e-07	High	76	6.98304e-07	High	67.35	4.79521e-06
GEAGAPGEEDIQGPTK	60	1	1	P05060	N-Term(DimetR1); K16(DimetR1)	1611.79	101730055	101256878	2.01177e+08	56295762	9.94906e+07																															0	8.61584e-08	High	75.97	4.17334e-07	High	75.34	5.61437e-07
QHMDSDSSPSSSSTYCNQMMR	105	1	1	P07998	N-Term(DimetR0); M3(Oxidation); C16(Carbamidomethyl); M19(Oxidation); M20(Oxidation)	2515.98	182527	720481	2168547	839626	86195.9				0.392962	1		0.457035	1		0.23655	1								3.67067	1		5.00728	1		2.0673	1					0	4.33434e-10	High	75.9	2.56431e-08	High	51.7	6.74481e-06
QHMDSDSSPSSSSTYCNQMMR	113	1	1	P07998	N-Term(DimetR0); C16(Carbamidomethyl); M20(Oxidation)	2483.99	404360	14892515	5.2948e+07	61240.7	420165				0.242845	1		0.547201	2	6.15855										3.44807	1		4.96184	3	24.1667							0	7.16478e-08	High	75.9	2.56431e-08	High	49.07	1.23586e-05
ALQDQLVLVAAK	18	1	1	P01019	N-Term(Dimet); K12(Dimet)	1340.91	35313252	1.8516e+07	9.00741e+06	5.59292e+06	6.58217e+07																															0	1.1705e-06	High	75.85	3.64022e-08	High	89.26	1.89723e-09
LLIYAVLPTGDVIGDSAK	29	1	1	P01023	N-Term(Dimet); K18(Dimet)	1917.19	5.84727e+06	8309626	3.87499e+06	5.80376e+06	9.24172e+06	4.19045	2	11.3079				3.29981	2	69.8718	3.97753	1		3.7038	1		0.745036	2	16.2183				0.812255	2	12.5205	0.25655	1		0.578451	1		0	9.95069e-08	High	75.77	5.297e-08	High	51.2	1.51716e-05
ISYGNDALMPSLTETK	14	1	1	P05067	N-Term(DimetR0); K16(DimetR0)	1803.97	11076488	4.85117e+06	1.94842e+06	2.15802e+06	3.29448e+06																						1.84312	1								0	2.48284e-07	High	75.75	6.13297e-07	High	33.99	0.00903791
LGYVTADGETSGSITCGK	17	1	1	P08603	N-Term(DimetR0); C16(Carbamidomethyl); K18(DimetR0)	1879.97	2.79867e+06	3.79406e+06	0	3.43213e+06	2.56658e+06																			0.427176	1											0	7.17288e-09	High	75.67	6.88389e-07	High	71.3	1.83474e-06
MEEVEAMLLPETLK	18	1	1	P01011	N-Term(DimetR0); K14(DimetR0)	1696.94	2.4085e+06	1.07435e+07	6.98509e+07	4.66444e+06	2.75272e+06																															0	2.12314e-06	High	75.55	6.01802e-07	High	73.58	9.03373e-07
MEEVEAMLLPETLK	31	1	1	P01011	N-Term(DimetR1); K14(DimetR1)	1688.89	3.34655e+06	1.22808e+07	3.65052e+07	8.23677e+06	5.25984e+06	1.54506	1		1.67811	2	31.7171	1.22622	1		0.92427	1		1.09909	2	87.2694				1.04421	2	26.9679	1.85532	1		0.340516	1		0.758643	2	59.4929	0	8.93804e-06	High	75.54	6.98136e-07	High	73.62	1.07107e-06
VSEADSSNADWVTK	20	1	1	P00751	N-Term(DimetR1); K14(DimetR1)	1564.75	5817202	7.5591e+06	1.01793e+06	1.0535e+06	5.90434e+06				2.5742	1					0.473533	1		0.543532	1					2.02113	1		0.917321	1		0.461751	1					0	4.38272e-16	High	75.51	4.47092e-07	High	66.76	3.57412e-06
HSTIFENLANK	154	1	1	P02787	N-Term(Dimet); K11(Dimet)	1345.81	2.27608e+07	2.18528e+08	3.49584e+08	32287122	1.37882e+08	0.649818	2	133.386				0.568793	1					0.422899	1		0.574893	2	56.0314				0.831308	1					1.05136	1		0	6.77958e-06	High	75.38	5.36009e-07	High	67.2	3.84903e-06
SASDLTWDNLK	51	1	1	P02787	N-Term(DimetR0); K11(DimetR0)	1313.72	197013922	651734555	135981236	5999717	540022	1.18202	1		0.397198	1		0.646265	1					1.37485	1		0.957633	1		0.959523	1		1.2121	2	6.60054							0	4.15744e-06	High	75.35	1.02548e-06	High	75.39	9.82831e-07
AASGTTGTYQEWK	3	1	1	P04114	N-Term(Dimet); K13(Dimet)	1471.8	2.00837e+06	1.22048e+07	0	0	2.43399e+06	1.1182	1		2.82818	1								1.76865	1																	0	3.09792e-07	High	75.31	8.59771e-07	High	62.07	1.68876e-05
IASFSQNCDIYPGK	43	1	1	P01042	N-Term(DimetR1); C8(Carbamidomethyl); K14(DimetR1)	1655.81	2.81972e+06	2.13208e+07	2.6518e+06	401064	5.59824e+06							0.442348	1					0.460189	1								0.552481	1		1.03088	2	112.348	1.61027	1		0	5.26989e-07	High	75.29	5.88644e-07	High	70.41	1.91992e-06
SHCIAEVENDEMPADLPSLAADFVESK	12	1	1	P02768	N-Term(DimetR1); C3(Carbamidomethyl); M12(Oxidation); K27(DimetR1)	3046.42	1.16648e+06	5.12528e+06	603633	3.18121e+06	68313.8																															0	4.11438e-08	High	75.22	1.89383e-07	High	57.74	1.05167e-05
TEESPSAPDAPTCPK	46	1	1	Q15113	N-Term(DimetR1); C13(Carbamidomethyl); K15(DimetR1)	1642.76	2.33729e+06	1.35526e+06	8.12337e+06	1.09895e+06	2.49242e+06																															0	4.38272e-16	High	75.21	3.88678e-07	High	83.31	6.0899e-08
MASGAANVVGPK	10	1	1	Q92520	N-Term(DimetR0); K12(DimetR0)	1165.69	5.62654e+07	1.97343e+07	24143142	2.39151e+06	4.93923e+07																															0	2.57279e-10	High	75.18	1.03304e-06	High	81.62	2.24501e-07
EVNVSPCPTQPCQLSK	144	1	1	P61916	N-Term(DimetR0); C7(Carbamidomethyl); C12(Carbamidomethyl); K16(DimetR0)	1907.98	11864890	8.82004e+06	5.97865e+06	8.77829e+06	4.2841e+06																												3.59179	1		0	1.59668e-08	High	75.12	7.27497e-07	High	83.61	9.58126e-08
YVMLPVADQDQCIR	160	1	1	P00738	N-Term(Dimet); M3(Oxidation); C12(Carbamidomethyl)	1759.89	4.86004e+07	439739952	4.03795e+07	21663744	140578764	1.4403	3	34.0647	4.04812	3	3.15257	12.5855	2	51.1696	1.43567	3	14.8407	0.688983	3	144.914				0.906797	3	0.34211	1.42828	1					0.0499106	1		0	4.56948e-09	High	74.94	6.86142e-07	High	87.62	3.61532e-08
EVGTPHGIILDSVDAAFICPGSSR	10	1	1	P02790	N-Term(DimetR1); C19(Carbamidomethyl)	2526.27	3.45176e+06	30531.4	0	619815	0	2.56949	1														0.466186	1														0	5.07076e-07	High	74.91	4.79431e-07	High	28.01	0.0217422
VSPSFSQNCLAYK	37	1	1	Q13822	N-Term(DimetR0); C9(Carbamidomethyl); K13(DimetR0)	1564.83	1.73162e+06	1.35941e+08	5.53565e+07	3650774	5.27184e+06																															0	4.38272e-16	High	74.86	9.40573e-07	High	62.65	1.56456e-05
LVAYYTLIGASGQR	44	1	1	P01024	N-Term(Dimet)	1547.9	2.44303e+07	1.21492e+08	51688975	2.79892e+07	1.40621e+07	1.1771	1		3.01643	1		2.78239	1		2.60019	1		1.07704	1		0.382527	2	19.8489	0.942656	1		1.14973	1		0.583325	1		0.427603	1		0	1.90095e-06	High	74.82	5.73521e-07	High	77.39	3.11886e-07
DGAGDVAFVK	40	1	1	P02787	N-Term(DimetR1); K10(DimetR1)	1034.55	1.01989e+09	1636462069	1.88016e+09	1490978400	2065845952	1.20485	3	1.89064				0.605914	1					0.813884	2	1.10043	0.992394	1					1.11764	1					1.17637	3	11.0704	0	1.61766e-05	High	74.81	1.10674e-06	High	70.74	2.82517e-06
IFFYDSENPPASEVLR	41	1	1	P27169	N-Term(Dimet)	1920	7.65411e+06	4.50547e+06	2.81424e+07	3.39842e+06	1.98025e+07	7.46637	1		2.56268	3	33.8041				1.91464	1		3.33149	1					0.240476	1								0.364644	1		0	4.38272e-16	High	74.72	7.0999e-07	High	87.78	3.50956e-08
TTNIQGINLLFSSR	6	2	1	P0C0L4	N-Term(DimetR1)	1591.89	1.51146e+06	7.29104e+06	0	0	828267	1.68833	1											1.10817	1		0.8838	1											0.708724	1		0	2.10157e-07	High	74.72	7.16736e-07	High	68.61	2.92657e-06
LGNQEPGGQTALK	34	1	1	P08697	N-Term(Dimet); K13(Dimet)	1384.84	1.25214e+08	1.44857e+08	6.12229e+07	1.35061e+07	1.46594e+08	1.33849	2	6.28444	1.88993	2	10.39	1.61725	1					1.37164	1		0.483367	2	7.22702	1.04543	2	6.24864							0.891516	1		0	5.94498e-06	High	74.64	4.39754e-07	High	54.01	4.667e-05
YICENQDSISSK	354	1	1	P02768	N-Term(Dimet); C3(Carbamidomethyl); K12(Dimet)	1515.79	1.0224e+10	1.06569e+10	1.14626e+10	4721006286	1.29554e+10	1.50757	1		1.39568	3	6.15692				2.02493	6	34.0195	1.16868	1		0.739497	1		1.87617	2	25.5497	1.98222	1		1.24244	6	14.8479	1.39952	1		0	4.68062e-06	High	74.58	1.0154e-06	High	77.62	5.05106e-07
QAENEPQSAPK	15	1	1	P13521	N-Term(DimetR0); K11(DimetR0)	1262.69	1.5312e+06	0	49534	0	215800																															0	1.85436e-05	High	74.45	1.19521e-06	High	56.86	6.67644e-05
GPSVFPLAPSSK	139	1	1	P01857	N-Term(DimetR1); K12(DimetR1)	1242.71	4.51546e+08	2.29276e+09	1085203280	864777968	3.81635e+07	1.34961	3	31.2018	1.25368	5	15.9423	3.15159	3	42.478	2.67079	1		1.1709	2	30.7038	0.39175	1		1.28517	4	45.2513	1.0462	5	27.674	1.75367	1		1.09978	2	29.9783	0	1.11476e-07	High	74.34	1.00315e-06	High	64.37	9.50546e-06
VSFLSALEEYTK	19	1	1	P02647	N-Term(DimetR1); K12(DimetR1)	1442.78	1.18265e+06	1.89151e+07	274633	3.44907e+06	1.05994e+06	2.39445	2	33.6619													0.365773	2	11.0606													0	8.88924e-07	High	74.31	1.09351e-06	High	57.15	5.6862e-05
VTIPTDLIASSGDIIK	16	1	1	Q14118	N-Term(DimetR1); K16(DimetR1)	1698.99	942444	902700	0	755026	1.2431e+06																															0	9.04492e-08	High	74.28	4.23639e-07	High	65.75	2.90019e-06
GEVQAMLGQSTEELR	29	1	1	P02649	N-Term(DimetR1)	1675.84	5.48209e+06	1.36212e+07	706974	1.89046e+07	2.60312e+07																			0.75526	1											0	4.93245e-13	High	74.26	7.7057e-07	High	100.33	1.99268e-09
AGALNSNDAFVLK	22	1	1	P06396	N-Term(Dimet); K13(Dimet)	1391.85	15685617	7.61929e+07	5.19586e+07	5.88411e+07	1.01013e+06				0.276642	1														1.67512	1											0	4.38272e-16	High	74.23	3.94563e-07	High	60.71	8.74656e-06
AVMDDFAAFVEK	168	1	1	P02768	N-Term(Dimet); K12(Dimet)	1414.79	1.07316e+08	4.75565e+08	545449464	245735220	2.71542e+08	0.649735	2	26.3611	0.520388	2	34.9594				1.14807	2	3.49619	0.697227	4	19.1013	0.764743	2	3.4012	0.953835	2	41.1624				1.07856	2	3.97219	1.51082	4	15.0753	0	1.17887e-05	High	74.14	1.15644e-06	High	74.18	1.16875e-06
AGALNSNDAFVLK	41	1	1	P06396	N-Term(DimetR1); K13(DimetR1)	1375.76	7.77024e+07	2.77243e+08	113795369	1.33092e+08	2.77977e+06										0.442107	1					2.24654	1					7.33801	1		1.5926	1					0	2.26911e-06	High	74.1	1.31497e-06	High	47.85	0.000490536
SLPVSDSVLSGFEQR	7	1	1	P07360	N-Term(DimetR1)	1648.86	1.2119e+06	740794	1.16319e+06	233120	2.31382e+06	1.0514	1																							0.628305	1					0	1.89418e-07	High	74.08	9.73194e-07	High	71.46	1.90413e-06
QPFVQGLALYTPVVLPR	27	1	1	P01019	N-Term(DimetR0)	1930.16	708629	1.71863e+06	1.92465e+07	196976	1.36306e+06				0.514711	1		0.675429	1											4.27864	1		3.53921	1					1.93131	1		0	2.55096e-09	High	74.06	3.47491e-07	High	51.66	5.32224e-05
TVQAVLTVPK	56	1	1	P36955	N-Term(DimetR1); K10(DimetR1)	1111.71	9.30773e+07	1.25692e+08	69380848	154967923	1.1726e+08	0.103431	1		0.193939	1		0.155709	1					0.126638	1		2.39212	1					2.42917	1					2.07667	1		0	2.16884e-07	High	74.02	6.57822e-07	High	80.74	1.32825e-07
GAYPLSIEPIGVR	31	1	1	P00450	N-Term(DimetR1)	1399.8	1.08565e+08	121381747	5.2494e+07	6.30425e+07	8.21194e+07	1.80741	1		1.71586	1					1.2667	2	3.92111	0.693543	3	82.4069	0.577578	1		1.20286	1					0.58745	2	11.2098	0.663895	3	11.8354	0	1.44374e-09	High	74.01	1.11412e-06	High	79.59	3.07722e-07
ATEHLSTLSEK	52	1	1	P02647	N-Term(Dimet); K11(Dimet)	1287.78	3.83817e+06	3.79329e+06	1.74594e+06	8.05084e+06	4.53733e+06							0.912114	1		1.29881	1											0.424289	1		0.355683	1		1.42503	1		0	2.98904e-06	High	74.01	7.01043e-07	High	44.33	0.000597744
LEQGENVFLQATDK	20	1	1	P02746	N-Term(DimetR1); K14(DimetR1)	1647.87	2.76888e+06	5.41357e+06	0	1.77052e+07	2.25052e+07										0.544075	1																				0	3.45153e-08	High	74	9.83325e-07	High	73.61	1.06265e-06
VVNNSPQPQNVVFDVQIPK	21	1	1	P19823	N-Term(DimetR1); K19(DimetR1)	2178.2	18686764	19331135	6.17037e+06	2.76818e+07	2.58849e+07																															0	1.95471e-08	High	73.95	5.45682e-07	High	80.62	1.23976e-07
AAISGENAGLVR	49	1	1	P19827	N-Term(Dimet)	1193.7	1.37951e+08	2.15231e+08	4.30048e+06	2.50642e+06	9.8584e+07	1.50358	1		2.33204	1		2.32223	1					1.79665	1																	0	4.38272e-16	High	73.79	1.08218e-06	High	67.25	5.15178e-06
EDEEEEEGENYQK	42	1	1	P05060	N-Term(DimetR0); K13(DimetR0)	1691.74	1.17619e+07	6.61768e+06	815830	508458	450527																															0	3.54525e-12	High	73.77	2.45559e-07	High	96.82	1.18543e-09
TEVSSNHVLIYLDK	25	1	1	P01023	N-Term(Dimet); K14(Dimet)	1690.01	4.95652e+07	2.57165e+07	6.5544e+06	1.23026e+07	3.13169e+07	3.30416	1		2.63026	2	33.8264				3.67478	2	33.3578				0.567499	1		0.70127	2	13.8264				0.318985	2	34.8528				0	2.12374e-12	High	73.71	5.17102e-07	High	88.46	1.56817e-08
AEGNNQAPGEEEEEEEEATNTHPPASLPSQK	126	1	1	P10645	N-Term(DimetR0); K31(DimetR0)	3383.57	2.2704e+07	1.93364e+06	2.13525e+07	433991	28478962																															0	2.86146e-12	High	73.61	2.02513e-07	High	85.05	1.53178e-08
TSESGELHGLTTEEEFVEGIYK	11	1	1	P02766	N-Term(DimetR1); K22(DimetR1)	2511.23	1.84399e+07	3.59749e+06	594012	3.58e+06	0										0.101755	1														1.31391	1					0	7.4511e-11	High	73.49	5.79789e-07	High	68.04	2.10429e-06
EMSGSPASGIPVK	21	2	1	P0C0L4	N-Term(Dimet); K13(Dimet)	1331.78	27629242	4.10521e+07	1.55178e+06	5.42627e+06	42282924	0.528915	1											1.1859	1																	0	4.65883e-15	High	73.26	1.13295e-06	High	71.14	1.79207e-06
DSGFQMNQLR	112	1	1	P02787	N-Term(DimetR1); M6(Oxidation)	1239.58	3.65668e+08	145944516	1.02744e+09	2.53226e+08	267722496	1.54103	6	6.75391	1.43253	3	10.182	0.667821	3	55.6263	1.28223	5	6.47954	1.11897	2	1.70513	0.969789	5	5.45427	1.3828	3	34.9921	1.06518	4	8.19248	0.898116	4	10.8112	1.46983	2	17.5003	0	4.94885e-06	High	73.25	6.29291e-07	High	68.65	1.7876e-06
EVEELMEDTQHK	21	1	1	Q9UBP4	N-Term(DimetR1); K12(DimetR1)	1543.74	2.62557e+07	2.1982e+07	20900757	5.68648e+06	0																2.72937	1														0	9.45529e-10	High	73.16	7.00435e-07	High	76.79	3.50764e-07
NGVAQEPVHLDSPAIK	62	1	1	P04217	N-Term(Dimet); K16(Dimet)	1747.03	416403411	3.54404e+08	3.62018e+08	7.45042e+07	1.65292e+08				1.42861	2	31.0279	1.91011	2	5.69623				1.10394	2	5.36542				1.41493	1		0.846803	3	33.518				1.02061	2	10.6547	0	9.20708e-16	High	73.1	4.70188e-07	High	70.13	8.68606e-07
EECEHAYPGQITQNMLCAGDEK	36	1	1	Q92876	N-Term(DimetR0); C3(Carbamidomethyl); M15(Oxidation); C17(Carbamidomethyl); K22(DimetR0)	2660.2	37241849	11704383	14751425	2.05856e+06	1.01191e+06																															0	3.42819e-11	High	72.82	2.7687e-07	High	68.23	8.49275e-07
GDGPVQGIINFEQK	20	1	1	P00441	N-Term(DimetR0); K14(DimetR0)	1565.88	24089727	3.81507e+06	441957	3.60778e+06	2.29556e+07																			1.73884	1											0	4.38272e-16	High	72.76	1.22352e-06	High	50.35	0.000218188
EDAGEYECHASNSQGQASASAK	61	1	1	Q16270	N-Term(DimetR1); C8(Carbamidomethyl); K22(DimetR1)	2353.01	0	513429	1.47464e+06	400550	253040																						3.63755	1								0	1.11389e-11	High	72.68	1.34878e-07	High	71.04	1.96761e-07
SASNMAIVDVK	22	1	1	P01023	N-Term(DimetR0); K11(DimetR0)	1198.7	1.23305e+07	4.87099e+07	2.18527e+07	1.44638e+06	7.38003e+06				1.7484	1								1.63381	1					0.510507	1								0.454471	1		0	3.92334e-09	High	72.67	1.74934e-06	High	99.17	3.52284e-09
AGDFLEANYMNLQR	57	1	1	P01024	N-Term(DimetR1); M10(Oxidation)	1685.8	6.27e+06	2.60224e+07	6.11223e+07	2.96221e+07	1.15256e+07	0.700981	1		2.24128	2	1.03078	1.88576	3	18.8322				1.25749	2	1.47893				0.930803	2	1.29766	0.95097	3	18.9337				0.565488	2	10.0964	0	3.57263e-07	High	72.57	6.83387e-07	High	70.82	1.126e-06
DNENVVNEYSSELEK	47	1	1	P02675	N-Term(DimetR1); K15(DimetR1)	1824.85	337449839	3.37043e+08	212889212	3.25799e+08	284489454	1.75783	1					2.50276	3	1.22349	2.82652	1		0.904855	2	27.1189	0.0221354	1					0.0379351	2	14.3383	0.0125542	1					0	4.38272e-16	High	72.51	8.64014e-07	High	65.04	4.76259e-06
IASFSQNCDIYPGK	13	1	1	P01042	N-Term(Dimet); C8(Carbamidomethyl); K14(Dimet)	1671.9	2.10212e+06	4.07349e+07	711498	695330	0										2.02063	1																				0	9.35343e-08	High	72.44	1.37695e-06	High	54.5	8.44456e-05
VAEGTQVLELPFK	8	1	1	P01008	N-Term(DimetR1); K13(DimetR1)	1486.86	8.70198e+06	661663	0	0	2.01121e+06	0.418893	2	47.6694	0.570223	1								0.771107	2	7.25383	0.321514	1		0.66567	2	11.3851							0.506358	2	10.6537	0	4.48843e-13	High	72.36	1.46643e-06	High	75.85	6.04537e-07
LLIYAVLPTGDVIGDSAK	31	1	1	P01023	N-Term(DimetR1); K18(DimetR1)	1901.11	1.29105e+06	2.35669e+06	1.63493e+06	1.4865e+06	2.48825e+06				3.64685	1					4.33281	1		3.50942	1					0.588178	1								0.341947	1		0	6.27167e-11	High	72.34	5.07597e-07	High	88.6	1.15262e-08
FLEQQNQVLQTK	40	3	2	P35908;P04264	N-Term(Dimet); K12(Dimet)	1547.94	3.00913e+07	1.63984e+07	1941008	2.06905e+07	4.03167e+07				0.285825	1					2.22208	1								0.634649	1					2.82786	2	69.2862				0	4.31458e-14	High	72.3	7.15445e-07	High	71.01	9.78739e-07
SVSLPSLDPASAK	15	1	1	P04114	N-Term(Dimet); K13(Dimet)	1343.84	4.47024e+07	33013313	998307	9.91871e+06	41106761	2.50434	1		4.30561	1		3.78791	1		4.96288	1		3.78005	2	71.899																0	0.000505712	High	72.29	5.37083e-07	High	66.67	1.66841e-06
NGIDIYSLTVDSR	22	1	1	Q14624	N-Term(Dimet)	1488.81	4.77483e+06	4.29568e+06	1266363	586648	2.23586e+06	6.88043	1		2.63818	1					3.52945	1					0.18477	1		0.391828	1											0	3.08739e-05	High	72.2	1.58473e-06	High	75.01	8.15569e-07
SGELEQEEER	39	1	1	P10645	N-Term(DimetR0)	1237.59	782808	0	38561243	4347911	353815																															0	4.68663e-06	High	72.19	8.90824e-07	High	42.81	0.000769693
TGLLLLSDPDK	17	1	1	Q14624	N-Term(DimetR1); K11(DimetR1)	1227.72	4.75274e+07	2.22146e+07	2.02585e+07	1.18287e+07	5.0256e+07	0.88798	1		1.29009	1					0.773295	1								0.116542	1					0.0498059	1					0	6.61411e-09	High	72.14	1.48153e-06	High	73.25	1.11664e-06
GCPDVQASLPDAK	23	1	1	Q96PD5	N-Term(Dimet); C2(Carbamidomethyl); K13(Dimet)	1429.8	8929144	1.34306e+07	8.09205e+06	254237	7.93015e+06							1.93693	1					2.60889	1								0.826042	1								0	4.38272e-16	High	72.11	2.88826e-06	High	72.32	1.63533e-06
EGTCPEAPTDECKPVK	118	1	1	P02787	N-Term(DimetR1); C4(Carbamidomethyl); C12(Carbamidomethyl); K13(DimetR1); K16(DimetR1)	1901.9	6.04028e+08	382694789	294600744	6.49042e+07	84032886	2.61231	2	1.95237				0.779983	2	16.2416							0.651632	2	3.55586				0.743986	1								0	3.99061e-06	High	72.11	1.11039e-06	High	67.8	2.95406e-06
CFEGFGIDGPAIAK	7	1	1	P08603	N-Term(DimetR1); C1(Carbamidomethyl); K14(DimetR1)	1537.78	9.55265e+06	8.72198e+06	0	0	5.37081e+06				1.96753	1														1.31177	1											0	4.38272e-16	High	72.02	1.56073e-06	High	72.79	1.31767e-06
LVFFAEDVGSNK	1	1	1	P05067	N-Term(DimetR1); K12(DimetR1)	1381.74	1.83285e+06	0	0	0	0																4.12555	1														0	9.99975e-06	High	71.99	2.09328e-06
VFDEFKPLVEEPQNLIK	259	1	1	P02768	N-Term(DimetR1); K6(DimetR1); K17(DimetR1)	2129.2	563225638	161974756	3.24325e+08	1.04441e+08	1.8207e+08	2.24406	3	2.04257	0.987358	3	40.2262	0.970202	5	29.6223	1.42513	1		1.79877	2	79.0725	0.837117	3	11.8695	1.05499	4	24.5925	1.31022	4	14.8881	0.939219	1		1.15273	2	14.2373	0	2.42943e-08	High	71.94	7.0051e-07	High	68.52	1.4412e-06
DYVSQFEGSALGK	13	1	1	P02647	N-Term(Dimet); K13(Dimet)	1472.83	240398864	122126680	6.42814e+07	1.23032e+08	1.65509e+08							0.551412	1														0.385742	1								0	1.69021e-07	High	71.81	1.63475e-06	High	71.59	1.73356e-06
SGTASVVCLLNNFYPR	10	1	1	P01834	N-Term(Dimet); C8(Carbamidomethyl)	1833.98	185361	2.42277e+06	5.37932e+06	162313	0																															0	6.33242e-09	High	71.71	1.73016e-06	High	77.37	4.52582e-07
ITVVDALHEIPVK	18	1	1	Q16270	N-Term(DimetR0); K13(DimetR0)	1497.95	2.11027e+06	1.62909e+07	668501	2.19828e+06	5.31149e+06																															0	4.38272e-16	High	71.68	3.1583e-07	High	76.77	8.73068e-08
ELSYYSLEDLNNK	17	1	1	P01031	N-Term(Dimet); K13(Dimet)	1659.91	3.85216e+06	1.34885e+06	1.24998e+06	842794	4.30154e+06	1.67274	1								2.77412	3	33.5069							0.204327	1											0	4.75624e-11	High	71.65	1.49777e-06	High	75.53	6.17175e-07
FNAVLTNPQGDYDTSTGK	20	1	1	P02747	N-Term(Dimet); K18(Dimet)	2000.06	1.86293e+07	1.72501e+07	4.85556e+06	6.27069e+06	3.21125e+06				1.32744	1														0.524578	1											0	5.04242e-12	High	71.64	1.37783e-06	High	90.62	1.66457e-08
ELLDTVTAPQK	55	1	1	P36955	N-Term(DimetR0); K11(DimetR0)	1278.78	438000854	2.30873e+08	2.25681e+08	7.79212e+07	4.63957e+08	0.10184	1								0.0885626	2	13.9009	0.0917729	1		2.04627	1		3.80307	1		2.17839	1		1.38434	2	42.9975	2.17215	1		0	1.98164e-05	High	71.63	1.22985e-06	High	72.66	9.05141e-07
DSGFQMNQLR	38	1	1	P02787	N-Term(Dimet)	1231.63	229400696	150702380	0	1.28719e+08	136007360	1.74419	2	20.2436	1.27293	1					1.34271	1					1.26943	1		1.38922	1					1.03028	1					0	1.67928e-08	High	71.62	2.07973e-06	High	74.14	1.16607e-06
SGGGGGGGLGSGGSIR	16	1	1	P35527	N-Term(Dimet)	1268.68	490550	0	0	672371	787702																															0	3.91893e-10	High	71.62	2.18303e-06
EGTCPEAPTDECKPVK	87	1	1	P02787	N-Term(Dimet); C4(Carbamidomethyl); C12(Carbamidomethyl); K13(Dimet); K16(Dimet)	1926.04	1582662688	610665160	237460208	1.1989e+08	152380544	2.20328	2	53.1834				0.693815	2	9.0364				1.81334	1		0.687466	1		0.897003	1		0.795071	2	4.99427				2.34061	1		0	8.47336e-07	High	71.6	1.28681e-06	High	63.14	8.44402e-06
TMSEVGGSVEDLIAK	29	1	1	P07339	N-Term(DimetR0); M2(Oxidation); K15(DimetR0)	1615.87	21026645	6303714	1.11838e+06	1.45995e+07	2.14846e+07																															0	2.73004e-11	High	71.52	1.84982e-06	High	92.69	1.36182e-08
QPSSAFAAFVK	22	1	1	P01024	N-Term(DimetR1); K11(DimetR1)	1208.67	2.21469e+08	2.52131e+08	385428202	1.5324e+08	2.01715e+08	0.923824	2	1.87562	1.91373	1		1.67345	1		1.07182	1		0.888671	1		0.407981	2	3.37028	0.805366	1		0.885974	1		0.481787	1					0	9.78955e-10	High	71.52	2.39596e-06	High	80.23	3.4475e-07
VAEGTQVLELPFK	8	1	1	P01008	N-Term(DimetR0); K13(DimetR0)	1494.91	2.7874e+06	2.49456e+06	1.24174e+07	733906	7.28823e+06							0.674639	1		0.533906	1		0.757279	1								0.689618	1		0.376404	1		0.54965	1		0	3.75565e-09	High	71.47	8.83938e-07	High	76.08	2.98391e-07
DICEEQVNSLPGSITK	36	1	1	P01024	N-Term(Dimet); C3(Carbamidomethyl); K16(Dimet)	1862.02	1.41554e+07	2.73682e+07	3.16263e+07	15434211	1.40819e+07																															0	5.30846e-12	High	71.47	1.58966e-06	High	75.66	6.0305e-07
CEVQHGIDDSSDAVEVK	35	1	1	Q96GW7	N-Term(DimetR0); C1(Carbamidomethyl); K17(DimetR0)	1951.96	8.18984e+07	2.30515e+07	21619196	5.73525e+06	7312635																3.88268	1					2.80861	1					0.93555	1		0	1.29072e-12	High	71.45	1.32128e-06	High	76.19	4.95299e-07
LDAQASFLPK	28	1	1	P19827	N-Term(DimetR1); K10(DimetR1)	1145.66	4.20843e+07	103227077	0	552791	1.67695e+07	3.39314	1														0.173691	1														0	5.88997e-13	High	71.45	2.21646e-06	High	55.18	0.000109523
VSPSFSQNCLAYK	35	1	1	Q13822	N-Term(DimetR1); C9(Carbamidomethyl); K13(DimetR1)	1556.78	1.61973e+06	4.0957e+07	1.90776e+07	3.26773e+06	970824																															0	3.25848e-06	High	71.4	1.83645e-06	High	64.84	7.97272e-06
TGFPEDVYSAVLSK	25	1	1	P19022	N-Term(DimetR0); K14(DimetR0)	1576.87	232514	443013	641646	794205	1.14961e+06																															0	3.23683e-06	High	71.39	1.56476e-06	High	76.5	4.80206e-07
TCVADESAENCDK	171	1	1	P02768	N-Term(Dimet); C2(Carbamidomethyl); C11(Carbamidomethyl); K13(Dimet)	1570.74	6.72395e+08	5.80785e+08	1.85585e+06	2.71234e+08	1.59957e+08	1.49911	1		0.809706	1		0.337257	1		1.24412	2	8.22857				4.08467	1		3.77401	1					3.21308	1					0	8.69016e-06	High	71.32	9.51896e-07	High	75.54	3.79786e-07
ELENLAAMDLELQK	7	1	1	P05060	N-Term(DimetR0); K14(DimetR0)	1680.94	3.74394e+06	7.50904e+06	363932	3.14173e+06	3.3904e+06																															0	6.61749e-08	High	71.31	1.64932e-06	High	70.55	1.96914e-06
YLQEIYNSNNQK	179	1	1	P02679	N-Term(Dimet); K12(Dimet)	1585.88	3.40604e+08	1.12749e+09	664374108	54915608	1.18903e+08	3.37242	1					2.47836	3	8.47642	2.53098	4	82.4588	0.932939	2	5.43121										0.0184082	1		0.0319087	2	26.5163	0	2.23929e-06	High	71.31	1.54947e-06	High	65.14	7.02721e-06
ASEEEPEYGEEIK	30	1	1	P05060	N-Term(DimetR0); K13(DimetR0)	1573.78	2.05085e+07	1.86059e+07	8.89717e+07	0	8.44831e+06																															0	8.63473e-06	High	71.31	1.5014e-06	High	57.46	3.61639e-05
SASDLTWDNLK	37	1	1	P02787	N-Term(DimetR1); K11(DimetR1)	1305.67	205730182	5.03682e+08	4.47115e+06	7.39403e+06	0	0.640342	1					0.429137	1														1.05654	1		0.790687	1					0	6.5384e-09	High	71.28	2.05546e-06	High	77.92	4.67357e-07
ILALAPTFEMNPMK	55	1	1	Q12860	N-Term(DimetR0); M10(Oxidation); K14(DimetR0)	1655.94	7.24061e+06	2.05904e+06	1.74398e+07	538394	5.41336e+06																3.28966	3	3.35998	2.11105	2	9.47812							1.93039	2	12.5774	0	0.000104395	High	71.24	1.55586e-06	High	63.67	8.50482e-06
GQGTLSVVTMYHAK	60	1	1	P01024	N-Term(DimetR1); K14(DimetR1)	1547.83	0	61910632	4908218	1.63631e+06	3.76908e+06				2.61468	2	2.49374	2.511	1											1.07692	2	4.39696	1.26375	1		0.0981251	1					0	3.32683e-11	High	71.23	1.77039e-06	High	107.78	3.92637e-10
SSGSLLNNAIK	49	2	2	P01023;P20742	N-Term(Dimet); K11(Dimet)	1175.76	4.27569e+07	1.23566e+08	2.36134e+08	1.1172e+08	1.22732e+07										1.65064	2	20.4604	1.57872	1											0.278524	2	31.564	0.397128	1		0	1.22904e-08	High	71.21	7.87106e-07	High	73.73	4.1517e-07
YAASSYLSLTPEQWK	21	6	3	B9A064;P0CG05;A0M8Q6	N-Term(Dimet); K15(Dimet)	1816.02	4.02838e+06	8.27846e+06	3.73815e+07	1.94421e+06	0	4.22875	2	25.9897				4.09726	1		5.50923	1					0.474229	2	25.3233				1.95769	1		0.840538	1					0	1.81323e-12	High	71.17	1.42073e-06	High	84.34	6.47907e-08
TAFQEALDAAGDK	11	1	1	P10599	N-Term(DimetR0); K13(DimetR0)	1400.75	4.51424e+06	0	345977	590018	3.20939e+06																1.84989	1														0	4.05291e-06	High	71.16	2.51881e-06
SLHTLFGDK	298	1	1	P02768	N-Term(DimetR0); K9(DimetR0)	1081.65	2.1999e+08	3.67661e+09	4.69568e+09	50478803	2.77464e+09	1.12327	5	2.77198	1.00133	5	3.13558	0.807376	4	3.7587	1.50909	7	37.4825	1.01466	3	15.3729	0.620903	5	2.38256	1.13635	4	5.78607	1.12358	4	3.61903	0.786262	7	14.4816	1.26485	3	5.65452	0	7.8903e-05	High	71.15	2.38266e-06	High	71.26	2.31933e-06
GGNQLYCVK	3	1	1	P13671	N-Term(Dimet); C7(Carbamidomethyl); K9(Dimet)	1110.66	5.03804e+06	0	0	0	4.26406e+06	2.4159	1											1.6155	1		0.370151	1											0.468931	1		0	3.5329e-05	High	71.12	2.29872e-06
LYTLVLTDPDAPSR	19	1	1	P30086	N-Term(DimetR0)	1592.89	5.3167e+06	2.86795e+06	401101	4.14814e+06	4439802																															0	4.99884e-09	High	71.06	1.75488e-06	High	71.16	1.71876e-06
GILAADESTGSIAK	19	1	1	P04075	N-Term(DimetR0); K14(DimetR0)	1396.81	11277480	5.55746e+06	3.1775e+06	472107	6.00969e+06																3.69819	1														0	9.58264e-07	High	71.05	1.61366e-06	High	52.84	0.000100879
AFTECCVVASQLR	3	1	1	P01031	N-Term(Dimet); C5(Carbamidomethyl); C6(Carbamidomethyl)	1576.8	2.17278e+06	1.17358e+07	0	0	0	5.36666	1		3.8854	1														0.78698	1											0	3.00934e-10	High	71.04	1.84169e-06	High	87.72	4.17539e-08
TMSEVGGSVEDLIAK	13	1	1	P07339	N-Term(DimetR0); K15(DimetR0)	1599.88	1.58959e+06	10471809	438008	6.01498e+06	3.903e+06																															0	1.26997e-07	High	70.96	1.89597e-06	High	80.8	2.07109e-07
ISYGNDALMPSLTETK	20	1	1	P05067	N-Term(DimetR1); M9(Oxidation); K16(DimetR1)	1811.92	1.4749e+07	1.18634e+07	1.00168e+06	1.98231e+06	1.4007e+07																															0	4.38272e-16	High	70.95	1.87623e-06	High	66.95	4.58169e-06
DSCQGDSGGPLVCGDHLR	22	1	1	Q92876	N-Term(DimetR0); C3(Carbamidomethyl); C13(Carbamidomethyl)	1961.88	9.39198e+07	2.9732e+07	28619517	0	3.05041e+06	0.231134	1					0.0858584	1								8.50826	1					8.98221	1								0	2.99902e-08	High	70.95	6.18715e-07	High	39.22	0.00096936
FSGSGSGTDFTLK	18	5	1	P01616	N-Term(Dimet); K13(Dimet)	1375.77	13284539	6.23017e+07	0	7.6608e+07	3.38387e+06				0.817038	1					1.12596	1								0.759697	1					0.55165	1					0	1.23923e-06	High	70.93	2.41363e-06	High	74.38	1.10703e-06
TCVADESAENCDK	154	1	1	P02768	N-Term(DimetR1); C2(Carbamidomethyl); C11(Carbamidomethyl); K13(DimetR1)	1554.65	677821400	715980050	3.03433e+06	294093926	2.75893e+08	0.931577	1		0.950973	1		0.611618	1		0.855688	4	1.27757	0.846952	1		2.3768	1		4.25443	1		2.18945	2	64.0228	2.61752	3	18.6002	4.78718	1		0	5.63289e-06	High	70.92	1.65865e-07	High	76.36	5.43335e-08
QVGSGVTTDQVQAEAK	9	1	1	P01871	N-Term(DimetR0); K16(DimetR0)	1681.92	1.35748e+06	3.54891e+06	7.9053e+06	1685403	2.91027e+06																															0	7.86445e-10	High	70.9	1.91422e-06	High	79.13	2.88345e-07
EVGPTNADPVCLAK	43	1	1	P00450	N-Term(Dimet); C11(Carbamidomethyl); K14(Dimet)	1542.88	335894960	318145060	1.50629e+07	220936958	2.26406e+08	2.72136	1		2.17807	1		2.01737	2	5.72967	1.48328	1					0.96004	1		1.38958	1		1.47753	1		0.85735	1					0	1.21656e-07	High	70.89	1.59682e-06	High	69.3	2.2793e-06
LQNNENNISCVER	2	2	2	Q03591;P36980	N-Term(Dimet); C10(Carbamidomethyl)	1625.81	1.63673e+06	0	0	0	0	1.74361	1														1.4306	1														0	2.2728e-07	High	70.88	1.625e-06
MASGAANVVGPK	42	1	1	Q92520	N-Term(DimetR1); M1(Oxidation); K12(DimetR1)	1173.64	849346	1.01448e+06	1.18567e+07	2.38635e+06	762194																															0	1.85486e-07	High	70.85	2.93541e-06	High	70.33	3.59147e-06
VFDEFKPLVEEPQNLIK	252	1	1	P02768	N-Term(Dimet); K6(Dimet); K17(Dimet)	2153.32	786313336	284843440	133073344	2.37824e+08	2.96633e+08	1.24604	7	13.7413	1.16659	2	10.6325				1.66986	7	48.5232	1.13893	4	5.08271	0.771955	6	16.8697	1.45565	1					1.05785	6	28.477	1.29075	3	9.13418	0	4.38272e-16	High	70.83	1.61077e-07	High	72.69	9.68886e-08
DTEEEDFHVDQVTTVK	66	1	1	P01009	N-Term(DimetR1); K16(DimetR1)	1947.92	1.40748e+08	4.25906e+07	100065060	2.64956e+06	1.42662e+08							0.957171	1		0.977468	1		1.83673	1								0.704525	1		1.33002	1					0	4.38272e-16	High	70.83	1.2308e-06	High	70.07	1.55966e-06
ELLDTVTAPQK	43	1	1	P36955	N-Term(DimetR1); K11(DimetR1)	1270.73	208150978	1.08512e+08	9.76331e+07	6.86115e+07	244487778				0.175347	2	4.25048																						1.84494	1		0	9.4246e-09	High	70.74	2.6312e-06	High	79.1	3.53087e-07
SLHTLFGDK	341	1	1	P02768	N-Term(Dimet); K9(Dimet)	1089.69	2.74911e+08	3.13596e+09	3.79734e+09	68918592	2.50853e+09	1.04092	3	19.9536	0.990278	5	1.64524	0.793355	3	2.84531	1.39559	4	44.0246	0.945985	6	4.82068	0.592383	3	25.3401	1.1178	4	9.65738	1.19511	1		0.970085	4	36.8923	1.10381	5	8.61859	0	3.42922e-11	High	70.73	1.55109e-06	High	76.9	3.45054e-07
EVGPTNADPVCLAK	35	1	1	P00450	N-Term(DimetR0); C11(Carbamidomethyl); K14(DimetR0)	1534.84	137452144	206141424	9315575	1.31435e+08	2.22536e+08				2.28155	1		1.84579	1											1.53153	1		1.52283	1								0	1.08105e-05	High	70.73	2.15123e-06	High	73.66	1.08277e-06
VMTPAVYAPYDVK	44	1	1	O00533	N-Term(DimetR0); M2(Oxidation); K13(DimetR0)	1533.85	77729598	1.26899e+07	1.31764e+06	5.4733e+06	3.20048e+07																3.55344	3	19.4512							2.1885	1					0	2.32045e-06	High	70.71	2.30128e-06	High	42.19	0.00152799
SGAEEQGPIDGPSK	5	1	1	O43493	N-Term(DimetR1); K14(DimetR1)	1427.71	641294	0	0	0	254461																															0	7.62253e-06	High	70.67	1.85977e-06
SQETGDLDVGGLQETDK	34	1	1	P23142	N-Term(DimetR0); K17(DimetR0)	1855.94	2.13118e+07	1.41967e+07	8158203	1.38111e+06	2.29588e+06							0.499425	1																							0	1.79295e-10	High	70.57	2.39421e-06	High	75.71	7.70694e-07
SGGGGGGGLGSGGSIR	14	1	1	P35527	N-Term(DimetR0)	1264.66	451377	730871	5.08352e+06	0	2.42974e+06													1.01443	1					1.69551	1								3.05124	1		0	6.10147e-11	High	70.54	2.41081e-06	High	74.88	9.33001e-07
QGFGNVATNTDGK	223	1	1	P02675	N-Term(Dimet); K13(Dimet)	1380.77	8.29487e+08	8.44646e+08	1.3874e+09	253510168	4.92876e+08	2.17639	10	38.1844	2.15789	5	8.95854	2.16682	1		3.36955	5	941.921	0.930056	1		0.0186856	1		0.0320363	2	18.6383				49.2624	1		0.0295453	1		0	4.2787e-08	High	70.54	2.25185e-06	High	72.63	1.38622e-06
ELSYYSLEDLNNK	7	1	1	P01031	N-Term(DimetR1); K13(DimetR1)	1643.82	2.34328e+06	903124	0	244035	3.7087e+06													1.12806	1														0.177662	1		0	4.38272e-16	High	70.45	1.8933e-06	High	69.84	2.20994e-06
VNVDEVGGEALGR	30	1	1	P68871	N-Term(Dimet)	1350.74	41230695	3.2064e+08	3.05301e+07	3.68127e+06	4.76918e+06	1.15498	1														1.24239	1														0	5.87582e-06	High	70.41	2.64785e-06	High	66.96	5.70891e-06
AAQVTIQSSGTFSSK	43	1	1	P01023	N-Term(DimetR1); K15(DimetR1)	1567.83	1.32942e+06	6.7129e+06	2.20233e+06	115538	1234547																															0	1.10932e-06	High	70.36	2.52663e-06	High	87.93	4.42928e-08
MTVTDQVNCPK	33	1	1	P05090	N-Term(Dimet); M1(Oxidation); C9(Carbamidomethyl); K11(Dimet)	1380.75	1.86849e+06	0	0	571674	189472										0.243647	1														1.81392	1					0	4.66755e-06	High	70.31	2.72349e-06
AAPSVTLFPPSSEELQANK	115	4	2	P0CG05;A0M8Q6	N-Term(Dimet); K19(Dimet)	2058.18	1115509104	326795552	4.26613e+08	1199088168	390714976	1.53895	3	12.7396	1.1898	2	37.0787				1.79193	4	22.6043				0.316978	1		1.04982	1					0.616407	4	13.4778	0.933899	2	14.8199	0	4.5549e-08	High	70.3	8.81925e-07	High	71.7	6.45659e-07
HSTIFENLANK	127	1	1	P02787	N-Term(DimetR1); K11(DimetR1)	1329.72	25454446	3.16009e+08	6.7705e+08	1.17144e+06	1.60601e+08				0.585843	1					0.940688	1		1.20547	1					0.658114	1					1.6572	1		1.06453	2	174.171	0	7.46141e-09	High	70.24	3.21721e-06	High	80.47	3.02434e-07
KPVEEYANCHLAR	65	1	1	P02787	N-Term(DimetR1); K1(DimetR1); C9(Carbamidomethyl)	1642.84	7.89697e+06	1.65084e+08	3.60525e+08	802074	1.93613e+08	2.1442	1		1.3051	2	4.34342	0.364522	2	3.45017				1.6466	2	4.19675	0.804802	1		1.28177	2	1.95462	0.336843	2	3.05034				1.39052	2	3.55285	0	6.90022e-15	High	70.24	2.29936e-06	High	72.1	1.48908e-06
TEHPFTVEEFVLPK	23	1	1	P01023	N-Term(DimetR0); K14(DimetR0)	1736.98	1.98458e+07	2.35814e+07	2.01811e+07	1.0386e+07	3.142e+07	1.63643	1					0.870654	2	0.878888	1.96845	1					0.395425	1					0.425227	2	4.66907	0.257399	1					0	8.23125e-07	High	70.21	1.88177e-06	High	64.35	6.94164e-06
TEHPFTVEEFVLPK	32	1	1	P01023	N-Term(DimetR1); K14(DimetR1)	1728.93	5.01885e+07	8.55662e+07	4.59891e+07	4.03923e+07	0				1.27157	3	8.00845				1.86406	1								0.304248	2	14.6516				0.269044	1					0	9.72508e-13	High	70.18	2.34573e-06	High	75.44	7.07254e-07
VTDANYGELQEHK	38	1	1	Q8TAG5	N-Term(DimetR0); K13(DimetR0)	1567.82	7.45168e+06	3.94897e+07	1.37792e+08	3.64099e+06	0																5.23004	1														0	3.86264e-07	High	70.13	2.567e-06	High	58.12	4.16259e-05
CYTAVVPLVYGGETK	3	1	1	P01591	N-Term(Dimet); C1(Carbamidomethyl); K15(Dimet)	1728.98	1.6402e+07	0	0	0	1.04362e+07	8.96426	1											5.1519	1																	0	1.82886e-06	High	70.1	1.6613e-06
TSLENTFIHNTGK	6	1	1	P23471	N-Term(DimetR0); K13(DimetR0)	1525.85	187052	1.89915e+07	972750	0	0																															0	6.08009e-08	High	70.06	2.7961e-06	High	55.41	8.01355e-05
EEEEEMAVVPQGLFR	21	1	1	P10645	N-Term(DimetR0)	1794.89	1.00405e+07	9.58411e+06	0	9.55664e+06	3.06098e+06													0.635436	1		4.23043	1								1.66276	1		1.25516	1		0	4.38272e-16	High	69.97	2.35622e-06	High	55.26	6.89527e-05
NEDSLVFVQTDK	40	1	1	P01023	N-Term(Dimet); K12(Dimet)	1466.84	1.88168e+08	1.78858e+08	1.62597e+07	148605098	5.38921e+08	0.491742	1								2.60901	2	6.57806	1.93094	1		0.345593	1								0.276016	2	13.5931				0	3.17442e-06	High	69.83	2.98457e-06	High	68.85	3.7466e-06
SGNENGEFYLR	48	1	1	Q12805	N-Term(DimetR0)	1317.64	1.24724e+06	1.26934e+07	4.6182e+06	0	1.79682e+06																			2.80041	1		5.05691	1								0	1.05471e-05	High	69.81	1.97452e-06	High	67.95	2.97402e-06
SSGQWQTPGATR	4	1	1	P06681	N-Term(Dimet)	1311.69	647542	408882	0	0	0	1.31124	1		1.56137	1											0.949665	1		1.26292	1											0	6.04867e-06	High	69.8	2.93196e-06	High	66.65	6.12049e-06
CPNPPVQENFDVNK	259	1	1	P05090	N-Term(DimetR1); C1(Carbamidomethyl); K14(DimetR1)	1713.83	1.8662e+08	9.81018e+07	3.21524e+06	7.05422e+06	1.08557e+08	0.151173	3	2.14329													3.39569	1		2.98537	1		4.5035	1		1.36718	2	20.2957	1.35409	1		0	4.38272e-16	High	69.75	1.61536e-06	High	70.91	1.21239e-06
ADLSGITGAR	34	1	1	P01011	N-Term(DimetR1)	988.544	2.371e+08	3.21576e+08	3.06328e+07	33829350	228296493	1.32798	2	17.7666	1.28893	1								0.795992	3	31.8188	0.533916	1		1.05739	1					0.639587	1		1.08895	2	91.4399	0	9.71449e-05	High	69.7	3.88962e-06	High	64.23	1.35737e-05
VLLDGVQNPR	97	1	1	P01024	N-Term(Dimet)	1146.71	5.16567e+07	3.3934e+08	9.99218e+06	5.09253e+08	1.24024e+07	1.27676	8	30.977	0.845544	1		3.37427	5	36.8754	1.83115	3	9.86286	0.604038	1		0.757485	4	33.5773				1.80988	2	55.2156	0.631457	2	2.21784	0.318916	2	15.5601	0	5.66282e-06	High	69.64	2.75409e-06	High	69.48	2.96453e-06
MEEVEAMLLPETLK	39	1	1	P01011	N-Term(DimetR1); M1(Oxidation); M7(Oxidation); K14(DimetR1)	1720.88	9.80115e+07	2.74864e+07	3.32627e+07	4.92675e+07	98492947							1.20164	1		0.57324	1		0.686292	2	55.6457				0.901255	1		1.2022	2	81.775				0.38161	3	48.1746	0	8.05046e-06	High	69.64	2.59113e-06	High	65.43	6.88835e-06
EQLQDMGLVDLFSPEK	18	1	1	P01008	N-Term(Dimet); M6(Oxidation); K16(Dimet)	1937.06	7.83508e+06	6.10013e+06	7.32276e+06	6.94336e+06	5.37556e+06							1.49854	2	6.52992													0.951958	2	18.133	0.370495	1					0	1.78473e-10	High	69.57	2.15847e-06	High	78.84	2.39682e-07
TSSFALNLPTLPEVK	15	1	1	P04114	N-Term(Dimet); K15(Dimet)	1689.04	399172	273548	4.27087e+06	140719	1.40379e+06							1.99175	1					3.51928	2	105.265																0	4.9122e-07	High	69.56	6.41842e-07	High	56	1.36898e-05
FNWYVDGVEVHNAK	46	1	1	P01857	N-Term(DimetR1); K14(DimetR1)	1733.87	3.93015e+07	1.16859e+06	2.88132e+07	6.25431e+07	3.54851e+08	1.26535	1														0.179731	1														0	5.13731e-12	High	69.54	2.02891e-06	High	93.05	9.43833e-09
SSAEAQTPEDTPNK	14	1	1	O43493	N-Term(DimetR1); K14(DimetR1)	1530.73	365119	428544	0	0	166304																															0	4.11136e-06	High	69.52	1.69205e-06	High	57.56	2.82375e-05
TASGVNQLVDIYEK	5	1	1	P54289	N-Term(DimetR0); K14(DimetR0)	1600.91	5.43195e+06	0	0	127769	0																															0	4.3015e-07	High	69.45	2.29272e-06
DSTGTYTCVAR	46	1	1	Q92823	N-Term(DimetR0); C8(Carbamidomethyl)	1262.6	6.43859e+06	2.88732e+06	1.68293e+06	2.52359e+06	2.81095e+06																															0	1.254e-12	High	69.2	1.90559e-06	High	68.56	2.20815e-06
ENAGEDPGLAR	19	1	1	P81605	N-Term(DimetR0)	1160.59	798815	235014	0	164800	1.16477e+06	2.89644	1																													0	5.32628e-05	High	69.13	3.35995e-06	High	46.75	0.000588607
QAAASATQTIAAAQHAASTPK	4	1	1	Q9Y490	N-Term(Dimet); K21(Dimet)	2067.18	9.8408e+06	0	0	0	0	0.859669	1																													0	1.32786e-09	High	69.04	1.06028e-06
AATGECTATVGK	51	1	1	P01042	N-Term(Dimet); C6(Carbamidomethyl); K12(Dimet)	1237.71	1.90569e+07	4.85138e+06	2.76816e+06	2.61131e+06	1.31136e+07	1.3902	1		1.65483	1								2.15659	1		0.351658	1		0.614544	1								1.34879	1		0	1.11934e-07	High	69.03	4.0821e-06	High	77.63	5.24655e-07
GLIDEVNQDFTNR	24	1	1	P02671	N-Term(Dimet)	1556.81	4.51514e+06	3.38562e+07	1.25693e+07	1.7483e+06	23910695													2.13929	1																	0	5.22205e-07	High	69.03	3.18191e-06	High	74.78	7.7676e-07
TGGLDLPSPPTGASLK	9	1	1	Q15113	N-Term(DimetR0); K16(DimetR0)	1574.93	2.52759e+07	2.0093e+07	0	9.18413e+06	11220539																															0	1.16853e-09	High	68.95	1.75743e-06	High	70.35	1.22241e-06
LLLPPTESGSESSITILK	34	1	1	O00533	N-Term(DimetR0); K18(DimetR0)	1949.17	5.71056e+06	1.12496e+06	6.08025e+06	2.77564e+06	3.81202e+06																															0	3.40031e-08	High	68.88	6.47098e-07	High	34.39	0.0017104
LEQGENVFLQATDK	28	1	1	P02746	N-Term(Dimet); K14(Dimet)	1663.95	1.1191e+07	7.58654e+06	2.63489e+06	466815	1.60614e+07																															0	4.91409e-08	High	68.84	2.25314e-06	High	81.72	1.04648e-07
IAASATCGEEAPAR	6	1	1	O15230	N-Term(DimetR0); C7(Carbamidomethyl)	1435.72	326488	0	567490	0	273273																															0	5.7016e-15	High	68.81	3.17627e-06
GDSGGAFAVQDPNDK	25	1	1	P09871	N-Term(DimetR1); K15(DimetR1)	1533.72	1.08089e+07	8718441	29444288	7.49308e+06	0							1.04691	2	17.1203	0.111771	1					0.880435	1					1.36885	1								0	1.85101e-06	High	68.78	1.86732e-06	High	51.39	0.000104922
LVGGPMDASVEEEGVR	13	1	1	P01034	N-Term(DimetR1)	1672.82	7.13126e+06	1.65606e+07	130056	1.76828e+07	5.55794e+06				0.0209451	1																										0	3.6665e-06	High	68.73	2.70615e-06	High	84.65	6.90677e-08
YVTSAPMPEPQAPGR	103	2	1	P01871	N-Term(DimetR1); M7(Oxidation)	1644.81	3.22696e+07	22954425	4.95523e+06	22800472	4.59504e+07	1.78926	1					0.985778	2	71.5751	3.59923	1		1.15593	1																	0	1.6164e-05	High	68.73	2.64586e-06	High	68.51	2.76925e-06
DSGFQMNQLR	97	1	1	P02787	N-Term(Dimet); M6(Oxidation)	1247.63	613157956	222815498	6.87584e+08	2.66756e+08	288797888	1.69153	1		1.08277	1					1.1965	1					0.911014	1		1.88791	1					1.15388	1					0	3.00274e-13	High	68.7	2.96097e-06	High	68.56	3.20426e-06
ADGESCSASMMYQEGK	41	1	1	P01008	N-Term(DimetR1); C6(Carbamidomethyl); M10(Oxidation); M11(Oxidation); K16(DimetR1)	1838.73	2.61799e+07	2.20478e+07	151217	4.44511e+06	6.09314e+06	1.31813	2	0.566888	1.86099	1											0.625858	2	0.591542													0	1.13097e-07	High	68.65	1.36135e-07	High	68.2	1.50998e-07
TEIDKPSQMQVTDVQDNSISVK	17	1	1	P02751	N-Term(DimetR0); K5(DimetR0); M9(Oxidation); K22(DimetR0)	2574.38	16261134	8.9922e+06	2.2486e+07	878370	0																															0	2.39936e-08	High	68.62	1.36717e-06	High	31.25	0.00772391
VTSLTACLVDQSLR	2	1	1	P04216	N-Term(DimetR0); C7(Carbamidomethyl)	1594.88	1.37726e+06	2.15644e+06	0	0	0																3.90204	1		3.91386	1											0	1.45207e-12	High	68.56	3.32964e-06	High	105.4	6.87842e-10
ANTVQEATFQMELPK	6	1	1	Q14624	N-Term(Dimet); K15(Dimet)	1778.99	2.61384e+06	1.88698e+06	0	0	1.35874e+06																															0	9.84398e-09	High	68.56	2.6679e-06	High	60.36	1.68442e-05
TNQVNSGGVLLR	28	1	1	P02747	N-Term(DimetR1)	1285.72	1.27307e+07	2.92943e+07	0	1.83647e+06	9.1063e+06	0.949844	1		0.914958	1								0.798219	1		0.524299	1		0.760922	1								0.53157	1		0	4.87805e-08	High	68.53	4.39782e-06	High	70.54	2.70222e-06
DNENVVNEYSSELEK	52	1	1	P02675	N-Term(Dimet); K15(Dimet)	1840.95	595673382	746619182	3.82372e+08	820605372	2.83391e+08	2.01737	1		2.41463	3	10.3469	3.2096	2	97.1581	2.62106	1								0.0483565	2	45.6141	0.0620601	1		0.0442989	1					0	2.02344e-08	High	68.52	3.67681e-06	High	70.65	2.27733e-06
SSGSLLNNAIK	43	2	2	P01023;P20742	N-Term(DimetR0); K11(DimetR0)	1167.72	7169621	3.61325e+07	1.35087e+08	1.99693e+07	6.26604e+06	1.40016	2	3.6409	1.45975	1		1.00903	1					1.50842	1		0.457109	2	5.67754	0.426854	1		0.573397	1					0.341021	1		0	8.09889e-14	High	68.51	2.70583e-06	High	67.25	3.10802e-06
HLEEPGETQNAFLNER	25	1	1	P05060	N-Term(DimetR1)	1911.93	376470	3.14486e+07	2.19292e+06	2.59904e+06	0				0.0312863	1														1.20413	2	7.80662										0	5.98985e-14	High	68.43	2.59824e-06	High	99.32	2.05832e-09
SSQSILYSSDNK	1	1	1	P06314	N-Term(DimetR0); K12(DimetR0)	1392.75	3.23688e+06	0	0	0	0																															0	1.37187e-05	High	68.31	5.09119e-06
DMYSFLEDMGLK	27	1	1	P01023	N-Term(Dimet); M2(Oxidation); K12(Dimet)	1536.79	4.72472e+06	1.21104e+07	420696	9.78411e+06	6.52377e+06	4.09322	2	86.9166	2.4123	1		2.62444	1		3.4911	1		1.88311	1					0.398694	1					0.348333	1		0.296096	1		0	1.06237e-08	High	68.28	3.6554e-06	High	75.72	6.93905e-07
ESDEETQIK	17	1	1	P04114	N-Term(DimetR1); K9(DimetR1)	1134.56	823992	371124	0	0	350370																															0	2.03727e-05	High	68.27	3.40319e-06	High	37.36	0.00418731
YPGPQAEGDSEGLSQGLVDR	22	1	1	P10645	N-Term(DimetR1)	2103	8.33578e+06	16658375	6764130	2.0553e+07	4921651																			1.50665	1											0	2.83847e-06	High	68.25	1.83289e-06	High	50.56	0.000116031
NGVAQEPVHLDSPAIK	76	1	1	P04217	N-Term(DimetR0); K16(DimetR0)	1739	1.5799e+08	2.77403e+08	287051143	4.00472e+07	137052766	1.36547	1					1.87224	2	9.58413	0.813241	2	63.817	1.11088	1		0.518078	1					2.2948	1		0.648377	1		0.959429	1		0	1.88933e-07	High	68.23	2.42757e-06	High	70.82	1.29573e-06
SCAVAEYGVYVK	93	2	2	P00738;P00739	N-Term(Dimet); C2(Carbamidomethyl); K12(Dimet)	1417.8	4.38001e+07	2.25987e+09	87058352	5.89839e+06	4.29081e+07	1.01095	1		5.18999	1		4.13338	3	76.8288	1.10481	1					0.0100543	1		0.704127	1		0.843491	1		0.034328	1					0	6.57149e-07	High	68.22	4.45956e-06	High	66.36	6.09229e-06
AMAVEDIISR	7	1	1	P07357	N-Term(Dimet); M2(Oxidation)	1156.64	1.2727e+06	1.64443e+07	1.66376e+07	783397	0	1.54703	1		2.42199	1					1.53246	1					0.123811	1		0.922832	1					1.79415	1					0	2.11059e-05	High	68.15	5.71096e-06	High	53.81	0.000169068
BIZMTQSPSSLSASVGDR	5	1	1	P01597	B1(N); N-Term(Dimet); Z3(Q); M4(Oxidation)	1929.96	114103	0	104715	0	0																															0	1.30605e-05	High	68.15	2.90907e-06
HSTIFENLANK	130	1	1	P02787	N-Term(DimetR0); K11(DimetR0)	1337.77	20428589	2.78869e+08	5.15967e+08	2.00126e+07	1.48016e+08							0.538347	2	6.19557	0.431569	1					0.828185	1					0.901196	2	25.2478	0.649445	1					0	4.68053e-14	High	68.14	4.15114e-06	High	68.56	3.63614e-06
IVLGQEQDSYGGK	51	1	1	P02743	N-Term(Dimet); K13(Dimet)	1465.85	1.29381e+07	2.47243e+07	6.98971e+07	1.2175e+06	1.2209e+07	0.753161	2	22.9211				2.42347	1					0.951238	2	28.4596							0.0684641	1								0	3.49511e-06	High	68.08	4.73792e-06	High	66.32	7.26872e-06
GPSVFPLAPCSR	81	3	3	P01859;P01860;P01861	N-Term(Dimet); C10(Carbamidomethyl)	1323.73	279621563	5.89061e+08	1.11862e+09	4.95313e+08	33707796	2.63685	2	30.1467	1.11681	3	10.5397	2.4766	2	55.6471	1.38967	2	6.70465				1.22285	2	14.5848	0.979541	2	5.82997	2.62793	2	63.1679	0.738786	2	0.855293				0	2.82851e-08	High	68.07	4.78003e-06	High	67.81	5.14117e-06
VQALEEANNDLENK	28	1	1	P35527	N-Term(DimetR0); K14(DimetR0)	1650.88	1.87971e+06	605536	3442841	70745.2	21358835							0.874302	1											0.325237	1		2.25221	1					2.65628	1		0	6.37799e-09	High	68.05	3.80721e-06	High	65.61	6.7186e-06
TTNIQGINLLFSSR	19	2	1	P0C0L4	N-Term(Dimet)	1599.93	2.62221e+06	1.03355e+07	1.04537e+07	574121	854320				1.40134	3	42.6466				3.79556	1		1.07526	1					1.02443	2	12.8772				2.21708	1		0.800698	1		0	1.07106e-10	High	68.04	2.33984e-06	High	82.6	7.4188e-08
LLSGGNTLHLVSTTK	16	1	1	P04114	N-Term(Dimet); K15(Dimet)	1613.03	1.53471e+07	1.70021e+07	1.9929e+07	1.40861e+07	3.62461e+07	1.85751	2	84.851	3.45921	2	3.55184	2.44065	1					2.78548	1					0.0331452	1											0	2.0927e-07	High	67.98	4.69702e-07	High	27.44	0.00378634
GGYTLVSGYPK	45	1	1	P02790	N-Term(Dimet); K11(Dimet)	1213.74	1.06881e+07	1.49218e+09	2178791422	8.16868e+08	28307650	1.21189	2	1.21488	1.61002	1		0.70297	1		1.53344	2	53.2901				0.53165	2	6.5256	1.43961	1		0.820592	1		1.75966	2	263.411				0	1.03468e-07	High	67.94	2.64342e-06	High	75.01	4.74828e-07
HTFMGVVSLGSPSGEVSHPR	28	1	1	P02765	N-Term(Dimet); M4(Oxidation)	2133.1	2.05267e+06	0	2.18959e+06	203288	192339	1.28374	1								1.85008	1					1.28461	1														0	4.84963e-15	High	67.84	3.02564e-06	High	74.6	6.29327e-07
DASGVTFTWTPSSGK	20	1	1	P01876	N-Term(DimetR1); K15(DimetR1)	1596.8	26753522	4.64197e+07	1.51297e+06	4.11156e+07	9.38651e+06	0.985491	1		0.736744	1											0.0352603	1		0.141391	1					0.112473	1					0	5.49047e-07	High	67.82	3.27088e-06	High	68.17	2.95666e-06
QLTSGPNQEQVSPLTLLK	10	1	1	P08697	N-Term(DimetR1); K18(DimetR1)	2009.14	3.29854e+06	2.72965e+06	2.85685e+06	0	3.11764e+06							23.5328	1																							0	6.97784e-11	High	67.75	1.50253e-06	High	76.06	2.26684e-07
QFSFPLSSEPFQGSYK	54	1	1	P01023	N-Term(Dimet); K16(Dimet)	1921.04	6.63626e+06	7.02355e+06	1.02751e+08	4.45849e+06	2.06209e+07	2.85791	4	53.5777	1.99948	1					3.50473	5	45.1758	2.50782	1		0.412617	2	11.2282	0.12609	1					0.377948	2	12.0086				0	8.6749e-09	High	67.67	3.34308e-06	High	68.01	3.39968e-06
ETYGEMADCCAK	114	1	1	P02768	N-Term(DimetR1); C9(Carbamidomethyl); C10(Carbamidomethyl); K12(DimetR1)	1490.6	408118160	164877918	1.52533e+09	8872505	280324290	2.22674	1		1.40462	2	37.1884	0.828604	1					1.79494	2	27.2004				3.08381	2	10.3861	2.03081	1					3.55901	3	20.0588	0	6.61551e-14	High	67.58	1.74169e-07	High	67.54	1.7578e-07
YGPPCPSCPAPEFLGGPSVFLFPPKPK	8	1	1	P01861	N-Term(Dimet); C5(Carbamidomethyl); C8(Carbamidomethyl); K25(Dimet); K27(Dimet)	3051.69	2.19117e+06	0	0	198163	0	10.6345	1														1.44038	1														0	6.95118e-08	High	67.55	1.20418e-06
LDAQASFLPK	31	1	1	P19827	N-Term(Dimet); K10(Dimet)	1161.75	1.43702e+08	206018322	7.23604e+07	8.41252e+07	3.23705e+07				1.99578	1					1.86105	2	23.0425	1.91061	1					0.284398	1					0.0964692	1		0.119095	1		0	5.32359e-08	High	67.48	1.85795e-06	High	77.37	1.91477e-07
VTTSQDMLSIMEK	27	1	1	P05155	N-Term(DimetR1); M11(Oxidation); K13(DimetR1)	1554.78	7.38198e+06	7.73499e+06	0	511563	15915789	0.682515	2	2.18024	1.52976	1					1.51161	2	29.1577							0.472704	2	47.4843				0.455297	2	116.279				0	5.33032e-08	High	67.41	3.92151e-06	High	74.37	7.91513e-07
NSIAYMDQASGNVK	3	1	1	P02461	N-Term(DimetR0); M6(Oxidation); K14(DimetR0)	1577.81	623152	0	0	0	1.12133e+06																															0	7.72252e-16	High	67.41	4.74757e-06
VLPDVLQVSAAPPGPR	2	1	1	Q969P0	N-Term(DimetR0)	1647.97	679065	0	0	0	0																															0	2.74133e-07	High	67.39	2.21603e-06
EPVAGDAVPGPK	36	1	1	O15240	N-Term(DimetR1); K12(DimetR1)	1192.66	1.89977e+07	1.52369e+07	6.73594e+07	1.40571e+06	2.33834e+07																															0	3.986e-06	High	67.38	6.35265e-06	High	66.73	7.94093e-06
TVAACNLPIVR	35	1	1	P02760	N-Term(Dimet); C5(Carbamidomethyl)	1249.75	7.67967e+07	1.69647e+08	115150622	1.00674e+08	2.91352e+07	3.47975	1		2.09034	1											0.237906	1		0.45153	1											0	9.89544e-06	High	67.32	4.28166e-06	High	53.72	8.74716e-05
LAACGPPPVAPPAAVAAVAGGAR	7	1	1	P18065	N-Term(DimetR0); C4(Carbamidomethyl)	2073.16	1.57571e+07	0	854658	1.62278e+06	0																															0	4.21539e-07	High	67.3	2.13209e-06
QSEDSTFYLGER	16	1	1	P00450	N-Term(Dimet)	1467.72	475734	5.09621e+07	3.01584e+07	0	216952				1.62249	1		1.55205	2	23.2111				0.917915	1					1.23485	1		1.32672	2	32.8213							0	1.58103e-09	High	67.25	4.15345e-06	High	84.58	7.57634e-08
GPDTENMEEVGR	6	1	1	Q7Z7M0	N-Term(DimetR0)	1365.63	2.79013e+06	1.8885e+06	3.41987e+06	0	850123																															0	4.33956e-06	High	67.21	1.98663e-06	High	49.07	0.000135029
MSAVEGICTSESPVIDHQGTK	15	1	1	P01031	N-Term(Dimet); M1(Oxidation); C8(Carbamidomethyl); K21(Dimet)	2334.19	9.23652e+06	1.39243e+07	1395507	0	0																						0.498929	1								0	5.16363e-09	High	67.15	3.05513e-06	High	54.49	6.0813e-05
NSCPPTSELLGTSDR	13	1	1	P22352	N-Term(DimetR0); C3(Carbamidomethyl)	1665.81	3.61729e+06	3.91813e+06	4.28637e+06	387801	1.11843e+06	1.17534	2	22.2353							0.304422	1																				0	2.70137e-06	High	67.12	3.2898e-06	High	56.12	4.19048e-05
SEDCFILDHGK	36	1	1	P06396	N-Term(DimetR0); C4(Carbamidomethyl); K11(DimetR0)	1384.7	2.00751e+06	1.61349e+08	2.40481e+08	2.82099e+06	975345				0.241458	1					0.386813	1								2.05893	1					3.53409	1					0	1.15209e-11	High	67.06	5.51992e-06	High	64.45	1.0337e-05
QFSFPLSSEPFQGSYK	25	1	1	P01023	N-Term(DimetR0); K16(DimetR0)	1913	1.44494e+06	1.35232e+06	4.07694e+07	113691	3.8888e+06				1.75438	1		1.60662	1		2.42704	1								0.342424	1					0.301759	1					0	1.3719e-07	High	67.02	4.69711e-06	High	65.08	7.7614e-06
CIIEVLSNALSK	6	1	1	P05060	N-Term(DimetR0); C1(Carbamidomethyl); K12(DimetR0)	1410.85	558298	3.3818e+06	0	0	0																															0	1.18797e-06	High	67.02	2.79046e-06	High	44.99	0.000453248
ETLFSVMPGLK	29	1	1	Q14624	N-Term(Dimet); K11(Dimet)	1293.81	5.40276e+06	1.08702e+07	2.19126e+07	9293.48	2.67709e+06	1.0328	1		1.90616	2	44.9659	1.45595	1					0.846201	2	24.3427	0.0225179	1		0.122862	2	53.7011	0.0755208	1					0.0603308	2	62.4214	0	1.70498e-05	High	66.97	2.25018e-06	High	67.7	1.76617e-06
LICQATGFSPR	62	2	1	P01871	N-Term(DimetR1); C3(Carbamidomethyl)	1277.67	2.96716e+06	9.67332e+07	3.91912e+07	836152	1.40239e+06	3.37871	2	35.2073	2.06808	1		4.0177	1								0.422386	1		0.0653162	1		0.0394633	1					1.42482	1		0	0.000131043	High	66.97	5.96701e-06	High	62.71	1.57524e-05
VVAGVANALAHK	33	2	2	P68871;P02042	N-Term(Dimet); K12(Dimet)	1221.83	1.19195e+06	3.70417e+08	8.77418e+07	3.75216e+06	1.7364e+06				6.24404	1		1.90903	1																							0	5.40166e-07	High	66.93	6.69135e-07	High	57.59	6.18341e-06
TGLLLLSDPDK	11	1	1	Q14624	N-Term(Dimet); K11(Dimet)	1243.81	3.99229e+07	2.78885e+07	3.81038e+07	9.16258e+06	3.71081e+07	0.747446	1					1.72323	1					0.76904	1								0.0706449	1					0.0228214	1		0	5.28794e-06	High	66.85	2.78826e-06	High	63.1	3.62436e-06
SSALDMENFR	27	1	1	P19823	N-Term(DimetR1); M6(Oxidation)	1213.55	2.11975e+07	1.97562e+07	7.46684e+06	1.56212e+06	1.78173e+07	2.29554	1		2.17335	2	11.0005				1.90028	1		1.93552	2	2.57551	0.080511	1											0.183019	2	16.453	0	2.75421e-05	High	66.85	1.90015e-06	High	53.44	4.09872e-05
DIFTGLIGPMK	56	1	1	P00450	N-Term(DimetR0); M10(Oxidation); K11(DimetR0)	1271.76	5.23948e+07	9.42697e+07	7.16657e+07	3.18754e+07	7.2954e+07	1.77059	1					1.91556	1		1.20723	1		0.897224	3	9.17286	0.649426	1					1.87101	1		0.634648	1		0.763304	3	1.9255	0	3.08122e-05	High	66.8	4.98297e-06	High	52.44	0.000145392
TADDGCLENTPDTAEFSR	1	1	1	P05408	N-Term(DimetR0); C6(Carbamidomethyl)	2030.89	731959	0	0	0	0																															0	8.23941e-08	High	66.79	9.10939e-07
ILALAPTFEMNPMK	35	1	1	Q12860	N-Term(DimetR1); M13(Oxidation); K14(DimetR1)	1647.89	1.54051e+06	797764	4.11884e+06	279418	2.55564e+06							0.124886	1														2.29394	1					1.74211	1		0	1.51938e-06	High	66.75	5.36826e-06	High	61.06	2.0565e-05
TSLEDFYLDEER	36	1	1	P36955	N-Term(DimetR0)	1548.74	2.56098e+06	3.69658e+07	1.77005e+06	285024	4.02789e+06																												2.54925	1		0	4.2072e-07	High	66.72	3.68168e-06	High	71.85	1.25075e-06
DNENVVNEYSSELEK	22	1	1	P02675	N-Term(DimetR0); K15(DimetR0)	1832.9	7.38194e+06	1.99974e+07	1.22113e+07	10708579	5011525																															0	4.38272e-16	High	66.62	4.92162e-06	High	69.54	2.47916e-06
GIMGEDTYPYQGK	9	1	1	P09668	N-Term(DimetR0); M3(Oxidation); K13(DimetR0)	1538.77	2.88143e+06	242388	1.02314e+07	0	1.03111e+06																15.0662	1					2.91664	1								0	1.4957e-05	High	66.61	4.83475e-06	High	16.8	0.442931
QSTNAYPDLR	5	1	1	P07225	N-Term(DimetR1)	1192.6	7.66169e+06	9.65832e+06	1.86769e+06	0	8.99561e+06	1.24802	1														1.22356	1														0	2.96422e-05	High	66.59	5.2737e-06	High	50.3	0.000224448
SCAVAEYGVYVK	74	2	2	P00738;P00739	N-Term(DimetR1); C2(Carbamidomethyl); K12(DimetR1)	1401.71	4.41833e+07	4.8047e+08	49391097	1.2633e+07	17260302							7.22636	1														0.865935	1								0	7.07959e-06	High	66.54	5.82277e-06	High	66.4	6.11662e-06
GQPSVLQVVNLPIVERPVCK	16	1	1	P00734	N-Term(DimetR1); C19(Carbamidomethyl); K20(DimetR1)	2288.32	4.64218e+06	2.2818e+06	808881	546730	0	3.33469	1														0.777631	1														0	2.50697e-06	High	66.53	1.36734e-06	High	52.95	3.11799e-05
NLDLDSIIAEVK	5	7	4	P35908;P02538;P13647;P04259	N-Term(DimetR0); K12(DimetR0)	1393.85	464343	543397	1.23247e+06	0	44663.6							0.667024	1														2.69459	1								0	5.68919e-06	High	66.52	3.63235e-06	High	62.66	8.72621e-06
SGPGAYESGIMVSK	24	1	1	P54289	N-Term(DimetR0); M11(Oxidation); K14(DimetR0)	1462.77	1.92595e+06	4.39596e+06	1.34619e+06	467004	654889																															0	5.24664e-10	High	66.5	6.25723e-06	High	69.7	2.9949e-06
GLIDEVNQDFTNR	22	1	1	P02671	N-Term(DimetR1)	1548.77	2.82718e+06	1.09217e+07	916707	387786	1.16005e+07																															0	2.85526e-06	High	66.47	4.48594e-06	High	77.92	3.15607e-07
YVMLPVADQDQCIR	61	1	1	P00738	N-Term(DimetR1); C12(Carbamidomethyl)	1735.86	1.21117e+08	62590695	1.02385e+06	1.58359e+07	1.85261e+08	2.22725	1		5.06544	1					1.45445	2	29.8908	1.04209	1					1.00306	1		0.643871	1		0.0595207	1					0	1.72773e-14	High	66.44	4.43759e-06	High	108.38	2.96231e-10
EECEHAYPGQITQNMLCAGDEK	19	1	1	Q92876	N-Term(DimetR0); C3(Carbamidomethyl); C17(Carbamidomethyl); K22(DimetR0)	2644.2	1.8694e+07	8.42657e+06	2.83609e+06	242651	0																6.97769	1		3.339	1											0	9.14376e-10	High	66.44	1.45271e-06	High	58.92	9.55336e-06
EIETYHNLLEGGQEDFESSGAGK	11	1	1	P35527	N-Term(DimetR1); K23(DimetR1)	2566.2	7.30575e+06	5.34135e+06	0	803307	0										3.91031	1								0.507145	1					0.732445	1					0	8.9376e-14	High	66.4	2.08469e-06	High	89.1	1.10724e-08
SHCIAEVENDEMPADLPSLAADFVESK	17	1	1	P02768	N-Term(Dimet); C3(Carbamidomethyl); M12(Oxidation); K27(Dimet)	3062.5	1.65396e+06	6.8476e+06	921081	5.39235e+06	740673				0.990059	1														0.671877	1											0	6.0421e-08	High	66.34	2.22983e-06	High	42.45	0.000608673
TLMFGSYLDDEK	39	1	1	P19652	N-Term(Dimet); M3(Oxidation); K12(Dimet)	1506.8	6.82704e+07	4.27861e+07	1.54898e+06	2.98306e+07	122333910							3.4562	1		1.16876	3	2.69165	1.00484	1					1.0017	1		1.47192	1		0.774469	2	16.6526	1.16311	1		0	9.55695e-07	High	66.32	5.98532e-06	High	70.91	2.14094e-06
ELLDTVTAPQK	19	1	1	P36955	N-Term(Dimet); K11(Dimet)	1286.82	2.11981e+07	1.43666e+07	18877936	1.89456e+06	1.56732e+07							0.193998	1														2.30651	1								0	7.41938e-06	High	66.3	2.15669e-06	High	62.99	3.8178e-06
GGETSEMYLIQPDSSVKPYR	35	1	1	P02675	N-Term(DimetR1); M7(Oxidation); K17(DimetR1)	2329.15	53834958	35210111	2.6069e+07	1.58945e+06	1.53242e+07	2.80369	1		3.1316	1											0.013957	1														0	3.79679e-08	High	66.25	3.59263e-06	High	69.22	1.75322e-06
SGIPIVTSPYQIHFTK	47	1	1	P01024	N-Term(DimetR1); K16(DimetR1)	1844.04	5.09077e+07	4.78006e+07	3.0397e+07	2.8285e+07	8.54423e+06	1.33515	2	18.7836	3.00026	1		2.24889	1		1.88514	1		1.63814	1		0.562475	2	0.34796	1.00688	1		1.20525	1		0.541509	1					0	5.6101e-09	High	66.23	3.5973e-06	High	59.36	1.68602e-05
LNGEIQALELPQK	14	1	1	P04114	N-Term(Dimet); K13(Dimet)	1524.96	1430313	3.94035e+06	0	397259	3.90285e+06				2.34336	2	29.0327				1.56059	1																				0	1.15553e-08	High	66.2	1.36733e-06	High	71.51	3.84943e-07
GDLYFANVEEK	32	1	1	O00533	N-Term(DimetR0); K11(DimetR0)	1348.73	7.06751e+07	1.20747e+07	317201	7.69612e+07	47314752																															0	1.05778e-08	High	66.19	8.46336e-06	High	71.24	2.46908e-06
GQELCADYSENTFTEYK	13	1	1	P02774	N-Term(DimetR1); C5(Carbamidomethyl); K17(DimetR1)	2110.93	4.1488e+06	6277365	925959	9.09856e+06	733502				1.85654	1																										0	4.2689e-12	High	66.12	1.09954e-06	High	96.3	1.03146e-09
FPSGTFEQVSQLVK	16	1	1	P02774	N-Term(Dimet); K14(Dimet)	1638.97	1.009e+06	1.07376e+07	1.51041e+07	156033	1.72206e+06	0.488033	1		0.968129	3	5.7828	3.69273	1		0.404643	1		0.620052	1		0.205374	1		0.530754	3	32.8481							0.527541	1		0	7.45984e-07	High	66.12	2.35791e-06	High	46.98	0.000211472
TSESGELHGLTTEEEFVEGIYK	4	1	1	P02766	N-Term(Dimet); K22(Dimet)	2527.32	2.06511e+06	0	0	347352	0																															0	4.42329e-08	High	66.11	4.1879e-06
NVPLPVIAELPPK	76	1	1	P01871	N-Term(DimetR1); K13(DimetR1)	1442.9	4.22529e+07	27233413	4.15084e+07	7.58245e+06	7.41496e+07	2.72321	3	22.8445	1.76116	3	18.8628	1.60068	1		4.31487	1		1.84799	3	50.2064	0.0236162	3	52.256	0.060561	1		0.0214996	1		0.0529786	1		0.0333711	1		0	2.39914e-12	High	66.03	1.74622e-06	High	64.25	2.74361e-06
TITLEVEPSDTIENVK	43	4	1	P0CG48	N-Term(DimetR0); K16(DimetR0)	1852.05	1.31609e+08	50040896	6.70127e+07	5.48957e+07	8.38144e+07																						4.02812	1		1.67517	1					0	2.63886e-08	High	66.03	4.54016e-06	High	58.5	2.52138e-05
NGVAQEPVHLDSPAIK	58	1	1	P04217	N-Term(DimetR1); K16(DimetR1)	1730.95	3.05793e+08	193898440	85617376	6.17824e+07	151088180				1.84673	2	3.2381													1.46212	2	5.58961										0	1.32509e-10	High	66	5.67686e-06	High	77.39	4.24056e-07
MTVTDQVNCPK	25	1	1	P05090	N-Term(DimetR1); M1(Oxidation); C9(Carbamidomethyl); K11(DimetR1)	1364.66	10389315	7.84705e+06	900041	3.06039e+06	13182005	0.116498	1																	2.24584	1											0	6.31981e-06	High	65.97	4.64126e-06	High	64.02	7.70761e-06
VESLEQEAANER	27	1	1	P05067	N-Term(DimetR0)	1406.71	8.38261e+07	89157616	5.71521e+07	3.54941e+06	2.69201e+07	0.036665	1														3.97905	1		1.49874	1		3.14687	1					1.79967	1		0	0.000102513	High	65.96	6.59133e-06	High	47.59	0.000441548
VVEQMCITQYER	31	1	1	P04156	N-Term(DimetR0); C6(Carbamidomethyl)	1587.78	7431652	8.33579e+06	279867	583127	9.19607e+06																			2.44649	1					6.45271	1					0	2.411e-06	High	65.93	4.93948e-06	High	65.32	5.64029e-06
FSPGAPGGSGSQPNQK	2	1	1	Q15942	N-Term(Dimet); K16(Dimet)	1587.87	518315	0	0	0	0																															0	3.9574e-08	High	65.92	5.70565e-06
ETLFSVMPGLK	18	1	1	Q14624	N-Term(DimetR1); K11(DimetR1)	1277.72	1.33612e+06	7.55056e+06	1.52112e+07	38641.7	3.34257e+06																															0	8.60181e-05	High	65.87	8.0364e-06	High	66.18	7.19357e-06
GLAFTDVDVDSIK	2	1	1	P02751	N-Term(DimetR0); K13(DimetR0)	1443.82	3.2913e+06	0	0	0	0																															0	3.12803e-05	High	65.86	7.08211e-06
AIGYLNTGYQR	53	1	1	P01023	N-Term(DimetR1)	1283.68	5.56873e+07	1.60833e+08	863659	1.22144e+08	69515.9	0.861951	1		1.91986	1		1.15692	1								0.395093	2	21.7661	0.42409	1		0.462097	1								0	9.97567e-05	High	65.83	8.13688e-06	High	56.81	6.19094e-05
GSTEQDAASPEK	39	1	1	P51693	N-Term(DimetR0); K12(DimetR0)	1283.66	10209469	6.00208e+06	1.06178e+06	536173	6.34423e+06																															0	0.000329983	High	65.8	6.98336e-06	High	60.28	2.45172e-05
YLQEIYNSNNQK	185	1	1	P02679	N-Term(DimetR1); K12(DimetR1)	1569.79	1.97866e+08	6.07987e+08	307674449	5.33746e+07	116434469	2.02044	2	28.5384				1.31993	1		6.93324	1		0.65776	1		0.0170019	1					0.0323277	2	24.0198							0	4.38272e-16	High	65.74	6.29379e-06	High	58.34	3.5393e-05
EAGSAVEAEELVK	22	1	1	O95196	N-Term(DimetR0); K13(DimetR0)	1395.78	19777166	7.07242e+06	966775	1.64632e+06	6.86311e+06																			3.47832	1		1.96681	1		2.11493	1					0	1.64854e-06	High	65.59	8.55779e-06	High	54.49	0.000117358
TLMFGSYLDDEK	56	1	1	P19652	N-Term(DimetR0); M3(Oxidation); K12(DimetR0)	1498.76	2.9453e+07	3.72615e+07	37994492	1.76804e+07	1.35416e+08				1.65977	1					1.43108	1		1.22765	1					1.11648	1					0.898778	2	1.81425	1.46909	1		0	2.51489e-06	High	65.55	6.61704e-06	High	77.97	4.01364e-07
GAYPLSIEPIGVR	45	1	1	P00450	N-Term(Dimet)	1407.84	1.93123e+08	2.10092e+08	7.5397e+07	8.19953e+07	6.81475e+07	1.76791	3	0.423923				1.39485	1		1.27936	1		1.24779	2	56.804	0.518252	2	13.2762				1.09378	1		0.620723	1		1.76084	2	218.622	0	1.64156e-05	High	65.54	4.37033e-06	High	62.22	8.36709e-06
SSQSILYSSDNK	2	1	1	P06314	N-Term(Dimet); K12(Dimet)	1400.79	6.71479e+06	0	0	0	0																															0	2.49798e-06	High	65.52	7.67286e-06
SVIPSDGPSVACVK	67	1	1	P02787	N-Term(Dimet); C12(Carbamidomethyl); K14(Dimet)	1487.88	2.0256e+09	915306607	73600504	1.31446e+08	1.54761e+09	2.26999	2	113.769	1.20649	1					2.74334	1					0.522747	1		1.26707	1											0	2.94586e-06	High	65.51	5.18796e-06	High	62.35	1.00995e-05
EFGNTLEDK	48	1	1	P02654	N-Term(DimetR1); K9(DimetR1)	1108.56	2.60861e+08	266396624	31606634	343252	2.62713e+08	1.58195	2	17.3308	1.70006	2	0.787875	1.04008	2	41.198				1.94251	2	7.04443	0.102514	2	21.8974	0.22363	2	3.78057	0.0914814	2	195.136				0.28409	2	22.2349	0	0.00012591	High	65.51	5.94717e-06	High	61.76	1.61701e-05
EGTCPEAPTDECKPVK	108	1	1	P02787	N-Term(DimetR0); C4(Carbamidomethyl); C12(Carbamidomethyl); K13(DimetR0); K16(DimetR0)	1913.99	4.0294e+08	5.77023e+08	1.75213e+08	7.05339e+07	2.69398e+08				1.75952	3	4.98213	0.72963	2	1.62067	1.39233	6	31.2653	1.39641	1					1.7238	3	19.6253	1.02587	2	38.2528	1.06736	6	23.6838	2.16307	1		0	7.65367e-07	High	65.51	6.57985e-06	High	61.06	1.8724e-05
EGDCPVQSGK	13	1	1	P01042	N-Term(Dimet); C4(Carbamidomethyl); K10(Dimet)	1148.62	1.248e+06	2.54434e+06	0	0	602363																															0	1.01121e-07	High	65.5	1.0428e-05	High	61.14	2.76502e-05
DICEEQVNSLPGSITK	13	1	1	P01024	N-Term(DimetR1); C3(Carbamidomethyl); K16(DimetR1)	1845.93	2.56273e+07	2.01955e+07	9.34772e+06	0	18200412	0.498728	1					2.84757	1														1.97892	1								0	4.21183e-08	High	65.5	7.1446e-06	High	49.69	0.000266886
GPDTENMEEVGR	12	1	1	Q7Z7M0	N-Term(DimetR0); M7(Oxidation)	1381.62	541095	0	0	0	98518																															0	9.37473e-06	High	65.42	2.33969e-06
SMEQNGPGLEYR	12	1	1	O00533	N-Term(DimetR0); M2(Oxidation)	1428.67	4.69887e+07	1.55979e+07	5947615	0	2.65552e+07																3.55381	1		1.65224	1								2.19177	1		0	3.98195e-06	High	65.41	4.07152e-06	High	58.37	2.28507e-05
MASGAANVVGPK	12	1	1	Q92520	N-Term(DimetR0); M1(Oxidation); K12(DimetR0)	1181.68	3.83499e+06	0	28056854	4.60401e+06	2.11382e+06																															0	5.09707e-07	High	65.36	8.97956e-06
TFTCTAAYPESK	38	1	1	P01876	N-Term(DimetR0); C4(Carbamidomethyl); K12(DimetR0)	1439.74	3.08657e+06	5.23153e+06	7.49524e+07	1718805	6.84577e+07				0.839966	1		1.24451	1											0.129589	1		0.309975	1								0	5.52624e-13	High	65.31	8.1266e-06	High	77.95	4.42496e-07
LLIYAVLPTGDVIGDSAK	28	1	1	P01023	N-Term(DimetR0); K18(DimetR0)	1909.15	1.06249e+06	1.46591e+06	950319	277277	1.42056e+06				3.46993	1														0.604567	1											0	8.17474e-10	High	65.24	1.25675e-06	High	75.93	1.05937e-07
GSTEQDAASPEK	14	1	1	P51693	N-Term(DimetR1); K12(DimetR1)	1275.61	1.38336e+06	2.37729e+06	188677	213693	1.33532e+06																															0	1.90176e-05	High	65.18	4.74804e-06	High	65.24	4.69786e-06
GSEMVVAGK	25	1	1	Q14624	N-Term(Dimet); M4(Oxidation); K9(Dimet)	965.596	0	121608	21671828	5316555	157327																															0	1.86102e-05	High	65.12	6.65975e-06	High	33.13	0.010555
AQSIAYHLK	16	1	1	Q14515	N-Term(DimetR1); K9(DimetR1)	1086.63	129295	2.1976e+07	9.61835e+06	2.05977e+06	1.647e+06																															0	9.16508e-05	High	65.08	1.15955e-05	High	61.88	2.09185e-05
DAEEDDSLANSSDLLK	22	1	1	P01210	N-Term(DimetR0); K16(DimetR0)	1785.89	3.93636e+07	28732110	42033198	44793647	4.67047e+07																						3.63677	1					3.66867	1		0	5.43191e-08	High	65.07	6.03673e-06	High	20.65	0.168324
VPQVSTPTLVEVSR	81	1	1	P02768	N-Term(Dimet)	1547.92	7.55024e+08	322822003	4.27739e+07	7.78636e+07	1137827712	1.41216	2	15.8196				1.54534	1		1.30217	1		1.81296	3	16.0296	1.01083	2	9.77024				1.5922	1		1.25136	1		1.61843	3	14.7856	0	2.15867e-11	High	65.05	5.06425e-06	High	66.88	3.42544e-06
GLQDEDGYR	33	2	1	P0C0L4	N-Term(DimetR0)	1084.52	1.21527e+06	1.47946e+06	62963516	3.35958e+06	3.00737e+06	1.08463	2	0.479039										0.758024	2	9.37775	0.994293	2	11.619										0.696408	2	9.81409	0	2.78196e-05	High	65.02	5.76038e-06	High	44.69	0.000635099
SSQGGSLPSEEK	78	1	1	P05060	N-Term(DimetR1); K12(DimetR1)	1261.63	2.57332e+06	643796	2518190	4.90989e+06	1.17854e+06																															0	1.27622e-07	High	64.99	7.05229e-06	High	61.79	1.49661e-05
SYTITGLQPGTDYK	29	1	1	P02751	N-Term(DimetR0); K14(DimetR0)	1607.88	24007570	1.54086e+07	564590	9.63168e+06	41225463	1.33836	1											0.753727	1					0.888286	1								1.06708	1		0	2.42623e-07	High	64.99	7.76544e-06	High	51.99	0.000150198
QTQVSVLPEGGETPLFK	28	1	1	P06396	N-Term(Dimet); K17(Dimet)	1902.12	29373220	2.34117e+07	1.12118e+07	3.13705e+07	39196232							0.734289	1																							0	4.38272e-16	High	64.97	2.62696e-06	High	67.81	1.38257e-06
ALVGDEVELPCR	20	1	1	Q16653	N-Term(DimetR0); C11(Carbamidomethyl)	1389.74	1.01512e+07	4.00059e+06	1.27863e+06	333758	7.24065e+06							0.250338	1											4.17393	1		1.22677	1								0	0.000151586	High	64.97	1.02054e-05	High	59.85	3.40562e-05
ADGESCSASMMYQEGK	77	1	1	P01008	N-Term(Dimet); C6(Carbamidomethyl); M10(Oxidation); M11(Oxidation); K16(Dimet)	1854.82	3.45639e+07	36741085	431724	9.58362e+06	1.4145e+07				1.75828	1		1.30693	2	14.9346	1.64146	1								1.33321	1		1.27025	2	17.3658	1.00516	1					0	1.30389e-08	High	64.9	2.50785e-06	High	66.37	1.75313e-06
TMLLQPAGSLGSYSYR	14	1	1	P41222	N-Term(DimetR1)	1771.91	3.81264e+07	3.11533e+07	0	9.33338e+06	3.41866e+07																															0	4.38272e-16	High	64.88	8.14344e-06	High	75.7	6.78267e-07
DDTVCLAK	47	1	1	P02787	N-Term(Dimet); C5(Carbamidomethyl); K8(Dimet)	993.588	40083640	22060786	3.75737e+06	9727929	25216080	0.893067	1														0.372082	1														0	4.65912e-05	High	64.85	9.34558e-06	High	60.95	2.2097e-05
ETYGEMADCCAK	74	1	1	P02768	N-Term(Dimet); C9(Carbamidomethyl); C10(Carbamidomethyl); K12(Dimet)	1506.69	292619744	2.91875e+08	1.26416e+09	25823198	287789224	2.27579	1														2.19348	1														0	5.21893e-13	High	64.83	2.49927e-06	High	67.04	1.52227e-06
LTCQVEHDGQPAVSK	8	2	1	P78324	N-Term(DimetR1); C3(Carbamidomethyl); K15(DimetR1)	1724.86	418486	6.43242e+06	1.84846e+07	200338	0																			2.67883	1		5.18067	1								0	3.33229e-05	High	64.78	8.18343e-06	High	65	8.30098e-06
VSFLSALEEYTK	32	1	1	P02647	N-Term(Dimet); K12(Dimet)	1458.87	2.72307e+06	3.31187e+07	285723	5.43312e+06	1.41893e+06	5.19603	1		8.58521	1								1.32361	2	13.8912													1.02049	1		0	9.69772e-07	High	64.78	4.32457e-06	High	60.15	1.25104e-05
DDTVCLAK	47	1	1	P02787	N-Term(DimetR1); C5(Carbamidomethyl); K8(DimetR1)	977.499	14831184	15916105	7.18681e+06	1.58982e+07	2.51618e+07							0.493422	1														0.430663	1								0	0.000181848	High	64.77	1.08197e-05	High	58.61	4.12474e-05
TGISPLALIK	3	1	1	P04114	N-Term(DimetR1); K10(DimetR1)	1068.71	2.7301e+07	1.98708e+07	0	0	2.26484e+07	1.7551	1		3.22431	1								2.06841	1		0.0142781	1		0.0355817	1											0	6.27599e-05	High	64.71	3.56658e-06	High	53.66	4.19763e-05
ENFLFLTPDCK	7	1	1	P01042	N-Term(Dimet); C10(Carbamidomethyl); K11(Dimet)	1455.82	9.75972e+06	1.6334e+07	0	0	3.08121e+06	1.50641	1		2.22519	1								0.694139	1		0.649782	1		1.96236	1								1.33983	1		0	1.58166e-05	High	64.65	8.9291e-06	High	64.76	8.5721e-06
AEFAEVSK	265	1	1	P02768	N-Term(Dimet); K8(Dimet)	952.594	6.73901e+08	221618376	4672519648	2.11829e+09	7.60813e+08	1.09734	5	14.1975	0.9052	4	27.6368	1.412	2	1.43353	1.25693	7	4.47432	1.14921	6	13.2107	0.754593	4	19.2617	1.32239	2	32.2273	1.73402	2	1.91164	0.982423	7	26.7307	1.35991	6	8.24689	0	0.000867792	High	64.64	1.1973e-05	High	64.31	1.02493e-05
EVEELMEDTQHK	51	1	1	Q9UBP4	N-Term(DimetR0); M6(Oxidation); K12(DimetR0)	1567.78	3.81732e+08	48332400	1.42324e+08	5.46356e+06	12894256																2.86594	1					3.26369	1								0	5.84887e-06	High	64.62	6.98916e-06	High	53.59	8.90357e-05
VSNGAGTMSVSLVADENPFAQGALK	15	1	1	P06396	N-Term(DimetR0); M8(Oxidation); K25(DimetR0)	2543.34	1.79697e+07	1.05709e+06	2.57795e+06	2651912	7.96343e+06	0.80469	1								0.783862	1		0.888547	1		4.63323	1								1.71434	1		2.33802	1		0	1.32075e-08	High	64.6	5.49578e-06	High	49.35	0.000191058
SLNNQFASFIDK	14	1	1	P04264	N-Term(DimetR1); K12(DimetR1)	1439.76	1.89843e+06	7.92549e+06	0	1.59873e+06	2.66805e+06	0.645531	1		0.307246	2	25.5129				4.56958	1					1.6374	1		0.658608	2	8.04582				3.31608	1					0	2.82781e-07	High	64.56	1.13382e-05	High	71.06	2.16618e-06
LLDNWDSVTSTFSK	43	1	1	P02647	N-Term(DimetR1); K14(DimetR1)	1668.85	1.11222e+07	4.79442e+07	1.08058e+08	1.14563e+07	1.95479e+07				1.4308	1		0.709025	2	23.4455	0.672916	2	240.278	0.978676	1					0.904223	1		0.684909	2	24.4257	0.170426	1		0.701853	1		0	8.8297e-08	High	64.54	8.24409e-06	High	75.36	6.91295e-07
YIFSDDSSQLTIK	26	1	1	P13591	N-Term(DimetR0); K13(DimetR0)	1580.87	1.09043e+07	3.15621e+06	656145	801440	7.04204e+06																			1.40981	1											0	1.2543e-06	High	64.54	9.07026e-06	High	58.88	3.28079e-05
SLAPYAQDTQEK	38	1	1	P06727	N-Term(DimetR1); K12(DimetR1)	1406.72	2.07537e+07	18684688	1.52997e+08	3.03826e+06	1.36107e+07													5.60022	1								0.481538	1					3.23374	1		0	1.40884e-05	High	64.52	9.39467e-06	High	44.73	0.000942232
GQSISVTSIRPCAAETQ	2	1	1	P10643	N-Term(DimetR0); C12(Carbamidomethyl)	1836.95	1.07445e+06	1.85621e+06	0	0	0				0.838826	1														1.84239	1											0	1.03349e-07	High	64.49	8.41068e-06	High	74.98	7.52919e-07
SGIPIVTSPYQIHFTK	56	1	1	P01024	N-Term(Dimet); K16(Dimet)	1860.13	6.68237e+07	1.10956e+08	6.83213e+07	4.64577e+07	9.74151e+06	1.34101	1		2.2835	4	4.21642	2.45205	2	6.721	1.64248	3	21.4361	1.23482	1		0.516133	1		1.01374	4	3.89342	1.24825	2	7.70219	0.640491	3	6.84499	0.634356	1		0	1.04471e-13	High	64.46	1.91582e-06	High	77.91	7.84769e-08
VHVSEEGTEPEAMLQVLGPKPALPAGTEDTAK	13	1	1	P06396	N-Term(DimetR0); M13(Oxidation); K20(DimetR0); K32(DimetR0)	3413.84	2.99707e+06	181588	2.69477e+07	872881	0							1.73337	3	14.4719													4.09442	1								0	5.82742e-08	High	64.46	2.50668e-06	High	38.81	0.00093381
EQLQDMGLVDLFSPEK	26	1	1	P01008	N-Term(DimetR0); M6(Oxidation); K16(DimetR0)	1929.03	1.7211e+06	8.11308e+06	5.81187e+06	4.91749e+06	8.56651e+06																						1.36028	1								0	7.61966e-11	High	64.42	8.29436e-06	High	83.1	1.14118e-07
DYVSQFEGSALGK	16	1	1	P02647	N-Term(DimetR1); K13(DimetR1)	1456.74	143348496	138862476	1.17215e+08	171562176	182982304										0.596031	1		0.899437	1											0.252476	1		0.514245	1		0	1.71872e-06	High	64.42	9.88456e-06	High	42.13	0.00154925
DPVASTSNLDMDFR	15	1	1	P55058	N-Term(DimetR0); M11(Oxidation)	1615.76	5629979	6.59929e+06	9.74619e+06	0	5.36489e+06																						1.87351	1								0	4.38272e-16	High	64.39	5.45873e-06	High	76.14	3.61182e-07
DSYETSQLDDQSAETHSHK	54	1	1	P10451	N-Term(DimetR0); K19(DimetR0)	2242.04	2.80496e+06	9.567e+07	4.89308e+08	240581	2.78021e+06																5.53593	1		2.00796	1											0	3.71976e-07	High	64.38	3.44692e-06	High	46.07	0.000253352
YYCFQGNQFLR	32	1	1	P02790	N-Term(Dimet); C3(Carbamidomethyl)	1531.76	1.33129e+07	2.1322e+08	165012717	9.98463e+06	6.86015e+06	2.30598	1		2.711	1		2.14934	1		1.48662	1		1.44998	1		0.526499	1		2.2384	1		1.73695	1		1.27961	1		1.31184	1		0	1.68077e-08	High	64.31	8.58126e-06	High	64.7	7.62399e-06
ETYGEMADCCAK	248	1	1	P02768	N-Term(Dimet); M6(Oxidation); C9(Carbamidomethyl); C10(Carbamidomethyl); K12(Dimet)	1522.69	142101900	1.21863e+08	1.33617e+07	2.53257e+07	171287274	2.19285	3	2.26635	1.21062	3	63.2173	0.831518	3	9.87517	1.00633	2	69.8046	2.00474	2	69.8421	3.27091	3	37.0236	2.84639	2	44.5278	2.18297	3	9.95452	2.3499	1		3.53902	2	20.1216	0	4.07649e-06	High	64.15	2.38447e-06	High	62.5	3.34593e-06
DTEEEDFHVDQVTTVK	52	1	1	P01009	N-Term(DimetR1)	1919.89	6.79952e+07	3.47328e+07	1.14122e+08	150790	1.01703e+08																															0	6.81029e-08	High	64.12	5.13116e-06	High	73.6	5.21636e-07
FSGSGSGTDFTLK	18	5	1	P01616	N-Term(DimetR1); K13(DimetR1)	1359.68	9.20384e+06	0	0	6.85026e+07	1.54567e+06																0.361721	1														0	2.59532e-15	High	64.12	9.46845e-06
TLQIIHVSEADSGNYQCIAK	7	1	1	Q92823	N-Term(DimetR1); C17(Carbamidomethyl); K20(DimetR1)	2303.18	7.32896e+06	0	0	371265	1.60868e+06																															0	7.12531e-09	High	64.1	6.38034e-06
DIAPTLTLYVGK	13	2	2	P00738;P00739	N-Term(DimetR1); K12(DimetR1)	1346.8	3.49156e+07	2.54335e+07	4.16492e+07	3.21713e+07	3.85579e+07	1.48684	1		3.96426	1		8.31087	1					1.30214	1		0.0236239	1		0.975787	1		0.878185	1					0.109069	1		0	9.66119e-10	High	64.08	7.81682e-06	High	55.96	4.98153e-05
MEEVEAMLLPETLK	22	1	1	P01011	N-Term(Dimet); M1(Oxidation); M7(Oxidation); K14(Dimet)	1736.97	1.09149e+08	27824444	4.02793e+07	3.74843e+07	4.78305e+07	2.65804	1					1.84655	1								0.649428	1					2.97444	1								0	1.16793e-05	High	64.05	8.59907e-06	High	57.27	4.03124e-05
YEASILTHDSSIR	59	1	1	P02679	N-Term(DimetR1)	1519.78	338372	3.09627e+08	4.35666e+07	129546403	6.33979e+06				1.53931	1		1.64503	1		1.7257	1								0.0243026	1											0	4.38272e-16	High	64.01	1.10221e-05	High	64.27	9.83911e-06
AEGAATEEEGTPK	6	1	1	P80723	N-Term(DimetR0); K13(DimetR0)	1353.7	173191	0	0	0	0																															0	2.09886e-05	High	63.93	1.13079e-05	High	29.47	0.0334984
SPVGVQPILNEHTFCAGMSK	80	1	1	P00738	N-Term(Dimet); C15(Carbamidomethyl); K20(Dimet)	2244.22	1.95135e+08	1.03224e+09	5.57706e+08	8.87128e+07	2.60746e+07	1.2124	1		6.53681	2	5.5863	6.54733	1		0.888795	1								0.775357	2	33.6236	0.897597	1								0	4.69452e-13	High	63.89	5.67564e-06	High	98.88	1.81835e-09
EMSGSPASGIPVK	19	2	1	P0C0L4	N-Term(DimetR1); K13(DimetR1)	1315.7	55264276	20979804	0	1.26018e+06	43540046																															0	1.37852e-14	High	63.89	1.227e-05	High	61.94	1.95439e-05
MSAVEGICTSESPVIDHQGTK	7	1	1	P01031	N-Term(DimetR1); M1(Oxidation); C8(Carbamidomethyl); K21(DimetR1)	2318.1	3.89281e+06	2.60512e+06	1.03141e+06	0	0	3.31302	1					3.36773	1																							0	4.38998e-08	High	63.87	5.04551e-06	High	42.22	0.000812717
SIVVSPILIPENQR	13	1	1	P55290	N-Term(DimetR0)	1596.96	6.84818e+06	1.01364e+06	3.4847e+06	682955	3.46116e+06																						7.71688	1					1.75597	1		0	3.0732e-06	High	63.84	3.96526e-06	High	48.34	0.000126037
EFGNTLEDK	44	1	1	P02654	N-Term(Dimet); K9(Dimet)	1124.64	4.63447e+08	455304410	2.86938e+07	436488	532650357				1.39974	1		1.03324	2	1.62621	1.9965	1											0.168114	2	1.73787							0	5.11501e-07	High	63.77	2.13238e-05	High	57.27	0.000107625
SEDCFILDHGK	42	1	1	P06396	N-Term(DimetR1); C4(Carbamidomethyl); K11(DimetR1)	1376.66	501125	7.8318e+07	7.60978e+07	2300543	1.36946e+06	1.22907	1		0.252495	2	9.00482	0.41941	1		0.488271	1								2.06108	2	17.4593	3.16646	1								0	1.38254e-07	High	63.66	6.22111e-06	High	67.79	2.56166e-06
SASVGPPMEESVAHAVAAVGSR	26	1	1	Q7Z7M0	N-Term(DimetR0); M8(Oxidation)	2157.1	5.11983e+06	1.56835e+06	3.03933e+06	136978	0	0.308816	1														6.8273	1														0	1.00272e-07	High	63.64	8.93141e-06	High	60.53	1.82334e-05
VHENENIGTTEPGEHQEAK	31	1	1	Q14515	N-Term(DimetR0); K19(DimetR0)	2183.09	1.10055e+07	0	1.73597e+06	108169	918437																															0	2.46892e-10	High	63.64	6.72559e-06
DGAGDVAFVK	79	1	1	P02787	N-Term(Dimet); K10(Dimet)	1050.64	1119568952	1708875752	1138963653	1112064128	1750792296	1.15209	1					0.653538	2	3.89177	0.718426	2	9.44916				0.910703	1					1.25003	2	0.988366	0.612001	1					0	8.90933e-09	High	63.63	1.20083e-05	High	70.56	2.53598e-06
DSGFQMNQLR	20	1	1	P02787	N-Term(DimetR1)	1223.59	169096668	3.36515e+06	1.38615e+08	9.84201e+07	201579216				1.54696	1		0.57172	1		1.40681	1								1.44804	1		1.01332	1		0.971819	1					0	1.44341e-05	High	63.62	7.5822e-06	High	10.5	1.48393
VTTSQDMLSIMEK	17	1	1	P05155	N-Term(DimetR0); K13(DimetR0)	1546.83	8.23951e+06	6.71453e+06	2.90162e+06	2.34431e+06	6.92e+06				1.565	1														0.664831	1											0	3.47819e-06	High	63.59	1.20756e-05	High	63.26	1.30525e-05
DMYSFLEDMGLK	13	1	1	P01023	N-Term(DimetR1); M2(Oxidation); M9(Oxidation); K12(DimetR1)	1536.7	4.82545e+07	26221113	6.72399e+07	2.25152e+07	6.14962e+07							1.35596	1														0.634569	1								0	6.90932e-07	High	63.59	3.80644e-06	High	58.75	1.13349e-05
SQYEQLAEQNR	6	1	1	P13645	N-Term(DimetR0)	1397.7	4.27529e+06	0	0	488253	2.88098e+06	1.83108	1														3.08139	2	8.42904										2.44168	1		0	2.24377e-05	High	63.59	1.13975e-05
GQGTLSVVTMYHAK	79	1	1	P01024	N-Term(Dimet); M10(Oxidation); K14(Dimet)	1579.91	1.63822e+06	1.5183e+08	7.91882e+07	1.26609e+07	1.31138e+07				2.38235	1		2.81568	1											1.03965	1		2.22057	1								0	1.88797e-08	High	63.57	7.64802e-06	High	76.75	3.49782e-07
GYTQQLAFR	21	1	1	P01024	N-Term(DimetR1)	1111.59	3.90589e+07	74965086	2.25732e+08	39576209	0	0.896203	2	0.900203	1.81084	1		1.82038	1		1.20384	1								0.558074	1		0.824595	1		0.479613	1					0	2.09822e-10	High	63.4	1.43297e-05	High	60.64	2.76153e-05
GDTFSCMVGHEALPLAFTQK	36	2	1	P01876	N-Term(Dimet); C6(Carbamidomethyl); M7(Oxidation); K20(Dimet)	2297.19	7.50593e+07	3.92951e+07	2.70097e+07	1.68866e+07	2.69131e+07	1.66988	1		1.35215	1		1.80588	1		2.18126	1					0.0801835	1		0.180876	1		0.342544	1		0.0668098	1					0	2.21719e-08	High	63.4	6.90203e-06	High	49.31	0.000176415
LQAEAFQAR	51	1	1	P02649	N-Term(DimetR0)	1065.6	597069192	2.60891e+08	1.21485e+09	6.56434e+07	263376179				0.0863668	1					0.0652905	1		0.0485202	1		2.24013	2	19.1004	2.21914	1		2.92749	1		1.07721	2	9.20577	2.27793	1		0	5.66475e-05	High	63.39	1.67909e-05	High	45.32	0.000984113
IMNGEADAMSLDGGFVYIAGK	18	1	1	P02787	N-Term(Dimet); M2(Oxidation); K21(Dimet)	2247.17	1.12314e+07	1.46016e+07	0	1.24737e+07	1.27635e+07	2.65647	1		1.7103	1					2.06586	1		2.70177	1		0.529193	1		1.21508	1					0.676051	1		3.37033	1		0	5.58242e-12	High	63.37	8.33064e-06	High	112.02	1.12736e-10
EDTPNSVWEPAK	4	1	1	P09871	N-Term(DimetR0); K12(DimetR0)	1436.76	1.50608e+06	3.05555e+06	1.73187e+07	0	0							1.01191	1											1.68597	1		2.28062	1								0	1.19468e-08	High	63.32	1.47358e-05	High	77.52	5.7086e-07
ALEQDLPVNIK	20	1	1	Q96KN2	N-Term(DimetR0); K11(DimetR0)	1303.81	140543483	4.85629e+07	5.23549e+07	6.14073e+06	5.8459e+07										0.0135006	1					3.49451	1								0.831247	2	8.06216				0	1.96538e-05	High	63.32	7.10019e-06	High	54.18	5.72916e-05
VTAAPQSVCALR	76	1	1	P01023	N-Term(DimetR1); C9(Carbamidomethyl)	1300.71	37915369	180017779	1.62573e+08	4.99923e+07	97481257	2.60906	3	38.386	2.35635	2	12.5983	1.41386	3	17.236	3.0614	1		2.55742	3	0.993892	0.642569	2	60.3461	0.419445	2	7.17677	0.569201	4	8.28392				0.39578	2	45.762	0	3.558e-05	High	63.31	1.47231e-05	High	63.88	1.39149e-05
QSLEASLAETEGR	13	1	1	P13645	N-Term(DimetR0)	1422.74	1.05095e+06	1.42191e+06	0	0	441902				0.823624	1														0.842796	1											0	1.07323e-12	High	63.31	1.25998e-05	High	59.7	3.00561e-05
LEGQMGEDGNSIK	26	1	1	P13591	N-Term(DimetR0); M5(Oxidation); K13(DimetR0)	1457.74	3.8782e+06	935309	536123	118575	3276761																															0	3.00652e-06	High	63.31	1.03832e-05	High	53.42	0.00010624
MKPVPDLVPGNFK	51	1	1	P02671	N-Term(Dimet); K2(Dimet); K13(Dimet)	1550.02	9.76408e+08	3689736	956899470	1.44038e+08	282145933	1.95595	1		3.13958	2	130.145	2.30962	1		2.49386	1		1.34881	1		0.0120552	1					0.0681854	1		0.0350717	1					0	9.32543e-08	High	63.3	7.71763e-07	High	66.8	2.92501e-07
TQPVQGEPSAPK	44	1	1	P13591	N-Term(DimetR0); K12(DimetR0)	1302.75	5300504	1.21718e+06	4.93124e+07	376470	2.48863e+06																						3.06265	1								0	0.000117832	High	63.3	1.14127e-05	High	50.39	0.000220758
RPCFSALEVDETYVPK	410	1	1	P02768	N-Term(DimetR0); C3(Carbamidomethyl); K16(DimetR0)	1975.05	251937923	55404149	752133588	386518502	2.25751e+07	1.43873	2	23.3783	1.74215	5	68.6487	1.36571	4	26.9185	1.39252	7	22.8076	1.76333	2	4.28958	1.20728	2	101.294	1.25046	4	21.1316	1.61332	5	19.4787	1.30914	7	51.0903	1.72315	2	1.14619	0	3.11474e-12	High	63.27	8.87792e-06	High	80.93	1.52971e-07
GPDVLTATVSGK	8	1	1	Q14624	N-Term(Dimet); K12(Dimet)	1216.77	1.23879e+07	2.6751e+07	2.31301e+06	0	9.57368e+06	1.20784	1		1.02444	1								1.29877	1		0.221664	1		0.352751	1								0.188445	1		0	7.62185e-10	High	63.27	5.06301e-06	High	48.46	0.000140422
INENTGSVSVTR	3	1	1	P55290	N-Term(DimetR0)	1308.71	6.22876e+06	2.45969e+06	0	0	3.5305e+06													0.121784	1					1.79143	1								1.80322	1		0	0.000166242	High	63.26	1.43271e-05	High	54.4	0.000114007
QSEDSTFYLGER	11	1	1	P00450	N-Term(DimetR0)	1463.7	0	5144709	2.42488e+07	0	27932005																						0.715076	1								0	4.36282e-05	High	63.19	8.15547e-06	High	47.27	0.000298124
LESDVSAQMEYCR	52	1	1	P02675	N-Term(Dimet); M9(Oxidation); C12(Carbamidomethyl)	1639.76	6.68365e+06	9.47011e+06	5.42339e+07	5.26047e+06	1.30549e+06	2.40676	1		3.68248	1																										0	1.40955e-07	High	63.16	4.08185e-06	High	63.55	4.34947e-06
SLNNQFASFIDK	14	1	1	P04264	N-Term(Dimet); K12(Dimet)	1455.84	3.06986e+06	2.87489e+06	0	1.61648e+07	3.34817e+06													1.24663	1														4.83135	1		0	4.8022e-12	High	63.12	1.0945e-05	High	63.71	9.44828e-06
GGETSEMYLIQPDSSVKPYR	62	1	1	P02675	N-Term(Dimet); M7(Oxidation); K17(Dimet)	2345.23	161131435	109032378	7.99668e+07	6.49565e+06	3.98073e+06	2.10862	1		4.85422	2	57.1168	2.48254	2	31.3054													0.0346056	1								0	4.63047e-08	High	63.12	7.62982e-06	High	47.9	0.000256246
DASGVTFTWTPSSGK	17	1	1	P01876	N-Term(Dimet); K15(Dimet)	1612.88	2.61965e+07	3.26884e+07	1.58025e+06	5.49938e+07	2.57647e+07							1.77955	1																							0	1.42526e-05	High	63.11	1.08236e-05	High	58.58	3.00233e-05
EVNVSPCPTQPCQLSK	26	1	1	P61916	N-Term(DimetR1); C7(Carbamidomethyl); C12(Carbamidomethyl); K16(DimetR1)	1899.94	1.13068e+06	2.13391e+06	908560	1.62581e+06	1.93232e+06																															0	3.82424e-06	High	63.09	1.08e-05	High	49.56	0.000232391
SGSAHEYSSSPDDAIFQSLAR	16	1	1	P16870	N-Term(DimetR0)	2257.08	2.39556e+06	317250	3.35705e+06	0	1.37397e+07																			4.13174	1											0	7.96735e-18	High	63	5.83883e-06	High	84.36	4.30564e-08
ISHELDSASSEVN	137	1	1	P10451	N-Term(DimetR0)	1419.69	1.24617e+08	85822669	1.11662e+08	2.16048e+06	8.34755e+07	0.0345123	1														2.84305	2	20.4024	2.27361	2	24.4635	4.77947	2	40.4827				1.14906	1		0	8.01825e-06	High	62.99	1.01473e-05	High	57.99	3.20092e-05
ALVEQGFTVPEIK	2	1	1	P04114	N-Term(Dimet); K13(Dimet)	1502.94	2.15407e+06	1.72217e+06	0	0	0	2.96078	1		6.74823	1																										0	1.0514e-06	High	62.92	2.60358e-06	High	55	1.51789e-05
NWETEITAQPDGGK	3	1	1	P05452	N-Term(DimetR0); K14(DimetR0)	1609.83	530547	5.30431e+06	425448	0	0																															0	1.01328e-06	High	62.88	1.1773e-05	High	50.62	0.000190732
DSCVGSLVVK	37	1	1	P01024	N-Term(DimetR0); C3(Carbamidomethyl); K10(DimetR0)	1127.66	92891112	146153352	1.72173e+08	97311297	106921960	0.962342	1					2.88333	1								0.601901	1					1.09073	1								0	8.49005e-05	High	62.86	1.94103e-05	High	53.8	0.000137775
ATEHLSTLSEK	44	1	1	P02647	N-Term(DimetR0); K11(DimetR0)	1279.74	677597	2.08679e+06	0	2.15994e+06	6.61285e+06	5.43288	1		1.81449	1								1.08892	2	4.68897				1.01568	1								0.709947	2	3.18549	0	1.98815e-11	High	62.85	1.36704e-05	High	50.06	0.000247556
AAPSVTLFPPSSEELQANK	93	4	2	P0CG05;A0M8Q6	N-Term(DimetR0); K19(DimetR0)	2050.14	225863342	3.75007e+08	235943892	4.06067e+08	852880422							1.88405	1														1.66131	1								0	3.01915e-09	High	62.83	8.49547e-06	High	62.63	8.7867e-06
ETYGEMADCCAK	264	1	1	P02768	N-Term(DimetR0); M6(Oxidation); C9(Carbamidomethyl); C10(Carbamidomethyl); K12(DimetR0)	1514.64	2.31548e+08	297846687	3.35339e+07	5.97103e+07	491949000	1.1853	3	20.0478	1.48353	4	36.7655	1.03972	1		3.06474	2	314.993	1.12353	1		1.44188	3	3.03763	2.90914	6	34.6825	2.2713	1		3.43261	2	275.245	1.68435	1		0	9.96777e-16	High	62.8	1.4957e-06	High	64.04	1.14393e-06
AGVETTKPSK	24	2	1	B9A064	N-Term(Dimet); K7(Dimet); K10(Dimet)	1125.79	120647	0	66472.8	25978.2	942555										2.34184	1		3.51256	2	5.5649													1.98785	2	10.7331	0	9.23133e-05	High	62.8	1.39074e-06
ATVLNYLPK	11	2	2	P01023;P20742	N-Term(Dimet); K9(Dimet)	1090.75	2.22073e+08	3.67689e+08	2.35429e+08	317500512	0	1.53497	1		1.6164	1					2.84411	3	45.2964				0.633936	1		0.539107	1					0.474285	1					0	6.67849e-09	High	62.79	1.91996e-06	High	59.78	3.15589e-06
LVNEVTEFAK	331	1	1	P02768	N-Term(DimetR0); K10(DimetR0)	1213.73	1212466250	24024127347	23774280246	19137448803	3035446856	1.18396	3	80.8894	1.33415	4	158.08	0.960283	11	3.39303	1.30287	5	1.00658	1.0312	6	12.1882	0.542266	2	31.5317	1.50038	5	10.3865	1.22235	12	3.42129	0.865611	5	7.7695	1.30268	6	5.2608	0	2.51218e-06	High	62.76	1.23676e-05	High	70.26	2.25112e-06
NSLYLQMNSLR	27	1	1	P01781	N-Term(Dimet); M7(Oxidation)	1390.76	9.37486e+06	3.39396e+06	0	2.11789e+06	962221				1.26066	1					1.53119	2	51.7543	1.13209	1					0.5807	1					0.2276	2	53.1645	1.17697	1		0	8.21932e-13	High	62.75	1.66167e-05	High	57.75	5.34699e-05
TTEPNGLLLFSQGR	1	1	1	Q9P2S2	N-Term(DimetR0)	1564.87	851551	0	0	0	0																															0	7.73079e-07	High	62.69	1.36182e-05
EYCGVPGDGDEELLR	18	1	1	P02760	N-Term(DimetR1); C3(Carbamidomethyl)	1736.79	4.39285e+06	4.05078e+06	3.03159e+06	1.22252e+07	6366732																															0	6.90793e-14	High	62.66	4.28181e-06	High	54.72	2.9344e-05
ICLEDNVLMSGVK	27	1	1	Q92520	N-Term(DimetR0); C2(Carbamidomethyl); M9(Oxidation); K13(DimetR0)	1557.85	1.27609e+07	8.38562e+06	0	0	1.41805e+07																															0	2.56254e-05	High	62.63	1.51448e-05	High	58.99	3.68454e-05
RPCFSALEVDETYVPK	385	1	1	P02768	N-Term(DimetR1); C3(Carbamidomethyl); K16(DimetR1)	1966.99	3.66501e+08	2.27213e+07	5.82633e+08	2.67471e+08	1.30013e+07	1.42161	2	60.2849	1.34031	3	67.5731	1.30217	1		1.84966	1		1.83995	2	6.57569	1.47038	2	6.02929	1.33943	1		1.43364	1		1.21766	3	57.0079	1.79037	2	56.5851	0	2.23389e-15	High	62.6	1.09633e-05	High	62.07	1.20449e-05
DCSLPYATESK	33	1	1	P23142	N-Term(DimetR1); C2(Carbamidomethyl); K11(DimetR1)	1326.63	1.90117e+07	1.25098e+07	1.99245e+06	1.98111e+07	1.32858e+07																6.46021	1		5.63616	1		5.80583	1								0	0.000126036	High	62.59	7.46344e-06	High	62.7	7.35734e-06
GDSGQPLFLTPYIEAGK	5	1	1	Q9H3G5	N-Term(DimetR0); K17(DimetR0)	1857.03	1.0982e+06	1.62216e+06	0	0	0																															0	5.79149e-06	High	62.55	1.09791e-05	High	49.18	0.000229485
SASDLTWDNLK	22	1	1	P02787	N-Term(Dimet); K11(Dimet)	1321.76	243176830	4.62386e+08	1.86497e+06	3899653	0				0.85468	2	10.8821	0.359088	1											1.16006	2	16.057										0	5.36799e-08	High	62.52	1.52254e-05	High	78.52	3.83148e-07
ISASAEELR	14	1	1	P06727	N-Term(DimetR1)	1003.54	6.58222e+07	3.13713e+07	7.65545e+06	4.84214e+06	8.14914e+07	1.59247	1		1.07226	1					0.941046	1		1.72275	1		0.635875	1		0.716001	1					0.4421	1		1.0406	1		0	8.35031e-05	High	62.52	1.8416e-05	High	51.31	0.00022558
AIPVAQDLNAPSDWDSR	29	1	1	P10451	N-Term(DimetR0)	1886.96	1.85208e+07	1.1973e+07	911095	9.75697e+06	3.61253e+06																5.71228	1														0	3.65717e-07	High	62.51	1.24553e-05	High	57.02	4.48857e-05
ETYGEMADCCAK	217	1	1	P02768	N-Term(DimetR1); M6(Oxidation); C9(Carbamidomethyl); C10(Carbamidomethyl); K12(DimetR1)	1506.6	130352557	116070604	1.56227e+07	2.2818e+07	148190528	1.23574	6	24.7353	1.07271	3	4.74496	0.931086	2	12.641	1.54645	2	24.3009	1.27829	3	24.2296	1.88457	6	30.7104	2.55055	5	15.2685	2.14434	1		2.15972	3	28.3334	3.88375	3	53.3607	0	4.22143e-09	High	62.45	5.67505e-07	High	63.63	4.32484e-07
DCGSVDGVIK	35	1	1	P61916	N-Term(DimetR0); C2(Carbamidomethyl); K10(DimetR0)	1113.61	7.30228e+07	43529268	1.16563e+07	13280934	28606025																															0	4.6671e-05	High	62.41	1.98644e-05	High	57.64	6.06959e-05
LVNGQSHISLSK	31	2	1	P0C0L4	N-Term(DimetR1); K12(DimetR1)	1338.77	1.26347e+06	93592872	1.3244e+08	725006	506111				1.3044	1														0.825842	1											0	2.4722e-06	High	62.23	1.53493e-05	High	53.21	0.000117233
VAEGTQVLELPFK	15	1	1	P01008	N-Term(Dimet); K13(Dimet)	1502.95	4.82021e+06	2.79643e+06	1.21477e+07	1.14016e+06	1.01124e+07				0.652958	1														0.599795	1											0	9.11075e-11	High	62.07	2.94913e-06	High	100.72	3.85488e-10
AEGNNQAPGEEEEEEEEATNTHPPASLPSQK	55	1	1	P10645	N-Term(DimetR1); K31(DimetR1)	3375.5	553956	3.07353e+06	5.02091e+06	268478	5.22165e+06																															0	1.22178e-08	High	62.05	1.34103e-06	High	67.74	3.36535e-07
GLVSWGNIPCGSK	5	1	1	Q92876	N-Term(DimetR0); C10(Carbamidomethyl); K13(DimetR0)	1438.8	6103702	1.99506e+07	0	0	0																															0	3.18839e-05	High	62.02	2.08201e-05	High	61.49	2.3558e-05
ADGESCSASMMYQEGK	47	1	1	P01008	N-Term(DimetR0); C6(Carbamidomethyl); M10(Oxidation); M11(Oxidation); K16(DimetR0)	1846.78	1.63197e+07	2.17889e+07	579354	4.79783e+06	11349164																												2.48993	1		0	9.52486e-13	High	61.98	1.80653e-06	High	80.2	2.76948e-08
DDTVCLAK	43	1	1	P02787	N-Term(DimetR0); C5(Carbamidomethyl); K8(DimetR0)	985.551	1.0268e+07	26208260	2.70843e+06	7.51096e+06	30896928	1.49437	1		1.08151	2	22.5073										0.541157	1		0.984318	1					0.376033	1		4.57723	1		0	1.16219e-08	High	61.97	2.38884e-05	High	59.56	4.49289e-05
VLLDGVQNPR	85	1	1	P01024	N-Term(DimetR1)	1138.66	4.05839e+07	2.31911e+08	5.57073e+08	235213408	2.03668e+07	1.71794	1		1.19851	3	0.511838	1.80564	2	60.1503	1.38144	3	74.4623				1.30367	1		0.606852	4	39.77	0.962816	2	32.9447	0.317377	1					0	4.70183e-12	High	61.95	2.73177e-05	High	63.31	1.9973e-05
LISVDTEHSNIYLQNGPDR	25	1	1	P00450	N-Term(Dimet)	2207.15	6.42085e+07	5.00876e+07	26621824	9.03431e+06	1.57712e+06	1.80458	1		1.81457	1											0.624941	1														0	3.11749e-08	High	61.94	1.18031e-05	High	44.86	0.000563364
ALVQQMEQLR	62	1	1	P06727	N-Term(DimetR1); M6(Oxidation)	1259.68	1.89626e+07	2.3711e+07	35497489	2.1583e+06	1.50599e+07	1.5931	4	8.37666	1.25328	2	16.7956				1.06098	1		1.69058	4	6.51206	0.58298	4	16.5405	0.782288	2	4.98523	0.628024	1		0.65933	1		1.03349	4	7.78079	0	8.238e-05	High	61.89	2.09998e-05	High	59.4	3.82909e-05
ILAGSADSEGVAAPR	10	1	1	Q9UHG2	N-Term(DimetR1)	1441.77	1.31987e+07	0	6.99739e+06	1.51487e+06	2.64324e+06																															0	9.89824e-08	High	61.86	3.26792e-05
QSEDSTFYLGER	52	1	1	P00450	N-Term(DimetR1)	1459.68	2.14489e+07	3.11145e+07	2.2678e+07	2.85398e+06	4.26908e+07	3.93379	1					1.39303	1		0.499899	1					0.461294	1					1.0435	1		0.262699	1		0.52911	2	33.3655	0	2.77443e-06	High	61.85	7.83757e-06	High	60.94	9.86589e-06
TMQALPYSTVGNSNNYLHLSVLR	10	1	1	P01024	N-Term(DimetR1); M2(Oxidation)	2622.35	6.18208e+06	1.59443e+06	0	883617	0	1.78998	1														0.666287	1								0.90954	1					0	3.70863e-10	High	61.79	1.02975e-05	High	22.61	0.0786777
FTDSENVCQER	4	1	1	P43652	N-Term(DimetR1); C8(Carbamidomethyl)	1412.61	3.68991e+06	1.61149e+06	1.98478e+06	0	4.11244e+06	0.66121	1		0.633802	1		0.395871	1					0.38039	1		1.23465	1		2.64611	1		1.34339	1					1.40693	1		0	2.1532e-05	High	61.78	2.92047e-06	High	37.39	0.000930187
VVLVAVDK	26	1	1	P01024	N-Term(DimetR1); K8(DimetR1)	898.598	1.00783e+08	4.02278e+08	3.43024e+08	3.62175e+08	7.25601e+07	1.27127	1					2.20905	1		1.57527	1		1.14338	2	1.57338	0.385684	1		0.632407	1		1.19955	1		0.397236	1		0.592474	2	14.4353	0	0.000776717	High	61.77	1.41038e-05	High	41.11	0.00151795
TQVNTQAEQLR	11	1	1	P06727	N-Term(DimetR1)	1315.7	1.18685e+07	1.11393e+07	3.48702e+06	959497	1.3541e+07				0.887628	1					0.567506	1		1.86152	1					0.810182	1								1.19408	1		0	2.6789e-14	High	61.76	1.99042e-05	High	80.44	2.75613e-07
GSFEFPVGDAVSK	33	2	1	P0C0L4	N-Term(DimetR0); K13(DimetR0)	1403.77	1.63732e+08	8.30043e+07	10859134	2.79571e+07	1.64721e+08	1.02075	1		1.07233	1		1.36259	2	182.265				0.580727	1		0.613198	2	14.1823	0.704125	1		1.21344	2	355.285				0.696963	1		0	1.12728e-07	High	61.64	1.96735e-05	High	69.87	2.77689e-06
SVNPYLQGQR	78	1	1	P05408	N-Term(DimetR0)	1193.66	1.33468e+08	4.42288e+07	151453927	6.15424e+06	1.07452e+08																2.80869	2	14.8217	2.026	2	6.97607	4.32639	1		2.95681	1		2.21721	1		0	0.000109858	High	61.59	2.2155e-05	High	61.58	2.2067e-05
MTVTDQVNCPK	92	1	1	P05090	N-Term(DimetR0); M1(Oxidation); C9(Carbamidomethyl); K11(DimetR0)	1372.71	8.01078e+07	1.7442e+07	7.18101e+06	3.96605e+06	4.09484e+07																												3.51481	1		0	2.5173e-05	High	61.58	1.88352e-05	High	53.55	0.000108847
THLAPYSDELR	70	1	1	P02647	N-Term(Dimet)	1337.73	3.71628e+06	7.60786e+08	2.38042e+08	4.01131e+07	1.90507e+07	1.41883	2	34.2516				0.850133	3	5.20108				1.19933	1		0.418123	2	29.8794				0.508608	3	25.6206				0.751017	1		0	1.59426e-05	High	61.57	2.16999e-05	High	46	0.000747286
VVLVAVDK	34	1	1	P01024	N-Term(Dimet); K8(Dimet)	914.686	1.03436e+08	8.98795e+08	757757731	5.48359e+08	8.39311e+07				2.2341	1					1.44348	1		1.47005	1					0.996427	1					0.510693	1					0	3.02397e-05	High	61.52	1.97314e-06	High	47.07	5.49741e-05
GAQTLYVPNCDHR	44	1	1	P24592	N-Term(DimetR0); C10(Carbamidomethyl)	1562.77	632566	1.12308e+08	284031588	3.68363e+06	511755				0.0485671	1		0.0706217	1											3.37634	2	0.218333	4.99983	2	16.0265							0	8.90293e-06	High	61.51	1.4868e-05	High	53.4	9.85025e-05
DNSALDPIIHGLK	11	1	1	P23470	N-Term(DimetR0); K13(DimetR0)	1456.86	6.49167e+06	1.21965e+06	1.84441e+06	131346	1.75722e+06																															0	6.17507e-05	High	61.49	1.13178e-05	High	37.43	0.00281016
GDLYFANVEEK	21	1	1	O00533	N-Term(DimetR1); K11(DimetR1)	1340.67	1.53135e+07	1.90854e+07	2.29578e+06	2.6426e+06	1.72906e+07																3.48897	1		1.46079	1											0	8.77114e-13	High	61.48	1.74247e-05	High	66.15	5.86026e-06
DCSLPYATESK	32	1	1	P23142	N-Term(DimetR0); C2(Carbamidomethyl); K11(DimetR0)	1334.68	61082426	64749674	7.22192e+06	4.46743e+07	3.13729e+07										0.0273632	1											2.83072	2	19.2816	2.22113	1					0	5.5466e-05	High	61.43	1.73387e-05	High	60.61	2.11592e-05
ACEPGVDYVYK	47	1	1	P01024	N-Term(DimetR0); C2(Carbamidomethyl); K11(DimetR0)	1364.7	3.18608e+07	167010668	51871504	8.51823e+06	3.92305e+07										6.78049	1											1.63026	1		2.29134	1					0	1.13886e-05	High	61.37	1.99871e-05	High	61.53	1.96157e-05
VVAGVANALAHK	13	2	2	P68871;P02042	N-Term(DimetR0); K12(DimetR0)	1213.79	272788	0	0	0	240200	2.1426	1																													0	4.38272e-16	High	61.35	6.70534e-06
GPSVFPLAPSSK	168	1	1	P01857	N-Term(Dimet); K12(Dimet)	1258.8	721570292	2.76876e+09	1.41288e+09	3.06436e+09	5.25458e+07	2.39545	4	34.6838	1.27693	2	8.2806	1.07641	5	6.08259	4.20494	4	17.6304	1.41415	5	21.7598	0.532085	1		0.804275	2	27.5158	0.826707	2	4.53956	1.12374	4	15.2226	1.61763	4	26.6558	0	1.26291e-05	High	61.3	5.89342e-06	High	61.96	4.80781e-06
CCTESLVNR	52	1	1	P02768	N-Term(DimetR1); C1(Carbamidomethyl); C2(Carbamidomethyl)	1166.54	1.88078e+06	5.43066e+06	1.73945e+07	212657	0	2.64672	3	54.3066				1.92609	2	10.0647							1.22541	2	30.5317				1.99629	2	7.54892							0	0.000123491	High	61.3	6.89419e-06	High	34.25	0.00342012
DCHLAQVPSHTVVAR	158	1	1	P02787	N-Term(Dimet); C2(Carbamidomethyl)	1725.93	4.80804e+06	2.45071e+08	2.00612e+08	6.7344e+06	1.00617e+08	1.95191	4	13.3801	1.42084	1					1.69932	3	47.7044	0.150937	1		0.82021	3	13.1067	1.35399	2	12.6204				1.40156	5	44.112				0	3.69536e-07	High	61.29	1.74238e-05	High	50.04	0.000245231
MTVTDQVNCPK	20	1	1	P05090	N-Term(DimetR1); C9(Carbamidomethyl); K11(DimetR1)	1348.66	3.17075e+07	4.13294e+07	1.31571e+08	1.09005e+07	3.93381e+07							0.0494163	1														3.41363	1								0	4.47078e-13	High	61.27	1.64965e-05	High	66.87	5.15001e-06
NLAVSQVVHK	58	1	1	P01011	N-Term(DimetR1); K10(DimetR1)	1150.7	1.62877e+06	2.82064e+08	3.3963e+08	40573500	9.75129e+06				0.920508	2	62.6101				0.907598	3	22.3295	0.977479	1					1.13529	1					0.884096	2	41.2899	0.756067	1		0	4.11367e-05	High	61.25	4.30064e-05	High	58.26	8.58357e-05
LLEDLVQPPTITQQSPK	29	1	1	Q92823	N-Term(DimetR0); K17(DimetR0)	1971.16	1.18262e+08	6399578	1.99526e+07	4.69435e+07	57099558																												2.431	1		0	5.02573e-06	High	61.25	5.02429e-06	High	42.91	0.000350502
SYELTQPPSVSVSPGQTAR	17	1	1	P01717	N-Term(Dimet)	2040.08	24879426	1.71108e+07	1.48962e+07	19398137	10469526				2.45802	1																										0	1.27639e-15	High	61.23	1.52931e-05	High	51.41	0.000157925
VLTHSELAPLR	27	1	1	Q14515	N-Term(DimetR0)	1267.77	4.88452e+06	5.7558e+07	27952234	1.76201e+07	939356																			2.21328	1		2.64006	1								0	1.1217e-05	High	61.22	1.17417e-05	High	64.8	5.03319e-06
ALDFAVGEYNK	97	1	1	P01034	N-Term(DimetR0); K11(DimetR0)	1290.72	7.23304e+08	2.31051e+09	3.05221e+09	1.60673e+09	254055671																			2.23401	1								2.50092	1		0	1.47591e-10	High	61.21	2.58458e-05	High	63.39	1.47064e-05
AASGTTGTYQEWK	6	1	1	P04114	N-Term(DimetR1); K13(DimetR1)	1455.71	1.63609e+06	4.99791e+06	3.42184e+06	106254	1.39795e+06																						2.07474	1								0	4.38272e-16	High	61.21	1.41149e-05	High	58.38	2.72271e-05
QTVSWAVTPK	14	1	1	P01023	N-Term(DimetR0); K10(DimetR0)	1180.72	6.05039e+06	4.20203e+07	3.3213e+07	1.10662e+07	700279																															0	3.84839e-06	High	61.21	1.47582e-05	High	38.92	0.00248772
TATPQQAQEVHEK	11	1	1	P60174	N-Term(DimetR0); K13(DimetR0)	1530.84	64717.6	0	0	0	0																															0	6.10649e-07	High	61.21	2.02453e-05
AGIEVQEIK	2	1	1	P19021	N-Term(DimetR0); K9(DimetR0)	1050.67	1.01485e+07	9.91278e+06	0	0	0																															0	7.94398e-05	High	61.18	1.73373e-05	High	40.62	0.00201135
TEGDGVYTLNNEK	106	1	1	P00738	N-Term(DimetR1); K13(DimetR1)	1495.73	8.66034e+06	9.31438e+06	9.76432e+07	1.29821e+06	12256679	1.57887	1																	0.267325	1											0	1.66663e-06	High	61.15	1.36207e-05	High	60.88	1.44127e-05
AGVETTTPSK	89	2	1	P0CG05	N-Term(DimetR0); K10(DimetR0)	1054.63	15883019	7.78532e+06	30119505	2.30296e+07	1.80687e+07	1.9175	1		1.64462	3	6.67511				2.94443	2	8.05715				0.740576	2	14.6186	0.900146	3	4.39832				1.2499	2	1.9094	1.53749	1		0	1.94747e-05	High	61.1	2.79449e-05	High	64.71	1.1004e-05
MYLGYEYVTAIR	34	1	1	P02787	N-Term(Dimet); M1(Oxidation)	1530.81	2.33412e+07	2.26479e+07	0	1.68134e+07	7.333e+06	1.57236	2	10.5977	1.72556	1					1.44922	1		1.57907	1		1.20727	2	7.99435	1.7806	1					1.02044	1		2.04552	1		0	1.69444e-15	High	61.08	2.03926e-05	High	60.89	2.1997e-05
AAPSVTLFPPSSEELQANK	125	4	2	P0CG05;A0M8Q6	N-Term(DimetR1); K19(DimetR1)	2042.09	7.2304e+08	3.16525e+08	2.03492e+08	686173944	759748912				1.25239	1		2.14133	1											1.23405	1		1.25508	1					0.92899	1		0	1.02811e-07	High	61.07	1.53199e-05	High	57.77	3.35889e-05
MADEAGSEADHEGTHSTK	65	1	1	P02671	N-Term(Dimet); M1(Oxidation); K18(Dimet)	1960.92	358841	105636	532616	166428	256487	9.09353	1					4.18356	4	12.8278	2.66983	3	53.8699	1.61988	2	13.4519							0.115819	1								0	3.11846e-10	High	61.05	9.03021e-06	High	51.25	8.36132e-05
TGLQEVEVK	44	1	1	P01024	N-Term(DimetR0); K9(DimetR0)	1066.66	1.67596e+08	4.83141e+08	234573126	2.54389e+07	1.70142e+08																			0.456812	1											0	3.35132e-05	High	61.01	1.94955e-05	High	63.02	1.26717e-05
LQSLFDSPDFSK	35	1	1	P36955	N-Term(DimetR0); K12(DimetR0)	1447.79	157903777	2.6505e+08	1.39232e+08	9.66252e+07	9.59084e+07	0.141639	2	52.989	0.172222	1		0.200263	1								2.20019	2	4.55094	2.10477	2	1.67017	2.91138	2	31.171							0	4.72285e-09	High	60.91	2.29096e-05	High	58.64	3.74074e-05
SMEQNGPGLEYR	18	1	1	O00533	N-Term(DimetR0)	1412.68	2.24358e+06	1.02021e+07	1.81325e+06	469121	0	0.344378	1														3.85767	1								8.09277	2	49.2457				0	7.55068e-09	High	60.87	1.39548e-05	High	70.61	1.48158e-06
NSVAYMDQQTGNLK	15	1	1	P02452	N-Term(DimetR0); M6(Oxidation); K14(DimetR0)	1648.84	1.47301e+06	3.39856e+06	699826	484742	3.33941e+06																															0	1.00135e-14	High	60.85	2.04327e-05	High	54.75	8.2569e-05
GTCEQGPSIVTPPK	36	1	1	Q16270	N-Term(DimetR1); C3(Carbamidomethyl); K14(DimetR1)	1526.79	9.75194e+06	4055619	2.89048e+07	80187.4	4770520																															0	5.98892e-08	High	60.84	2.11391e-05	High	75.16	8.73222e-07
TTNIQGINLLFSSR	9	2	1	P0C0L4	N-Term(DimetR0)	1595.91	1.40701e+06	6.56407e+06	1.64956e+07	356156	684906							2.37893	1														3.75385	1								0	6.60456e-07	High	60.81	1.51448e-05	High	51.1	0.000131962
QQTEWQSGQR	26	1	1	P02649	N-Term(DimetR0)	1279.64	339586	243176	9.59411e+06	118062	269711																															0	0.00134233	High	60.8	1.9796e-05	High	56.55	5.99749e-05
DDEEFIESNK	45	1	1	P00450	N-Term(Dimet); K10(Dimet)	1297.68	24253010	3.03571e+07	3.09598e+06	4.68495e+06	1.52694e+07																															0	1.30702e-05	High	60.77	2.47909e-05	High	57.06	5.93318e-05
DIASGLIGPLIICK	26	1	1	P00450	N-Term(DimetR0); C13(Carbamidomethyl); K14(DimetR0)	1533.96	1.47538e+06	2.09325e+06	687163	1.95671e+06	2.59643e+06	2.59147	1		2.56204	1		2.67849	1		1.50465	1					1.15451	1					2.99236	1		1.27987	1					0	1.09951e-10	High	60.73	6.08601e-06	High	77.2	1.17186e-07
GAGPESEPYIFQTPEGVPEQPTFLK	5	1	1	O00533	N-Term(DimetR0); K25(DimetR0)	2782.45	2.28013e+06	0	0	1.28876e+06	1.27961e+06																															0	0.000297287	High	60.73	1.04392e-05
CFEGFGIDGPAIAK	20	1	1	P08603	N-Term(Dimet); C1(Carbamidomethyl); K14(Dimet)	1553.87	4.03689e+06	1.71608e+07	6.40728e+06	703153	7.22508e+06				2.74542	1		1.64503	1		1.01588	2	66.411	0.958385	1		0.916723	1											1.19494	1		0	4.5348e-07	High	60.69	2.38441e-05	High	61.09	2.07347e-05
TSSFALNLPTLPEVK	9	1	1	P04114	N-Term(DimetR1); K15(DimetR1)	1672.96	338809	0	1.5843e+06	77847.2	823546	1.38123	1								1.96732	1		1.75354	1																	0	4.38272e-16	High	60.66	1.44744e-05
CCAAADPHECYAK	98	1	1	P02768	N-Term(Dimet); C1(Carbamidomethyl); C2(Carbamidomethyl); C10(Carbamidomethyl); K13(Dimet)	1624.75	2.20457e+07	1.05716e+07	1.58123e+07	1.85443e+07	2.38478e+07	2.80605	1		2.59948	1		1.58853	2	7.8842							2.13228	1		3.31927	1		3.2331	3	14.5717							0	9.6985e-06	High	60.6	8.62254e-06	High	47.59	0.000195082
TLMFGSYLDDEK	27	1	1	P19652	N-Term(DimetR0); K12(DimetR0)	1482.77	5.79305e+06	1.92866e+07	4.28939e+08	7.89472e+06	4.10268e+07	0.841057	1		1.18781	3	47.1677	2.3246	1		1.36796	1		0.932985	2	0.441316	0.415733	1		1.07677	4	0.638768	2.54475	1		0.858696	1		1.04261	2	0.539609	0	1.94064e-07	High	60.56	2.26788e-05	High	90.71	2.14418e-08
EDSLEAGLPLQVR	14	1	1	P10645	N-Term(DimetR0)	1458.81	1.35629e+07	3.8699e+06	0	2.55258e+06	5.50812e+06																															0	2.06479e-07	High	60.56	2.20635e-05	High	64.71	8.26569e-06
TFASPNASGSGNTGAR	2	1	1	Q6NUJ2	N-Term(DimetR0)	1526.75	370456	0	0	0	0																															0	1.94445e-06	High	60.44	1.70338e-05
NLAVSQVVHK	47	1	1	P01011	N-Term(Dimet); K10(Dimet)	1166.79	2.33275e+06	3.82574e+08	5.51928e+08	2.08291e+07	4.08336e+06	2.35141	1		1.19266	1		1.90853	1		0.69266	1					1.18468	1		1.02114	1		2.55022	1		0.563693	1					0	8.19893e-05	High	60.42	1.03038e-05	High	53.59	4.87837e-05
GQSISVTSIRPCAAETQ	2	1	1	P10643	N-Term(Dimet); C12(Carbamidomethyl)	1840.97	737243	0	664980	0	0																															0	3.31983e-06	High	60.36	2.23209e-05
GQPSVLQVVNLPIVERPVCK	14	1	1	P00734	N-Term(Dimet); C19(Carbamidomethyl); K20(Dimet)	2304.42	1.53442e+07	1.06502e+07	4.28231e+06	1.99078e+06	0				4.49523	1		4.84	1		3.24778	1								1.23739	1		1.59485	1		0.8206	1					0	2.33576e-10	High	60.3	1.72652e-06	High	61.9	9.36199e-07
TQPVQGEPSAPK	39	1	1	P13591	N-Term(DimetR1); K12(DimetR1)	1294.7	2.10975e+06	1.17791e+06	1.61026e+07	151122	2.02963e+06																															0	3.16067e-10	High	60.3	2.75777e-05	High	48.92	0.000394317
BIZMTQSPSSLSASVGDR	3	1	1	P01597	N-Term(DimetR1); B1(D); Z3(E); M4(Oxidation)	1923.91	1.01506e+06	0	0	0	0																															0	1.41194e-06	High	60.29	1.34698e-05
DPTFIPAPIQAK	62	1	1	P01019	N-Term(DimetR0); K12(DimetR0)	1361.83	1.28761e+09	7.83154e+08	6.76727e+08	4.88879e+08	826139223	0.210789	1		0.222119	2	15.4124	0.291565	1		0.145475	1					2.46479	3	7.28169	1.51198	2	8.30916	1.24402	3	5.78346	1.03266	1					0	0.000580633	High	60.18	1.276e-05	High	55.01	4.10151e-05
ALVQQMEQLR	61	1	1	P06727	N-Term(Dimet); M6(Oxidation)	1267.73	2.87993e+07	2.67262e+07	4.53547e+07	1.92953e+06	3.11631e+07	2.65177	1		1.28579	1								2.00334	1					0.891735	1		0.440793	1					1.27308	1		0	0.000103561	High	60.17	3.39449e-05	High	58.56	4.75066e-05
EFTPPVQAAYQK	17	1	1	P68871	N-Term(DimetR0); K12(DimetR0)	1442.82	3.45246e+07	0	0	0	4.72927e+07																0.823613	1														0	2.70084e-05	High	60.16	2.90594e-05
VPFDAATLHTSTAMAAQHGMDDDGTGQK	37	1	1	P06396	N-Term(DimetR0); M20(Oxidation); K28(DimetR0)	2953.4	3.03946e+06	2.16232e+07	4.58107e+06	977682	11160052				0.13402	1		0.690735	1											2.06889	1											0	7.13803e-08	High	60.14	7.79464e-06	High	44.35	0.000279135
SVIPSDGPSVACVK	105	1	1	P02787	N-Term(DimetR0); C12(Carbamidomethyl); K14(DimetR0)	1479.84	885348748	972754952	70337802	1.03449e+08	1.86306e+09				1.53405	2	33.4939	0.328387	2	18.3662	0.601891	1								1.47059	2	9.20482	0.563144	4	1.44741							0	1.23557e-10	High	60.12	2.34918e-05	High	78.75	3.22045e-07
DLEDIVGGGEYKPDK	36	1	1	Q8TCZ2	N-Term(DimetR0); K12(DimetR0); K15(DimetR0)	1730.96	1.9061e+07	1.65965e+06	20193460	117330	5.65112e+06																						2.5902	1								0	2.01548e-05	High	60.04	2.10056e-05	High	50.09	0.00019296
NVPLPVIAELPPK	91	1	1	P01871	N-Term(Dimet); K13(Dimet)	1458.99	9.40519e+07	4.48996e+07	0	57277032	1.25723e+08	2.56595	3	21.9282	2.88082	3	36.4406				5.18545	4	42.6526	1.82496	1		0.0154137	1								0.0329134	2	11.8292				0	7.62831e-06	High	59.95	1.00918e-06	High	54.09	3.89018e-06
YPGPQAEGDSEGLSQGLVDR	39	1	1	P10645	N-Term(DimetR0)	2107.03	53853954	16606769	1.12513e+07	2.2896e+07	6.51554e+06	0.0405609	1														2.39191	1		1.56906	1					0.949997	1					0	1.78782e-08	High	59.95	1.75509e-05	High	52.21	9.79913e-05
MYLGYEYVTAIR	12	1	1	P02787	N-Term(DimetR1); M1(Oxidation)	1522.77	1.529e+07	8636438	767395	1.23624e+07	4.92826e+06				2.18698	1		1.36443	1					1.33401	1					2.15425	1		2.92704	1					1.72423	1		0	1.18521e-08	High	59.92	2.50573e-05	High	65.54	6.73003e-06
GSFEFPVGDAVSK	33	2	1	P0C0L4	N-Term(Dimet); K13(Dimet)	1411.81	246222638	1.26409e+08	2.29096e+06	4.83304e+07	2.24551e+08	0.707154	1		0.897207	1					1.68547	1		0.809317	2	8.69258	0.318193	1		0.644668	1					1.76121	1		0.486054	2	20.782	0	3.79033e-12	High	59.92	2.84187e-05	High	59.93	2.74387e-05
HTLNQIDEVK	54	1	1	P02765	N-Term(Dimet); K10(Dimet)	1268.78	7.96881e+06	3.25025e+08	7.35548e+07	6.71092e+07	2.94199e+07	1.14094	1					1.127	2	66.0991	1.18377	1											1.11201	2	56.9388	0.673164	1					0	7.85011e-12	High	59.91	1.59777e-05	High	44.31	0.000541194
DVMQGTDEHVVCK	35	1	1	P01871	N-Term(Dimet); M3(Oxidation); C12(Carbamidomethyl); K13(Dimet)	1605.83	63913496	4.47357e+06	3.18115e+06	1.6843e+06	1.43597e+06							1.54284	1								0.0567288	1														0	1.07924e-09	High	59.9	2.48149e-05	High	71.77	1.71308e-06
ASTATAEQFFQK	25	1	1	Q99435	N-Term(DimetR0); K12(DimetR0)	1392.77	245259	5.83505e+07	1.3412e+08	6.3016e+07	0							0.429523	1														2.95838	1								0	3.15039e-08	High	59.9	3.10569e-05	High	66.82	6.1559e-06
GTYIPVPIVSELQSGK	17	1	1	P00488	N-Term(Dimet); K16(Dimet)	1760.08	1.26028e+06	1.15327e+06	1.93478e+06	922735	1.55624e+06	3.50526	2	22.3776	2.48488	1		2.86333	2	59.2852	2.01968	1		3.11544	1																	0	6.35424e-08	High	59.89	2.97439e-06	High	43.67	0.000133156
SLDLDSIIAEVK	13	1	1	P04264	N-Term(DimetR1); K12(DimetR1)	1358.79	254070	948223	5.64908e+06	153682	436631	1.46891	1		0.479312	1		0.584852	1		9.19167	1					2.95128	1		0.913169	1		2.5834	1		6.64266	1					0	6.09286e-09	High	59.88	2.29248e-05	High	73.62	9.21162e-07
TMQALPYSTVGNSNNYLHLSVLR	12	1	1	P01024	N-Term(Dimet); M2(Oxidation)	2630.39	1.17167e+07	9.68117e+06	1.92397e+06	563605	0							3.41413	1																							0	1.8523e-08	High	59.88	1.36726e-05	High	49.77	0.000135489
DPVASTSNLDMDFR	7	1	1	P55058	N-Term(DimetR1); M11(Oxidation)	1611.73	3.03021e+06	2.05229e+06	5.52632e+06	2.464e+06	1.00718e+06																2.72154	1														0	2.48236e-05	High	59.88	1.03316e-05	High	37.74	0.00187618
LVFFAEDVGSNK	11	1	1	P05067	N-Term(DimetR0); K12(DimetR0)	1389.79	7.83891e+06	6.55099e+06	3.54774e+06	0	2.31582e+06																												4.10457	2	28.7841	0	3.80704e-08	High	59.84	2.69239e-05	High	74.22	1.01612e-06
LSITGTYDLK	39	1	1	P01009	N-Term(DimetR0); K10(DimetR0)	1174.72	4.02086e+07	614079334	4.27718e+08	300590632	6.02236e+06							1.7106	1		1.81416	1								1.13792	1		1.70614	1		1.14424	1					0	0.00049877	High	59.84	2.72351e-05	High	32.76	0.0124206
EVEELMEDTQHK	9	1	1	Q9UBP4	N-Term(DimetR0); K12(DimetR0)	1551.78	77751944	21601744	35344144	514434	0																															0	1.48151e-06	High	59.74	2.35166e-05	High	53.24	0.000110973
TSGAPPESNPGDVK	8	1	1	O94856	N-Term(DimetR0); K14(DimetR0)	1419.76	1.70195e+06	635703	0	0	494260																															0	0.000158163	High	59.72	3.51443e-05	High	41.45	0.00215917
AEFAEVSK	248	1	1	P02768	N-Term(DimetR0); K8(DimetR0)	944.557	4.44964e+08	2.62269e+08	6364416384	1790857120	8.91624e+08	1.24411	4	17.1918	1.63559	2	94.4099	1.07923	3	7.01886	0.979884	2	0.994773	1.28292	3	28.4196	0.804804	4	16.3187	1.22864	2	1.53918	1.5074	4	12.6116	0.880876	3	10.0453	1.52517	3	27.1287	0	0.00154849	High	59.71	4.13724e-05	High	60.3	3.61636e-05
AQPVQVAEGSEPDGFWEALGGK	7	1	1	P06396	N-Term(DimetR1); K22(DimetR1)	2328.16	1.1983e+06	3.88014e+06	2.05484e+06	2.93836e+06	0	0.433524	1					0.862631	1								2.85	1					1.78474	1								0	1.48001e-06	High	59.71	1.42719e-05	High	42.45	0.000736665
EASLQVDQLTPK	6	1	1	Q9C0A0	N-Term(DimetR0); K12(DimetR0)	1392.82	3.17598e+06	0	549072	0	1.80751e+06																															0	5.30485e-06	High	59.68	1.7977e-05
SGAEEQGPIDGPSK	1	1	1	O43493	N-Term(DimetR0); K14(DimetR0)	1435.76	697110	0	0	0	0																															0	7.34831e-06	High	59.67	3.36092e-05
CCVECPPCPAPPVAGPSVFLFPPKPK	8	1	1	P01859	N-Term(Dimet); C1(Carbamidomethyl); C2(Carbamidomethyl); C5(Carbamidomethyl); C8(Carbamidomethyl); K24(Dimet); K26(Dimet)	3016.63	3.34728e+06	1.67343e+06	2.09937e+06	0	0				2.79499	1														3.88852	1											0	2.10828e-09	High	59.62	8.78609e-06	High	45.14	0.00018678
SLPEGVANGIEVYSTK	2	1	1	Q06033	N-Term(Dimet); K16(Dimet)	1736.01	864457	0	0	0	0																															0	4.28878e-06	High	59.61	1.26899e-05
SLHTLFGDK	214	1	1	P02768	N-Term(DimetR1); K9(DimetR1)	1073.6	359711335	2.66959e+09	2722377848	3.22692e+07	3.02509e+09	1.03989	2	14.0746	1.19585	2	16.6853	0.903807	2	13.3204							0.547545	2	13.9638	1.13194	2	21.2652	1.13142	1								0	5.24756e-05	High	59.46	3.71427e-05	High	77.23	6.70836e-07
DNEDFQESNR	26	1	1	P00450	N-Term(Dimet)	1289.58	7.41522e+06	5.21528e+06	535348	397842	1.20904e+06	1.60521	1		1.3311	1								0.904427	1		0.305323	1		0.733068	1											0	0.000397465	High	59.28	9.2065e-06	High	54.57	2.86295e-05
DSGFQMNQLR	27	1	1	P02787	N-Term(DimetR0)	1227.61	92768272	1.60112e+08	241115	97189159	269911415				1.06544	1								1.06357	1					1.35933	1								1.20201	2	1.61956	0	4.91678e-14	High	59.26	2.66205e-05	High	74.51	7.68174e-07
EDAVSAAFK	10	1	1	P51884	N-Term(Dimet); K9(Dimet)	1009.62	1.166e+07	1.11629e+07	4.37148e+07	0	1.11416e+07	1.13522	1		1.11913	1								0.547677	2	111.602	0.885971	1		1.03276	1								0.878678	1		0	5.0208e-05	High	59.24	3.90132e-05	High	17.74	0.589777
LQSLFDSPDFSK	19	1	1	P36955	N-Term(DimetR1); K12(DimetR1)	1439.74	7.15326e+07	1.24475e+08	5.78532e+07	56911642	4.10961e+07										0.290537	1		0.158824	1											1.77437	2	7.89994	1.66157	1		0	7.75042e-05	High	59.13	3.33551e-05	High	55.06	8.53016e-05
LESDVSAQMEYCR	49	1	1	P02675	N-Term(DimetR1); M9(Oxidation); C12(Carbamidomethyl)	1631.71	2.63776e+06	2.15294e+06	2.22807e+07	1.9415e+06	3503451				7.52585	1		2.36549	1														0.0355442	1								0	1.30032e-07	High	59.12	5.26585e-06	High	55.27	1.36697e-05
VSFLSALEEYTK	19	1	1	P02647	N-Term(DimetR0); K12(DimetR0)	1450.84	401575	1.77416e+07	148451	1.21831e+06	783969				1.70878	2	3.61246	1.06603	1		1.56681	1		1.3281	1					0.930766	2	1.14132	0.610034	1		0.353228	1		0.735116	1		0	3.89937e-07	High	59.09	2.78682e-05	High	76.87	4.42016e-07
DMYSFLEDMGLK	10	1	1	P01023	N-Term(DimetR0); M9(Oxidation); K12(DimetR0)	1528.76	1.05571e+06	2.223e+06	0	926457	975363				2.18161	1														0.400461	1											0	4.49267e-09	High	59.07	2.7811e-05	High	68.96	2.91597e-06
AEDTAVYYCAK	30	2	1	P01765	N-Term(DimetR1); C9(Carbamidomethyl); K11(DimetR1)	1346.63	3.24996e+06	2.27287e+06	2.8535e+07	485025	2.70325e+06	2.54288	2	11.1773																												0	1.21205e-05	High	59.07	1.45559e-05	High	53.06	5.98116e-05
DVFLGMFLYEYAR	85	1	1	P02768	M6(Oxidation)	1639.79	461588	255337	2.17068e+06	54221.6	1.44509e+06																															0	8.85483e-07	High	59.04	2.22034e-05	High	61.03	1.33712e-05
ENFLFLTPDCK	23	1	1	P01042	N-Term(DimetR0); C10(Carbamidomethyl); K11(DimetR0)	1447.78	9.35046e+06	1.45611e+07	5.59959e+07	4.80344e+06	2.73415e+07	1.58474	1					1.40134	1		2.26244	1		0.744864	1		0.699354	1					1.61739	1		1.23048	1		1.41391	1		0	5.4191e-14	High	58.98	3.74994e-05	High	55.01	9.21261e-05
TEIDKPSQMQVTDVQDNSISVK	17	1	1	P02751	N-Term(DimetR1); K5(DimetR1); M9(Oxidation); K22(DimetR1)	2562.3	2617444	2.66393e+06	2.13637e+06	408439	0							0.901346	1		2.28642	1														2.50456	1					0	1.92862e-08	High	58.93	1.8615e-05	High	49.83	0.000161188
SVLQSINPAEPHK	16	1	1	O75326	N-Term(DimetR0); K13(DimetR0)	1483.88	0	1.56155e+07	1.34026e+07	661280	0																			1.86077	1											0	2.80431e-10	High	58.92	2.09661e-05	High	77.21	3.04173e-07
AGVETTTPSK	51	2	1	P0CG05	N-Term(DimetR1); K10(DimetR1)	1046.58	2.45302e+07	7.70551e+06	24655136	3.12989e+07	1.47531e+07							2.29486	2	29.4595	2.10187	1		2.05239	1								1.25663	1		0.654015	1		0.978059	1		0	1.41236e-05	High	58.91	4.79412e-05	High	52.94	0.00019183
YEASILTHDSSIR	64	1	1	P02679	N-Term(Dimet)	1527.82	4.82853e+06	4.79241e+08	6.80824e+07	79778664	36460736	1.93941	2	63.2371	1.49336	3	11.4246	1.56327	2	0.162104	2.30912	1											0.0365023	1								0	4.73848e-10	High	58.89	3.42819e-05	High	74.04	1.11631e-06
DTVQIHDITGK	44	1	1	P02679	N-Term(Dimet); K11(Dimet)	1298.79	1.65068e+08	1.70233e+08	1.64706e+08	1.81105e+07	39696556	1.00955	2	8.16521	1.63347	2	6.75101	1.47867	2	7.00887	1.61794	1		0.59338	2	4.26884																0	9.18248e-09	High	58.86	2.03477e-05	High	60.28	1.35009e-05
TSTADYAMFK	116	1	1	P02679	N-Term(DimetR1); M8(Oxidation); K10(DimetR1)	1206.57	4.32944e+08	542182803	1.17772e+08	8.51511e+07	4.12357e+08	1.66994	3	2.68627	2.03866	1		2.35553	3	15.6671	2.37448	2	0.00841388	0.991706	1		0.0178136	1		0.0505906	1					0.01863	2	15.7088	0.0375207	1		0	6.10384e-05	High	58.69	1.97403e-05	High	64.52	5.35073e-06
DGSTIPIAK	33	1	1	Q96KN2	N-Term(DimetR1); K9(DimetR1)	957.564	5.07076e+06	5454388	7.38527e+06	1.70066e+07	1.42128e+07																						2.94956	2	8.29277							0	0.000815655	High	58.67	5.18876e-05	High	58.63	4.79809e-05
CSTSSLLEACTFR	22	1	1	P02787	N-Term(DimetR0); C1(Carbamidomethyl); C10(Carbamidomethyl)	1563.75	0	411924668	211645717	506816	718020																															0	3.5431e-06	High	58.62	2.02671e-05	High	71.36	1.08209e-06
NSLYLQMNSLR	18	1	1	P01781	N-Term(DimetR1); M7(Oxidation)	1382.71	2.79828e+06	1.19559e+06	0	1.87428e+06	1.36469e+06	3.27697	1								1.48674	1		0.655258	1		0.467793	2	19.0702							0.654374	1		0.568136	2	105.947	0	7.4443e-05	High	58.58	3.88292e-05	High	57.53	4.64468e-05
CPNPPVQENFDVNK	55	1	1	P05090	N-Term(Dimet); C1(Carbamidomethyl); K14(Dimet)	1729.92	2.68045e+07	2071132	0	1.89313e+06	0	0.165126	1																													0	5.46114e-07	High	58.58	3.71651e-05	High	37.6	0.004666
EYTDASFTNR	43	1	1	P00450	N-Term(DimetR1)	1231.56	9.12072e+06	5.44813e+06	4.27341e+07	690248	7.51838e+06	1.17807	1		0.480418	1		0.930984	1					0.674991	1		0.494757	1					0.697796	1		0.652421	2	38.0785	0.449462	1		0	4.47109e-05	High	58.53	1.29059e-05	High	55.02	3.33661e-05
FAQLNLAAEDTR	9	1	1	Q02246	N-Term(DimetR0)	1380.75	2.80797e+06	8.32269e+06	0	0	494463																			2.02957	1											0	4.37192e-08	High	58.5	4.52012e-05	High	64.92	1.03074e-05
EFTPPVQAAYQK	37	1	1	P68871	N-Term(DimetR1); K12(DimetR1)	1434.77	4.90261e+07	40638726	8.14911e+06	1.28079e+06	89897344	0.983269	1		5.71937	1								1.34226	2	15.6866	1.64639	1											0.537839	1		0	8.83036e-08	High	58.49	4.32525e-05	High	79.96	3.19429e-07
ADLSGITGAR	24	1	1	P01011	N-Term(Dimet)	996.589	2.81132e+08	4.1352e+08	5.93861e+07	22738314	1.48317e+08	1.38212	2	31.6835							6.52178	1					0.710123	2	60.6912							2.59653	1					0	1.10667e-05	High	58.47	4.73635e-05	High	64.11	1.29254e-05
CPAPELLGGPSVFLFPPKPK	31	1	1	P01860	N-Term(DimetR1); C1(Carbamidomethyl); K18(DimetR1); K20(DimetR1)	2235.27	1.48648e+06	947013	120504	511229	6.17444e+06				6.65293	1								13.8977	1		0.575374	1														0	1.786e-09	High	58.46	1.26879e-05	High	50.81	7.30269e-05
RPCFSALEVDETYVPK	387	1	1	P02768	N-Term(Dimet); C3(Carbamidomethyl); K16(Dimet)	1983.09	448538902	4.01547e+07	6.78172e+08	283205072	1.26928e+08	1.53154	4	22.5487	1.41261	1		1.3203	6	33.3936	1.80015	4	36.5231	1.6956	2	33.554	0.823879	5	21.6457	1.3043	1		1.67879	6	61.5603	1.49494	3	1.88857	2.00959	1		0	1.09133e-08	High	58.45	2.15049e-05	High	66.68	3.32914e-06
AHYGGFTVQNEANK	74	1	1	P02675	N-Term(DimetR1); K14(DimetR1)	1591.79	595417	4.65822e+08	5.47118e+08	2.96309e+06	2.87106e+06	1.68024	1					2.44947	3	1.69396													0.068538	3	1.78922							0	4.91428e-12	High	58.4	3.05711e-05	High	91.99	1.36285e-08
CSGSVSQPSVFFPTK	5	1	1	P78509	N-Term(DimetR0); C1(Carbamidomethyl); K15(DimetR0)	1691.9	1.64486e+06	0	0	0	0																															0	6.73398e-06	High	58.35	3.54578e-05
HTFMGVVSLGSPSGEVSHPR	43	1	1	P02765	N-Term(DimetR1); M4(Oxidation)	2125.06	1.72844e+06	1.04113e+06	1.45053e+06	0	1.0965e+06				0.819025	1		2.70212	1					1.56373	1														1.36449	1		0	5.59237e-16	High	58.34	2.68195e-05	High	75.04	5.67125e-07
DIPTNSPELEETLTHTITK	19	1	1	P01042	N-Term(Dimet); K19(Dimet)	2211.24	3.89789e+07	0	2.51515e+07	1.75021e+07	7.18763e+07							1.74467	1					1.6052	1								0.691877	1					0.673142	2	11.1258	0	4.30371e-13	High	58.34	1.53883e-05	High	19.94	0.103926
QTSPVSAMLVLVK	22	1	1	Q12805	N-Term(DimetR0); K13(DimetR0)	1436.91	2.9372e+06	1.77523e+06	2.34738e+07	1.16385e+06	2.72237e+06							0.104579	1														4.36641	1								0	4.97181e-08	High	58.31	9.37074e-06	High	66.96	1.17803e-06
ESSSHHPGIAEFPSR	91	1	1	P02671	N-Term(Dimet)	1673.85	1.54874e+07	4.81473e+08	7.9542e+08	17677364	2.13448e+08	2.32579	3	1.16348	1.60738	1		3.15896	1								0.0240065	2	20.1389													0	1.84701e-07	High	58.31	3.61548e-05	High	63.5	1.11894e-05
EDAVSAAFK	31	1	1	P51884	N-Term(DimetR1); K9(DimetR1)	993.527	1.03218e+07	2.15084e+06	3.61811e+07	184063	1.10908e+07	0.993463	1		0.894022	1		1.20822	1											0.691315	1		1.10838	1								0	8.7769e-05	High	58.18	5.14705e-05	High	47.89	0.000525052
QTVSWAVTPK	10	1	1	P01023	N-Term(DimetR1); K10(DimetR1)	1172.67	4318104	9.12348e+07	4.91921e+07	3.23276e+07	1.03681e+06	1.9751	1		1.73322	1					2.5005	1		1.79349	1		0.536844	1		0.460814	1					0.345163	1		0.24952	1		0	1.72963e-05	High	58.18	4.9874e-05	High	47.89	0.000533993
AATVGSLAGQPLQER	22	1	1	P02649	N-Term(DimetR1)	1525.84	63841230	158361792	1.00003e+06	5.66188e+06	0																									0.960566	2	15.1085				0	3.99647e-08	High	58.13	4.54525e-05	High	69.42	3.33149e-06
GSFEFPVGDAVSK	34	2	1	P0C0L4	N-Term(DimetR1); K13(DimetR1)	1395.72	243187791	117882846	474050	3.05134e+07	2.94178e+08										1.32581	2	38.037													0.803087	2	30.7502				0	9.59457e-06	High	58.13	3.40701e-05	High	63.32	1.10111e-05
AIQDGTIVLMGTYDDGATK	11	1	1	Q92520	N-Term(DimetR0); M10(Oxidation); K19(DimetR0)	2049.07	2.57039e+06	0	1.69145e+07	0	0																															0	4.53653e-11	High	58.07	3.57138e-05
ASSLESGVPSR	4	1	1	P01598	N-Term(DimetR1)	1117.59	2.60462e+06	0	0	1.14676e+06	2.44429e+06	2.58539	1								0.460885	1		1.02493	1		0.635663	1											0.870001	1		0	2.09531e-12	High	57.94	5.27077e-05
SEGSSVNLSPPLEQCVPDR	11	1	1	P00734	N-Term(Dimet); C15(Carbamidomethyl)	2107.06	5.20823e+06	1.64276e+07	1.12513e+07	9.49734e+06	1.34351e+06	3.79756	1														0.681772	1														0	1.00575e-07	High	57.91	3.17144e-05	High	30.5	0.0173348
SASNMAIVDVK	32	1	1	P01023	N-Term(DimetR0); M5(Oxidation); K11(DimetR0)	1214.69	1.00633e+08	5.3225e+07	5.64287e+07	6209454	9.82967e+07	1.78417	1		1.66921	1		1.33191	2	1.67998				1.89274	2	21.8013	0.606718	1		0.488774	1		0.759882	2	8.87071				0.583193	2	31.4957	0	1.03207e-05	High	57.86	5.31147e-05	High	57.3	5.89351e-05
FLEQQNQVLQTK	19	3	2	P35908;P04264	N-Term(DimetR1); K12(DimetR1)	1531.85	490927	5.80264e+07	6.64837e+06	3.3104e+06	0																						5.07048	1								0	1.252e-05	High	57.77	4.34484e-05	High	38.83	0.0032075
EGLDLQVLEDSGR	7	1	1	O94985	N-Term(DimetR1)	1458.75	895180	0	718762	493003	3.54971e+06																															0	0.00030943	High	57.77	4.32812e-05	High	15.92	0.657557
AVISPGFDVFAK	12	1	1	P06681	N-Term(Dimet); K12(Dimet)	1322.83	1.42646e+07	7.50361e+06	1.53161e+07	0	9.68797e+06	1.32641	2	10.5973	1.4332	1		2.33728	3	19.3123				0.940561	1		0.461222	2	105.523	1.16176	1		2.79329	2	19.6339				0.719752	1		0	2.86891e-07	High	57.72	1.38616e-05	High	67.89	1.30857e-06
QSTNAYPDLR	7	1	1	P07225	N-Term(Dimet)	1200.64	8617464	13877986	2.35661e+06	0	7.60295e+06				1.40948	1		1.26178	1					0.865366	1					1.22259	1		1.26387	1					0.660737	1		0	1.80113e-06	High	57.65	6.66548e-05	High	63.42	1.74033e-05
VTTSQDMLSIMEK	23	1	1	P05155	N-Term(Dimet); K13(Dimet)	1554.87	1.27337e+07	1.6074e+07	1.37069e+06	3.72081e+06	2.08165e+07													0.815182	2	76.1529													0.443426	1		0	1.01202e-13	High	57.62	3.86614e-05	High	61.58	1.536e-05
DTVQIHDITGK	31	1	1	P02679	N-Term(DimetR1); K11(DimetR1)	1282.7	1.68115e+08	1.06855e+08	122283540	7.65171e+06	7.47296e+07							1.30465	1		2.33314	1																				0	0.000117757	High	57.62	5.37108e-05	High	53.9	0.000128325
SVSDGIAALDLNAVANK	19	1	1	P04114	N-Term(DimetR1); K17(DimetR1)	1713.94	5.00129e+06	4.32517e+06	0	5.21379e+06	5.98837e+06													4.22048	1																	0	4.38272e-16	High	57.58	3.9892e-05	High	34.29	0.00828572
QINDYVEK	56	1	1	P01009	N-Term(Dimet); K8(Dimet)	1080.65	1.71869e+09	6.73954e+08	1.30392e+09	12862585	8.96215e+08	1.41654	3	0.0405386	0.869859	1		2.0328	4	61.1357				0.680253	1		0.775838	3	3.4195	0.943679	1		2.2568	2	81.7866				0.748071	1		0	0.000444609	High	57.56	4.48993e-05	High	56.7	5.29146e-05
CEVQHGIDDSSDAVEVK	21	1	1	Q96GW7	N-Term(DimetR1); C1(Carbamidomethyl); K17(DimetR1)	1943.91	1.64028e+07	5.75412e+06	1.1175e+07	2.50361e+06	4744351																									4.73458	1					0	1.30981e-13	High	57.5	2.16061e-05	High	64.69	4.55098e-06
EFTPPVQAAYQK	50	1	1	P68871	N-Term(Dimet); K12(Dimet)	1450.86	38774620	190415952	7.74205e+06	7.08469e+06	1.08423e+08	1.09878	3	13.6082							3.68873	1					0.796374	1														0	9.63483e-08	High	57.47	3.42901e-05	High	66.07	4.79514e-06
YAASSYLSLTPEQWK	6	6	3	B9A064;P0CG05;A0M8Q6	N-Term(DimetR1); K15(DimetR1)	1799.93	335638	6.22636e+06	0	273100	0																															0	3.24321e-11	High	57.46	4.45991e-05	High	82.28	1.42566e-07
SGEATDGARPQALPEPMQESK	51	1	1	P10645	N-Term(DimetR0); K21(DimetR0)	2263.16	168545012	45219289	20638118	54564536	2313911																															0	3.26662e-08	High	57.39	2.99119e-05	High	51.03	0.000132923
AVLTIDEK	110	1	1	P01009	N-Term(DimetR0); K8(DimetR0)	952.619	1.26741e+09	2.936e+09	2092843626	2.12547e+09	1.16793e+09							1.92266	2	4.00026	1.5088	2	24.8531	0.817526	1								1.97708	2	0.269376	1.10532	2	22.1888	0.8901	1		0	7.84611e-07	High	57.38	4.01268e-05	High	45.61	0.000600415
VVVNFAPTIQEIK	29	1	1	Q7Z3B1	N-Term(DimetR0); K13(DimetR0)	1521.95	3.04311e+07	6.25133e+06	2.26656e+07	2.91883e+06	22084269																															0	4.24813e-05	High	57.31	9.75347e-06	High	55.56	1.43155e-05
EDTPNSVWEPAK	7	1	1	P09871	N-Term(DimetR1); K12(DimetR1)	1428.71	891966	2.04056e+06	0	2.54864e+06	0																			2.35191	1					0.361301	1					0	3.68919e-06	High	57.22	4.10637e-05	High	68.46	3.12921e-06
AVLTIDEK	61	1	1	P01009	N-Term(Dimet); K8(Dimet)	960.655	2.38665e+09	2.84678e+09	2083287534	2863769490	1072752918	1.57173	5	2.94516	0.902462	2	38.4304	1.37627	5	4.59927				0.767713	3	15.0122	0.80499	4	7.00491	1.09097	2	24.2009	1.35027	6	4.53067	1.01957	1		0.826237	3	1.69249	0	0.000507703	High	57.18	2.26839e-05	High	54.55	2.92878e-05
GENFTETDVK	4	1	1	P04156	N-Term(DimetR1); K10(DimetR1)	1195.59	1.13419e+07	1.01764e+07	1.1579e+07	0	1.49835e+07																															0	2.94839e-05	High	57.14	3.90258e-05	High	55.26	6.38892e-05
EVPLNTIIFMGR	17	1	1	P01008	N-Term(DimetR1); M10(Oxidation)	1433.79	3.53503e+07	1.05307e+07	0	1.39339e+07	3.64231e+07	1.00459	2	0.328381							1.25594	2	9.83877	1.16892	3	1.84064	0.52035	2	1.22287							0.824818	2	0.454079	1.28978	3	2.98846	0	3.11434e-12	High	57.12	6.3467e-05	High	56.93	6.6508e-05
LAELPADALGPLQR	11	1	1	P35858	N-Term(Dimet)	1499.9	3.67996e+06	2.5991e+06	0	503349	6.07393e+06				2.37614	1					1.55906	2	38.9641																			0	0.000103304	High	57.11	2.59706e-05	High	57.49	2.21906e-05
SVLGQLGITK	47	1	1	P01009	N-Term(DimetR0); K10(DimetR0)	1079.73	5.07696e+08	1.0106e+09	2.11878e+09	3.13621e+08	619097244	1.62476	2	3.78477	1.26288	2	5.61621	1.26651	2	1.84781	1.2379	3	11.9108				0.776941	2	0.698432	1.2678	2	6.82509	1.28714	2	1.85817	0.959788	3	11.3436				0	1.04137e-06	High	57.08	8.42303e-06	High	63.08	2.11577e-06
SSGIENGAFQGMK	2	1	1	P07585	N-Term(DimetR1); M12(Oxidation); K13(DimetR1)	1397.67	2.32784e+06	0	0	0	1.85011e+06																															0	4.6934e-06	High	57.08	3.42798e-05
TVGSDTFYSFK	26	1	1	P01042	N-Term(DimetR1); K11(DimetR1)	1307.65	28514417	1.46675e+08	0	9.95571e+07	11038609	0.903216	1		1.75679	1					1.19023	1		1.43609	1		0.385635	1		0.787672	1					0.408119	1					0	0.000100837	High	57.07	4.7317e-05	High	50.32	0.000241067
QGEDAEVVCR	5	1	1	O15394	N-Term(DimetR0); C9(Carbamidomethyl)	1194.58	501958	0	0	0	0																															0	1.65716e-05	High	57.07	3.75983e-05
DDTPMTLPK	24	1	1	P51693	N-Term(DimetR0); M5(Oxidation); K9(DimetR0)	1097.6	20012852	5.4222e+06	8.50305e+06	3.93471e+06	6.20029e+06																															0	0.000241626	High	57.05	6.69638e-05	High	55.03	0.000118397
QPSSAFAAFVK	17	1	1	P01024	N-Term(DimetR0); K11(DimetR0)	1216.72	8.81023e+07	2.03168e+08	377573821	7.37983e+07	6.06162e+07				1.95236	1								0.855554	1					0.823888	1								0.38513	1		0	3.28982e-08	High	57.02	5.09433e-05	High	69.98	2.16997e-06
EVPLNTIIFMGR	35	1	1	P01008	N-Term(Dimet); M10(Oxidation)	1441.83	3.58688e+07	2.01674e+07	9.91784e+07	8.42204e+06	4.2381e+07				1.22057	3	3.60625				1.27315	1		0.907874	2	22.5487				1.2221	3	6.9908				0.884636	1		0.853784	1		0	1.2771e-09	High	56.99	5.21964e-05	High	62.22	1.53247e-05
LVNEVTEFAK	260	1	1	P02768	N-Term(Dimet); K10(Dimet)	1221.77	2019056332	2.18164e+10	1.94711e+10	28776715336	2321677296	0.833802	2	62.161	1.04128	2	7.64075	1.07591	3	15.8063	1.50677	2	14.2278				0.685322	1		1.18055	2	7.76464	1.31731	3	8.27468	1.1105	2	12.7564				0	1.09319e-09	High	56.99	3.10979e-05	High	58.06	2.21185e-05
SYTITGLQPGTDYK	18	1	1	P02751	N-Term(DimetR1); K14(DimetR1)	1599.83	3.37898e+07	1.57124e+07	1.93988e+06	1.46721e+07	3.53759e+07				0.34796	1					1.2327	1		0.688623	1					1.06919	1					0.651417	1		1.12727	1		0	2.59805e-06	High	56.99	5.00965e-05	High	44.55	0.00089091
GDTFSCMVGHEALPLAFTQK	23	2	1	P01876	N-Term(DimetR1); C6(Carbamidomethyl); M7(Oxidation); K20(DimetR1)	2281.11	4.82793e+07	2.90613e+07	1.51242e+07	8.5953e+06	7.70619e+06																															0	3.8774e-08	High	56.97	2.95337e-05	High	43.26	0.000693933
THLAPYSDELR	69	1	1	P02647	N-Term(DimetR1)	1329.68	2.09226e+06	616142892	2.93167e+08	105799640	5.93692e+06				1.22841	3	0.0158631	0.790398	2	3.56341	0.902258	2	41.3504	1.0495	1					0.832891	3	0.312622	0.486445	4	16.8637	0.232469	1		0.651367	1		0	4.38272e-16	High	56.96	5.5176e-05	High	63.01	1.34509e-05
SYELTQPPSVSVSPGQTAR	26	1	1	P01717	N-Term(DimetR1)	2032.04	5.87112e+06	1.52868e+07	6.13474e+06	5703700	2.55221e+06				2.36574	2	14.6047	1.83415	1											0.80457	1		0.649456	1								0	4.54183e-08	High	56.93	4.15675e-05	High	67	4.23993e-06
GTEAAGAMFLEAIPMSIPPEVK	13	1	1	P01009	N-Term(Dimet); M8(Oxidation); M15(Oxidation); K22(Dimet)	2363.28	1.2692e+07	4.31802e+06	9.31812e+06	7602321	1.45763e+07				2.74771	1								1.02263	1														0.972619	1		0	1.69799e-06	High	56.91	2.33241e-05	High	18.68	0.145683
AEFQDALEK	51	2	1	P0C0L4	N-Term(Dimet); K9(Dimet)	1122.66	1.12209e+08	2.2099e+08	4.58091e+07	9.95675e+06	5.21047e+07	1.51947	1		0.997502	1		2.1949	1		4.33174	1		0.602868	1		0.842619	1		0.650216	1		2.29525	1		0.608004	1		0.547705	1		0	0.000111031	High	56.86	0.000105298	High	61.07	5.14702e-05
VEHSDLSFSK	117	1	1	P61769	N-Term(DimetR0); K10(DimetR0)	1212.67	7.07517e+06	9.15012e+08	3.54721e+09	1.05973e+08	3.95294e+07																			1.65475	2	0.552088				1.19483	2	0.273813	1.54358	1		0	2.12253e-08	High	56.84	6.35533e-05	High	51.26	0.000228192
DGEQIEQEEDDEK	33	1	1	P13591	N-Term(DimetR0); K13(DimetR0)	1627.75	2.17334e+07	8.08991e+06	5.45295e+06	1.62034e+06	1.89046e+06																3.23512	1														0	2.03793e-05	High	56.82	1.85093e-05	High	66.89	1.99528e-06
DIFTGLIGPMK	58	1	1	P00450	N-Term(Dimet); M10(Oxidation); K11(Dimet)	1279.79	1.42877e+08	1.36791e+08	77971859	6.04978e+07	8.58536e+07	2.14223	3	20.1062	1.71851	3	2.05386	1.92476	2	79.923				0.748891	2	22.3155	0.704187	2	12.0179	1.18624	3	2.44906	1.82494	1					0.712826	2	5.22703	0	8.70726e-05	High	56.77	2.15637e-05	High	54.15	4.07667e-05
IAYGTQGSSGYSLR	29	1	1	P03952	N-Term(Dimet)	1495.8	426309	2.39099e+07	4.90519e+06	0	490729	2.02348	1		2.39226	1		1.90191	1					1.85944	1					0.525673	1		0.191224	1								0	3.50579e-09	High	56.74	6.24917e-05	High	88.61	4.11097e-08
QFSFPLSSEPFQGSYK	48	1	1	P01023	N-Term(DimetR1); K16(DimetR1)	1904.95	3.26113e+06	4.02505e+06	7.61299e+07	1.1533e+06	1.13718e+07				2.49997	3	32.304	1.34968	3	23.3265	5.61049	1		1.78318	2	2.55408				0.353654	4	3.9334	0.810531	2	67.7284	0.24812	1		0.320368	2	10.0192	0	3.7443e-08	High	56.73	5.38242e-05	High	67.62	4.23805e-06
AGVETTTPSK	53	2	1	P0CG05	N-Term(Dimet); K10(Dimet)	1062.67	4.85235e+07	28391303	73474902	6.82274e+07	3.32667e+07	1.86973	1								3.51158	1		2.0247	1		0.553349	1								1.0117	1					0	1.14894e-05	High	56.71	4.1701e-05	High	63	9.17173e-06
ACTSQGCGKPITEESSTLGEGSK	43	1	1	O00533	N-Term(DimetR0); C2(Carbamidomethyl); C7(Carbamidomethyl); K9(DimetR0); K23(DimetR0)	2480.25	6.87891e+07	2.89729e+06	1.20263e+06	1.03551e+06	841255																									2.20149	1					0	1.38209e-07	High	56.69	3.03219e-05	High	44.11	0.000580285
NPNLPPETVDSLK	55	1	1	P05090	N-Term(DimetR0); K13(DimetR0)	1487.86	1.78676e+07	50808612	4.50392e+06	6.0296e+06	24071766																1.38255	1		1.93941	2	38.5866				0.96123	1					0	4.58798e-05	High	56.67	4.25174e-05	High	66.17	4.78261e-06
DVDNAYMIK	26	1	1	P35908	N-Term(DimetR0); M7(Oxidation); K9(DimetR0)	1148.61	1.65392e+07	0	1.04303e+06	1.38287e+07	2.64999e+07																															0	3.6189e-05	High	56.65	7.26673e-05
DIASGLIGPLIICK	25	1	1	P00450	N-Term(Dimet); C13(Carbamidomethyl); K14(Dimet)	1542	3.37785e+06	5.25937e+06	514260	2.30035e+06	2.06931e+06	3.19741	1		2.56977	1		5.37857	1					1.21326	1		1.06581	1		2.16164	1		2.51857	1					1.70723	1		0	6.84922e-07	High	56.64	7.15342e-06	High	52.72	1.76406e-05
FQNALLVR	175	1	1	P02768	N-Term(DimetR1)	988.598	1.11367e+09	1.14746e+08	4472848242	7.08803e+08	151349400	1.25862	8	7.42811	1.12412	5	2.55431	1.06707	4	6.00318	1.45219	4	3.83982	1.30057	2	9.07825	0.589666	6	4.44727	1.2087	5	6.85753	1.21963	4	0.961656	0.93626	4	8.78146	1.37708	2	13.182	0	0.00125012	High	56.6	5.76475e-05	High	51.33	0.000193991
VTVNYPPTITESK	32	1	1	Q13449	N-Term(DimetR0); K13(DimetR0)	1512.88	1.69723e+07	8.57436e+06	1.43484e+06	8.85896e+06	8361982																4.97307	1														0	0.000222391	High	56.59	4.2979e-05	High	44.39	0.000689619
IHGQNVPFDAVVVDK	46	1	1	O94985	N-Term(DimetR0); K15(DimetR0)	1701.98	2.28064e+07	3.12652e+06	0	222432	21852152													0.0250918	1		3.3641	1		2.36917	1											0	1.50054e-06	High	56.58	3.42866e-05	High	23.4	0.0642209
LTCQVEHDGQPAVSK	51	2	1	P78324	N-Term(DimetR0); C3(Carbamidomethyl); K15(DimetR0)	1732.93	2.83016e+07	1.64722e+07	9.65855e+07	1.41162e+06	1.42121e+06																															0	1.75237e-07	High	56.55	5.5438e-05	High	57.69	4.29795e-05
TVIGPDGHK	67	1	1	P02671	N-Term(Dimet); K9(Dimet)	995.647	292684	257564	4.35462e+06	3.22239e+06	339646				1.40507	1		4.05607	1		3.07322	2	19.6649	1.03316	1																	0	0.000811949	High	56.52	2.62955e-05	High	23.44	0.0504981
CCAAADPHECYAK	105	1	1	P02768	N-Term(DimetR0); C1(Carbamidomethyl); C2(Carbamidomethyl); C10(Carbamidomethyl); K13(DimetR0)	1616.71	2.98013e+06	15658003	3.07988e+07	1.72053e+07	5.03512e+07	3.3996	2	82.1583	3.47851	2	92.2503				3.22212	2	15.574	2.56136	2	17.8596	3.39192	2	96.5188	5.41188	2	89.1578				2.99857	2	12.1292	4.64082	3	90.3764	0	6.5488e-16	High	56.48	1.72053e-05	High	52.04	5.03264e-05
VSNGAGTMSVSLVADENPFAQGALK	8	1	1	P06396	N-Term(DimetR1); M8(Oxidation); K25(DimetR1)	2535.28	3.81769e+06	2.38496e+06	1291480	0	3.25895e+06							1.30474	1																							0	6.20068e-08	High	56.43	3.31027e-05	High	46.19	0.000326993
TEVNVLPGAK	37	1	1	P19823	N-Term(DimetR1); K10(DimetR1)	1083.64	4.61476e+07	7.27134e+07	78287417	6.00349e+06	38227652				2.16295	2	3.17102	2.47861	1					0.919249	1					0.317551	2	3.51503							0.213606	1		0	0.000649771	High	56.36	6.93619e-05	High	49.71	0.000300404
TITLEVEPSDTIENVK	37	4	1	P0CG48	N-Term(DimetR1); K16(DimetR1)	1844	10586051	2.58523e+07	1.61401e+07	3.48527e+07	3.99353e+07																															0	4.38272e-16	High	56.33	5.5525e-05	High	61.91	1.49447e-05
VVAGVANALAHK	33	2	2	P68871;P02042	N-Term(DimetR1); K12(DimetR1)	1205.74	1.598e+06	5.97817e+07	4.25727e+07	2.12474e+06	1.86266e+06							2.07194	1					1.75472	1								0.0286679	1								0	4.38272e-16	High	56.28	5.35774e-05	High	59.36	2.54931e-05
TLQIIHVSEADSGNYQCIAK	14	1	1	Q92823	N-Term(DimetR0); C17(Carbamidomethyl); K20(DimetR0)	2311.23	3.6021e+07	838413	1.65912e+06	3.35897e+06	6.10275e+06																															0	1.35543e-10	High	56.21	3.39851e-05	High	60.09	1.35659e-05
EVYGFNPEGK	35	1	1	P04114	N-Term(Dimet); K10(Dimet)	1211.69	15859634	1.12093e+08	5.32955e+07	302073	36674753	1.69915	3	72.9267				2.17299	1		0.780201	2	52.6456	1.87908	2	12.724										0.480707	1					0	8.10286e-06	High	56.19	8.34314e-05	High	37.51	0.00616531
AEFQDALEK	52	2	1	P0C0L4	N-Term(DimetR1); K9(DimetR1)	1106.57	1.06402e+08	2.21637e+08	3.57054e+07	4.88993e+06	8.67315e+07	1.08664	2	4.23251				1.28297	3	21.9909	4.3517	1		0.254412	1		0.655539	2	2.70026				1.41238	2	50.609							0	0.00011132	High	56.18	7.83219e-05	High	33.92	0.013179
VVVNFAPTIQEIK	4	1	1	Q7Z3B1	N-Term(DimetR1); K13(DimetR1)	1513.9	6.78327e+06	0	1.39386e+06	0	3.01071e+06																															0	3.86522e-05	High	56.15	3.36085e-05
EQQALQTVCLK	22	1	1	P05452	N-Term(DimetR0); C9(Carbamidomethyl); K11(DimetR0)	1381.8	1.14069e+08	1.91467e+07	0	1.23655e+06	1.981e+06	0.196136	1		0.278561	1								0.395456	1		2.81902	2	97.6444	1.71834	1								3.61252	1		0	5.67516e-11	High	56.07	6.06808e-05	High	45.23	0.000730296
TLMFGSYLDDEK	29	1	1	P19652	N-Term(Dimet); K12(Dimet)	1490.81	1.17197e+07	2.24955e+07	391831163	1.20997e+07	3.67373e+07	0.882603	1								1.34525	1														0.872643	1					0	2.67019e-06	High	56.05	7.0521e-05	High	75.91	7.30878e-07
AEELVNTAPLTGVPQHVPVR	10	1	1	Q24JP5	N-Term(DimetR0)	2159.21	1.11946e+07	0	4.12794e+06	493676	2.10617e+06																3.8268	1														0	1.88509e-07	High	56.05	2.65695e-05
TEDTIFLR	27	2	2	P02763;P19652	N-Term(DimetR1)	1022.55	2.96292e+08	4.78892e+08	0	3.7231e+08	3.5235e+07	0.67246	1		1.67931	1					1.08125	3	7.97767				0.210407	1		0.847448	1					1.23355	2	20.4781				0	0.000898131	High	56.01	8.39547e-05	High	53.71	0.000140235
EHLNQGSSQETDK	28	1	1	P13521	N-Term(DimetR0); K13(DimetR0)	1536.78	67473.1	0	0	0	312569																															0	1.83738e-05	High	56.01	6.3154e-05
LEGQMGEDGNSIK	24	1	1	P13591	N-Term(DimetR1); M5(Oxidation); K13(DimetR1)	1449.69	1.92933e+06	1.69198e+06	141418	181322	2.76221e+06																															0	9.94124e-16	High	55.96	3.92945e-05	High	38.82	0.00205359
CSVFYGAPSK	73	2	1	P0C0L4	N-Term(DimetR0); C1(Carbamidomethyl); K10(DimetR0)	1179.63	3.24409e+07	7.43339e+07	1.12576e+08	7706202	2.6955e+07	0.84997	1		0.909255	1		0.996377	2	40.1599	5.44753	1					1.09159	1		1.19303	1		5.76329	3	16.7916				2.10798	1		0	6.96604e-05	High	55.92	9.5819e-05	High	56.15	8.38394e-05
IASFSQNCDIYPGK	37	1	1	P01042	N-Term(DimetR0); C8(Carbamidomethyl); K14(DimetR0)	1663.86	3.04731e+06	3.60406e+07	3.88851e+06	547471	9.83521e+06				1.93599	3	0.177592	1.65063	1					0.772558	1					1.70437	3	5.9694	2.01375	1		0.701268	1		1.48824	1		0	7.2958e-07	High	55.88	6.59767e-05	High	71.39	1.94959e-06
HTFMGVVSLGSPSGEVSHPR	8	1	1	P02765	N-Term(Dimet)	2117.11	1.35765e+06	0	1.15809e+06	0	709465													0.835824	1																	0	3.07726e-09	High	55.87	5.27995e-05	High	46.11	0.000493486
SVLGQLGITK	77	1	1	P01009	N-Term(Dimet); K10(Dimet)	1087.77	1.03875e+09	1.01452e+09	2.10548e+09	4.39655e+08	5.99011e+08	1.6341	1		1.29174	2	2.23267	1.3473	1					0.725956	1		0.833741	1		1.29893	2	6.46506	1.35453	1					0.78824	1		0	0.000152392	High	55.84	5.34261e-06	High	55.11	6.62885e-06
DGEYVVEVR	19	1	1	Q12860	N-Term(DimetR0)	1097.58	1.5382e+07	8.26745e+06	1.02953e+07	5.51231e+06	5.89246e+06										0.137415	1											1.89199	1		2.08977	1		2.69212	1		0	0.000200672	High	55.8	8.58782e-05	High	57.24	6.23981e-05
ELGGEVFYVGPAR	7	1	1	O14594	N-Term(DimetR0)	1425.77	1.87304e+06	1.83281e+06	0	1.17826e+06	5.5133e+06																															0	6.63322e-08	High	55.78	0.00015392	High	68.56	7.92706e-06
ESEPQAAAEPAEAK	10	1	1	P80723	N-Term(DimetR0); K14(DimetR0)	1491.78	4.77636e+06	4.44596e+06	0	412109	983242																															0	2.35256e-06	High	55.78	7.4648e-05	High	37.12	0.0054733
ILGGHLDAK	21	2	2	P00738;P00739	N-Term(DimetR1); K9(DimetR1)	979.595	1273098	0	7.6514e+06	6.85571e+07	0							4.47443	1		0.873539	2	15.1756										0.463758	1		0.0297182	2	5.20685				0	0.00175702	High	55.71	7.92177e-05
AGEVQEPELR	6	2	1	P25311	N-Term(DimetR1)	1155.6	1.72435e+07	1.5323e+07	0	431549	1.98826e+07	0.542598	1														0.91743	1														0	0.000176521	High	55.7	7.9804e-05	High	22.03	0.19989
LCTVATLR	95	1	1	P02768	N-Term(Dimet); C2(Carbamidomethyl)	969.596	2.97653e+09	1.91462e+09	2.07763e+07	1.27544e+08	2.66909e+09	1.577	3	1.40508	1.3493	2	4.38581	1.10351	2	1.54321	1.96708	3	3.10425				0.925783	4	1.76488	1.68388	1		1.57173	2	5.7285	1.43212	3	2.92953				0	0.000374439	High	55.67	7.50723e-05	High	55.56	8.21405e-05
EGDCPVQSGK	22	1	1	P01042	N-Term(DimetR0); C4(Carbamidomethyl); K10(DimetR0)	1140.59	440563	683526	0	0	967340																															0	0.000276714	High	55.61	8.06507e-05	High	48.97	0.000383465
MFLSFPTTK	13	1	1	P69905	N-Term(Dimet); K9(Dimet)	1143.71	1.84865e+07	1.3159e+08	6.89447e+07	3.15495e+06	2.62866e+07	1.28682	1		7.33858	1					1.41735	1		1.62137	1		0.891636	1								0.0795958	1		0.417928	1		0	0.000238483	High	55.59	5.10707e-05	High	40.07	0.00158426
TTPPVLDSDGSFFLYSK	55	1	1	P01857	N-Term(DimetR1); K17(DimetR1)	1929.99	1.58961e+07	2.36386e+07	4.35539e+06	21671913	2.3864e+07	2.0163	2	0.691659				1.80532	2	0.894285	4.63367	1		1.90282	2	0.0445442	0.476063	2	14.052				1.28862	3	1.63871	1.69539	1		1.64628	2	2.07784	0	4.21257e-07	High	55.57	5.94877e-05	High	51.59	0.00015082
NANTFISPQQR	11	1	1	P08493	N-Term(DimetR0)	1307.7	7.72524e+06	3.38029e+06	1.63184e+06	158971	7.90383e+06																															0	7.37449e-05	High	55.57	7.8069e-05	High	38.12	0.00417801
DLATVYVDVLK	24	1	1	P02647	N-Term(DimetR0); K11(DimetR0)	1299.81	1.82872e+07	3.38426e+07	2.53718e+07	1.2651e+07	4.74451e+07	6.63617	1		2.13024	1											1.22287	1		1.13685	1											0	7.5926e-12	High	55.55	2.92543e-05	High	55.6	2.35487e-05
GIDSDASYPYK	1	1	1	P25774	N-Term(DimetR0); K11(DimetR0)	1279.67	814529	0	0	0	0																															0	1.3832e-05	High	55.55	7.1464e-05
ALDFAVGEYNK	55	1	1	P01034	N-Term(DimetR1); K11(DimetR1)	1282.67	2.49065e+08	1.17955e+09	923508724	8.35583e+08	1.02629e+08																			1.96571	1		3.31766	1		1.9493	1					0	0.000183134	High	55.51	7.00163e-05	High	55.07	8.55722e-05
GPSVFPLAPCSR	53	3	3	P01859;P01860;P01861	N-Term(DimetR1); C10(Carbamidomethyl)	1315.69	1.28897e+08	523793914	1.41353e+07	355290731	3.96964e+06	3.90297	2	26.4738	0.654168	2	76.3375				2.93249	3	10.7679				1.00864	3	8.93588	1.21998	2	28.4946				1.22208	2	86.8776				0	3.61766e-07	High	55.5	8.20149e-05	High	62.67	1.579e-05
LVNGQSHISLSK	33	2	1	P0C0L4	N-Term(Dimet); K12(Dimet)	1354.87	0	1.22082e+08	2.14275e+08	5.23182e+06	2.07039e+06							1.54876	1		1.67214	3	64.5439										2.45591	1		1.01965	2	8.59209				0	1.19176e-06	High	55.45	1.79614e-05	High	52.04	2.81328e-05
VCSQYAAYGEK	40	1	1	P02774	N-Term(DimetR1); C2(Carbamidomethyl); K11(DimetR1)	1331.63	1.9662e+08	1.98326e+08	124744600	2.24157e+07	2.04099e+08	1.20519	2	11.9825	1.55193	3	7.19161	1.52469	1		1.02636	2	34.6037	1.0087	3	7.17541	0.532453	3	16.9635	1.29244	3	3.0187	2.5106	2	46.1606	0.59197	1		1.4965	4	22.166	0	0.00023207	High	55.43	4.78318e-05	High	55.17	5.32155e-05
CVLFPYGGCQGNGNK	20	1	1	P02760	N-Term(Dimet); C1(Carbamidomethyl); C9(Carbamidomethyl); K15(Dimet)	1742.9	5.72062e+06	4.07545e+07	0	0	539495	3.80235	1		3.78741	1								2.20252	1					0.832206	1								1.17399	1		0	1.18028e-09	High	55.39	7.32787e-05	High	55.55	6.6449e-05
EFNAETFTFHADICTLSEK	6	1	1	P02768	N-Term(Dimet); C14(Carbamidomethyl); K19(Dimet)	2332.18	5.19371e+06	0	0	1.66551e+06	0	1.83559	1								3.06842	1					2.05601	1								3.25791	1					0	7.37649e-08	High	55.39	4.22039e-05
DTVIKPLLVEPEGLEK	78	1	1	P01023	N-Term(Dimet); K5(Dimet); K16(Dimet)	1888.25	1.04782e+08	1.07733e+08	2.32392e+08	5.91394e+07	1.82457e+08	2.26559	3	8.81972	2.36123	2	7.03351	1.3747	4	6.79555	4.21115	3	34.0679	1.99972	4	15.6207	0.662194	3	2.74427	0.586215	2	6.16162	0.787143	4	3.92821	0.534049	4	12.7203	0.498756	4	16.2651	0	4.55819e-06	High	55.34	2.91723e-06	High	55.5	2.81171e-06
VIPGPPALTLVPAELVR	19	1	1	P07333	N-Term(DimetR0)	1774.12	502303	422139	7.4775e+06	637087	1.04675e+06																						4.6168	2	7.74361							0	1.01857e-05	High	55.34	3.94761e-06	High	45.14	3.98055e-05
IDQNVEELK	14	1	1	P06727	N-Term(DimetR1); K9(DimetR1)	1143.63	6.00285e+07	54264575	0	5.25688e+06	6.34688e+07	1.0434	1														0.594371	1														0	0.000208352	High	55.33	0.000113719	High	47.37	0.000727429
QPSSAFAAFVK	26	1	1	P01024	N-Term(Dimet); K11(Dimet)	1224.76	2.01717e+08	4.82889e+08	7.13576e+08	164388445	2.006e+08	0.807788	1					1.81051	1					0.998111	1		0.399547	1					0.952595	1					0.305811	1		0	3.27651e-08	High	55.32	4.03927e-05	High	67.8	2.17406e-06
NYNLVESLK	14	1	1	P05546	N-Term(DimetR0); K9(DimetR0)	1143.69	7.9446e+06	1.50135e+07	0	5.95969e+06	7.36864e+06																												0.29521	1		0	4.05365e-10	High	55.31	7.08133e-05	High	46.99	0.00042897
EECEHAYPGQITQNMLCAGDEK	18	1	1	Q92876	N-Term(DimetR1); C3(Carbamidomethyl); M15(Oxidation); C17(Carbamidomethyl); K22(DimetR1)	2652.15	3.28253e+06	3.83612e+06	5.21071e+06	1.83099e+06	342774																															0	1.19097e-09	High	55.3	5.16462e-06	High	58.67	3.59953e-06
GDSGGAFAVQDPNDK	26	1	1	P09871	N-Term(DimetR0); K15(DimetR0)	1541.77	8.71427e+06	8.28907e+06	4.34358e+07	2.62406e+06	2.60082e+06							0.856665	1														1.47026	1								0	2.93448e-06	High	55.27	6.67139e-05	High	50.68	0.000206071
DSYETSQLDDQSAETHSHK	41	1	1	P10451	N-Term(DimetR1); K19(DimetR1)	2233.99	642917	5.80662e+07	1.4731e+08	586588	2.54733e+06																												1.06586	1		0	4.04617e-09	High	55.25	1.53747e-05	High	48.96	6.79757e-05
FEVQVTVPK	18	1	1	P01023	N-Term(DimetR1); K9(DimetR1)	1102.65	5.48136e+07	1.6523e+08	4.05551e+07	5.22206e+07	22960585	2.51803	1								2.71897	1		1.66152	1		0.490447	1								0.266597	1					0	0.000278973	High	55.2	8.65216e-05	High	43.19	0.00153755
GQGTLSVVTMYHAK	24	1	1	P01024	N-Term(DimetR0); K14(DimetR0)	1555.88	0	6.77965e+07	1.60145e+06	182436	3.33613e+06																															0	2.59918e-08	High	55.16	6.27866e-05	High	93.67	8.69811e-09
YLQEIYNSNNQK	33	1	1	P02679	N-Term(DimetR0); K12(DimetR0)	1577.85	4.09701e+06	2.50835e+07	8.47792e+06	789236	0	1.73049	1														0.0219821	1														0	5.71912e-06	High	55.14	8.38978e-05	High	59.04	3.31804e-05
AQSIAYHLK	21	1	1	Q14515	N-Term(DimetR0); K9(DimetR0)	1094.68	4.7733e+06	5.00048e+07	2.44326e+07	4.28579e+06	4.97574e+06																												2.54682	1		0	4.17463e-06	High	55.06	7.93757e-05	High	57.16	4.86542e-05
EFQLFSSPHGK	48	1	1	P02787	N-Term(DimetR0); K11(DimetR0)	1340.75	2.0063e+08	6.40615e+08	9.32307e+07	1.53763e+08	8.76256e+07	1.33845	1		1.16002	2	4.93417	0.622432	1					0.877927	1		1.13363	1		1.53095	3	54.3466	1.59028	1					2.5099	1		0	7.15604e-08	High	55.05	9.15941e-05	High	71.11	2.27305e-06
VTTSQDMLSIMEK	12	1	1	P05155	N-Term(DimetR0); M11(Oxidation); K13(DimetR0)	1562.83	4427990	5221326	0	0	1.05966e+07																															0	1.82103e-07	High	55.04	7.94288e-05	High	73.6	1.09347e-06
ENIVIQCEAK	22	1	1	Q92823	N-Term(DimetR0); C7(Carbamidomethyl); K10(DimetR0)	1267.72	56727406	2.7434e+07	1.20151e+08	3.85803e+06	11130033																															0	4.03897e-05	High	55.03	0.000115571	High	51.97	0.000213154
AADDTWEPFASGK	32	1	1	P02766	N-Term(Dimet); K13(Dimet)	1466.78	52529534	6.31731e+07	1.88736e+06	3.04175e+07	118875589																															0	1.89236e-06	High	55.02	9.11273e-05	High	75.99	7.31385e-07
EALQGVGDMGR	77	1	1	P35542	N-Term(DimetR1); M9(Oxidation)	1176.57	866343	713832	3.02003e+06	2886008	1.97546e+06													9.29088	1														0.63615	2	308.532	0	4.77909e-09	High	54.98	5.24184e-05	High	65.73	4.87824e-06
TMLLQPAGSLGSYSYR	39	1	1	P41222	N-Term(DimetR1); M2(Oxidation)	1787.91	1.04797e+07	2.67353e+07	692287	70012878	220688976																									1.3902	1					0	6.11533e-08	High	54.97	6.47984e-05	High	71.09	1.73502e-06
TDTSHHDQDHPTFNK	77	1	1	P01009	N-Term(Dimet); K15(Dimet)	1851.93	531546	6.85011e+06	3.00919e+07	711802	4.35945e+06	1.89155	2	29.1263	1.36894	2	10.6073	0.416451	1		1.22092	1		0.744805	1		1.75019	1		1.059	2	23.4239				0.443263	1		0.859393	1		0	2.28236e-06	High	54.97	7.68984e-05	High	46.44	0.000548172
GGYTLVSGYPK	51	1	1	P02790	N-Term(DimetR0); K11(DimetR0)	1205.7	117389908	1.33416e+09	1890461786	5.96181e+08	8.90965e+07							2.98684	2	166.949	1.29735	2	38.8538										1.75622	2	63.0179	0.682944	1					0	6.3231e-08	High	54.96	9.87781e-05	High	67.75	4.65868e-06
SPEQQETVLDGNLIIR	11	1	1	Q14624	N-Term(Dimet)	1848.03	312163	2.03236e+06	0	1.18319e+06	0				4.14206	2	3.87205				4.34571	1								0.544949	2	24.9117										0	4.03163e-12	High	54.94	5.75525e-05	High	75.86	4.63061e-07
GLSAEPGWQAK	8	1	1	P10645	N-Term(DimetR0); K11(DimetR0)	1207.69	1.07957e+06	0	0	0	0																															0	5.28282e-05	High	54.93	9.80166e-05	High	40.09	0.00273767
DLATVYVDVLK	52	1	1	P02647	N-Term(Dimet); K11(Dimet)	1307.85	9.95819e+07	6.27463e+07	4.60039e+07	6.54691e+07	7.8526e+07	3.27418	1					1.47988	1		1.50602	1		1.67554	2	0.997454	0.500187	1					0.776464	1		0.336829	1		0.972478	2	4.91358	0	3.51783e-15	High	54.91	1.54968e-05	High	55.37	1.39393e-05
TFHEASEDCISR	43	1	1	P05452	N-Term(DimetR0); C9(Carbamidomethyl)	1483.68	540232	2.53459e+07	1.00987e+08	604507	945146				0.186992	1		0.247209	2	6.95555							1.75019	1		1.79138	1		3.5581	2	1.24628							0	2.62742e-06	High	54.91	3.13164e-05	High	49.2	0.000124434
ADIGCTPGSGK	46	1	1	P01024	N-Term(Dimet); C5(Carbamidomethyl); K11(Dimet)	1134.64	834143	647916	124151416	1.10309e+07	912493																															0	0.000456258	High	54.9	0.000130085	High	55.5	0.000113299
DPTFIPAPIQAK	48	1	1	P01019	N-Term(DimetR1); K12(DimetR1)	1353.78	5.45607e+08	4.88724e+08	2.9568e+08	4.74812e+08	6.90511e+08							0.378654	1		0.133167	1		0.255376	1								2.58167	1		1.70733	1		1.19553	1		0	3.36775e-05	High	54.9	8.18692e-05	High	50.96	0.000194006
AGLAASLAGPHSIVGR	13	1	1	P08294	N-Term(DimetR0)	1508.89	0	297282	0	0	0																															0	5.41147e-09	High	54.89	4.94618e-05	High	76.39	3.21461e-07
QGLLPVLESFK	74	1	1	P02647	N-Term(Dimet); K11(Dimet)	1302.86	1.2319e+08	6.53633e+08	2.70262e+08	150649207	3.11348e+07	2.31693	7	39.677	1.52467	4	27.9482	0.902156	2	9.3874	1.69056	4	7.65765	1.14675	2	12.6302	0.194935	5	20.449	0.939788	4	17.3437	0.541479	2	4.42913	0.323108	1		0.669985	2	22.0834	0	9.00595e-06	High	54.88	1.05653e-05	High	54.95	1.02365e-05
YGLDSDLSCK	37	1	1	P36955	N-Term(DimetR0); C9(Carbamidomethyl); K10(DimetR0)	1221.63	9.56634e+06	1.53464e+08	1.93471e+08	0	4.608e+07				0.122398	1								0.148759	1		1.82866	1		2.29295	1		5.81776	1					1.9775	1		0	0.000277662	High	54.88	9.46004e-05	High	41.03	0.00229164
ELQDLALQGAK	23	1	1	P10645	N-Term(DimetR1); K11(DimetR1)	1241.72	1.3213e+07	1.67161e+07	797728	15299217	8822447																4.01081	1		3.79914	1											0	1.84218e-07	High	54.86	0.000110387	High	63.11	1.98637e-05
TLMFGSYLDDEK	28	1	1	P19652	N-Term(DimetR1); K12(DimetR1)	1474.72	1.39816e+07	1.89387e+07	1.68659e+08	9.0971e+06	3.94935e+07				1.15574	1								0.710476	1					1.01136	1								1.15775	1		0	9.73985e-07	High	54.84	6.1846e-05	High	72.46	1.03009e-06
CPSSGTPNPTLR	10	1	1	P11362	N-Term(DimetR0); C1(Carbamidomethyl)	1318.68	1.71454e+06	426470	0	0	329429																															0	0.00119923	High	54.84	8.69453e-05	High	34.63	0.00943519
CSSNLVLTGSSER	3	1	1	P06681	N-Term(Dimet); C1(Carbamidomethyl)	1445.75	1.44536e+06	0	0	0	1.66927e+06	1.30383	1											1.55408	1		1.08063	1											0.931854	1		0	3.45679e-11	High	54.84	0.000118606
AIGYLNTGYQR	58	1	1	P01023	N-Term(Dimet)	1291.72	105195145	3.0968e+08	0	3.49128e+08	7048975	1.90547	1		2.19478	2	17.8518				2.98442	2	8.03276				0.432162	1		0.311254	1					0.352416	2	7.13706				0	1.95841e-05	High	54.83	0.000103917	High	55.15	9.51608e-05
DSGFQMNQLR	69	1	1	P02787	N-Term(DimetR0); M6(Oxidation)	1243.61	0	352189015	1138446016	425137	299899517				1.27731	3	2.44677				1.21839	1		1.059	2	1.23061				1.39252	4	19.2193				0.810188	1		1.2068	2	5.06616	0	4.45249e-12	High	54.73	5.90578e-05	High	64.36	6.46762e-06
AEAQAQYSAAVAK	31	1	1	Q14624	N-Term(DimetR0); K13(DimetR0)	1371.78	1.28408e+06	2.26216e+06	4.18793e+07	250939	2.03564e+06				2.26429	1		2.50059	1														0.376904	1		0.257322	1					0	5.2923e-06	High	54.7	9.04714e-05	High	55.51	7.62025e-05
VLALLDVPDK	8	1	1	Q9NX62	N-Term(DimetR0); K10(DimetR0)	1146.76	5.78454e+06	1.15842e+06	0	326147	3.01669e+06																															0	9.44061e-10	High	54.69	2.66606e-05	High	54.97	2.45183e-05
AEFAEVSK	210	1	1	P02768	N-Term(DimetR1); K8(DimetR1)	936.507	6.48494e+08	227050594	6892147282	2.31605e+09	6.99656e+08	0.946103	1		1.0305	3	6.48333	1.13602	4	13.551	1.10794	8	24.9031				0.629975	1		1.38144	4	8.22465	1.40765	5	18.0229	0.915195	8	31.5576	1.30662	2	120.455	0	0.00171143	High	54.67	9.84342e-05	High	60.46	2.94585e-05
SPVGVQPILNEHTFCAGMSK	67	1	1	P00738	N-Term(DimetR1); C15(Carbamidomethyl); M18(Oxidation); K20(DimetR1)	2244.12	9.148e+08	368777083	381574428	1.29979e+08	3.38513e+08													0.964498	2	27.5489																0	4.38272e-16	High	54.64	5.80613e-05	High	43.76	0.000757308
CSVFYGAPSK	74	2	1	P0C0L4	N-Term(DimetR1); C1(Carbamidomethyl); K10(DimetR1)	1171.58	2.97191e+07	6.23169e+07	2.24092e+07	3.5216e+06	2.41433e+07										0.796423	1		0.610874	1		1.16357	1								1.03047	2	35.037	1.11863	1		0	3.7131e-12	High	54.61	6.98798e-05	High	50.94	0.000194902
TCPKPDDLPFSTVVPLK	11	1	1	P02749	N-Term(DimetR1); C2(Carbamidomethyl); K4(DimetR1); K17(DimetR1)	1998.11	1.87521e+07	1.45458e+07	1.30752e+07	6.54162e+06	6.65685e+06	1.25803	2	2.81525	1.35003	1								1.30198	1		0.54498	2	7.54168	1.03608	1								1.02708	1		0	5.77385e-11	High	54.58	5.20764e-05	High	56.01	3.83435e-05
YSDASDCHGEDSQAFCEK	39	1	1	P01023	N-Term(Dimet); C7(Carbamidomethyl); C16(Carbamidomethyl); K18(Dimet)	2177.94	1.77982e+07	5747899	2866795	378734	1.12357e+06																															0	5.97211e-09	High	54.57	1.20453e-05	High	44.93	0.000112478
EPVAGDAVPGPK	43	1	1	O15240	N-Term(DimetR0); K12(DimetR0)	1200.71	4.49892e+07	2.01128e+07	8.09475e+07	1.82888e+06	2.87715e+07																															0	1.22712e-05	High	54.49	9.92211e-05	High	47.92	0.000386639
VQPYLDDFQK	89	1	1	P02647	N-Term(Dimet); K10(Dimet)	1324.77	1.68969e+09	2582040625	1.83046e+09	2.94335e+07	159539462	1.72296	5	8.62924	2.13289	2	124.996	0.783066	3	9.3043	1.70556	6	65.833	0.964905	2	10.374	0.527241	4	44.955	0.83437	1		0.575047	2	16.4954	0.237112	6	9.07461	0.605587	1		0	2.04514e-10	High	54.44	9.74921e-05	High	52.31	0.000153041
DLATVYVDVLK	31	1	1	P02647	N-Term(DimetR1); K11(DimetR1)	1291.76	1.80914e+07	2.83132e+07	3.34586e+07	2.9867e+07	4.71635e+07				2.54949	3	12.5848	1.12992	2	29.7264	2.16652	2	1.70501				0.623127	1		1.34535	3	1.12232	0.735937	2	4.44072	0.423577	3	69.7547				0	3.12296e-06	High	54.43	8.54571e-05	High	57.68	4.13725e-05
TGAQELLR	13	1	1	P06396	N-Term(DimetR0)	919.554	1.49983e+08	6.10838e+07	181365256	5.94053e+06	9.99933e+07	0.524868	2	5.96645	0.335763	2	4.50375	0.241415	1		0.636643	1		0.608154	2	1.39569	2.60818	2	1.22695	2.03384	2	0.179954	1.4081	1		1.55469	1		1.66631	2	1.35468	0	3.89818e-05	High	54.42	0.000113844	High	63.67	1.26498e-05
LLPHANEVSQK	43	1	1	P06727	N-Term(Dimet); K11(Dimet)	1307.83	155151	1.05301e+08	2.58767e+08	1.25367e+07	1.09273e+06				0.814545	1		1.52673	1		1.22647	1		2.43195	1					0.665073	1		0.807419	1		0.7112	1		1.32851	1		0	7.78346e-05	High	54.38	3.6293e-05	High	42.98	0.000463221
QTSPVSAMLVLVK	11	1	1	Q12805	N-Term(DimetR1); K13(DimetR1)	1428.86	421058	752828	0	377334	956499																			1.75051	1											0	7.41709e-09	High	54.36	5.2767e-05	High	73.6	6.04574e-07
AQPVQVAEGSEPDGFWEALGGK	19	1	1	P06396	N-Term(DimetR0); K22(DimetR0)	2336.21	3.80506e+06	6.57727e+06	3.88364e+06	4.85788e+06	2.2353e+06				0.253772	1		0.441129	1					0.31054	1					1.59952	1		1.18586	2	100.442				1.62573	1		0	7.56436e-11	High	54.3	6.29752e-05	High	57.2	3.27739e-05
LSPIYNLVPVK	17	1	1	P02748	N-Term(Dimet); K11(Dimet)	1314.9	4.80896e+07	3.93886e+07	8.15623e+07	1.74009e+06	1.8818e+07	1.15795	1		1.97672	1		2.55888	2	4.47847							0.254039	1		0.939853	1		1.291	2	2.27511							0	0.000173332	High	54.3	5.57303e-06	High	51.82	8.87838e-06
WCAVSEHEATK	35	1	1	P02787	N-Term(Dimet); C2(Carbamidomethyl); K11(Dimet)	1389.75	0	8.59754e+06	0	1.66293e+07	1.209e+07				1.57583	1					1.28969	1		0.930191	1					1.64363	1					1.09362	1		0.81933	1		0	2.09194e-05	High	54.27	0.000128133	High	39.16	0.00407092
AADDTWEPFASGK	10	1	1	P02766	N-Term(DimetR1); K13(Dimet)	1458.74	1447672064	1.34759e+09	0	0	1777557639																															0	0.000564965	High	54.27	8.86642e-05	High	37.74	0.00398794
FQNSAILTIQPK	10	1	1	P01031	N-Term(DimetR1); K12(DimetR1)	1415.83	263207	11993329	0	0	1.03846e+06																															0	1.31214e-11	High	54.25	9.07647e-05	High	47.86	0.000376468
GPDVLTATVSGK	19	1	1	Q14624	N-Term(DimetR1); K12(DimetR1)	1200.68	1.02523e+07	2.62709e+07	1.10305e+07	1.10658e+06	7.43832e+06							1.4623	1		0.252631	1											0.238652	1		0.408607	2	291.036				0	5.03158e-08	High	54.25	0.000136805	High	43.41	0.00169646
SVLGQLGITK	12	1	1	P01009	N-Term(DimetR1); K10(DimetR1)	1071.68	6.55934e+08	8.34327e+08	1564153614	3.2676e+08	793481336													0.746593	1														0.769144	1		0	4.7646e-10	High	54.23	6.49424e-05	High	61.13	1.0253e-05
EVAGDTIIFR	11	1	1	O94856	N-Term(DimetR0)	1152.66	995040	2.97079e+06	0	0	349302																															0	5.71471e-05	High	54.22	0.000146079	High	42.64	0.00201194
VEQATQAIPMER	21	1	1	P51693	N-Term(DimetR0)	1404.75	53326520	18261077	105881103	2.24889e+06	35401384																						2.61497	1								0	4.3266e-05	High	54.21	0.00011626	High	54.44	0.000101989
AKPALEDLR	55	1	1	P02647	N-Term(DimetR1); K2(DimetR1)	1068.64	2.48446e+08	6.50602e+08	1.01847e+09	23852060	979643689	2.01706	2	2.70533	1.40508	1		0.899799	1		1.40323	3	2.52555	0.560262	1		0.428899	2	7.40012	0.835981	1		0.527625	1		0.33544	3	6.26917	0.823819	1		0	3.09138e-07	High	54.18	9.43402e-05	High	55.71	6.96847e-05
YSLTYIYTGLSK	3	1	1	P25311	N-Term(Dimet); K12(Dimet)	1480.89	1.0994e+06	5.4279e+06	0	0	0	1.19653	1														1.91625	1														0	2.97641e-08	High	54.12	4.37601e-05	High	64.93	3.35828e-06
SASLHLPK	109	1	1	P01009	N-Term(DimetR1); K8(DimetR1)	908.561	7.94857e+07	3.5382e+08	2.78309e+08	78428829	2.86884e+08	1.59896	1		1.10796	1		1.17007	2	5.6791	1.16838	3	3.54361	0.756328	3	12.0764	0.834755	1		1.15102	1		1.24578	2	2.41944	0.896622	4	13.2991	0.810324	2	5.45586	0	0.00131965	High	54.11	0.000116251	High	54.2	0.000113677
TEVNVLPGAK	12	1	1	P19823	N-Term(DimetR0); K10(DimetR0)	1091.69	8.13305e+06	2.25049e+07	2.17011e+07	0	1.31482e+07	2.31707	1					2.40984	1								0.176541	1					0.252842	1								0	0.000217601	High	54.11	6.715e-05	High	45.41	0.000523687
VEQATQAIPMER	31	1	1	P51693	N-Term(DimetR0); M10(Oxidation)	1420.74	8.29102e+07	2.64748e+06	1.17492e+08	325475	3.81788e+06							0.0296677	2	5.39725							5.39696	1		1.73392	1		2.87192	2	4.03761							0	6.84354e-05	High	54.06	0.000130751	High	44.34	0.00119826
DGSTIPIAK	28	1	1	Q96KN2	N-Term(DimetR0); K9(DimetR0)	965.615	46135576	1.07788e+07	2.19894e+07	0	5.6359e+06																			0.811012	1											0	0.000503912	High	54.02	0.00010224	High	53.87	0.000116703
NDGGIYTCFAENNR	14	1	1	Q12860	N-Term(DimetR0); C8(Carbamidomethyl)	1662.75	1.26396e+06	6737980	1.0981e+06	0	684224																															0	1.68516e-07	High	54	2.76684e-05	High	70.56	5.05438e-07
EDQTSPAPGLR	16	1	1	Q96FE7	N-Term(DimetR0)	1202.64	1.24144e+06	391593	0	0	563285																															0	6.5193e-05	High	53.99	0.000137863	High	43.76	0.00142626
AACLLPK	247	1	1	P02768	N-Term(Dimet); C3(Carbamidomethyl); K7(Dimet)	844.591	1.09969e+10	5.792e+09	3.4315e+09	5.77696e+08	7481265904	1.7076	3	3.21273	1.40059	3	3.09254	0.931944	3	2.5842	2.08422	5	22.2905	1.16607	1		0.82487	1		1.27725	2	0.189493	1.29173	4	11.8174	1.1849	4	16.1704	1.55836	1		0	0.00057645	High	53.98	3.43952e-05	High	53.63	2.86117e-05
AACLLPK	144	1	1	P02768	N-Term(DimetR1); C3(Carbamidomethyl); K7(DimetR1)	828.504	7.77436e+09	4.90167e+09	3.00318e+09	5.02263e+08	8561058980	1.01643	1		1.56562	3	7.42756	1.14262	1		2.06437	3	106.152	1.11541	2	0.684203	0.670317	1		1.39526	3	33.1229	1.42579	1		1.15925	4	35.4222	1.46323	3	55.4502	0	0.000718236	High	53.97	0.000113646	High	53.41	0.000141827
SLAPYAQDTQEK	40	1	1	P06727	N-Term(DimetR0); K12(DimetR0)	1414.77	34668374	2.14833e+07	1.14114e+08	1.16152e+06	3.766e+07	3.30335	1														1.86218	1														0	3.31115e-08	High	53.89	0.000119025	High	69.05	4.15668e-06
VNIPLVTNEECQK	19	1	1	P03952	N-Term(Dimet); C11(Carbamidomethyl); K13(Dimet)	1615.93	5350872	5.39856e+06	1.61147e+06	754849	1.12052e+07				3.25617	2	12.2257	3.6811	1		3.54855	1								0.790513	1											0	6.92789e-12	High	53.85	7.29413e-05	High	43.56	0.000757754
EDEDFQESNK	24	1	1	P00450	N-Term(DimetR1); K10(DimetR1)	1296.56	1.03425e+07	9.87863e+06	0	1.7351e+06	2.3626e+06	1.23928	1		1.45763	1								2.67101	1		0.599996	1		0.729802	1											0	1.56333e-05	High	53.84	2.12719e-05	High	57.82	8.838e-06
NILTSNNIDVK	85	1	1	P05090	N-Term(DimetR0); K11(DimetR0)	1294.78	9.69537e+06	1.04079e+09	1.16608e+09	6.74871e+08	2.25216e+06	0.170038	1					0.0444695	1														2.79401	1								0	1.99815e-09	High	53.84	8.09573e-05	High	51.95	0.000119674
YGLVTYATYPK	45	1	1	P00751	N-Term(DimetR0); K11(DimetR0)	1339.78	1.04527e+07	1.16431e+08	3.99551e+07	28555943	43389659							1.05015	1											0.82781	1		0.80477	1								0	0.000107585	High	53.81	9.56594e-05	High	62.04	1.42227e-05
AATGECTATVGK	37	1	1	P01042	N-Term(DimetR0); C6(Carbamidomethyl); K12(DimetR0)	1229.67	4.67333e+06	5.06291e+06	711801	438980	7.13437e+06																									1.35786	1					0	5.47523e-07	High	53.78	0.000141133	High	60.74	2.81674e-05
EPQVYTLPPSQEEMTK	13	1	1	P01861	N-Term(Dimet); K16(Dimet)	1949.06	1.81855e+06	0	0	2.27471e+06	0										1.08995	1														0.236342	1					0	9.24658e-06	High	53.74	7.60804e-05
EAGIPEFYDYDVALIK	17	1	1	P00751	N-Term(DimetR1); K16(DimetR1)	1898.99	957335	3.20206e+06	3.19075e+06	2.34801e+06	2.72269e+06										1.18856	1														0.576566	1					0	5.41934e-08	High	53.7	9.76867e-05	High	46.38	0.000517824
AACLLPK	182	1	1	P02768	N-Term(DimetR0); C3(Carbamidomethyl); K7(DimetR0)	836.552	5318842288	5106656768	4281890433	372782614	8795527852	1.81301	2	23.3249	1.2353	2	43.4016	1.15914	2	21.6279	2.69371	3	20.8519	1.87987	2	5.95561	0.812769	2	26.0919	1.60497	2	22.1279	1.30722	3	22.5914	1.16551	2	46.7419	2.98143	2	20.9744	0	0.000646763	High	53.7	6.24939e-05	High	46.22	0.000594565
YSQAVPAVTEGPIPEVLK	11	1	1	P07339	N-Term(DimetR0); K18(DimetR0)	1962.14	6.6993e+06	0	1.51857e+06	0	0																															0	1.2259e-07	High	53.68	4.26406e-05
YGMVAQVTQTLK	24	1	1	P04114	N-Term(Dimet); M3(Oxidation); K12(Dimet)	1426.86	7.95794e+06	9.18599e+06	1.62044e+06	573784	1.35331e+07				2.7863	1		7.08627	1		2.74489	2	154.433	2.00362	2	20.9054										1.33417	1					0	8.3316e-05	High	53.67	5.90613e-05	High	48.1	0.00021606
YFLQTTTPLDYEK	3	1	1	Q08174	N-Term(DimetR0); K13(DimetR0)	1682.92	1875193	0	0	0	1.3584e+06																															0	0.00085463	High	53.61	0.000103652
SVNDLYIQK	10	1	1	P05546	N-Term(Dimet); K9(Dimet)	1151.73	1.08745e+07	1.13906e+08	3.34731e+07	296990	1.23235e+07	0.816011	2	24.285										1.09931	1		0.62994	2	5.80768							0.230988	1		0.689592	1		0	0.000196929	High	53.59	5.84092e-05	High	53.87	4.98398e-05
RPGGEPSPEGTTGQSYNQYSQR	18	1	1	P02751	N-Term(DimetR0)	2428.15	163283	0	2.35242e+07	0	0							0.438006	1														1.39648	1								0	4.87535e-07	High	53.58	4.25375e-05
CCTESLVNR	190	1	1	P02768	N-Term(DimetR0); C1(Carbamidomethyl); C2(Carbamidomethyl)	1170.56	3.72494e+06	1.96206e+08	2898405120	3.37612e+07	336513434	1.7222	1		1.82841	5	2.54196	1.79285	2	44.683	1.9837	2	167.005	2.25598	5	7.99083	1.69194	3	14.8274	2.17715	5	1.08632	1.5604	4	20.058	1.22657	1		2.38972	6	9.64961	0	5.00933e-12	High	53.57	6.0437e-05	High	55.83	3.61784e-05
TGLQEVEVK	66	1	1	P01024	N-Term(DimetR1); K9(DimetR1)	1058.61	3.23358e+08	5.19163e+08	2.4699e+08	585035	3.15603e+08	0.788478	1		2.07143	1		1.50404	1											1.05609	2	19.0736	1.19279	2	32.8644							0	8.30594e-05	High	53.56	0.000176442	High	64.81	1.28018e-05
GAYPLSIEPIGVR	8	1	1	P00450	N-Term(DimetR0)	1403.82	59315452	3.39501e+07	6.06419e+07	39933617	5.59129e+07				1.77747	1														1.23844	1											0	1.13101e-08	High	53.53	9.67067e-05	High	73.72	9.3204e-07
ASEEEPEYGEEIK	8	1	1	P05060	N-Term(DimetR1); K13(DimetR1)	1565.72	4.69755e+06	1.30142e+06	2.43456e+07	9.20185e+06	1.07376e+06																						3.77228	1								0	1.26935e-05	High	53.52	4.42408e-05	High	44.89	0.00033407
GGETSEMYLIQPDSSVKPYR	32	1	1	P02675	N-Term(Dimet); K17(Dimet)	2329.24	3.56355e+07	11657324	1.29538e+07	1.09948e+07	0	3.235	1		3.5225	1		7.38966	1		4.14217	2	49.2596																			0	1.93336e-07	High	53.51	6.39517e-05	High	62.05	8.82585e-06
NILTSNNIDVK	77	1	1	P05090	N-Term(DimetR1); K11(DimetR1)	1286.73	1.50994e+07	4.71323e+08	422582747	5.11368e+08	1.55919e+06	0.138362	2	19.7429	0.0682181	1					0.219543	1					2.26615	3	14.8449	2.20585	1					1.31896	1					0	4.04883e-06	High	53.46	0.000138852	High	53.8	0.000118391
AIQLTYNPDESSKPNMIDAATLK	20	1	1	P02679	N-Term(DimetR0); K13(Dimet); M16(Oxidation); K23(DimetR1)	2632.43	1.59157e+06	2.57394e+07	18035335	1.04669e+06	8.34553e+06																															0	1.33849e-07	High	53.46	4.26022e-05	High	51.54	6.73397e-05
SASLHLPK	91	1	1	P01009	N-Term(Dimet); K8(Dimet)	924.648	1.27058e+08	3.92018e+08	3.38237e+08	9.39374e+07	2.00029e+08				0.965106	2	15.5407	1.13728	1					0.875163	2	12.6811				1.07666	2	10.5051	1.28472	1					0.995442	2	9.40782	0	0.000132603	High	53.46	2.34425e-05	High	47.8	0.000109533
TYMLAFDVNDEK	50	1	1	P02763	N-Term(Dimet); M3(Oxidation); K12(Dimet)	1533.81	1.9278e+07	100470876	1.54002e+06	31645814	4.35492e+07	0.927449	1		5.93595	2	41.7412	4.95406	1		2.1606	1		0.892602	1		0.135549	1		4.68462	1					1.40533	2	38.7203	1.08467	1		0	5.70705e-05	High	53.43	0.000125742	High	59.2	3.33027e-05
DAEEDDSLANSSDLLK	13	1	1	P01210	N-Term(DimetR1); K16(DimetR1)	1777.84	13565849	0	1.02843e+07	1.25777e+07	8.599e+06																															0	2.23149e-07	High	53.39	5.91003e-05
EQLTPLIK	100	1	1	P02652	N-Term(Dimet); K8(Dimet)	1013.72	6.11859e+08	2358481181	1894018292	2010466854	5.19501e+08	1.41724	4	9.23011	1.68252	4	26.8332	1.1956	4	7.60132	2.15135	2	61.4929	3.39235	4	46.4098	0.233501	3	3.7631	0.699975	5	25.8371	0.409893	3	9.22311	0.390065	2	87.2648	1.34074	2	78.8297	0	1.45545e-06	High	53.35	1.78017e-05	High	49.61	4.64931e-05
CPAPELLGGPSVFLFPPKPK	59	1	1	P01860	N-Term(Dimet); C1(Carbamidomethyl); K18(Dimet); K20(Dimet)	2259.41	1.198e+07	5.06902e+06	214195	1.47603e+06	22666992	3.92671	2	72.8457	1.5527	1		1.61786	2	63.2301	3.58159	4	23.1737	6.55215	4	45.3026	0.255125	1								0.869471	4	37.3735	1.4569	3	3.80428	0	3.69682e-10	High	53.32	4.64483e-06	High	52.88	5.14008e-06
ECCEKPLLEK	81	1	1	P02768	N-Term(DimetR0); C2(Carbamidomethyl); C3(Carbamidomethyl); K5(DimetR0); K10(DimetR0)	1401.79	1.11166e+07	1.46073e+08	1.23002e+07	4.71134e+08	4.41616e+08	4.73946	2	25.2354	4.62591	2	115.066	2.52554	1		8.72196	1		4.17321	2	48.9767	4.68329	2	20.7405	8.74881	2	85.0776	6.80958	1		4.8209	1		8.46151	3	200.315	0	3.87172e-09	High	53.31	0.000127865	High	31.86	0.0173007
QELSEAEQATR	23	1	1	P01024	N-Term(Dimet)	1297.68	914099	956250	0	294843	1.22195e+06				7.37462	1					1.281	2	18.9145	1.80906	1					3.86359	1					1.95761	2	675.842	1.10997	1		0	3.05241e-07	High	53.28	0.000138149	High	65.97	7.85347e-06
VGATSFYSTCQSNGK	14	1	1	P09871	N-Term(DimetR0); C10(Carbamidomethyl); K15(DimetR0)	1670.83	1.00223e+06	1.05236e+07	5.66124e+06	0	385197							1.76727	1					1.22682	1								5.95971	1								0	9.11686e-09	High	53.28	9.63283e-05	High	54.9	6.76311e-05
ACEPGVDYVYK	37	1	1	P01024	N-Term(Dimet); C2(Carbamidomethyl); K11(Dimet)	1372.75	2820427	2.61223e+08	4.11949e+07	138312	0	1.24595	1														0.867433	1														0	3.5656e-05	High	53.28	0.000144257	High	53.66	0.000127436
TSTADYAMFK	26	1	1	P02679	N-Term(DimetR1); K10(DimetR1)	1190.58	1.9986e+07	2.55906e+08	1.71756e+08	87352113	5485512	2.52882	2	63.1666	1.94146	1		2.37004	1					1.06524	1					0.0408551	1		0.0484115	1					0.0190562	1		0	1.7465e-12	High	53.28	8.45809e-05	High	50.95	0.000158696
DYFIATCK	20	1	1	P00736	N-Term(DimetR0); C7(Carbamidomethyl); K8(DimetR0)	1081.58	5.96987e+06	4899564	1.58137e+07	5.06879e+06	6.23994e+06							0.205896	1								3.18953	1					4.71851	1								0	9.26534e-08	High	53.25	0.000162054	High	45.33	0.00100676
CCAAADPHECYAK	55	1	1	P02768	N-Term(DimetR1); C1(Carbamidomethyl); C2(Carbamidomethyl); C10(Carbamidomethyl); K13(DimetR1)	1608.66	87153.6	485696	713207	404593	1.06228e+07	1.27245	1								4.14081	1		1.30061	2	96.8004													4.74282	1		0	1.60464e-14	High	53.25	8.51672e-06	High	42.85	0.0001297
CCESASEDCMAK	6	1	1	P02774	N-Term(Dimet); C1(Carbamidomethyl); C2(Carbamidomethyl); C9(Carbamidomethyl); M10(Oxidation); K12(Dimet)	1535.65	245881	298511	0	0	100363	1.06357	1														2.22124	1														0	3.19857e-06	High	53.18	1.0338e-05	High	49.42	2.45719e-05
GYTQQLAFR	14	1	1	P01024	N-Term(Dimet)	1119.64	3.71564e+07	144247924	410424547	47643537	0	1.01817	2	26.2592	1.91388	1		2.74888	1								0.25217	1		0.682064	1		1.24452	1								0	0.000153675	High	53.16	0.000155303	High	54.06	0.000120738
VDGALCMEK	58	1	1	P02790	N-Term(Dimet); C6(Carbamidomethyl); M7(Oxidation); K9(Dimet)	1110.62	3192186	2.73507e+06	259447160	7.28466e+07	1.76626e+06				3.31468	1		2.35231	1		3.29502	2	33.6904							1.06076	2	13.0006	1.31219	1		0.437222	2	51.5555				0	8.50986e-06	High	53.15	0.000183743	High	54.76	0.000135182
AMLVCSDAATNK	3	1	1	O75326	N-Term(DimetR0); C5(Carbamidomethyl); K12(DimetR0)	1344.71	4.35019e+06	0	1.74909e+07	0	0																															0	0.000236727	High	53.12	0.000145283
GQGTLSVVTMYHAK	56	1	1	P01024	N-Term(DimetR0); M10(Oxidation); K14(DimetR0)	1571.88	946874	4.16404e+07	4.43304e+07	2.04518e+06	3.20644e+06				2.68177	1		2.29533	4	4.67414										1.09069	1		1.34874	4	5.74266							0	1.03429e-07	High	53.08	0.000118089	High	87.18	4.51764e-08
DCHLAQVPSHTVVAR	141	1	1	P02787	N-Term(DimetR1); C2(Carbamidomethyl)	1717.89	14252665	159278313	350492948	5843135	101255163				1.34875	2	7.70287	0.550879	7	2.77891	1.53526	1		0.975437	1					1.45788	2	5.19268	0.96772	7	6.38091	3.08991	1		1.48453	1		0	2.06274e-06	High	53.07	0.000110224	High	55.85	5.74635e-05
DDTPMTLPK	45	1	1	P51693	N-Term(DimetR1); M5(Oxidation); K9(DimetR1)	1089.55	5.68787e+06	9.3263e+06	3.49502e+06	4004095	7.58995e+06																															0	3.56733e-05	High	53.05	0.000144919	High	54.73	9.00168e-05
EVPLNTIIFMGR	13	1	1	P01008	N-Term(Dimet)	1425.84	448293	8.89013e+06	55135284	812141	0	1.24215	2	10.0968	0.63387	1		1.38205	1								0.401771	2	16.1704	1.28088	1		1.26132	1								0	2.1496e-05	High	53.04	9.50974e-05	High	64.78	6.4037e-06
QEVPLATLEPLVK	19	1	1	Q99574	N-Term(DimetR0); K13(DimetR0)	1500.96	4.20534e+07	11828858	3.24517e+07	9.09725e+06	1.87333e+07																															0	0.000115581	High	53.02	2.17015e-05	High	38.99	0.000536277
ENFLFLTPDCK	5	1	1	P01042	N-Term(DimetR1); C10(Carbamidomethyl); K11(DimetR1)	1439.73	6.47878e+06	7.61639e+06	0	0	4.39491e+06				2.1517	1														1.91814	1											0	2.12223e-07	High	53.01	0.000133259	High	57.85	4.38858e-05
AEBTAVYYCAR	14	4	3	P01768;P01766;P01767	N-Term(DimetR1); B3(D); C9(Carbamidomethyl)	1346.61	9.18702e+06	0	3.4565e+07	204214	1483978	1.64908	1					0.740012	1								0.530414	1					1.09604	1								0	1.66542e-05	High	52.99	4.01874e-05
TYMLAFDVNDEK	33	1	1	P02763	N-Term(DimetR1); M3(Oxidation); K12(DimetR1)	1517.73	1.6907e+07	3.30114e+07	2.11283e+06	36944312	50190050	1.04447	1														0.193755	1														0	3.48287e-06	High	52.94	7.21586e-05	High	59.15	1.91549e-05
TLEAQLTPR	5	1	1	P05546	N-Term(DimetR1)	1056.61	3.09898e+07	51731204	0	0	2.7307e+07	0.771346	1		2.48329	1								1.10823	1		0.630176	1		0.817466	1								0.789853	1		0	1.79966e-05	High	52.93	0.000194564	High	53.62	0.000167286
STVLTIPEIIIK	7	1	1	P00488	N-Term(DimetR1); K12(DimetR1)	1382.89	65764.9	0	1.08882e+06	0	351915													3.39636	1																	0	3.78193e-12	High	52.93	2.85225e-05
SSIIFAGGDK	11	1	1	Q7Z3B1	N-Term(DimetR0); K10(DimetR0)	1058.63	2.93179e+07	2.97549e+07	0	0	397086																															0	0.000223874	High	52.92	0.000153407	High	52.65	0.000163247
TGTHGLLVK	20	1	1	P01023	N-Term(DimetR1); K9(DimetR1)	981.61	403046	0	0	1.01308e+07	2.76647e+06										4.84813	1		1.30238	1														0.0995246	1		0	0.000971137	High	52.92	0.000181229
DIASGLIGPLIICK	20	1	1	P00450	N-Term(DimetR1); C13(Carbamidomethyl); K14(DimetR1)	1525.91	1.25747e+06	1.67712e+06	210076	1.52883e+06	2.02444e+06										1.95216	1		1.02217	1											1.57201	1		1.28254	1		0	1.91662e-12	High	52.91	7.2403e-05	High	48.57	0.000200153
EIQNAVNGVK	42	1	1	P10909	N-Term(DimetR1); K10(DimetR1)	1127.64	3.57892e+07	1.83708e+06	110888436	5.54548e+07	25322055							0.137975	1		0.215522	1																				0	0.000357749	High	52.91	0.000196998	High	32.83	0.01918
AVLTIDEK	128	1	1	P01009	N-Term(DimetR1); K8(DimetR1)	944.568	1.52903e+09	2563488142	4.91259e+07	2.16311e+09	1.39734e+09				0.968309	1					1.58769	2	27.4337	0.437908	1					1.24443	1					1.03255	2	7.36251				0	3.05805e-06	High	52.9	0.000173091	High	39.45	0.00349583
NALALFVLPK	7	1	1	P05543	N-Term(DimetR0); K10(DimetR0)	1149.79	1.08665e+06	6.70507e+06	0	868107	1.69916e+06	1.06452	2	7.15905	1.35238	2	30.9724							5.49471	1		0.968207	2	22.8999	1.93758	2	17.1604							15.4429	1		0	4.01431e-07	High	52.89	1.2337e-05	High	56.61	5.12942e-06
SASLHLPK	112	1	1	P01009	N-Term(DimetR0); K8(DimetR0)	916.61	6.62653e+07	4.07368e+08	3.52302e+08	7.05793e+07	2.24072e+08	1.08318	2	50.7967	1.83891	1					1.13108	2	22.9972	0.811452	1		0.634395	2	30.0821	1.75458	2	30.0366	0.899259	1		0.918976	2	7.77963	0.887084	1		0	1.74089e-05	High	52.86	8.61815e-05	High	53	7.36745e-05
QSGVVPFIFQAK	10	1	1	P12111	N-Term(DimetR0); K12(DimetR0)	1384.85	1.25966e+06	1.04541e+06	0	0	732237																2.19815	1		2.0732	1								1.65379	1		0	0.000584644	High	52.86	6.3148e-05	High	37.78	0.00195902
DGFVQDEGTMFPVGK	10	1	1	P10643	N-Term(DimetR0); M10(Oxidation); K15(DimetR0)	1706.85	3.7317e+06	0	1.24152e+06	3.89145e+06	1759811										4.37704	1		1.25443	1		4.38876	1								10.0396	1					0	4.03685e-06	High	52.85	0.000122437
MVSGFIPLKPTVK	17	2	2	P01023;P20742	N-Term(DimetR1); K9(DimetR1); K13(DimetR1)	1500.93	2.99427e+08	1.16581e+08	245902714	1.07273e+08	866508	1.9264	1		2.22777	1					2.87661	2	10.2798				0.659561	1		0.51798	1					0.465848	2	3.33406				0	1.50002e-08	High	52.8	4.19846e-05	High	53.3	3.15721e-05
DSHSLTTNIMEILR	32	1	1	P02671	N-Term(Dimet); M10(Oxidation)	1681.9	5.12695e+07	1.11838e+07	5.2569e+06	4.71302e+06	4.39725e+06	2.00679	2	1.39235	2.80014	4	25.546	4.49909	2	55.5851	2.4019	2	5.38115	1.3475	3	14.4925	0.0267264	1		0.0615752	1											0	0.000475721	High	52.76	0.000138772	High	50.63	0.000220134
LSITGTYDLK	33	1	1	P01009	N-Term(Dimet); K10(Dimet)	1182.76	126129429	6.81044e+08	427856050	476580248	4.53583e+06	3.80156	2	44.4105				1.21709	1					1.7657	2	25.4245	0.979234	1					0.753588	1								0	0.000536907	High	52.73	7.33335e-05	High	39.8	0.0012932
FYYIYNEK	53	1	1	P01024	N-Term(DimetR1); K8(DimetR1)	1195.6	41522056	3.15024e+08	0	2.23209e+07	2.32344e+06				3.67094	1					1.44545	1		1.17045	2	70.2455				0.766808	1											0	0.00107848	High	52.7	0.000138823	High	36.26	0.00658909
SYELTQPPSVSVSPGQTAR	10	1	1	P01717	N-Term(DimetR0)	2036.07	2.21418e+06	2.29569e+06	0	7452317	6.95341e+06																															0	4.38272e-16	High	52.67	0.000117073	High	43.99	0.000859899
AVQPGETYTYK	6	1	1	P12259	N-Term(DimetR1); K11(DimetR1)	1312.68	4.76189e+06	5.44616e+06	0	0	6.29437e+06	0.88128	1											0.445414	1		1.34696	1											1.28641	1		0	0.000187212	High	52.66	0.000153928	High	45.48	0.000870653
EVEELMEDTQHK	48	1	1	Q9UBP4	N-Term(DimetR1); M6(Oxidation); K12(DimetR1)	1559.73	97363860	8.11457e+07	6.5545e+07	989740	23571662																			1.23687	1											0	2.40925e-14	High	52.65	6.68198e-05	High	64.78	4.57407e-06
EQLTPLIK	54	1	1	P02652	N-Term(DimetR1); K8(DimetR1)	997.63	4.31576e+08	1.82265e+09	1.60068e+09	1702060190	2.71771e+08							1.29857	2	13.8521	1.22659	2	5.48524	1.91115	1								0.428482	2	16.146	0.298564	2	1.0414	0.805782	1		0	8.28362e-05	High	52.6	0.000124746	High	29.94	0.0209373
QLEQVIAK	80	1	1	P02671	N-Term(Dimet); K8(Dimet)	1000.7	1.00813e+09	1.48675e+09	1.77921e+09	307539	6.29287e+08	1.95135	2	136.783	2.9217	1		3.48802	2	17.5949	3.62898	1		1.17539	1					0.0611435	1		0.0337237	1					0.0414289	1		0	0.000723643	High	52.57	3.4031e-05	High	48.35	8.99239e-05
RPGGEPSPEGTTGQSYNQYSQR	19	1	1	P02751	N-Term(Dimet)	2432.18	562494	0	0	367631	565107										0.729113	2	33.8096																			0	6.63966e-07	High	52.57	6.30819e-05
GPDVLTATVSGK	2	1	1	Q14624	N-Term(DimetR0); K12(DimetR0)	1208.73	2.24513e+06	9.244e+06	0	0	0																															0	0.000297655	High	52.55	0.000132027	High	43.89	0.000949343
MYLGYEYVTAIR	38	1	1	P02787	N-Term(DimetR0); M1(Oxidation)	1526.79	21276887	24887100	574946	59646	9.4991e+06				1.68389	1		1.46028	1					0.936545	2	194.163				2.16738	1								1.11241	2	61.8051	0	4.34388e-08	High	52.52	0.000143018	High	72.82	1.49144e-06
TYMLAFDVNDEK	48	1	1	P02763	N-Term(DimetR0); M3(Oxidation); K12(DimetR0)	1525.77	4.97587e+06	29399552	1.49543e+06	4.21214e+07	4.45596e+07																			3.19851	1								0.984124	2	15.5681	0	6.01602e-05	High	52.52	0.000136581	High	54.89	8.25444e-05
AEDTAVYYCAK	20	2	1	P01765	N-Term(Dimet); C9(Carbamidomethyl); K11(Dimet)	1362.72	4.2824e+06	737093	2.73411e+07	137821	1.52362e+06																															0	2.50483e-05	High	52.52	0.000168207	High	46.64	0.000695833
QSGLYFIKPLK	28	1	1	P02679	N-Term(Dimet); K8(Dimet); K11(Dimet)	1401.99	1.77313e+08	1.44074e+08	1.24764e+08	1.41269e+08	0	6.63932	1		12.3432	3	27.9087	7.1209	1		11.9707	2	2.70263							0.0547767	1					0.0469439	1					0	4.80042e-06	High	52.48	5.63599e-06	High	52.45	5.67505e-06
EGDCPVQSGK	19	1	1	P01042	N-Term(DimetR1); C4(Carbamidomethyl); K10(DimetR1)	1132.54	200502	315379	0	0	846835																															0	0.00059183	High	52.47	7.36111e-05	High	47.28	0.000247865
IAYGTQGSSGYSLR	9	1	1	P03952	N-Term(DimetR1)	1487.76	504114	9.56585e+06	0	0	538587																												0.623675	1		0	1.32123e-09	High	52.43	0.000147727	High	88.09	4.01292e-08
VHENENIGTTEPGEHQEAK	9	1	1	Q14515	N-Term(DimetR1); K19(DimetR1)	2175.05	1.64977e+06	119620	389052	105765	0																															0	2.13616e-07	High	52.4	7.42318e-05	High	19.96	0.137763
DVDGAYMTK	27	1	1	P04264	N-Term(DimetR0); M7(Oxidation); K9(DimetR0)	1079.56	2.42178e+07	2265836	3317159	1.05175e+07	1.4637e+07	0.9935	1								6.94226	1		0.618128	1											3.87783	1					0	7.76652e-05	High	52.38	0.000165046	High	27.95	0.0498609
TGGLDLPSPPTGASLK	9	1	1	Q15113	N-Term(DimetR1); K16(DimetR1)	1566.88	1.84964e+07	3784255	0	6972105	19519323																															0	0.000154291	High	52.38	0.00013354	High	26.34	0.0533068
SGIIFAGHDK	8	1	1	Q13449	N-Term(DimetR0); K10(DimetR0)	1108.66	805025	4.30255e+07	4.33404e+07	0	0																															0	5.15027e-13	High	52.37	0.000426749	High	48.52	0.0010461
AGEQDATIHLK	25	1	1	P13591	N-Term(DimetR1); K11(DimetR1)	1238.68	0	2.19792e+07	1.63097e+06	1.16438e+07	4.35307e+06																															0	2.29613e-14	High	52.33	0.000171928	High	48.08	0.000473014
YAATSQVLLPSK	19	1	1	P01871	N-Term(DimetR0); K12(DimetR0)	1341.83	4088218	9.39972e+06	400757	843663	1.25367e+07																															0	1.30081e-07	High	52.3	6.91891e-05	High	70.45	9.91728e-07
GNVATEISTER	15	1	1	P04114	N-Term(Dimet)	1212.67	7.06661e+06	1.37937e+07	1.74575e+06	419856	7.93892e+06	1.90582	1											1.83204	1																	0	3.86105e-07	High	52.29	0.000193881	High	53.64	0.000148785
VGFYESDVMGR	49	1	1	P01023	N-Term(DimetR1); M9(Oxidation)	1303.6	1.34497e+06	217614663	3.20876e+08	1.96637e+08	5.34504e+06				1.82995	1		1.58415	2	30.1176	3.28174	2	38.255	1.8261	1		0.430353	1		0.359197	1		0.53048	3	48.2372	0.27992	2	3.485	0.236713	1		0	0.000155125	High	52.28	6.98043e-05	High	40.58	0.00107623
AGEQDATIHLK	14	1	1	P13591	N-Term(DimetR0); K11(DimetR0)	1246.73	612901	3.82959e+07	0	1.81654e+07	8.44976e+06																			1.69678	2	2.28448				1.62015	1					0	8.71249e-06	High	52.19	0.000154309	High	53.66	0.000109569
TLQPGDGEASTPR	5	1	1	Q7Z7M0	N-Term(DimetR0)	1360.7	4.21918e+06	346191	9.05233e+06	0	1.91871e+06																															0	4.25516e-08	High	52.17	0.000184144	High	38.67	0.00437377
MASGAANVVGPK	26	1	1	Q92520	N-Term(DimetR1); K12(DimetR1)	1157.64	1.79951e+07	1.02046e+06	6.1372e+06	2.15108e+06	2.44529e+07																															0	4.38272e-16	High	52.16	0.000247511	High	65.36	1.18321e-05
DLGEENFK	571	1	1	P02768	N-Term(DimetR0); K8(DimetR0)	1015.56	482966780	736647032	25380794055	3.27426e+08	811327348				5.6951	2	2462.63	0.8577	11	42.8477	1.49945	7	57.7167							1.18043	3	0.910796	1.29171	9	36.9966	0.845508	8	43.1886	0.662576	2	134.912	0	4.91909e-07	High	52.15	0.00022431	High	52.28	0.000217695
SLAPYAQDTQEK	42	1	1	P06727	N-Term(Dimet); K12(Dimet)	1422.81	6.50271e+07	23413174	2.11494e+08	4.79026e+06	65220036							1.38234	1														0.744474	1		0.472986	1					0	1.89157e-09	High	52.14	0.000156707	High	68.78	3.6287e-06
SSGLVSNAPGVQIR	16	1	1	P04180	N-Term(DimetR0)	1416.82	1.16138e+06	0	4.99079e+06	0	389862							0.733876	1					1.12709	1								1.74717	2	103.049				1.92252	1		0	2.45023e-06	High	52.13	0.000149413
SDLYIGGVAK	7	1	1	Q9ULB1	N-Term(DimetR0); K10(DimetR0)	1086.67	3.30258e+06	7.5064e+06	0	0	0																2.26274	2	23.6803													0	3.89039e-05	High	52.12	0.000151292	High	49.23	0.000266259
LLLQQVSLPELPGEYSMK	23	1	1	P01023	N-Term(Dimet); M17(Oxidation); K18(Dimet)	2133.25	1.91798e+07	2.56378e+07	1.93927e+06	3.8469e+07	3.60922e+07	4.92122	1		4.61748	1		2.77265	1					1.95057	1														0.4239	1		0	4.38272e-16	High	52.07	3.41478e-05	High	66.65	1.17868e-06
DQCQVDSQCPGQMK	1	1	1	Q14508	N-Term(DimetR0); C3(Carbamidomethyl); C9(Carbamidomethyl); M13(Oxidation); K14(DimetR0)	1760.79	189322	0	0	0	0																															0	2.24834e-05	High	52.06	4.54279e-05
DLGEENFK	258	1	1	P02768	N-Term(DimetR1); K8(DimetR1)	1007.51	1132259286	760230886	29640046764	3.98072e+08	740837254	0.967733	1		1.58472	2	39.3876				1.44747	2	74.451				0.480059	1		1.29936	3	49.5563	1.16006	2	88.2405	1.05693	1					0	0.000927066	High	52.01	0.00015234	High	51.84	0.000164968
SASNMAIVDVK	36	1	1	P01023	N-Term(Dimet); M5(Oxidation); K11(Dimet)	1222.73	3.00438e+08	1.81769e+08	143532416	9.35855e+07	333044139																															0	3.06048e-05	High	52.01	0.000160839	High	38.75	0.00339381
TCPKPDDLPFSTVVPLK	25	1	1	P02749	N-Term(DimetR0); C2(Carbamidomethyl); K4(DimetR0); K17(DimetR0)	2010.18	1.0712e+07	1.45793e+07	1.1364e+07	5.65234e+06	6.84835e+06							1.15457	2	6.76524	1.18178	1		4.27866	1								0.912816	2	6.88277	0.858148	1		4.50553	1		0	4.38272e-16	High	52	3.81729e-05	High	53.01	2.9252e-05
EYPGSETPPK	26	1	1	P48058	N-Term(DimetR0); K10(DimetR0)	1168.64	1.26712e+06	371780	0	102903	849100																															0	0.000300837	High	51.98	0.0002171	High	34.92	0.0107423
DSTYSLSSTLTLSK	13	1	1	P01834	N-Term(Dimet); K14(Dimet)	1574.92	4.08724e+06	6.4127e+06	3.67604e+06	2.77561e+07	0	6.08467	1					3.28171	2	19.9404													2.52909	2	63.0725							0	4.39804e-06	High	51.95	0.000104037	High	51.99	0.000104032
DLGEENFK	610	1	1	P02768	N-Term(Dimet); K8(Dimet)	1023.6	9.83314e+08	822485981	2.09989e+10	5.38862e+08	685873856	1.63054	6	135.987	1.22267	6	38.6072	0.726737	7	26.6312	1.29146	2	37.623	1.74486	3	80.2246	0.793133	5	237.083	1.06773	4	19.5226	1.07386	6	20.2646	1.56774	2	51.5294	8.27946	2	4549.07	0	0.000407982	High	51.92	0.000212408	High	52.51	0.000210393
SQYEQLAEQNR	2	1	1	P13645	N-Term(Dimet)	1401.72	1.43668e+06	0	0	0	0																															0	0.000219081	High	51.88	0.000184212
TSTSEEVCSFYLK	2	1	1	P01031	N-Term(DimetR1); C8(Carbamidomethyl); K13(DimetR1)	1606.77	1.41535e+06	0	0	0	0																															0	7.8238e-05	High	51.83	9.51411e-05
YGLVTYATYPK	38	1	1	P00751	N-Term(Dimet); K11(Dimet)	1347.81	3.1485e+07	1.50079e+08	3.61969e+06	5.36902e+07	5.70452e+07	0.838539	2	14.6141	1.53942	1		1.63134	1					0.885715	1		0.403315	2	66.1091	1.19299	1		0.616493	1					0.685612	1		0	1.42402e-11	High	51.82	9.47027e-05	High	53.79	5.72428e-05
IDAVYEAPQEEK	9	1	1	P08253	N-Term(DimetR0); K12(DimetR0)	1455.78	272318	0	1.1385e+07	136474	0																															0	3.6586e-05	High	51.79	0.000205618	High	44.75	0.00103169
VEHSDLSFSK	62	1	1	P61769	N-Term(DimetR1); K10(DimetR1)	1204.62	3.06586e+06	5.50659e+08	6.86948e+08	8.83942e+07	2.61721e+07																															0	8.43815e-08	High	51.75	0.000204513	High	43.62	0.00127311
QINDYVEK	59	1	1	P01009	N-Term(DimetR1); K8(DimetR1)	1064.57	1.21362e+09	7.74786e+08	1233878912	1.8982e+07	1.29091e+09				0.986114	1		1.38373	1					0.830422	2	27.0284				1.06941	1		1.6244	1					0.847492	2	17.6273	0	0.000437479	High	51.73	0.00021385	High	51.6	0.000221732
QTALVELVK	156	1	1	P02768	N-Term(DimetR0); K9(DimetR0)	1064.72	1.12364e+09	1.22222e+10	1.40292e+10	10450160830	2151729985				0.85099	2	36.9211	0.877224	4	6.34173	1.29401	4	3.31666	0.9306	3	9.45833				1.25401	1		1.39331	4	2.02827	1.12832	4	15.2775	1.37819	3	17.0566	0	0.000454556	High	51.72	5.7203e-05	High	51.89	5.436e-05
AGEVQEPELR	32	2	1	P25311	N-Term(DimetR0)	1159.63	1.58197e+07	2.49729e+07	25341340	1326100	3.42242e+07				0.662567	1		0.894628	1					0.581232	1					1.62977	1		2.29087	1		1.55955	1		1.72131	1		0	0.000688842	High	51.65	0.000273907	High	52.11	0.000243918
AKPALEDLR	158	1	1	P02647	N-Term(Dimet); K2(Dimet)	1084.73	4.74502e+08	9.14364e+08	9.06119e+08	1.70327e+07	1.07636e+09	1.90949	3	29.4454	1.67778	1		0.973339	4	7.10954	1.35896	4	14.7784	1.10461	4	14.6202	0.436568	2	18.9332	0.893731	1		0.536057	4	1.42095				0.787299	3	0.274958	0	0.000744063	High	51.63	3.4697e-05	High	49.95	5.00732e-05
DIAPTLTLYVGK	30	2	2	P00738;P00739	N-Term(Dimet); K12(Dimet)	1362.88	5.11512e+07	1.00825e+08	3.4628e+08	4.7428e+07	4.98562e+07							22.5384	1														1.297	1								0	3.56605e-12	High	51.61	3.38218e-05	High	54.39	1.94695e-05
ASNDMYHSR	20	1	1	P01034	N-Term(DimetR0)	1112.51	106056	98533.7	179943	0	0																															0	2.78136e-07	High	51.61	7.10947e-05	High	35.49	0.00281076
QTALVELVK	367	1	1	P02768	N-Term(DimetR1); K9(DimetR1)	1056.67	1317085577	11886441048	1.07297e+10	1.08512e+10	1.74975e+09	1.11742	6	12.9493	0.902644	4	8.24575	0.868861	7	28.9893	1.31924	6	9.73623	0.917705	3	1.79352	0.738283	5	9.39876	1.30557	4	1.42582	1.35545	7	12.7019	0.967567	5	5.38521	1.31556	4	2.74105	0	8.62927e-07	High	51.6	0.000125913	High	69.59	1.8848e-06
EDEDFQESNK	27	1	1	P00450	N-Term(Dimet); K10(Dimet)	1312.65	1.24394e+07	1.46567e+07	0	1.02157e+06	3.07306e+06													0.554789	1																	0	3.69561e-07	High	51.59	0.000141459	High	48.83	0.000274928
DLLLPQPDLR	15	1	1	P02750	N-Term(Dimet)	1215.75	1.03648e+08	5.35351e+07	1.29687e+07	3.24643e+07	2.12241e+07	3.6973	1		1.41174	1		1.09374	1		0.889475	1		0.32775	1		0.629599	1		1.5526	1		1.33429	1		0.767662	1					0	0.000121128	High	51.57	0.000124696	High	51.73	0.000112464
DDNPNLPR	167	1	1	P02768	N-Term(Dimet)	976.529	805791616	134607340	3.53273e+08	407008584	1.30491e+07	1.06389	4	2.84741	0.865157	1		0.955697	1		0.948411	9	15.1894	0.877466	1		0.692988	5	17.3688	1.28587	1		1.40524	2	17.8426	0.824082	6	11.3518	0.968308	1		0	0.00138624	High	51.57	0.000240336	High	41.66	0.00237454
ATEHLSTLSEK	63	1	1	P02647	N-Term(DimetR1); K11(DimetR1)	1271.69	6.82545e+06	5.45765e+06	5.59946e+06	12760404	9.58725e+06	2.09771	2	4.55868	1.5485	1		1.09554	1		1.29241	1		1.12451	2	22.7891	0.383471	2	6.1732	0.918276	1		0.572183	1		0.315558	3	8.04694	0.560517	1		0	0.00127963	High	51.56	0.000215056	High	55.27	9.85107e-05
LTASAPGYLAITK	21	1	1	P16870	N-Term(DimetR1); K13(DimetR1)	1361.81	1.07168e+07	6.59866e+06	954945	347984	2.53101e+07																															0	3.28086e-05	High	51.55	0.000137869	High	44.05	0.000712326
SSNTYTLTDVR	1	1	1	Q13740	N-Term(DimetR0)	1288.67	1.19348e+06	0	0	0	0																3.92814	1														0	6.32582e-05	High	51.55	0.000195606
QSTNAYPDLR	4	1	1	P07225	N-Term(DimetR0)	1196.62	8448592	1.23451e+07	2.45192e+06	0	5.80512e+06																															0	1.63812e-06	High	51.54	0.000235338	High	61.14	2.40738e-05
QTALVELVK	92	1	1	P02768	N-Term(Dimet); K9(Dimet)	1072.76	1.55149e+09	10064435248	9.26233e+09	13662844093	1.95524e+09	0.884873	1					0.863238	1		1.25928	1					0.598688	1					1.3075	1		0.963172	1					0	6.1578e-05	High	51.52	2.29025e-05	High	51.58	2.29358e-05
DPADASEAHESSSR	16	1	1	P05060	N-Term(DimetR0)	1490.67	0	0	267982	0	0																															0	2.65119e-07	High	51.51	5.40333e-05
EAATNGVLLYLDK	2	1	1	Q9NTU7	N-Term(DimetR0); K13(DimetR0)	1470.87	2.44113e+06	0	0	0	0																															0	3.04192e-06	High	51.48	0.000124818
GPSVFPLAPSSK	102	1	1	P01857	N-Term(DimetR0); K12(DimetR0)	1250.76	162407012	2.21244e+09	926982454	1.05721e+09	4.84767e+07							1.31387	2	5.66575													0.827255	3	11.5414							0	3.35698e-05	High	51.44	0.000115565	High	53.2	6.9162e-05
VEQATQAIPMER	12	1	1	P51693	N-Term(DimetR1)	1400.72	1.78015e+07	13155060	0	1.64346e+06	6837000																															0	0.000318817	High	51.43	0.000207561	High	38.86	0.00355596
IMNGEADAMSLDGGFVYIAGK	30	1	1	P02787	N-Term(DimetR1); M2(Oxidation); K21(DimetR1)	2231.08	4.21543e+06	8.5365e+06	1.89615e+06	6.71029e+06	7.44428e+06							0.909419	1					1.76693	2	0.236748							0.29264	1					1.51864	2	13.0927	0	4.38272e-16	High	51.41	0.000103356	High	50.42	0.000107577
SVPPSASHVAPTETFTYEWTVPK	14	1	1	P00450	N-Term(DimetR1); K23(DimetR1)	2587.32	2.65344e+06	7.00291e+06	1.28802e+06	660358	0	2.36534	1														0.739358	1								0.469466	1					0	1.93897e-06	High	51.33	0.000113008	High	52.23	8.67697e-05
LVNGQSHISLSK	47	2	1	P0C0L4	N-Term(DimetR0); K12(DimetR0)	1346.83	404368	7.72929e+07	3.32012e+08	3.0364e+06	1.49447e+06				1.22197	1		1.61919	1		1.77232	1		2.64882	1					0.8518	1		2.50675	1		1.4155	2	48.9679	1.36856	2	20.8385	0	4.06375e-06	High	51.3	7.82082e-05	High	62.6	5.68775e-06
EVGPPLPQEAVPLQK	30	1	1	Q16610	N-Term(DimetR0); K15(DimetR0)	1666	2.15534e+07	1.41905e+07	8.09169e+06	6.8112e+06	1.33676e+07	0.4269	1		0.561741	1		0.410015	1					0.700583	1		2.34829	2	34.3877				4.32168	1					0.841243	1		0	4.37698e-05	High	51.3	6.5606e-05	High	49.96	8.93189e-05
AGDFLEANYMNLQR	12	1	1	P01024	N-Term(DimetR0); M10(Oxidation)	1689.82	1.53084e+06	2.31949e+06	0	13333659	0																															0	2.01113e-05	High	51.29	0.000137087	High	17.88	0.281868
EVAFDLEIPK	3	1	1	P19827	N-Term(DimetR1); K10(DimetR1)	1216.69	8.15818e+06	0	0	0	1.47306e+07	3.46641	1											2.22064	1		0.25161	1											0.297264	1		0	4.71729e-11	High	51.26	0.000260363
VGFYESDVMGR	13	1	1	P01023	N-Term(Dimet)	1295.65	4.84116e+07	235531412	0	8.07711e+07	5620169										3.47398	2	33.0517													0.185484	1					0	9.4865e-05	High	51.25	0.00018035	High	36.78	0.00477509
TPLGDTTHTCPR	45	1	1	P01860	N-Term(Dimet); C10(Carbamidomethyl)	1391.72	730772	0	0	0	1.89639e+06	1.99176	2	10.9015										4.84598	1		0.224061	1											1.46405	1		0	5.00353e-13	High	51.13	0.00021778
NLAVSQVVHK	59	1	1	P01011	N-Term(DimetR0); K10(DimetR0)	1158.75	877949	3.20133e+08	8.10003e+08	1.53704e+07	7.71447e+06				1.35275	2	23.2652	1.94945	1		1.02877	4	21.0371	1.16276	1					1.14101	2	12.5457	2.77707	1		0.780017	4	12.7616	0.604174	2	54.6074	0	8.97988e-05	High	51.12	0.000297482	High	49.47	0.000434971
LSITGTYDLK	35	1	1	P01009	N-Term(DimetR1); K10(DimetR1)	1166.67	43506252	4.36892e+08	2.50121e+08	2.64758e+08	3.0207e+06				1.55923	1		2.14803	1		0.529739	1		0.895292	1					1.40651	1		3.35093	1		0.731107	1		1.61067	1		0	0.000442532	High	51.11	0.000272223	High	40.94	0.00300809
GDDITMVLILPKPEK	8	1	1	P01008	N-Term(DimetR1); M6(Oxidation); K12(DimetR1); K15(DimetR1)	1769.02	4882752	734785	4.14463e+06	0	3.43095e+06	1.00962	1					1.26102	1								0.494178	1					1.00743	1					1.05916	1		0	8.75471e-07	High	51.1	0.000109451	High	47.43	0.000254812
GQTLLAVAK	6	1	1	P02750	N-Term(Dimet); K9(Dimet)	972.703	4.5755e+07	4.91463e+07	0	0	0	2.5063	1														0.669904	1														0	0.000162739	High	51.1	1.242e-05	High	42.55	7.78266e-05
EEAPSLRPAPPPISGGGYR	14	1	1	P02675	N-Term(Dimet)	1987.08	94626079	1.20618e+08	145435411	1.08277e+07	1.96558e+07	1.35264	2	1.22468	2.34334	1		2.63536	1		1.05858	2	103.26	1.13748	1																	0	3.89588e-06	High	51.09	0.000125653	High	41.01	0.00127989
VNHVTLSQPK	64	1	1	P61769	N-Term(DimetR0); K10(DimetR0)	1186.74	870735	3.69329e+06	3.59572e+07	5.20277e+06	1.87861e+06																															0	3.52561e-05	High	51.08	0.000113075	High	30.8	0.0109377
FEVQVTVPK	16	1	1	P01023	N-Term(Dimet); K9(Dimet)	1118.74	1.37878e+08	291184201	4.27656e+07	1.43669e+08	0							1.09593	2	3.30235													0.739227	2	39.3608							0	0.000364497	High	51.05	5.73222e-05	High	46.63	0.000158607
EGVYTVFAPTNEAFR	5	1	1	Q15582	N-Term(DimetR0)	1732.89	1.45948e+06	2.27264e+06	1.01444e+06	0	1.8684e+06	0.170674	1					0.838726	1								1.52199	1					2.73559	1								0	0.000971335	High	51.05	0.000171967	High	38.08	0.00355538
VLSALQAVQGLLVAQGR	10	1	1	P01019	N-Term(DimetR0)	1755.09	130183	4.6403e+06	384973	0	0				0.506634	2	2.78365													2.93844	2	6.95655										0	9.49116e-15	High	51	2.46242e-05	High	111.32	2.2875e-11
MFLSFPTTK	11	1	1	P69905	N-Term(DimetR1); K9(DimetR1)	1127.62	1.46653e+07	1.94388e+07	0	2.25256e+06	1.62126e+07	1.17825	1		7.1037	1								1.61665	1		0.821546	1														0	0.00143081	High	50.99	0.000305725	High	35.94	0.00927046
VMPICLPSK	7	2	2	P00738;P00739	N-Term(DimetR1); C5(Carbamidomethyl); K9(DimetR1)	1100.62	1.16739e+08	3.70151e+08	0	0	2.79006e+07	0.948135	2	39.824																												0	0.000627822	High	50.96	0.000316262	High	19.35	0.430897
QGFGNVATNTDGK	14	1	1	P02675	N-Term(DimetR0); K13(DimetR0)	1372.73	8.06589e+06	1.33603e+07	7.09119e+06	893677	1.56438e+07							2.52047	1														0.119482	1								0	1.06512e-05	High	50.94	0.000246446	High	32.65	0.0168136
VQPYLDDFQK	79	1	1	P02647	N-Term(DimetR1); K10(DimetR1)	1308.68	1.65201e+09	2.32885e+09	2.42189e+09	1.8137e+07	1.89618e+08	2.52493	2	95.883	1.50134	2	15.0631	0.833447	2	20.9656	2.20746	1		0.981585	2	16.5016	0.384749	1		1.09717	1		0.574001	2	16.1095	0.377351	2	54.2393	0.755144	1		0	1.39506e-09	High	50.9	0.000230844	High	40.72	0.00230446
QQLVETHMAR	8	1	1	P05067	N-Term(DimetR0); M8(Oxidation)	1260.67	0	0	0	0	0																															0	6.69224e-05	High	50.88	0.000250282
AIQLTYNPDESSKPNMIDAATLK	20	1	1	P02679	N-Term(DimetR0); K13(DimetR0); M16(Oxidation); K23(DimetR0)	2632.44	1.59157e+06	2.57394e+07	18035335	1.04669e+06	8.34553e+06													1.4005	1														0.0687537	1		0	5.2797e-08	High	50.87	7.73449e-05	High	68.06	1.50844e-06
ELEEIVQPIISK	6	1	1	P11021	N-Term(DimetR0); K12(DimetR0)	1461.9	4.41965e+06	0	1.89394e+06	0	4.62668e+06																10.4293	1											2.32208	1		0	0.000211556	High	50.86	6.15264e-05
EAQLPVIENK	25	1	1	P00747	N-Term(DimetR0); K10(DimetR0)	1204.74	3.34958e+07	28404670	79613900	5.43711e+06	89383397							1.59095	1								0.42456	1					0.922651	1								0	3.58677e-05	High	50.83	0.000132579	High	45.73	0.000412979
AKPALEDLR	42	1	1	P02647	N-Term(DimetR0); K2(DimetR0)	1076.69	9.55675e+07	5.44027e+08	5.27131e+08	3.96613e+06	6.87955e+08				1.47631	3	7.44222	0.889683	1					1.09858	1					0.852555	3	6.51336	0.51757	1					0.702048	1		0	3.38924e-08	High	50.82	0.00011467	High	48.9	0.00017327
QTVSWAVTPK	18	1	1	P01023	N-Term(Dimet); K10(Dimet)	1188.76	7.99869e+06	1.58047e+08	5.5722e+07	81857732	1.85951e+06							1.13274	1														0.666878	1								0	1.41535e-05	High	50.8	8.94146e-05	High	40.92	0.000853596
DSVTGTLPK	22	1	1	P03952	N-Term(Dimet); K9(Dimet)	989.649	2.90919e+06	4653531	3.50743e+07	3601538	4.45721e+06				1.07119	1		2.15914	1		0.980087	1											0.436145	1								0	0.000285139	High	50.79	0.000123802	High	47.7	0.000225017
DPTFIPAPIQAK	19	1	1	P01019	N-Term(Dimet); K12(Dimet)	1369.87	1.14766e+08	115529864	8.40696e+07	6.85479e+07	1.7634e+08							0.216754	1														2.22903	1								0	5.91767e-05	High	50.75	4.88009e-05	High	47.02	0.000107249
THLGEALAPLSK	15	1	1	O15240	N-Term(DimetR0); K12(DimetR0)	1300.81	2.50859e+06	6.38507e+06	1.35586e+06	1.37122e+06	5.03479e+06																															0	0.000743304	High	50.7	9.14973e-05	High	19.65	0.123568
TWQDCEYK	5	1	1	P01042	N-Term(DimetR0); C5(Carbamidomethyl); K8(DimetR0)	1193.58	2.51686e+06	2.82463e+06	0	0	2.87304e+06	1.72249	1														0.651103	1														0	0.000361756	High	50.68	0.000182129	High	50.53	0.000197381
SPVGVQPILNEHTFCAGMSK	177	1	1	P00738	N-Term(Dimet); C15(Carbamidomethyl); M18(Oxidation); K20(Dimet)	2260.21	9.78557e+08	2.84529e+09	2.55812e+09	1.60685e+08	3.0848e+08	1.43638	3	41.8418	12.5236	3	28.0631	12.2091	2	75.8596	1.04585	2	25.5337	1.16757	3	14.1695				1.29007	1		1.24346	2	55.0891	0.070679	1					0	2.21303e-07	High	50.67	0.0001187	High	66.5	3.17898e-06
DGYLFQLLR	9	1	1	P04196	N-Term(Dimet)	1160.69	275878	3.6127e+06	669010	181600	66376.2	2.14501	2	13.0302							4.954	1		0.979673	1		0.362815	2	69.4333							1.83808	1					0	1.74039e-06	High	50.59	0.000620246	High	53.35	0.000323667
AKPALEDLR	30	1	1	P02647	N-Term(DimetR1); K2(Dimet)	1076.69	131929	6.87994e+06	5.27131e+08	0	6.87955e+08																															0	1.38628e-05	High	50.59	0.000120907	High	44.69	0.000458494
TEIDKPSQMQVTDVQDNSISVK	5	1	1	P02751	N-Term(Dimet); K5(Dimet); M9(Oxidation); K22(Dimet)	2586.43	6.40508e+06	0	0	479215	0										4.17927	1																				0	1.95633e-07	High	50.59	5.89256e-05
QGLLPVLESFK	73	1	1	P02647	N-Term(DimetR1); K11(DimetR1)	1286.78	1.23732e+08	5.0095e+08	2.80935e+08	1.13147e+08	3.12047e+07	2.08935	1					0.936885	1					1.18711	3	26.0285	0.414048	1					0.499512	1					0.718581	3	19.3122	0	2.40798e-10	High	50.56	0.000163059	High	53.86	7.8324e-05
VAPEEHPVLLTEAPLNPK	24	2	1	P60709	N-Term(Dimet); K18(Dimet)	2026.22	2.97977e+08	1.54062e+07	7.91275e+06	2.24006e+07	5487104	8.45259	2	90.1956							1.7996	2	5.7319				0.88315	1								0.394077	1					0	1.41715e-06	High	50.56	2.76892e-05	High	45.23	8.39766e-05
DGFFGNPR	30	2	1	P01871	N-Term(Dimet)	945.498	4.16682e+07	6.81361e+07	6.09005e+06	6.09717e+07	1.86936e+07				1.10409	1		0.988709	1											0.0454868	1											0	0.000846576	High	50.56	0.000359081	High	37.38	0.00643491
ALDIYSAVDDASHEK	3	1	1	Q16568	N-Term(DimetR0); K15(DimetR0)	1697.89	3.14027e+06	0	0	0	0																															0	1.03558e-06	High	50.54	0.000214588
GSESGIFTNTK	15	1	1	P02671	N-Term(DimetR0); K11(DimetR0)	1204.67	1.72939e+07	3.90988e+07	2.12579e+06	0	2.26253e+07																															0	1.8462e-05	High	50.53	0.000351391	High	54.03	0.000162298
FFLCQVAGDAK	8	1	1	P13591	N-Term(DimetR0); C4(Carbamidomethyl); K11(DimetR0)	1319.73	2.26884e+07	2.73759e+07	65828316	0	1.12197e+06																9.28266	1														0	3.83979e-05	High	50.53	0.000276156	High	41.85	0.00199205
EFNAETFTFHADICTLSEK	7	1	1	P02768	N-Term(DimetR0); C14(Carbamidomethyl); K19(DimetR0)	2324.14	5.88248e+06	351019	0	1.80069e+06	0																															0	8.43547e-07	High	50.53	0.000107542	High	25.86	0.032557
SLPSEASEQYLTK	31	1	1	Q92823	N-Term(DimetR0); K13(DimetR0)	1516.84	6.0235e+07	1.49217e+07	1.416e+06	2.28723e+06	6.71444e+07																															0	3.81264e-06	High	50.52	0.000220015	High	35.62	0.00664832
ALYYDLISSPDIHGTYK	7	1	1	P36955	N-Term(Dimet); K17(Dimet)	2028.14	3.29357e+06	1.4333e+06	0	799611	0	0.104605	1		0.127818	1											2.09865	1		2.2194	1											0	5.69682e-11	High	50.51	0.000136492	High	59.79	1.56907e-05
NPNGYSFSIPVK	7	1	1	P04114	N-Term(DimetR1); K12(DimetR1)	1378.74	527712	2.30114e+07	0	12506963	0																															0	0.000457122	High	50.48	0.000254731	High	25.79	0.0798808
FQNALLVR	224	1	1	P02768	N-Term(Dimet)	996.638	1.20687e+09	261485302	5268827350	1.09739e+09	2420355582	1.17545	1		1.06297	2	9.69115	0.980377	1		1.97792	1					0.644477	1		1.22874	3	24.5209	0.308457	1		1.13471	1					0	1.05055e-05	High	50.4	0.000120841	High	42.05	0.000835805
NYNLVESLK	13	1	1	P05546	N-Term(DimetR1); K9(DimetR1)	1135.64	1.34036e+07	1.90993e+07	0	1.0685e+07	1.41116e+07	0.422377	2	54.3625							0.903664	1					0.565982	1								0.554559	1		0.402135	1		0	5.95913e-05	High	50.34	0.000279721	High	55.31	0.000105263
QDGSVDFGR	29	1	1	P02675	N-Term(DimetR1)	1008.48	1.05394e+07	6.89926e+06	19197768	1.81953e+07	1.64446e+07	1.12828	1											1.33801	2	2.16638																0	2.02148e-07	High	50.32	0.000119837	High	48.53	0.000180963
TEDTIFLR	33	2	2	P02763;P19652	N-Term(Dimet)	1030.6	1.99703e+08	8.0147e+08	731348152	3.81488e+08	2.64128e+07	0.67411	1		1.82112	1		2.00348	1		3.55204	1		0.748915	1		0.221447	1		0.712689	1		2.80314	1					0.91961	1		0	0.00100735	High	50.31	0.000315646	High	43.55	0.0016316
TAGWNIPMGLLYNK	13	1	1	P02787	N-Term(DimetR1); M8(Oxidation); K14(DimetR1)	1649.88	4.0052e+06	1.77293e+07	5.0322e+06	0	2.04929e+06	1.53047	1					1.03189	1					1.11774	1		1.37066	1					1.98841	1					1.20486	1		0	5.33008e-09	High	50.3	0.000257112	High	56.58	6.0551e-05
VSEADSSNADWVTK	21	1	1	P00751	N-Term(Dimet); K14(Dimet)	1580.84	1.08994e+07	1.97811e+07	5.82244e+07	929916	3.97283e+06				1.74544	1		1.47651	1											0.819102	1		1.07272	1								0	3.94685e-11	High	50.29	0.000250221	High	71.19	2.00726e-06
ATVLNYLPK	8	2	2	P01023;P20742	N-Term(DimetR1); K9(DimetR1)	1074.66	137101920	2.27511e+08	1.8904e+08	0	0																															0	3.59472e-06	High	50.27	0.000184656	High	39.43	0.00284492
QEPGENSEILPTLK	2	1	1	P22352	N-Term(Dimet); K14(Dimet)	1626.95	9.77182e+06	0	0	0	0	0.644078	1														1.62075	1														0	7.97071e-06	High	50.25	0.000134529
LQAQDAGIYECHTPSTDTR	26	1	1	Q969P0	N-Term(DimetR0); C11(Carbamidomethyl)	2195.04	7.99493e+06	9.3796e+06	8.30406e+06	441047	0										0.181619	1														1.10751	1					0	1.8992e-07	High	50.24	0.00010929	High	38.51	0.00164182
MVSGFIPLKPTVK	45	2	2	P01023;P20742	N-Term(Dimet); M1(Oxidation); K9(Dimet); K13(Dimet)	1541.05	1.46474e+06	1.4013e+07	2.18799e+07	5.76284e+07	9999730	2.94552	1		1.87789	3	136.72	1.83326	4	69.8858	5.44003	1		2.47893	1		1.73481	1		0.818448	3	31.7864	1.21386	1								0	0.000230524	High	50.24	9.43996e-06	High	33.83	0.000413019
EACYGDMDGFPGVR	2	1	1	Q96GW7	N-Term(DimetR0); C3(Carbamidomethyl); M7(Oxidation)	1621.7	848747	0	0	0	0																															0	3.78542e-07	High	50.22	3.23206e-05
DMYSFLEDMGLK	14	1	1	P01023	N-Term(DimetR1); M9(Oxidation); K12(DimetR1)	1520.71	2.12288e+06	5.57863e+06	0	2.77725e+06	3.42909e+06																															0	1.14758e-12	High	50.14	0.000123455	High	59.64	1.37433e-05
TIYTPGSTVLYR	57	1	1	P01024	N-Term(Dimet)	1406.81	31100414	5.94097e+08	411174635	2.48483e+08	8.23065e+07	0.643575	1		2.80639	1		1.77879	1		1.42668	1					0.416561	2	70.6579	0.959516	1		0.80669	1		0.324819	1					0	0.000329498	High	50.09	0.00023067	High	52.48	0.000122309
AKPALEDLR	19	1	1	P02647	N-Term(Dimet)	1048.66	1.17636e+07	0	1.60011e+07	1.87546e+06	12967630																															0	0.000411707	High	50.08	0.000190459
ASSLESGVPSR	4	1	1	P01598	N-Term(Dimet)	1125.63	6.73395e+06	0	0	0	2.11854e+06																															0	0.000405695	High	49.97	0.000356454
EGDMLTLFDGDGPSAR	3	1	1	Q6UXD5	N-Term(DimetR0); M4(Oxidation)	1728.81	1265713	0	0	0	2.13798e+06																															0	2.04567e-06	High	49.92	0.000117647
EQAPHCICANGR	64	1	1	P01023	N-Term(Dimet); C6(Carbamidomethyl); C8(Carbamidomethyl)	1448.7	0	0	267493	314335	211080							2.04438	1					2.68955	2	182.673							1.08092	1		0.365012	1		1.023	1		0	4.87189e-06	High	49.88	0.000190183
AKPALEDLR	39	1	1	P02647	N-Term(DimetR1)	1040.61	8.2941e+06	2.54447e+06	3.11142e+07	2.64964e+06	4.28154e+07																															0	0.000541974	High	49.86	0.000345459	High	51.18	0.0002271
WQQQGDLQDTK	48	1	1	P05060	N-Term(DimetR0); K11(DimetR0)	1410.75	1.36126e+08	1.20513e+08	14626724	5.77031e+06	9.22731e+07																															0	1.88972e-05	High	49.84	0.000343941	High	49.4	0.000381761
NQLTSNPENTVFDAK	14	1	1	P11021	N-Term(DimetR0); K15(DimetR0)	1741.92	3.14905e+06	1.57222e+06	1.57408e+06	0	2.7434e+06																3.82952	1											2.71088	1		0	9.77635e-14	High	49.83	0.00025582	High	82.73	1.31467e-07
LSPLGEEMR	39	1	1	P02647	N-Term(DimetR1)	1059.55	4.20383e+07	4.37685e+07	3.4447e+07	2.19156e+07	1.11677e+07	1.40352	2	42.1486				0.608835	1		0.507748	1					0.37101	1					0.254588	1		0.174075	1					0	0.000510079	High	49.79	0.000325358	High	47.36	0.00064187
VNHVTLSQPK	41	1	1	P61769	N-Term(DimetR1); K10(DimetR1)	1178.69	1.85342e+06	1.50385e+06	979037	4.41061e+06	1.53598e+06																															0	4.32923e-13	High	49.75	0.000338432	High	39.87	0.00274083
GQYCYELDEK	22	1	1	P04004	N-Term(DimetR1); C4(Carbamidomethyl); K10(DimetR1)	1360.61	1.1436e+07	2.97102e+07	4.81024e+06	2.08936e+06	8.31308e+06	2.76911	1		4.11312	1								2.6313	1		0.101974	1		0.252524	1								0.135806	1		0	2.79791e-05	High	49.7	7.01845e-05	High	55.93	1.86347e-05
TTVILPLAPFVR	37	1	1	O00533	N-Term(DimetR0)	1358.88	7.76351e+06	4.71428e+06	2.33616e+07	2.21795e+06	9.86195e+06																												1.7688	2	17.0551	0	0.00129875	High	49.65	8.34624e-05	High	49.69	6.76613e-05
VCSQYAAYGEK	53	1	1	P02774	N-Term(Dimet); C2(Carbamidomethyl); K11(Dimet)	1347.72	2.56837e+08	3.0767e+08	134396608	57581572	216070375	1.35882	1								1.80672	2	23.7				0.382288	1														0	6.74037e-06	High	49.63	0.000332124	High	32.57	0.0198376
DATQITQGPR	9	1	1	P32004	N-Term(DimetR0)	1118.61	536986	0	228715	0	0																															0	0.000392439	High	49.58	0.000387191
AEFQDALEK	39	2	1	P0C0L4	N-Term(DimetR0); K9(DimetR0)	1114.62	6.83951e+07	0	6.95931e+07	1248779	4.74237e+07							1.66133	1														2.553	2	26.6311							0	8.99983e-05	High	49.57	0.000569705
SEALAVDGAGKPGAEEAQDPEGK	48	1	1	P10645	N-Term(DimetR1); K11(DimetR1); K23(DimetR1)	2310.15	4.61089e+07	1.27463e+07	31736282	1.76321e+06	38764355																															0	8.53452e-11	High	49.56	0.000168207	High	63.3	6.99264e-06
TEIDKPSQMQVTDVQDNSISVK	10	1	1	P02751	N-Term(DimetR1); K5(Dimet); M9(Oxidation); K22(DimetR0)	2574.38	16261134	8.9922e+06	0	878370	0																															0	2.04266e-05	High	49.56	0.000118409	High	30	0.0103
QGIPFFGQVR	31	1	1	P01023	N-Term(DimetR1)	1176.66	3.486e+07	6.57089e+07	160759746	2.0001e+07	7.32141e+07	1.89926	1		1.66403	2	1.51882	0.983113	1					1.43826	2	15.139	0.391562	1		0.364063	2	6.47516	0.548989	1					0.253854	2	30.2138	0	0.000985951	High	49.54	0.000361313	High	49.04	0.000397915
ATFGCHDGYSLDGPEEIECTK	16	1	1	P02749	N-Term(DimetR0); C5(Carbamidomethyl); C19(Carbamidomethyl); K21(DimetR0)	2450.11	4.17652e+06	1.00406e+07	3.00404e+06	1.18568e+06	1.4671e+06	1.64801	1								2.13079	1					1.76943	1								3.17519	1					0	3.3749e-07	High	49.52	8.99075e-05	High	47.81	0.000143224
SSNNPHSPIVEEFQVPYNK	31	1	1	P09871	N-Term(DimetR1); K19(DimetR1)	2242.12	851731	1.18526e+06	433984	2.21151e+06	5.45143e+06																1.84588	1											0.282616	1		0	7.11659e-06	High	49.52	0.000170322	High	47.5	0.000266742
MYYSAVDPTK	33	1	1	P00450	N-Term(DimetR0); K10(DimetR0)	1238.66	2.82444e+06	8699271	1.64812e+08	363542	11237884							1.42269	1		0.575751	1		1.51297	1								1.07576	1		0.364104	1					0	2.66756e-06	High	49.44	0.000340151	High	55.42	8.54057e-05
YGPPCPSCPAPEFLGGPSVFLFPPKPK	2	1	1	P01861	N-Term(DimetR0); C5(Carbamidomethyl); C8(Carbamidomethyl); K25(Dimet); K27(DimetR1)	3039.64	244782	0	0	0	0																															0	1.71353e-05	High	49.44	0.00013424
YGPPCPSCPAPEFLGGPSVFLFPPKPK	1	1	1	P01861	N-Term(DimetR0); C5(Carbamidomethyl); C8(Carbamidomethyl); K25(DimetR0); K27(DimetR0)	3039.64	244782	0	0	0	0																															0	1.27879e-05	High	49.44	0.00013424
GHPQEESEESNVSMASLGEK	7	1	1	P05060	N-Term(DimetR0); M14(Oxidation); K20(DimetR0)	2225.05	932451	7.51247e+06	3.88088e+06	0	0																															0	6.86955e-05	High	49.41	0.000138034	High	36.21	0.00307541
QDGSVDFGR	49	1	1	P02675	N-Term(Dimet)	1016.52	41579700	2.56521e+07	90774096	3394126	1.36924e+07				4.99663	2	16.2329	3.45507	1					1.10566	2	29.3249				0.0772644	1								0.0440802	1		0	0.00132219	High	49.36	0.000353427	High	49.84	0.000301402
VNVDEVGGEALGR	22	1	1	P68871	N-Term(DimetR1)	1342.7	102582872	4.96856e+07	2.28117e+06	5.28645e+06	1.98214e+06				6.34574	1																										0	6.65005e-12	High	49.32	0.000347926	High	48.82	0.000398253
QHMDSDSSPSSSSTYCNQMMR	110	1	1	P07998	N-Term(DimetR0); C16(Carbamidomethyl); M19(Oxidation); M20(Oxidation)	2499.99	377556	7.96822e+06	4.47037e+07	2.40036e+06	258031				0.360106	2	26.4382	0.744181	1		0.345466	2	8.16429							3.20514	4	23.7635	5.46503	1		2.41408	3	0.183386				0	6.75124e-09	High	49.3	1.17211e-05	High	53.04	4.95416e-06
SSAPPITPECR	36	1	1	P05060	N-Term(DimetR0); C10(Carbamidomethyl)	1246.64	5.98396e+07	2.98291e+07	4.48922e+07	1.12861e+06	4.34156e+07																												3.04241	1		0	0.00050439	High	49.26	0.000342687	High	44.39	0.00110266
QGIPFFGQVR	13	1	1	P01023	N-Term(Dimet)	1184.7	6.65832e+07	1.08303e+08	163505188	61272512	9.54586e+07	1.7562	1					1.01171	1		3.06109	1		1.09309	1		0.375919	1					0.380861	1		0.292121	1		0.303628	1		0	9.24605e-05	High	49.25	0.000351202	High	44.54	0.000915815
QGLLPVLESFK	75	1	1	P02647	N-Term(DimetR0); K11(DimetR0)	1294.83	2.43206e+07	3.90693e+08	1.56927e+08	3.63901e+07	1.97046e+07	2.87492	1		1.22642	4	15.4319	0.895103	1		1.2325	1		1.09304	2	7.75523	0.518865	1		0.779827	4	0.265694	0.496265	1		0.333629	1		0.720946	2	11.3491	0	9.82626e-06	High	49.23	9.6116e-05	High	58.19	1.22123e-05
GPLLASLSGSTRPPPIEASSGK	17	1	1	Q7Z7M0	N-Term(DimetR0); K22(DimetR0)	2186.27	1.94701e+07	3.26939e+06	5.73937e+06	266249	0																															0	2.93976e-06	High	49.2	8.83664e-05	High	39.86	0.000753916
ANPTVTLFPPSSEELQANK	82	2	1	B9A064	N-Term(DimetR1); K19(DimetR1)	2099.11	31326984	73652634	79902120	74138456	42601196				1.88873	1					2.1417	1								0.937361	1											0	7.14179e-07	High	49.18	0.000257868	High	52.88	0.000105879
DIQMTZSPSSLSASVGBR	3	1	1	P01606	N-Term(Dimet); M4(Oxidation); Z6(E); B17(D)	1931.96	0	0	1.25359e+06	0	263037													1.42568	1																	0	3.60279e-14	High	49.17	0.000227592
ANPTVTLFPPSSEELQANK	72	2	1	B9A064	N-Term(DimetR0); K19(DimetR0)	2107.16	58320902	1.00822e+08	16431737	16498000	98708622							1.47149	1		1.90566	1														0.587861	1		1.4255	1		0	4.60349e-06	High	49.13	0.000185714	High	49.57	0.000164508
DDEEFIESNK	27	1	1	P00450	N-Term(DimetR0); K10(DimetR0)	1289.64	7736576	4.06141e+06	1.37831e+06	5.66479e+06	4.65013e+06																						0.767157	1								0	3.99086e-10	High	49.13	0.000263298	High	41.17	0.00168808
STVLTIPEIIIK	7	1	1	P00488	N-Term(Dimet); K12(Dimet)	1398.98	376167	0	0	189558	1.13065e+06																															0	8.01889e-05	High	49.13	1.77161e-05	High	30.25	0.00127448
ELQDLALQGAK	29	1	1	P10645	N-Term(DimetR0); K11(DimetR0)	1249.76	5.23215e+07	2.5099e+07	1.99457e+07	2.81335e+07	6.21516e+06																															0	4.41957e-05	High	49.1	0.000376462	High	37.9	0.00621153
DVDNAYMIK	15	1	1	P35908	N-Term(Dimet); M7(Oxidation); K9(Dimet)	1156.65	3.58003e+06	0	2.36646e+06	4.22452e+06	7.63597e+06	0.875133	1								5.92887	1														4.22331	1					0	2.50493e-10	High	49.1	0.00050318
EEEEEMAVVPQGLFR	10	1	1	P10645	N-Term(DimetR1)	1790.87	898598	7.13766e+06	0	6.05871e+06	3.77539e+06																									1.57364	1					0	4.38272e-16	High	49.09	0.000242305	High	43.88	0.000787827
IVLGQEQDSYGGK	31	1	1	P02743	N-Term(DimetR1); K13(DimetR1)	1449.76	1.28587e+07	1.48094e+07	2.86528e+07	1.0367e+06	6.33217e+06				1.73731	1					1.04512	1								0.0445815	1											0	1.25333e-07	High	49.08	0.000483873	High	67.08	7.68847e-06
YLGEEYVK	106	1	1	P02787	N-Term(DimetR0); K8(DimetR0)	1064.61	385429720	1.85078e+09	33872476	5.43673e+08	3.76206e+08	1.07088	3	3.24421	1.03425	4	10.8738	0.592727	2	1.91304	1.25557	2	39.1721	0.899623	3	0.199842	1.0876	2	0.483796	1.4584	3	6.85638	1.32957	2	5.92715	0.914309	2	22.5619	1.35715	4	41.8288	0	2.44959e-07	High	49.05	0.000396378	High	45.54	0.000893614
EQLGEFYEALDCLR	1	1	1	P02763	N-Term(DimetR1); C12(Carbamidomethyl)	1770.84	124383	0	0	0	0	1.36834	1																													0	3.5789e-05	High	49.01	0.000166424
NSVAYMDQQTGNLK	5	1	1	P02452	N-Term(DimetR1); M6(Oxidation); K14(DimetR1)	1640.8	1.06733e+06	1.62536e+06	0	0	1.36517e+06																															0	5.64807e-16	High	48.96	0.000233786	High	56.89	3.86778e-05
GQYCYELDEK	32	1	1	P04004	N-Term(Dimet); C4(Carbamidomethyl); K10(Dimet)	1376.7	3.25073e+07	1.21662e+08	34960680	3.21341e+06	2.2148e+07							2.59632	2	113.346	1.50402	3	3.73588										1.05562	1		0.171403	2	2.47773				0	0.00156536	High	48.91	0.000399082	High	43.38	0.00143959
SDGAPASDSKPGSSEAAPSSK	23	1	1	P80723	N-Term(DimetR0); K10(DimetR1); K21(Dimet)	2029.06	0	192472	173686	74949.1	0																															0	0.00124411	High	48.9	0.0002686	High	34.59	0.00729826
DDEEFIESNK	27	1	1	P00450	N-Term(DimetR1); K10(DimetR1)	1281.59	1.50453e+07	2.02842e+07	2.31217e+06	11130037	1.4172e+07																															0	0.000758278	High	48.88	0.000128125	High	45.13	0.000319178
AVMDDFAAFVEK	1	1	1	P02768	M3(Oxidation)	1358.63	1.60926e+06	0	0	0	0																															0	0.000754592	High	48.88	0.000146891
YLETPGDENEHAHFQK	78	1	1	P05067	N-Term(DimetR0); K16(DimetR0)	1978.98	2.63154e+07	6.32343e+07	3.09735e+08	6.41145e+06	5.52813e+07																5.65452	1					3.24136	2	2.1815	1.46215	1		1.71038	1		0	2.7205e-10	High	48.84	0.000242295	High	100.93	1.50146e-09
GQTLLAVAK	12	1	1	P02750	N-Term(DimetR1); K9(DimetR1)	956.617	897060	3.70803e+07	0	0	1.49573e+07	3.94779	1		1.32778	1								0.602744	1					1.50463	1								0.792785	1		0	3.61682e-06	High	48.82	0.000291308	High	53.01	0.000112758
EGLDLQVLEDSGR	11	1	1	O94985	N-Term(DimetR0)	1462.77	7.21059e+06	2.57739e+06	7.71694e+06	1.13172e+06	7.10913e+06																												2.44239	1		0	9.24063e-16	High	48.82	0.000356262	High	39.72	0.00298647
SSMSETTVGVVCR	2	1	1	Q86VB7	N-Term(DimetR0); M3(Oxidation); C12(Carbamidomethyl)	1460.7	1.37577e+06	812059	0	0	0	0.295797	1														0.594843	1		0.42708	1											0	3.87038e-05	High	48.8	0.000228058	High	41.16	0.00125941
DNEDFQESNR	33	1	1	P00450	N-Term(DimetR1)	1281.54	4588182	4.0277e+06	374165	873534	1.48731e+06																															0	0.000388839	High	48.75	3.86721e-05	High	43.58	0.000124981
TVFGTEPDMIR	23	1	1	Q96KN2	N-Term(DimetR0); M9(Oxidation)	1313.67	26088026	1.36439e+07	0	1.34412e+06	7.99267e+06																2.58437	1														0	0.00120349	High	48.73	0.000340278	High	30.63	0.0219702
ITHYNYLILSK	12	1	1	P01031	N-Term(Dimet); K11(Dimet)	1436.91	5.59477e+06	1.72589e+06	6.34448e+06	3.74732e+06	1.21554e+07	1.90668	1		3.44788	2	4.45334	2.62625	1		4.53697	1		1.85609	1					0.700301	1								0.328369	1		0	2.58119e-08	High	48.72	6.44527e-05	High	61.28	3.50024e-06
DFSEDQGYPDPPNPCPVGK	21	1	1	P05408	N-Term(DimetR0); C15(Carbamidomethyl); K19(DimetR0)	2183.03	6.33979e+06	0	1.77062e+06	0	1.47827e+06																															0	1.39229e-06	High	48.7	0.00014906
TNFDNDIALVR	9	1	1	P09871	N-Term(DimetR0)	1309.71	966922	0	0	0	540704	0.672005	1														1.40581	2	38.4648													0	6.31682e-05	High	48.7	0.000445832
LGDSMANYPQGLDDK	3	1	1	Q9NPD7	N-Term(DimetR0); M5(Oxidation); K15(DimetR0)	1703.84	1.0027e+06	0	0	0	0																															0	8.91463e-05	High	48.7	0.000257652
SLPPAEELPVETPK	5	1	1	Q5FWE3	N-Term(DimetR0); K14(DimetR0)	1570.92	5.53898e+06	0	0	0	9.08816e+06																															0	4.61648e-08	High	48.67	0.000191522
AVISPGFDVFAK	13	1	1	P06681	N-Term(DimetR0); K12(DimetR0)	1314.8	9.55968e+06	6.08249e+06	2.34002e+07	35983.5	7.46371e+06													1.00578	1														0.89494	1		0	1.0547e-08	High	48.66	0.000221235	High	60.93	1.30772e-05
VAELEHGSSAYSPPDAFK	36	1	1	O95502	N-Term(DimetR1); K18(DimetR1)	1960.98	3.4155e+07	14815482	4.71792e+06	339899	2.72701e+06																															0	2.40688e-06	High	48.65	0.000265411	High	33.2	0.00890252
SSGLVSNAPGVQIR	9	1	1	P04180	N-Term(DimetR1)	1412.78	688385	5.37184e+06	0	267659	0	0.777163	1								1.45938	1																				0	2.0932e-05	High	48.65	0.000405281	High	29.71	0.032232
DGEQIEQEEDDEK	30	1	1	P13591	N-Term(DimetR1); K13(DimetR1)	1619.7	6.36735e+06	5.35547e+06	1.74197e+06	1.86015e+06	1.12387e+06																															0	6.82698e-06	High	48.6	5.24546e-05	High	67.27	7.40623e-07
EQLGEFYEALDCLR	6	1	1	P02763	N-Term(Dimet); C12(Carbamidomethyl)	1778.89	140333	328177	3.12251e+06	0	0				5.57534	1		3.07107	1														2.5587	1								0	6.93824e-10	High	48.58	0.000260017	High	74.18	7.16146e-07
VTVNYPPYISEAK	16	1	1	Q9P121	N-Term(DimetR0); K13(DimetR0)	1544.88	60450990	8.11523e+06	701286	2665515	48575984																															0	0.000131023	High	48.58	0.000281511	High	38.61	0.00263736
IIPSTPFPQEGQPLILTCESK	4	1	1	Q8N3J6	N-Term(DimetR0); C18(Carbamidomethyl); K21(DimetR0)	2419.35	2.78043e+06	815649	0	0	924236																															0	3.05902e-06	High	48.55	0.000146619	High	18.39	0.149224
QLAEMQNAAGVK	14	1	1	Q9Y4C0	N-Term(DimetR0); M5(Oxidation); K12(DimetR0)	1339.75	193013	0	1.33786e+06	282778	0																															0	0.000151171	High	48.5	0.000436474
CFSGQCISK	4	1	1	P10643	N-Term(DimetR1); C1(Carbamidomethyl); C6(Carbamidomethyl); K9(DimetR1)	1142.54	2.19648e+06	421659	0	0	2.31288e+06	2.04313	1		1.05883	1											2.2974	1		1.54794	1											0	0.000202208	High	48.46	0.00015254	High	46.51	0.000251277
LGEVNTYAGDLQK	29	1	1	P06727	N-Term(Dimet); K13(Dimet)	1479.87	7.06263e+07	1.51833e+07	87252476	1.09917e+07	13565328							3.83242	1																							0	6.45749e-08	High	48.44	0.000250633	High	62.01	1.09534e-05
TLEAQLTPR	4	1	1	P05546	N-Term(Dimet)	1064.65	2.40168e+07	1.35062e+08	0	0	3.06242e+07																															0	0.000412819	High	48.44	0.000372369	High	42.89	0.00135193
TTPPVLDSDGSFFLYSK	48	1	1	P01857	N-Term(Dimet); K17(Dimet)	1946.08	3.26535e+07	4.68401e+07	7.81558e+06	9.03829e+07	4.59388e+07				1.95252	1														1.31611	1											0	3.0151e-09	High	48.4	0.000235607	High	70.02	1.61753e-06
LVRPEVDVMCTAFHDNEETFLK	24	1	1	P02768	N-Term(Dimet); M9(Oxidation); C10(Carbamidomethyl); K22(Dimet)	2738.41	2.1181e+06	2.23645e+07	3.47813e+06	1.15651e+07	568719	3.09226	1		1.25425	2	9.44881				1.71179	1					1.39271	1		1.72693	2	2.61911				1.04593	1					0	4.38272e-16	High	48.4	0.000166948	High	45.01	0.000370713
AAQNSGEAEYIEK	3	1	1	P07942	N-Term(DimetR0); K13(DimetR0)	1473.77	235435	729345	0	0	0																															0	1.56457e-06	High	48.35	0.000467166	High	35.56	0.00864491
IYGNQDTSSQLK	36	1	1	P19823	N-Term(DimetR1); K12(DimetR1)	1409.73	5.13409e+07	2.13834e+07	1.01043e+08	2.77437e+06	6.31579e+07	2.15731	2	7.70183	1.81682	1		1.61675	1					1.64882	3	13.1163	0.138437	2	19.1201	0.263126	1		0.161296	1					0.162495	2	45.6955	0	0.000686044	High	48.34	0.000385439	High	43.79	0.00114903
ALEQDLPVNIK	15	1	1	Q96KN2	N-Term(DimetR1); K11(DimetR1)	1295.76	38053905	3.99624e+07	0	7.4288e+06	30035760				0.0798861	1														2.00272	2	17.2812										0	1.08823e-06	High	48.31	0.000409509	High	54.89	9.16259e-05
GATLALTQVTPQDER	16	1	1	P43121	N-Term(DimetR0)	1631.89	5.23952e+06	1.98831e+06	2.11428e+06	0	0																															0	6.26219e-08	High	48.3	0.000337976	High	30.77	0.018635
ESSSHHPGIAEFPSR	51	1	1	P02671	N-Term(DimetR1)	1665.8	6.63439e+06	1.43378e+08	259163503	181485	1.67853e+08													1.28685	4	2.28828													0.0392343	3	4.36812	0	1.06854e-05	High	48.29	0.000247581	High	63.88	6.93697e-06
THTCPPCPAPELLGGPSVFLFPPKPK	16	1	1	P01857	N-Term(Dimet); C4(Carbamidomethyl); C7(Carbamidomethyl); K24(Dimet); K26(Dimet)	2952.68	1.30408e+06	7.67115e+06	0	226222	6.71701e+06	3.65556	1											2.05121	1		1.13189	1		3.70677	1								2.01333	1		0	4.38272e-16	High	48.29	6.07832e-05	High	28.59	0.00546509
LAPLAEDVR	20	1	1	P06727	N-Term(Dimet)	1019.63	3.88318e+07	1.244e+08	9.92423e+07	63270469	3.12778e+07	2.74098	1					2.01224	1		0.97431	1											1.04011	1		0.648462	1					0	0.000461468	High	48.28	0.000398974	High	37.38	0.0050547
LNMGITDLQGLR	12	2	1	P0C0L4	N-Term(Dimet); M3(Oxidation)	1382.79	3.38951e+07	1.64957e+07	0	39181670	1.94798e+06	4.5935	1														2.06962	1														0	0.000212347	High	48.27	0.000385745	High	27.83	0.0440059
GQPSVLQVVNLPIVERPVCK	14	1	1	P00734	N-Term(DimetR0); C19(Carbamidomethyl); K20(DimetR0)	2296.37	3.49376e+06	2.82348e+06	1.43777e+06	504849	0																															0	7.09647e-07	High	48.26	5.59798e-05	High	46.01	9.1473e-05
MFTTAPDQVDK	20	1	1	P00450	N-Term(DimetR1); M1(Oxidation); K11(DimetR1)	1324.65	6649098	8.13244e+06	1.69408e+07	459599	1.04197e+07				0.938063	1		1.25545	1											0.518305	1		0.680738	1					0.79693	1		0	2.15204e-10	High	48.25	0.00031795	High	53.97	7.99729e-05
VDVIPVNLPGEHGQR	36	1	1	P02751	N-Term(DimetR0)	1661.93	2.32175e+06	246243	4.5706e+06	731714	2.14039e+06	0.872838	3	22.2701				0.163877	1		0.294803	1					1.71332	3	17.6338				2.19331	1								0	4.38272e-16	High	48.25	0.000323187	High	47.3	0.000399418
LLQQGLAQVEAGR	9	1	1	O15240	N-Term(DimetR0)	1414.83	106310	5.03171e+06	0	0	0																															0	5.54472e-05	High	48.25	0.000292514	High	42.45	0.00107229
VYLFDFPEGK	21	1	1	O75326	N-Term(DimetR0); K10(DimetR0)	1278.72	1.36877e+07	2.45262e+06	387901	0	544604	0.0658971	1														8.58859	2	74.7554													0	0.00156487	High	48.24	0.000392917	High	50.63	0.000219702
CEGFVCAQTGR	6	1	1	P07358	N-Term(DimetR1); C1(Carbamidomethyl); C6(Carbamidomethyl)	1312.58	1979609	2.40008e+06	0	0	1.37727e+06	1.64675	1		3.19958	1								2.1689	1		0.170324	1		0.565115	1								0.246438	1		0	1.92102e-09	High	48.22	7.75903e-05	High	53.35	2.47374e-05
MADEAGSEADHEGTHSTK	49	1	1	P02671	N-Term(Dimet); K18(Dimet)	1944.93	1.09531e+06	345715	1.19653e+06	435390	288363	4.49851	2	7.89159	2.92728	2	23.3299	4.73516	4	23.851	4.68341	1		1.15786	2	4.99747																0	1.50721e-08	High	48.19	0.000220731	High	70.91	1.20428e-06
SSGIENGAFQGMK	5	1	1	P07585	N-Term(DimetR0); M12(Oxidation); K13(DimetR0)	1405.72	5.89412e+06	4.42844e+06	0	0	4.17198e+06																			2.60243	1								1.68259	1		0	1.81546e-14	High	48.17	0.000379489	High	36.18	0.0063983
QLGAGSIEECAAK	10	1	1	P00747	N-Term(DimetR1); C10(Carbamidomethyl); K13(DimetR1)	1389.71	1.92904e+06	1.39998e+07	0	1.65683e+06	0	1.13137	1		1.22815	1											0.58445	1		0.633318	1											0	1.11882e-08	High	48.14	0.000421252	High	52.5	0.000164485
VNGSPVDNHPFAGDVVFPR	10	1	1	O00533	N-Term(DimetR0)	2056.06	15998858	1.36939e+06	1.3196e+06	1.0827e+06	0	0.105811	1														3.47875	1								1.56277	1					0	2.54175e-06	High	48.11	0.000279691	High	38.64	0.00248243
YGMVAQVTQTLK	8	1	1	P04114	N-Term(Dimet); K12(Dimet)	1410.87	1.85584e+06	4404117	0	438464	2.09983e+06				3.32583	1					3.50739	1																				0	3.73914e-08	High	48.07	0.000204301	High	61.43	8.77728e-06
GVCEETSGAYEK	53	1	1	P02760	N-Term(Dimet); C3(Carbamidomethyl); K12(Dimet)	1401.72	879323	0	6.42245e+06	1.68007e+06	1.13465e+06	1.17573	2	53.1106										1.88615	2	14.9951	0.238443	1											1.12105	2	23.0795	0	7.47267e-05	High	48.05	0.000437907	High	44.51	0.000994733
DSCVGSLVVK	46	1	1	P01024	N-Term(Dimet); C3(Carbamidomethyl); K10(Dimet)	1135.7	148517884	4.16668e+08	4.37139e+08	1.83268e+08	240915684							2.23583	1					1.23599	1								0.880608	1					0.575686	1		0	0.000145295	High	48.02	0.000377838	High	48.87	0.000325592
VTIKPAPETEK	30	1	1	P01024	N-Term(DimetR1); K4(DimetR1); K11(DimetR1)	1296.78	1.23804e+06	2.88204e+07	0	2.34416e+07	1.86378e+07				1.33162	1					1.41003	1		1.03108	1					0.764288	1					0.545326	1		0.578398	1		0	2.64429e-06	High	48.01	0.000298065	High	49.5	0.000199158
AAAIQTMSLDAER	13	1	1	O75326	N-Term(DimetR0)	1408.74	866759	161832	540323	0	409866																															0	0.00102553	High	47.97	0.000547387	High	21.89	0.223264
DQAAALVPK	4	1	1	Q9UKB5	N-Term(DimetR0); K9(DimetR0)	976.631	466943	0	1.3143e+07	0	0																															0	0.000925041	High	47.97	0.00026731
DTINLLDQR	7	1	1	Q8NBJ4	N-Term(DimetR0)	1119.63	6578821	6079041	2.33017e+06	0	1.13692e+07																												4.20958	1		0	0.000275573	High	47.96	0.000539851	High	47.08	0.000635645
YTIAALLSPYSYSTTAVVTNPK	17	1	1	P02766	N-Term(DimetR0); K22(DimetR0)	2424.36	638638	2.57516e+06	2.67169e+06	1.19446e+06	219845				0.352277	1		0.138591	1											5.87568	1		3.64281	1								0	6.36112e-08	High	47.86	0.000134219	High	55.11	2.77487e-05
EWAMADNQSK	15	1	1	P51693	N-Term(DimetR0); M4(Oxidation); K10(DimetR0)	1259.62	157026	174528	0	602627	0																															0	0.00100153	High	47.79	0.000323534	High	23.69	0.0857264
NILTSNNIDVK	34	1	1	P05090	N-Term(Dimet); K11(Dimet)	1302.82	2.72219e+06	3.21528e+07	1.64648e+07	111716634	0	0.127694	1								0.214289	1														1.41836	1					0	9.73838e-05	High	47.76	0.000141533	High	41.44	0.000613714
SPELQAEAK	51	1	1	P02652	N-Term(Dimet); K9(Dimet)	1044.66	9.34471e+06	2.98183e+06	994693242	1.66181e+08	2.19327e+07	1.7575	2	12.0827	1.47607	2	1.28283	1.62911	3	23.4464	0.625218	1		2.41283	3	16.5886	0.293127	2	29.435	0.601243	2	3.73803	0.571911	3	10.9911				1.00618	3	1.3966	0	0.00010268	High	47.76	0.000405336	High	40.28	0.00188919
CGDLEEELK	1	2	1	P67936	N-Term(Dimet); C1(Carbamidomethyl); K9(Dimet)	1164.64	774231	0	0	0	0																															0	5.49965e-05	High	47.74	0.000619224
QLNEINYEDHK	49	1	1	P00751	N-Term(Dimet); K11(Dimet)	1474.82	628803	2.12646e+08	3.70382e+08	8.99824e+06	865681	1.46475	1		1.75278	1		2.80309	1		1.07044	1		2.37957	1		0.287405	1		1.22935	1					0.595421	1		1.37882	1		0	3.0014e-06	High	47.73	0.000441034	High	55.05	8.64361e-05
HYEGSTVPEK	71	1	1	P00738	N-Term(DimetR1); K10(DimetR1)	1202.61	387666	1.59067e+06	5.50341e+06	5.9026e+06	1.65962e+06				3.67591	1					0.748927	1		0.604854	1					0.522967	1					0.0203758	1					0	0.000155816	High	47.72	0.000389647	High	31.08	0.0175072
QGHNSVFLIK	7	1	1	P02790	K10(Dimet)	1178.71	2.18235e+06	4.96532e+06	0	2.22362e+06	2.67465e+06																															0	4.47672e-06	High	47.71	0.000420196	High	44.55	0.000833036
DVDNAYMIK	12	1	1	P35908	N-Term(DimetR1); M7(Oxidation); K9(DimetR1)	1140.57	1.05758e+06	813884	5.53146e+06	2.58979e+06	3.42607e+06																															0	0.000131107	High	47.67	0.000383043	High	44.2	0.000937167
DLQFVEVTDVK	2	1	1	P02751	N-Term(DimetR0); K11(DimetR0)	1356.79	5.21818e+06	0	1.82067e+07	0	0																2.72297	1														0	1.89286e-05	High	47.67	0.000367653
MNTVIAALSR	8	1	1	P08185	N-Term(Dimet); M1(Oxidation)	1127.66	5.7089e+06	0	0	794418	79235																									1.40744	1					0	6.94802e-05	High	47.66	0.000506474
LVTDLTK	136	1	1	P02768	N-Term(DimetR0); K7(DimetR0)	853.585	6.14991e+09	7526459605	3.60809e+09	3.76143e+08	1.05686e+10	1.2201	1		1.05881	4	2.24866	0.929738	6	16.7556	1.26275	4	2.14845	1.14391	2	8.68345	0.755683	1		1.29723	2	5.49833	1.25977	9	24.2253	0.937991	4	22.5282	2.15742	3	49.8214	0	0.000653967	High	47.62	0.000209308	High	47.8	0.000209108
QLNEINYEDHK	34	1	1	P00751	N-Term(DimetR0); K11(DimetR0)	1466.78	320955	1.43817e+08	2.59115e+08	5.0052e+06	1.96151e+06				2.25277	2	19.8386	1.10843	1											1.41069	2	8.24632	1.42256	1								0	1.64967e-08	High	47.61	0.0004898	High	60.84	2.39824e-05
DSCVGSLVVK	45	1	1	P01024	N-Term(DimetR1); C3(Carbamidomethyl); K10(DimetR1)	1119.61	164724104	1.37562e+08	1.95515e+08	1.65994e+08	2.04692e+08	0.770759	1		3.04541	1		2.21047	1		1.10709	1		1.33762	2	10.9697	0.546097	1		1.07784	1		0.883645	1		0.589994	1		0.507146	2	47.8952	0	0.000153795	High	47.59	0.000652307	High	54.17	0.000142985
GENFTETDVK	11	1	1	P04156	N-Term(DimetR0); K10(DimetR0)	1203.64	3.72239e+07	1.77523e+07	3.28712e+07	0	2.48974e+07																															0	0.000185349	High	47.59	0.000536477	High	36.39	0.00780691
LVTDLTK	151	1	1	P02768	N-Term(DimetR1); K7(DimetR1)	845.535	1.07318e+10	7.65262e+09	7094830682	5.65234e+08	1.14292e+10	2.14144	1		0.52294	2	123.272	0.789033	4	39.5373	1.37456	12	28.0533	1.82021	1					1.29474	2	3.71895	0.914562	5	21.838	0.962404	12	19.6447	2.25712	1		0	9.09384e-05	High	47.57	0.000531078	High	47.85	0.00041589
SLNNQFASFIDK	14	1	1	P04264	N-Term(DimetR0); K12(DimetR0)	1447.81	3.12726e+06	5.49203e+06	1.39232e+08	5.325e+06	1.34469e+07				0.328405	1														0.574626	1											0	1.2246e-15	High	47.56	0.000545457	High	63.61	1.32613e-05
CPNPPVQENFDVNK	2	1	1	P05090	N-Term(DimetR1); C1(Carbamidomethyl); K14(Dimet)	1721.88	610857224	0	0	0	0																															0	6.5994e-06	High	47.56	0.000424439
VPQVSTPTLVEVSR	46	1	1	P02768	N-Term(DimetR1)	1539.88	587875834	55452282	842110	7.28735e+07	8.37639e+07	1.31137	5	9.75132	1.06639	1					1.13703	1		1.68709	1		0.896977	3	4.47108	1.40984	1					1.2622	1		0.889595	1		0	4.02834e-07	High	47.53	0.0004212	High	68.72	3.16893e-06
LGQYASPTAK	34	2	1	P0C0L4	N-Term(DimetR1); K10(DimetR1)	1091.62	4.41631e+07	6.24103e+06	123247734	1.19548e+07	52085853	0.783351	3	33.9051	0.700507	1								0.527598	3	1.48046	0.722488	3	17.8623	0.660611	1								0.646164	3	11.3739	0	0.00185534	High	47.5	0.000668633	High	40.01	0.00399579
LCMGSGLNLCEPNNK	2	1	1	P02787	N-Term(DimetR0); C2(Carbamidomethyl); M3(Oxidation); C10(Carbamidomethyl); K15(Dimet)	1790.89	0	0	593197	0	0																															0	0.000272745	High	47.49	0.0004046
FAGVFHVEK	7	1	1	P16070	N-Term(DimetR1); K9(DimetR1)	1089.61	5.0981e+06	4.80952e+06	290361	1.08252e+06	1.42159e+07	0.110342	1											0.0626321	1		1.69832	1														0	0.00101641	High	47.46	0.000565341	High	40.88	0.00255999
ASSIIDELFQDR	3	1	1	P10909	N-Term(Dimet)	1429.78	214542	5.71445e+06	0	0	0																															0	2.56665e-09	High	47.44	0.000909622	High	77.66	8.32983e-07
ATWSGAVLAGR	11	1	1	P04217	N-Term(Dimet)	1124.66	9336518	1.48881e+07	0	13114198	1.93573e+06													0.438305	1		0.436267	1											0.58604	1		0	4.88896e-06	High	47.42	0.0007508	High	58.54	5.98324e-05
EIETYHNLLEGGQEDFESSGAGK	9	1	1	P35527	N-Term(DimetR0); K23(DimetR0)	2574.24	4.59533e+06	3.33205e+06	576665	363106	1.89406e+06																						2.11241	1								0	4.38272e-16	High	47.42	0.000249965	High	48.74	0.000186455
EDEDFQESNK	23	1	1	P00450	N-Term(DimetR0); K10(DimetR0)	1304.61	5.5308e+06	7.20944e+06	0	630292	686687																															0	5.31195e-05	High	47.41	0.000231478	High	50.84	0.00010961
YYCFQGNQFLR	19	1	1	P02790	N-Term(DimetR1); C3(Carbamidomethyl)	1523.71	3.4783e+06	103206	0	6.69583e+06	5.67499e+06																															0	0.00011419	High	47.4	0.00024293	High	23.6	0.0591479
FKPTLSQQQK	26	1	1	Q14624	N-Term(Dimet); K2(Dimet); K10(Dimet)	1312.9	2.05427e+06	2.05966e+07	4.39193e+06	1.42496e+07	2.52217e+06	1.5693	2	47.6358	1.78098	1		3.91953	1		1.94131	3	15.0611	1.39117	1		0.161285	1		0.39348	1		0.613928	1		0.236861	2	1.71502	0.241476	1		0	6.04479e-05	High	47.38	2.28513e-05	High	25	0.00395285
YGLDSDLSCK	62	1	1	P36955	N-Term(DimetR1); C9(Carbamidomethyl); K10(DimetR1)	1213.58	2.97541e+07	6.69205e+07	7.36886e+07	458540	2.33635e+07	0.0826504	1		0.178144	1		0.199276	1					0.0528989	1		2.09702	1					2.62835	1					2.58694	2	155.466	0	9.49455e-13	High	47.32	0.000282664	High	30.67	0.0144411
LAAAVSNFGYDLYR	24	1	1	P36955	N-Term(DimetR0)	1591.85	6.62444e+06	3.64603e+07	2.96699e+07	1.44752e+06	8642999	0.0502854	1		0.117947	1								0.225487	1		1.98177	2	32.453	2.29048	1					1.89501	1		2.19091	1		0	1.3889e-06	High	47.31	0.000542479	High	75.33	8.70475e-07
VDVYDEGSYTCSVQTQHEPK	39	1	1	Q13449	N-Term(DimetR0); C11(Carbamidomethyl); K20(DimetR0)	2406.15	1.37512e+08	13114875	12333471	7.05758e+06	5737360																															0	2.71432e-09	High	47.26	0.000197328	High	60.53	1.00461e-05
DIFTGLIGPMK	45	1	1	P00450	N-Term(DimetR1); M10(Oxidation); K11(DimetR1)	1263.71	8.02993e+07	8.04923e+07	6.67478e+07	4.99354e+07	9.88017e+07				1.51248	1		1.20087	1		1.78191	1								1.30278	1		1.04925	1		0.983744	1					0	0.0004247	High	47.25	0.000668695	High	49.84	0.000363135
IGPDNLPYVQILK	16	1	1	P11362	N-Term(DimetR0); K13(DimetR0)	1533.95	679486	0	383473	0	330474																															0	0.000641696	High	47.24	0.000144431
ALYLQYTDETFR	13	1	1	P00450	N-Term(Dimet)	1555.82	4.40475e+06	5.12474e+07	583888	327975	0	4.81961	1		5.02259	1					1.66652	1					0.933015	1								0.669097	1					0	3.88263e-06	High	47.22	0.000499782	High	50.87	0.000227533
NPNLPPETVDSLK	60	1	1	P05090	N-Term(DimetR1); K13(DimetR1)	1479.81	1.96545e+07	2.33894e+07	5.82382e+07	4.19491e+06	597040										0.139601	2	98.469																			0	0.00028199	High	47.18	0.00055992	High	60.08	2.88143e-05
IYLYTLNDNAR	9	1	1	P02751	N-Term(DimetR1)	1383.73	1.94415e+06	55090491	2.45189e+07	219724	8.67272e+06				0.580109	1					2.46654	1								0.964532	1								1.01883	1		0	8.28318e-06	High	47.18	0.000562791	High	58.39	4.25939e-05
VTTVASHTSDSDVPSGVTEVVVK	41	1	1	P10909	N-Term(Dimet); K23(Dimet)	2386.34	1.84321e+08	2.08313e+08	1.99089e+08	120096	1.39461e+07																															0	5.41448e-08	High	47.17	0.000168843	High	54.22	3.16e-05
LLPFNPQLFQNNCGETEQDTEK	10	1	1	O94919	N-Term(DimetR0); C13(Carbamidomethyl); K22(DimetR0)	2686.34	2.44291e+06	2.50805e+06	442433	1.18874e+06	943835																															0	1.80182e-09	High	47.17	0.000278207	High	53.6	6.24218e-05
IYLYTLNDNAR	4	1	1	P02751	N-Term(Dimet)	1391.77	3.22735e+07	0	0	0	8.33355e+06	1.86556	1														2.00065	1														0	1.37004e-07	High	47.17	0.00061973
HTLNQIDEVK	55	1	1	P02765	N-Term(DimetR0); K10(DimetR0)	1260.75	4.05082e+06	2.81151e+08	7.61958e+07	4.13935e+07	28147745				1.32791	1		1.22679	1		1.21975	1		0.762412	1					0.950231	1					0.5383	2	35.4028	1.27957	2	94.3887	0	0.000103203	High	47.16	0.000482696	High	45.77	0.000627695
DDLYVSDAFHK	16	1	1	P01008	N-Term(DimetR0); K11(DimetR0)	1373.73	8.04631e+06	6.2911e+06	2.29092e+06	278495	6.67394e+06	0.850572	1		0.733393	2	12.8178										0.490009	1		0.787802	2	8.28971										0	4.80196e-09	High	47.15	0.000597533	High	54.14	0.000118727
MYYSAVDPTK	26	1	1	P00450	N-Term(Dimet); K10(Dimet)	1246.7	15678170	18555354	2.17964e+08	0	1.68825e+07				3.21192	1																										0	1.82648e-11	High	47.15	0.000618735	High	41.79	0.00206943
TAAQNLYEK	19	1	1	P02655	N-Term(Dimet); K9(Dimet)	1109.68	4.10824e+06	0	32965768	1.42411e+07	2.51799e+06										3.01165	2	2.04821													0.124355	1					0	6.92978e-05	High	47.15	0.000428874
EVGPPLPQEAVPLQK	20	1	1	Q16610	N-Term(DimetR1); K15(DimetR1)	1657.96	1.12634e+07	1.11852e+07	1.97117e+06	4.01589e+06	1.63721e+07				0.39961	1					0.864246	1								1.26868	1					1.52054	2	1.75651	2.15871	1		0	1.8741e-05	High	47.14	0.000329401	High	45.35	0.000506174
LSPIYNLVPVK	12	1	1	P02748	N-Term(DimetR0); K11(DimetR0)	1306.86	1.04972e+07	1.77118e+07	4.05432e+07	483650	1.09682e+07				1.94055	1					2.12266	1								0.871474	1					0.589982	1					0	2.76134e-06	High	47.13	5.90609e-05	High	60.6	2.39515e-06
LAPLAEDVR	9	1	1	P06727	N-Term(DimetR1)	1011.59	2.47635e+07	1.30149e+08	0	5.29583e+06	1.79479e+07	1.5695	1		0.958506	1								1.74383	1		0.64345	1		0.686354	1								0.988109	1		0	0.000122401	High	47.09	0.000700631	High	62.77	1.52721e-05
VGDTLNLNLR	38	2	1	P0C0L4	N-Term(DimetR1)	1142.66	269162	53496875	0	2.11052e+07	639999	1.37154	1		1.20742	4	40.1951										0.627939	1		0.854059	2	10.1146										0	2.29707e-07	High	47.09	0.00099769	High	59.69	4.97794e-05
DFALLSLQVPLK	11	2	1	P0C0L4	N-Term(DimetR0); K12(DimetR0)	1407.91	219746	648774	3.75385e+06	414883	530787							1.21849	1								0.924536	1					1.79419	1								0	3.68954e-07	High	47.06	8.26512e-05	High	56.03	9.97838e-06
GDLGIEIPAEK	14	2	2	P14618;P30613	N-Term(DimetR1); K11(DimetR1)	1197.67	1.17856e+07	5.68998e+06	842350	1.27139e+06	13248996																2.59	1											0.866683	1		0	3.59763e-05	High	47.06	0.00065629	High	42.08	0.00214327
FVYLELPAAAK	22	1	1	P78509	N-Term(DimetR0); K11(DimetR0)	1285.8	1.65569e+07	8.61942e+06	2.19417e+07	691365	1.11854e+07																3.30368	1														0	1.04029e-07	High	47.05	0.000278112	High	51.89	8.18635e-05
ETLITIMK	7	1	1	Q8WXD2	N-Term(DimetR0); M7(Oxidation); K8(DimetR0)	1028.65	7.67487e+06	2.4521e+07	0	3.76461e+07	2.26355e+06																2.43999	1														0	0.00125052	High	47.05	0.000366871	High	28.05	0.0321184
EPQVYTLPPSQEEMTK	71	1	1	P01861	N-Term(Dimet); M14(Oxidation); K16(Dimet)	1965.05	36240815	1.38176e+06	3.691e+06	3.60555e+06	1.87298e+06							1.61373	1																							0	3.97206e-05	High	46.98	0.000418935	High	26	0.051996
GLGEISAASEFK	4	1	1	P13591	N-Term(DimetR0); K12(DimetR0)	1272.73	4.78236e+07	7.03345e+07	0	0	7.66596e+06	40.3534	1																													0	4.412e-06	High	46.93	0.000534294	High	36.86	0.00497642
ANPTVTLFPPSSEELQANK	80	2	1	B9A064	N-Term(Dimet); K19(Dimet)	2115.2	8.14167e+07	154250142	58770706	2.17669e+08	70984100	3.34049	1		1.21668	1																										0	7.91416e-13	High	46.91	0.000209815	High	53.53	4.36955e-05
CLPVTAPENGK	18	1	1	P08603	N-Term(Dimet); C1(Carbamidomethyl); K11(Dimet)	1257.75	1.56163e+07	3.44957e+07	27175885	2.39778e+06	1.63816e+07	1.74325	1		3.83068	1		1.85886	2	37.5479	2.4406	1		1.60168	1		0.710927	1		0.848387	1		1.09803	1					0.840399	1		0	0.000511907	High	46.9	0.000418556	High	44.45	0.000687336
VVLVAVDK	18	1	1	P01024	N-Term(DimetR0); K8(DimetR0)	906.648	52614744	4.01019e+08	4.11474e+08	2.56524e+08	3.86497e+07	1.02686	1					2.88506	1		1.51407	1					0.52691	1					1.65376	1		0.708286	1					0	0.000575285	High	46.85	0.000151805	High	37.37	0.00134675
TNQVNSGGVLLR	34	1	1	P02747	N-Term(Dimet)	1293.77	1.20922e+07	2.64033e+07	1.50113e+07	0	7.26882e+06																															0	7.78993e-08	High	46.84	0.000430589	High	61.49	1.54333e-05
TAGWNIPMGLLYNK	9	1	1	P02787	N-Term(DimetR0); M8(Oxidation); K14(DimetR0)	1657.93	5.48975e+06	3.18387e+07	12784636	0	1.86073e+06				1.2432	1														1.79583	1											0	7.93839e-10	High	46.84	0.000460606	High	56.93	4.33924e-05
ASNDMYHSR	43	1	1	P01034	N-Term(DimetR0); M5(Oxidation)	1128.51	218694	0	528071	0	663823																															0	0.00128485	High	46.83	0.000168068
EVYGFNPEGK	14	1	1	P04114	N-Term(DimetR1); K10(DimetR1)	1195.6	1.6559e+07	3.72932e+07	2.57109e+07	0	4674144																															0	8.80546e-05	High	46.79	0.000530858	High	30.06	0.0277638
DDNPNLPR	203	1	1	P02768	N-Term(DimetR1)	968.483	4.52853e+08	1.86262e+08	3.15902e+08	443420032	3.178e+07	0.960989	6	13.7467	0.849901	3	3.28224	0.958764	1		0.964968	5	10.7879	0.858432	5	10.166	0.681925	5	3.2101	1.19221	3	19.159	1.1611	1		0.680235	4	7.28974	1.17782	5	6.45437	0	0.000388236	High	46.78	0.000472261	High	47.29	0.000408737
TPPAEELAEPQAAGGGQK	80	1	1	P23582	N-Term(DimetR0); K18(DimetR0)	1814.98	1.60286e+06	1.55863e+06	1.32079e+07	1.6637e+06	4.48592e+06																															0	2.98392e-10	High	46.77	0.000492284	High	48.82	0.000302462
QGYFVEAQPK	32	1	1	P02743	N-Term(Dimet); K10(Dimet)	1238.74	2.21099e+07	9.87769e+07	6.84397e+07	3131147	1.78203e+07				5.40922	1					6.73577	1		2.43129	1					0.308226	1								0.119644	1		0	0.00014798	High	46.76	0.000438595	High	47.78	0.000356791
DSHSLTTNIMEILR	16	1	1	P02671	N-Term(DimetR1); M10(Oxidation)	1673.86	2.50638e+07	3.61113e+06	1.64788e+06	1.78347e+06	2.43752e+06										3.75085	1																				0	8.95018e-06	High	46.76	0.00052294	High	37.9	0.00403831
LGNQEPGGQTALK	31	1	1	P08697	N-Term(DimetR0); K13(DimetR0)	1376.8	4.49327e+07	8.23867e+07	35176632	3.29756e+06	9.58276e+07				2.79248	1								1.29511	1					1.12964	1					2.23317	1		0.847201	1		0	6.39233e-05	High	46.73	0.00047773	High	49.49	0.00025641
NVALVSGDTENAK	13	1	1	Q16610	N-Term(DimetR0); K13(DimetR0)	1381.78	1.83869e+07	1.56077e+07	1.88269e+07	405774	1.69402e+07																															0	0.000105728	High	46.7	0.000676665	High	31.38	0.0209237
ATWSGAVLAGR	12	1	1	P04217	N-Term(DimetR1)	1116.62	6.26312e+06	4.17002e+06	0	4.81903e+06	3.54498e+06				3.85825	1											0.455415	1		2.28008	1								0.684542	2	5.45021	0	9.70562e-07	High	46.69	0.000801441	High	58.96	4.91712e-05
TCVADESAENCDK	2	1	1	P02768	N-Term(DimetR1); C2(Carbamidomethyl); C11(Carbamidomethyl); K13(DimetR0)	1558.67	256840	0	2.38011e+06	0	0																															0	0.000390643	High	46.65	8.75901e-05
SLTLGIEPVSPTSLR	2	1	1	Q6EMK4	N-Term(DimetR0)	1601.94	971098	0	0	0	0																															0	8.73127e-06	High	46.64	0.000277466
GVNLPGAAVDLPAVSEK	1	1	1	P14618	N-Term(DimetR0); K17(DimetR0)	1701	4.51708e+06	0	0	0	0																															0	3.87143e-06	High	46.6	0.000250499
SGEATDGARPQALPEPMQESK	134	1	1	P10645	N-Term(DimetR0); M17(Oxidation); K21(DimetR0)	2279.14	9.92092e+08	57020036	3.58314e+08	1.32517e+06	70156746																															0	1.75276e-07	High	46.59	0.00037168	High	42.63	0.000919602
LTTVPTQAFEYLSK	5	1	1	Q9NT99	N-Term(DimetR0); K14(DimetR0)	1661.96	2.26196e+06	0	4.51177e+06	0	0																															0	0.000362371	High	46.58	0.000341767
ETLFSVMPGLK	27	1	1	Q14624	N-Term(Dimet); M7(Oxidation); K11(Dimet)	1309.8	2.05243e+07	2.36839e+07	7.76855e+06	7.0995e+06	1.20959e+07	1.41043	1					1.22182	2	633.705	0.882107	1		1.0023	1		0.0608951	1					0.317805	1					0.274666	2	483.469	0	3.8664e-11	High	46.57	0.00031612	High	35.66	0.00387093
LSELIQPLPLER	16	1	1	Q92876	N-Term(DimetR0)	1439.88	133814314	3.55844e+07	9.72818e+06	1.28655e+07	7.81925e+07	0.0376724	1														3.51895	2	9.92384	2.1027	1					1.33006	1		1.59545	1		0	0.000155614	High	46.56	0.000213072	High	45.06	0.000302532
EIGELYLPK	32	1	1	P01011	N-Term(Dimet); K9(Dimet)	1133.74	5.15795e+08	5.58949e+08	4.67325e+08	2.87787e+08	1.00054e+08	1.07484	2	4.51392				1.62903	2	9.86927	1.00606	2	7.3507				0.419943	2	37.145				2.45049	2	16.563	0.737176	2	8.26636				0	0.00194373	High	46.56	0.000139104	High	36.56	0.00152352
MCPQLQQYEMHGPEGLR	46	1	1	P01023	N-Term(DimetR1); C2(Carbamidomethyl); M10(Oxidation)	2117.96	1.03776e+06	393304	1.76008e+06	1.55586e+06	1.29173e+06																															0	3.78749e-05	High	46.5	0.000134323	High	34.75	0.00224427
QGQGQSEPGEYEQR	2	1	1	P43121	N-Term(DimetR0)	1624.76	494550	0	0	0	0																															0	0.000309051	High	46.5	0.00022723
MATNAAAQNAIK	1	1	1	Q9Y490	N-Term(Dimet); K12(Dimet)	1275.77	415749	0	0	0	0																															0	6.03808e-07	High	46.47	0.00041478
DMPASEDLQDLQK	9	1	1	P49908	N-Term(DimetR0); M2(Oxidation); K13(DimetR0)	1569.8	354294	0	3.49582e+06	0	0							0.197774	1																							0	1.10642e-05	High	46.46	0.000516281
GDPGEAGPQGDQGR	3	1	1	P12109	N-Term(DimetR0)	1372.64	432426	0	0	0	0																															0	4.68671e-07	High	46.46	0.000264354
EHAVEGDCDFQLLK	32	1	1	P02765	N-Term(DimetR1); C8(Carbamidomethyl); K14(DimetR1)	1716.83	792236	3.87523e+07	226481	0	3.75922e+07	1.12692	1		1.63975	1														1.6143	1								1.89209	1		0	3.84781e-11	High	46.42	0.000394499	High	63.27	8.80728e-06
ASGSLPYTQTLQDHLNSLK	8	1	1	P04114	N-Term(Dimet); K19(Dimet)	2145.22	1.02973e+07	5.31048e+06	0	386369	0	2.10172	1		5.29704	1					2.75722	1																				0	5.74561e-09	High	46.41	0.000222846	High	53.09	4.88453e-05
MKPVPDLVPGNFK	63	1	1	P02671	N-Term(DimetR1); M1(Oxidation); K2(DimetR1); K13(DimetR1)	1541.88	724683	2.70163e+07	5.42373e+06	3.16983e+07	60666486				2.96559	2	1.89968	3.10011	2	21.9909	2.62382	1								0.064265	2	25.5137										0	0.000454148	High	46.39	0.00049482	High	45.76	0.000599941
LTGSSGFVTDGPGNYK	2	1	1	O75882	N-Term(DimetR1); K16(DimetR1)	1655.83	2.4977e+06	0	0	0	0																2.34177	1														0	7.52154e-07	High	46.37	0.000519018
GDVAFVK	100	1	1	P02787	N-Term(DimetR0); K7(DimetR0)	799.517	6.22964e+08	9.15038e+07	2.52727e+09	4.28926e+08	9.29616e+08	1.49513	1		0.862058	2	16.2379	0.693961	1					0.898789	2	15.9926	1.14649	2	37.0024	1.35473	2	14.6603	1.51685	1					1.54263	3	35.2149	0	0.000374733	High	46.35	0.000954767	High	43.77	0.00131594
NYNLVESLK	17	1	1	P05546	N-Term(Dimet); K9(Dimet)	1151.73	8.07232e+06	4.52612e+07	0	9.72003e+06	11467424	0.721541	1																													0	3.40345e-08	High	46.34	0.000311247	High	55.59	3.3679e-05
NNEGTYYSPNYNPQSR	37	1	1	P00450	N-Term(DimetR0)	1935.88	2.05335e+06	1.96727e+07	11758339	123103	3.5509e+06																			0.744569	1											0	2.18882e-12	High	46.32	0.000158675	High	87.77	1.27003e-08
FLDTGVVQSDR	11	1	1	Q7Z7M0	N-Term(DimetR0)	1268.68	582138	8.55669e+06	0	0	0	1.33618	1		0.0267164	1											3.62837	2	14.5849	2.0255	1											0	8.45972e-05	High	46.32	0.000704704	High	30.77	0.0252934
LEALPNSLLAPLGR	7	1	1	P35858	N-Term(DimetR1)	1491.89	393849	0	2.49012e+06	120839	999416	1.13667	1					1.99084	1		2.16757	1											0.46289	1								0	1.97092e-05	High	46.32	0.000292849
TMQALPYSTVGNSNNYLHLSVLR	4	1	1	P01024	N-Term(DimetR0); M2(Oxidation)	2626.37	3.55835e+06	0	118876	418122	0																															0	6.3091e-06	High	46.3	0.000338741
GEFYIGSK	10	1	1	P00450	N-Term(Dimet); K8(Dimet)	972.601	7.04511e+07	1.40181e+08	6.38998e+07	0	2.83024e+07	1.69343	2	6.10295	1.60837	1		0.979404	1								0.58087	2	3.27688	1.01187	1		0.600721	1								0	6.35998e-05	High	46.24	0.000601341	High	46.89	0.000459427
FFYAGTPPAGLAADSHVK	27	1	1	O94919	N-Term(DimetR0); K18(DimetR0)	1913.05	6.83645e+06	302442	3.9083e+06	1605466	4489750				0.275894	1																							1.39496	1		0	6.20813e-08	High	46.24	0.000464672	High	30.88	0.0158825
AIQLTYNPDESSKPNMIDAATLK	32	1	1	P02679	N-Term(DimetR1); K13(DimetR1); K23(DimetR1)	2604.37	7.54374e+07	6.94309e+07	4.76224e+07	4.52102e+06	1.43894e+07	2.51959	2	20.6438							8.98169	1		1.47028	2	2.08986	0.0271089	1								0.0447737	1		0.039209	1		0	2.67153e-05	High	46.2	0.000315447	High	46.3	0.000296545
TVAACNLPIVR	16	1	1	P02760	N-Term(DimetR1); C5(Carbamidomethyl)	1241.71	9986813	6.35258e+07	374779	692842	11412883				2.66139	1														0.657936	1											0	4.7419e-06	High	46.19	0.000798248	High	53.33	0.000151664
ASTATAEQFFQK	8	1	1	Q99435	N-Term(DimetR1); K12(DimetR1)	1384.72	0	3.41875e+07	46009857	3.30463e+07	0																															0	1.73889e-07	High	46.18	0.00075189	High	58.26	4.68737e-05
MCPQLQQYEMHGPEGLR	16	1	1	P01023	N-Term(Dimet); C2(Carbamidomethyl)	2110.01	1.70899e+06	16963048	1.8603e+06	3.04797e+07	14783028							4.26976	1		12.5686	1					1.28658	1		0.342139	1					0.943524	1					0	4.85277e-12	High	46.15	0.000328806	High	48.68	0.000188371
FMETVAEK	68	1	1	P10909	N-Term(DimetR1); M2(Oxidation); K8(DimetR1)	1026.52	2.38943e+07	3.10863e+07	221542386	54285496	3.32811e+07	0.203961	2	7.98464	0.294766	3	10.9385							0.182325	1		2.91542	3	11.6427	2.25893	3	18.0839				1.40673	2	31.8436	1.5894	2	2.68214	0	0.000415151	High	46.14	0.000679801	High	42.61	0.00158726
EMSGSPASGIPVK	16	2	1	P0C0L4	N-Term(DimetR0); K13(DimetR0)	1323.75	20864478	33745915	193020	2153427	12738746										2.15434	1																				0	1.53488e-12	High	46.1	0.000746232	High	41.51	0.00212602
SGEATDGARPQALPEPMQESK	89	1	1	P10645	N-Term(DimetR1); M17(Oxidation); K21(DimetR1)	2271.1	127608260	27572282	104744314	855455	5.11377e+07																7.26704	1														0	2.83243e-07	High	46.09	0.000364134	High	39.44	0.00176901
LTASAPGYLAITK	19	1	1	P16870	N-Term(DimetR0); K13(DimetR0)	1369.86	3.2096e+07	9.78611e+06	1.28553e+06	1152860	38514146																															0	1.6308e-05	High	46.08	0.000198516	High	36.44	0.00182724
YQDLYTVEPNNAR	7	1	1	P54289	N-Term(DimetR0)	1614.81	1.35866e+06	2.04489e+06	578772	0	307613																			2.36626	1											0	4.84975e-06	High	46.04	0.000520171	High	47.74	0.000363458
ATVLNYLPK	6	2	2	P01023;P20742	N-Term(DimetR0); K9(DimetR0)	1082.71	9.1868e+07	1.22633e+08	166140840	5.32538e+07	0							1.2434	1														0.891407	1								0	3.72088e-05	High	46.01	0.000281937	High	53.55	4.81312e-05
RPCFSALEVDETYVPK	39	1	1	P02768	N-Term(Dimet); C3(Carbamidomethyl)	1947.02	42073807	1.80384e+07	1.53974e+07	4.77593e+06	1.15233e+07																															0	2.15121e-05	High	45.98	0.000533716	High	53.35	9.87183e-05
MADEAGSEADHEGTHSTK	25	1	1	P02671	N-Term(DimetR1); K18(DimetR1)	1928.84	461365	105610	272256	172161	225158																															0	2.32128e-07	High	45.96	0.000105208	High	42.1	0.000255887
ETCFAEEGK	143	1	1	P02768	N-Term(DimetR0); C3(Carbamidomethyl); K9(DimetR0)	1134.56	23384706	27930655	1963910208	4.15609e+08	7.10128e+07	0.607438	2	5.95833	0.516318	4	27.137	0.417287	4	6.64942	0.756663	1		0.54546	3	3.48016	0.905887	3	0.369613	1.47749	3	6.40684	1.43716	3	2.01748				1.46945	3	1.38973	0	0.000330956	High	45.95	0.000625079	High	47.88	0.000404065
SPDVINGSPISQK	48	1	1	P08603	N-Term(Dimet); K13(Dimet)	1413.85	2.06558e+07	8.42433e+07	5.14342e+07	8.35024e+06	1.03472e+07	0.898041	3	6.94052				1.20657	1		4.05415	2	8.34202				0.592735	1					0.934956	1		1.17469	2	20.8153				0	3.29183e-06	High	45.95	0.000303646	High	44.83	0.000369958
TLLDIDNTR	34	1	1	P35527	N-Term(DimetR0)	1092.62	1.23605e+06	15214246	0	0	4.28615e+06													8.23808	1					0.677972	1								4.80204	1		0	3.71858e-05	High	45.9	0.000931768	High	56.25	9.34321e-05
GGETAQSADPQWEQLNNK	20	1	1	P05546	N-Term(Dimet); K18(Dimet)	2045.06	812005	3.64051e+06	381428	521951	0							1.72017	1																							0	4.98154e-13	High	45.89	0.000543604	High	63.37	9.45827e-06
NSLYLQMNSLR	9	1	1	P01781	N-Term(Dimet)	1374.76	4.48071e+06	5.00102e+06	0	2.22201e+06	559115	1.833	1								1.54963	1		0.658929	1		0.525568	1								0.455701	1		0.657132	1		0	0.000502832	High	45.89	0.000685301	High	40.6	0.00246918
AMLVCSDAATNK	4	1	1	O75326	N-Term(DimetR0); M2(Oxidation); C5(Carbamidomethyl); K12(DimetR0)	1360.71	339036	0	0	0	342688																															0	0.000197869	High	45.86	0.000836623
VLALLDVPDK	6	1	1	Q9NX62	N-Term(DimetR1); K10(DimetR1)	1138.71	1.52157e+06	0	0	277927	3.04309e+06																															0	0.000311833	High	45.86	0.000482517
YICENQDSISSK	12	1	1	P02768	C3(Carbamidomethyl)	1443.65	321409	221564	0	77554.5	321860																															0	8.699e-05	High	45.85	0.000200212	High	39.01	0.00113671
CESQSTLDPGAGEAR	2	1	1	Q15818	N-Term(DimetR0); C1(Carbamidomethyl)	1609.75	224323	0	0	0	0																															0	1.72359e-05	High	45.84	0.000276252
SNSSMHITDCR	33	1	1	P07998	N-Term(DimetR0); M5(Oxidation); C10(Carbamidomethyl)	1355.6	172849	79394	169240	0	44312.3																															0	0.000422248	High	45.8	0.000214367	High	19.74	0.0854665
FTNIGPDTMR	8	1	1	P02751	N-Term(DimetR1); M9(Oxidation)	1195.58	1.58402e+07	1.52898e+07	0	354921	1.65782e+07	1.02172	2	2.65991	0.378135	2	0.860055							0.330367	2	1.8128	1.26774	2	6.99556	1.04297	2	3.73068							1.41341	2	6.65546	0	4.7693e-05	High	45.78	0.000445246	High	48.17	0.000277378
EAQLPVIENK	31	1	1	P00747	N-Term(Dimet); K10(Dimet)	1212.78	101006592	5.97223e+07	1.37527e+08	1.05469e+07	102844672																									0.147331	1					0	8.12104e-05	High	45.78	0.000240459	High	39.47	0.000960327
[truncated: 4,478 more rows]
[truncated: 10 more columns]
