# Supplementary material for: Effects of Blood Contamination and the Rostro-Caudal Gradient on the Human Cerebrospinal Fluid Proteome
Source: PLoS One. 2014 Mar 5;9(3):e90429. doi: 10.1371/journal.pone.0090429 (PMC3943968; doi:10.1371/journal.pone.0090429)
Supplement: Table S7 — Summary of Table S2, S3, S4 and S6. This combined table gives an overview over which proteins that are affected by blood spike-in, centrifugation, RCG and their plasma/CSF ratio, and also how the relation is between the experiments for each protein. The proteins are combined based on accession numbers, except for the iTRAQ discovery study where the leading protein was used. (XLSX) [file pone.0090429.s008.xlsx]

## Sheet: Summary
Table S7. Summary of Table S2, S3, S4 and S6
Accession	acc.numbers_RCG_exp	subgroupNum_RCG_exp	Protein ID	Affected by blood spike-in	Affected by centrifugation	Affected by RCG	Plasma/CSF ratio	0.5% blood / reference CSF	2% blood / reference CSF	0.5% blood not centrifuged / centrifuged	R squar RCG	Fold change RCG	Plasma/CSF ratio	Stdv	%CV
P00491			Purine nucleoside phosphorylase	Affected				63.3784	123.16
P67936			Tropomyosin alpha-4 chain	Affected				24.5715	59.2115
P02776			Platelet factor 4	Affected				12.9077	56.8671
P02655	P02655	202.1	Apolipoprotein C-II	Affected	Unaffected	Affected	12.1194	4.16922	51.2412	0.958099	0.852	1.59885	12.1194	3.75622	30.9934
P00918			Carbonic anhydrase 2	Affected	Affected			16.7716	43.7852	206.023
P28066			Proteasome subunit alpha type-5	Affected				16.9528	38.9522
P02775			Platelet basic protein	Affected				8.9443	38.2921
P30043			Flavin reductase (NADPH)	Affected	Affected			11.1695	33.0137	1038.22
P02656			Apolipoprotein C-III	Affected	Uncertain		11.6179	6.52233	31.7599	1.24729			11.6179	8.11614	69.8588
Q76LX8			A disintegrin and metalloproteinase with thrombospondin motifs 13	Affected				7.35098	27.3594
P04040			Catalase	Affected	Affected			7.93947	26.2736	135.371
P20742			Pregnancy zone protein	Affected				6.92828	22.3712
P01040			Cystatin-A	Affected				12.607	22.2241
P11226			Mannose-binding protein C	Affected				8.07428	19.2621
P07359			Platelet glycoprotein Ib alpha chain	Affected				5.66172	19.2394
P00915			Carbonic anhydrase 1	Affected	Affected			5.98535	18.9208	233.149
O75636			Ficolin-3	Affected				6.10681	15.8195
O75711	O75711	275.1	Scrapie-responsive protein 1	Affected		Uncertain		8.86539	14.8338		0.4374	1.25908
P12814			Alpha-actinin-1	Affected				4.06453	12.8919
Q9Y490			Talin-1	Affected				3.453	12.3227
P02743	P02743	208.1	Serum amyloid P-component	Affected		Affected	34.8701	4.26364	11.6432		0.7898	1.61833	34.8701	19.9202	57.127
P02654	P02654	237.1	Apolipoprotein C-I	Affected		Affected	9.12277	3.38823	11.6345		0.9066	1.72206	9.12277	4.55724	49.9545
O95445	O95445	272.1	Apolipoprotein M	Affected		Affected	11.7368	3.41766	11.5758		0.7339	1.78592	11.7368	6.22813	53.0652
Q9BXR6			Complement factor H-related protein 5	Affected				3.1132	11.1919
P37802			Transgelin-2	Affected				3.75466	9.72153
P32119			Peroxiredoxin-2	Affected	Affected		0.481436	5.42736	9.566	362.055			0.481436	0.622011	129.199
P05019			Insulin-like growth factor I	Affected				2.47842	9.35926
P62805			Histone H4	Affected				6.69422	9.29208
P27918			Properdin	Affected				1.94833	8.69458
P17936			Insulin-like growth factor-binding protein 3	Affected			3.20491	3.34221	8.60744				3.20491	1.92805	60.1592
O00299			Chloride intracellular channel protein 1	Affected				3.21262	8.57239
Q03591	Q03591	9.2	Complement factor H-related protein 1	Affected		Uncertain		3.63295	8.21332		0.5734	1.7626
Q13790			Apolipoprotein F	Affected				2.31023	8.07749
P21333			Filamin-A	Affected				3.62978	7.96571
P07738			Bisphosphoglycerate mutase	Affected				2.78117	7.94431
P13716			Delta-aminolevulinic acid dehydratase	Affected	Affected			3.90222	7.45485	21.6575
P22891			Vitamin K-dependent protein Z	Affected				2.58296	7.37713
O00187			Mannan-binding lectin serine protease 2	Affected				2.93573	7.2388
P55056			Apolipoprotein C-IV	Affected				1.61727	7.15807
P01042	P01042	57.1	Kininogen-1	Affected	Affected	Affected	2.45849	2.30659	7.14306	1.52368	0.7347	1.54286	2.45849	0.610873	24.8475
P30041			Peroxiredoxin-6	Affected	Affected			2.88087	6.93037	52.7785
P00568			Adenylate kinase isoenzyme 1	Affected				3.07924	6.77879
P09172			Dopamine beta-hydroxylase	Affected				2.82484	6.26732
Q15485			Ficolin-2	Affected				3.00891	6.08848
Q9UK55			Protein Z-dependent protease inhibitor	Affected				2.70352	6.05879
Q15848			Adiponectin	Affected				2.60374	5.76958
P22792			Carboxypeptidase N subunit 2	Affected			14.3833	2.03341	5.7593				14.3833	3.2732	22.757
P25311	P25311|A8MT79	55.1	Zinc-alpha-2-glycoprotein	Affected	Affected	Uncertain	0.501829	2.0847	5.71271	3.4126	0.7961	1.45592	0.501829	0.199057	39.6663
P35858	P35858	111.1	Insulin-like growth factor-binding protein complex acid labile subunit	Affected	Unaffected	Affected	5.26413	2.67184	5.57336	0.647641	0.9103	1.51266	5.26413	0.977416	18.5675
P08185	P08185	129.1	Corticosteroid-binding globulin	Affected	Affected	Affected	1.77026	1.95617	5.17268	2.38884	0.8616	1.81963	1.77026	0.52964	29.9188
P04114	P04114	156.1	Apolipoprotein B-100	Affected	Affected	Affected	72.43	5.0302	5.17117	3.03127	0.9129	1.62391	72.43	55.3666	76.4416
P15169			Carboxypeptidase N catalytic chain	Affected				2.80629	5.16334
P05160			Coagulation factor XIII B chain	Affected				2.35146	5.06673
P23528			Cofilin-1	Affected				2.36748	4.97004
P80108			Phosphatidylinositol-glycan-specific phospholipase D	Affected			10.5154	2.88924	4.93239				10.5154	0.317671	3.021
P00488			Coagulation factor XIII A chain	Affected				3.73775	4.69741
P06276			Cholinesterase	Affected			4.52669	1.95649	4.6889				4.52669	1.91664	42.341
P24666			Low molecular weight phosphotyrosine protein phosphatase	Affected				3.03602	4.67066
P35542			Serum amyloid A-4 protein	Affected			6.98134	2.14966	4.61377				6.98134	4.72051	67.6161
P07357	P07357	169.1	Complement component C8 alpha chain	Affected		Affected	3.07421	2.03768	4.58035		0.9485	1.67996	3.07421	2.0199	65.7047
P19823	P19823	74.1	Inter-alpha-trypsin inhibitor heavy chain H2	Affected	Uncertain	Affected	13.4154	2.8838	4.55461	1.41031	0.8987	1.56903	13.4154	7.95114	59.2685
P02774	P02774	13.1	Vitamin D-binding protein	Affected	Unaffected	Uncertain	1.18075	1.99631	4.49158	1.18372	0.7777	1.47298	1.18075	0.368039	31.17
P03952	P03952	175.1	Plasma kallikrein	Affected	Affected	Affected	5.66281	2.39183	4.42754	1.73392	0.8329	1.8229	5.66281	1.17221	20.7002
P05155	P05155	38.1	Plasma protease C1 inhibitor	Affected	Affected	Uncertain	1.31658	1.28624	4.33444	1.80205	0.8435	1.48266	1.31658	0.180606	13.7179
P01210			Proenkephalin-A	Affected				3.65766	4.26519
P19827	P19827	108.1	Inter-alpha-trypsin inhibitor heavy chain H1	Affected	Unaffected	Affected	11.896	2.93956	4.17909	1.18922	0.8733	1.59904	11.896	4.19322	35.2489
P07358	P07358	68.1	Complement component C8 beta chain	Affected		Affected	4.92891	1.89522	4.17458		0.9206	1.52622	4.92891	1.28492	26.069
P08697	P08697	86.1	Alpha-2-antiplasmin	Affected	Affected	Uncertain	2.76397	1.8872	4.11594	2.5052	0.9319	1.43175	2.76397	1.38353	50.0561
P04004	P04004	87.1	Vitronectin	Affected	Unaffected	Affected	7.80533	2.16158	4.07504	1.15661	0.8299	1.70425	7.80533	3.12163	39.9935
P00740			Coagulation factor IX	Affected			13.7687	2.0072	4.03154				13.7687	16.5826	120.437
P08603	P08603|Q02985	9.1	Complement factor H	Affected	Unaffected	Affected	2.02788	1.7561	3.98127	1.07652	0.7301	1.75545	2.02788	0.949181	46.8066
P04217	P04217	44.1	Alpha-1B-glycoprotein	Affected	Affected	Affected	1.60287	1.83847	3.96327	1.6861	0.7565	1.60702	1.60287	0.571293	35.642
P35754			Glutaredoxin-1	Affected				2.41606	3.94443
P06727	P06727	23.1	Apolipoprotein A-IV	Affected	Unaffected	Affected	1.91707	2.01713	3.94122	1.02646	0.911	1.61564	1.91707	0.395322	20.6211
P02765	P02765	102.1	Alpha-2-HS-glycoprotein	Affected	Unaffected	Affected	1.47433	1.80405	3.93853	0.852025	0.7279	2.35194	1.47433	0.497028	33.7121
P54108			Cysteine-rich secretory protein 3	Affected				2.16199	3.89001
Q14624	Q14624	11.1	Inter-alpha-trypsin inhibitor heavy chain H4	Affected	Affected	Affected	9.8909	1.69041	3.88316	2.46215	0.8637	1.57756	9.8909	3.08405	31.1807
Q96PD5	Q96PD5	65.1	N-acetylmuramoyl-L-alanine amidase	Affected	Uncertain	Affected	1.85067	1.91854	3.83398	1.42601	0.8509	1.61039	1.85067	0.613537	33.1521
P04271			Protein S100-B	Affected				3.22406	3.7591
P00748	P00748	131.1	Coagulation factor XII	Affected	Uncertain	Uncertain		1.66078	3.69278	1.3817	0.8087	1.43433
P62158			Calmodulin	Affected				2.69804	3.67932
P02042			Hemoglobin subunit delta	Affected	Affected			1.33693	3.66253	453.258
P05546	P05546	34.1	Heparin cofactor 2	Affected		Uncertain	2.02302	1.91659	3.60538		0.7914	1.41166	2.02302	0.774915	38.3049
P00747	P00747|Q02325	16.1	Plasminogen	Affected	Uncertain	Affected	1.46275	1.69385	3.57034	1.20691	0.7605	1.7547	1.46275	0.63796	43.6137
Q96IY4	Q96IY4	195.1	Carboxypeptidase B2	Affected		Uncertain	1.61223	1.75866	3.56994		0.8087	1.42693	1.61223	0.538267	33.3866
P03951			Coagulation factor XI	Affected				1.74313	3.54374
Q01469			Fatty acid-binding protein, epidermal	Affected				2.71018	3.51846
P14151	P14151	263.1	L-selectin	Affected		Uncertain		1.53874	3.51751		0.783	1.2676
O75882	O75882	176.1	Attractin	Affected		Unaffected	0.729173	1.76366	3.49801		0.4383	1.17734	0.729173	0.269431	36.9503
Q9H299			SH3 domain-binding glutamic acid-rich-like protein 3	Affected				2.23182	3.49763
P02760	P02760	93.1	Protein AMBP	Affected	Unaffected	Affected	4.79044	2.13175	3.49623	1.18502	0.9033	1.61452	4.79044	3.88875	81.1773
Q15843			NEDD8	Affected				3.0813	3.46424
P36980			Complement factor H-related protein 2	Affected				1.79428	3.3949
P02790	P02790	17.1	Hemopexin	Affected	Uncertain	Affected	1.2315	1.75099	3.3389	1.19737	0.803	1.50067	1.2315	0.358297	29.0942
P13671	P13671	115.1	Complement component C6	Affected		Uncertain	6.9818	1.69431	3.33626		0.6399	1.55314	6.9818	7.02117	100.564
P18206			Vinculin	Affected				1.48571	3.30246
P01008	P01008	12.1	Antithrombin-III	Affected	Affected	Affected	1.43204	1.76964	3.28309	2.0153	0.9221	1.60433	1.43204	0.434701	30.3555
P00734	P00734	25.1	Prothrombin	Affected	Uncertain	Affected	3.42924	1.60022	3.24207	1.19598	0.8313	1.90359	3.42924	1.05841	30.8645
P04070			Vitamin K-dependent protein C	Affected			2.91807	1.80098	3.22494				2.91807	0.773685	26.5136
P02749	P02749	92.1	Beta-2-glycoprotein 1	Affected	Uncertain	Uncertain	1.52555	2.34531	3.2093	1.23064	0.603	2.13289	1.52555	0.448637	29.4082
P61604			10 kDa heat shock protein, mitochondrial	Affected				2.26719	3.16664
P04003			C4b-binding protein alpha chain	Affected	Unaffected		25.1741	0.974333	3.11602	0.991984			25.1741	5.64477	22.423
Q9NZP8			Complement C1r subcomponent-like protein	Affected				1.69857	3.09905
P68871	P68871|P02042|P02100|P69891|P69892	94.1	Hemoglobin subunit beta	Affected	Affected	Uncertain	2.18771	1.26595	3.0608	263.963	0.414	12.677	2.18771	1.31302	60.0182
P69905			Hemoglobin subunit alpha	Affected	Affected		6.15012	1.23353	3.04186	399.507			6.15012	4.19368	68.1886
P78417			Glutathione S-transferase omega-1	Affected				1.91038	3.00895
Q06033			Inter-alpha-trypsin inhibitor heavy chain H3	Affected			9.20031	1.55449	3.00751				9.20031	1.61286	17.5305
P05156	P05156	82.1	Complement factor I	Affected	Affected	Uncertain	1.77237	1.82972	2.88011	1.79547	0.7674	1.43993	1.77237	0.630761	35.5886
Q38SD2			Leucine-rich repeat serine/threonine-protein kinase 1	Affected				2.90619	2.87687
P04196	P04196	84.1	Histidine-rich glycoprotein	Affected	Unaffected	Affected	3.17827	1.45565	2.85152	1.18939	0.8801	1.51157	3.17827	1.67439	52.6825
P13796	P13796	210.1	Plastin-2	Affected		Uncertain		1.53642	2.76658		0.59	1.39455
P33151			Cadherin-5	Affected				1.48868	2.7466
P26927			Hepatocyte growth factor-like protein	Affected				1.7501	2.72877
P06702			Protein S100-A9	Affected				1.546	2.69973
P41271	P41271	339.1	Neuroblastoma suppressor of tumorigenicity 1	Affected		Unaffected		1.62154	2.68613		0.3249	1.1502
Q13519			Prepronociceptin	Affected				1.53839	2.68223
P05543	P05543	128.1	Thyroxine-binding globulin	Affected		Unaffected	0.886413	1.58434	2.67079		0.2563	1.22935	0.886413	0.512267	57.791
P02753	P02753	177.1	Retinol-binding protein 4	Affected		Affected	0.598648	2.07507	2.66962		0.7339	1.95591	0.598648	0.385961	64.4721
P29622	P29622	59.1	Kallistatin	Affected		Affected	2.32897	1.63143	2.65225		0.9391	1.59137	2.32897	1.77371	76.1584
P61970			Nuclear transport factor 2	Affected				2.51812	2.64671
P01011	P01011	20.1	Alpha-1-antichymotrypsin	Affected	Affected	Uncertain	1.41063	1.53631	2.63949	1.51056	0.9124	1.45471	1.41063	0.541233	38.3683
Q9UHG2	Q9UHG2	144.1	ProSAAS	Affected		Unaffected	0.0481802	3.3921	2.60794		0.08543	1.05958	0.0481802	0.0205199	42.59
Q9UQE7			Structural maintenance of chromosomes protein 3	Affected				1.60201	2.60185
Q92954			Proteoglycan 4	Affected				2.06872	2.59722
P49790			Nuclear pore complex protein Nup153	Affected				1.54162	2.56065
P07737			Profilin-1	Affected				1.84648	2.55884
P10599			Thioredoxin	Affected				1.84185	2.53531
P43652	P43652	22.1	Afamin	Affected	Affected	Affected	1.23096	1.34319	2.52283	1.51849	0.7792	1.96803	1.23096	0.737745	59.9324
P02144			Myoglobin	Affected				1.61494	2.51137
P00450	P00450	7.1	Ceruloplasmin	Affected	Uncertain	Uncertain	1.74476	1.53381	2.4956	1.43972	0.8932	1.4224	1.74476	0.725823	41.6002
P22352			Glutathione peroxidase 3	Affected			0.260957	1.65941	2.48449				0.260957	0.0364732	13.9767
P13987			CD59 glycoprotein	Affected	Unaffected			1.84128	2.47555	0.578282
P02750	P02750	119.1	Leucine-rich alpha-2-glycoprotein	Affected	Uncertain	Affected	1.45528	1.70047	2.46396	1.35104	0.8905	1.57015	1.45528	1.25187	86.0225
P02746	P02746	206.1	Complement C1q subcomponent subunit B	Affected	Unaffected	Uncertain	1.31484	1.24162	2.46048	1.17213	0.3076	1.28541	1.31484	0.416762	31.6967
Q15828			Cystatin-M	Affected				1.92546	2.44858
P12821			Angiotensin-converting enzyme	Affected				1.38738	2.38376
P04406	P04406	225.1	Glyceraldehyde-3-phosphate dehydrogenase	Affected	Affected	Uncertain		2.2948	2.37072	14.8237	0.5539	1.21956
Q04756			Hepatocyte growth factor activator	Affected				1.61385	2.37033
P51884	P51884	76.1	Lumican	Affected	Uncertain	Affected	1.09109	1.48376	2.35753	1.42654	0.8798	1.66158	1.09109	0.127902	11.7224
P04278	P04278	241.1	Sex hormone-binding globulin	Affected		Uncertain		1.80609	2.35302		0.8905	1.48366
Q08554			Desmocollin-1	Affected				1.84597	2.2909
P49747			Cartilage oligomeric matrix protein	Affected				1.42883	2.26771
P80188			Neutrophil gelatinase-associated lipocalin	Affected				1.52944	2.26553
Q96FJ2			Dynein light chain 2, cytoplasmic	Affected				1.97173	2.26254
P07360	P07360	152.1	Complement component C8 gamma chain	Affected	Affected	Unaffected	2.42457	1.96078	2.25457	1.94651	0.1564	1.4381	2.42457	1.20836	49.8381
P61981			14-3-3 protein gamma	Affected				2.17549	2.25295
Q9HCU0			Endosialin	Affected				2.11461	2.21774
P62937			Peptidyl-prolyl cis-trans isomerase A	Affected				1.70271	2.21644
P13521	P13521	80.1	Secretogranin-2	Affected		Unaffected		2.01297	2.21098		0.02572	1.06009
P02747	P02747	314.1	Complement C1q subcomponent subunit C	Affected	Uncertain	Uncertain	1.41331	1.5329	2.20888	1.39063	0.5075	1.35775	1.41331	0.507374	35.8996
Q14520	Q14520	271.1	Hyaluronan-binding protein 2	Affected		Uncertain	3.12198	1.42189	2.20877		0.8693	1.39228	3.12198	0.549508	17.6012
Q15819			Ubiquitin-conjugating enzyme E2 variant 2	Affected				2.32447	2.1745
P10645	P10645	78.1	Chromogranin-A	Affected	Uncertain	Uncertain	0.261666	1.88799	2.17426	1.45085	0.7082	1.12287	0.261666	0.345907	132.194
P05109			Protein S100-A8	Affected				0.872472	2.14958
Q04760			Lactoylglutathione lyase	Affected				1.6662	2.14943
P00742			Coagulation factor X	Affected				1.71106	2.14529
P02788			Lactotransferrin	Affected				1.31989	2.13748
P15144			Aminopeptidase N	Affected				1.27582	2.13159
O43291			Kunitz-type protease inhibitor 2	Affected				1.72229	2.1296
Q96RU2			Ubiquitin carboxyl-terminal hydrolase 28	Affected				1.5241	2.123
O75347			Tubulin-specific chaperone A	Affected				1.99794	2.11299
Q16568			Cocaine- and amphetamine-regulated transcript protein	Affected				1.19982	2.06848
P62993			Growth factor receptor-bound protein 2	Affected				1.45617	2.03119
P15151			Poliovirus receptor	Affected				1.37133	2.02102
P49908	P49908	123.1	Selenoprotein P	Affected		Uncertain	0.507748	1.66293	2.01871		0.791	1.32198	0.507748	0.405499	79.8622
P03950			Angiogenin	Affected				2.07291	2.01141
O15240	O15240	118.1	Neurosecretory protein VGF	Affected	Affected	Unaffected		2.00527	2.01073	1.57189	0.1792	1.17335
Q16627			C-C motif chemokine 14	Affected				1.89623	2.00841
P24821			Tenascin	Affected				1.34827	1.99923
Q9UMX5			Neudesin	Affected				1.70195	1.97624
Q06830			Peroxiredoxin-1	Affected				1.65835	1.96934
O00264			Membrane-associated progesterone receptor component 1	Affected				1.45483	1.94627
P08123			Collagen alpha-2(I) chain	Affected				2.33547	1.94035
P00492			Hypoxanthine-guanine phosphoribosyltransferase	Affected				1.57864	1.93966
P05452	P05452	91.1	Tetranectin	Affected		Uncertain	0.121117	1.45803	1.90881		0.7749	1.48655	0.121117	0.0300194	24.7854
P07108			Acyl-CoA-binding protein	Affected				2.11578	1.88886
Q9UBP4	Q9UBP4	142.1	Dickkopf-related protein 3	Affected	Uncertain	Unaffected	1.50776	1.51528	1.88505	1.20921	0.5235	1.12586	1.50776	0.81943	54.3476
O94772			Lymphocyte antigen 6H	Affected				1.93712	1.88246
P06681	P06681	56.1	Complement C2	Affected		Uncertain	1.28453	1.23253	1.86723		0.8061	1.4027	1.28453	0.140169	10.9121
P05060	P05060	30.1	Secretogranin-1	Affected	Uncertain	Unaffected	0.0705905	1.82257	1.8482	1.38444	0.0805	1.04385	0.0705905	0.104127	147.508
P07311			Acylphosphatase-1	Affected				1.67991	1.84668
P15328			Folate receptor alpha	Affected				0.964851	1.83956
Q8NBP7			Proprotein convertase subtilisin/kexin type 9	Affected				1.92267	1.83423
P55290	P55290	193.1	Cadherin-13	Affected		Unaffected		1.46388	1.83376		0.32	1.14124
Q10588			ADP-ribosyl cyclase 2	Affected				1.48649	1.83108
P18669			Phosphoglycerate mutase 1	Affected				1.68854	1.80573
P24593			Insulin-like growth factor-binding protein 5	Affected				1.56217	1.79671
P10153			Non-secretory ribonuclease	Affected				1.51781	1.79492
P30086	P30086	122.1	Phosphatidylethanolamine-binding protein 1	Affected		Unaffected		1.73103	1.79359		0.2373	1.19832
Q12913			Receptor-type tyrosine-protein phosphatase eta	Affected				1.27056	1.78733
P22692			Insulin-like growth factor-binding protein 4	Affected				1.40802	1.7867
P02748	P02748	47.1	Complement component C9	Affected	Affected	Affected	2.40908	1.53404	1.7809	1.5125	0.8226	1.56335	2.40908	1.14544	47.547
Q8N9B5			#NAME?	Affected				1.59466	1.77043
Q9NRR1			Cytokine-like protein 1	Affected				1.69078	1.76433
P61916	P61916	168.1	Epididymal secretory protein E1	Affected		Unaffected		1.39355	1.73143		0.2798	1.68253
P12955			Xaa-Pro dipeptidase	Affected				1.56486	1.72838
P05154	P05154	107.1	Plasma serine protease inhibitor	Affected		Uncertain	1.29839	1.43863	1.71079		0.5017	1.29737	1.29839	0.123693	9.52667
Q9NYC9			Dynein heavy chain 9, axonemal	Affected				1.40563	1.70636
Q9UNN8	Q9UNN8	329.1	Endothelial protein C receptor	Affected		Uncertain		1.55118	1.69314		0.343	1.34654
O94910			Latrophilin-1	Affected				1.45714	1.67068
Q9BZG9			Ly-6/neurotoxin-like protein 1	Affected				1.59042	1.6663
Q92932			Receptor-type tyrosine-protein phosphatase N2	Affected				1.35984	1.66534
P24592			Insulin-like growth factor-binding protein 6	Affected			0.013546	1.83615	1.6647				0.013546	0.00121585	8.9757
Q16775			Hydroxyacylglutathione hydrolase, mitochondrial	Affected				1.34515	1.65318
P00751	P00751	26.1	Complement factor B	Affected	Unaffected	Affected	1.68484	1.298	1.64498	1.17002	0.8782	1.51577	1.68484	0.484057	28.7302
Q8WXI7			Mucin-16	Affected				1.12799	1.64229
Q08629			Testican-1	Affected				2.01481	1.63444
Q9BRA2			Thioredoxin domain-containing protein 17	Affected				1.528	1.60981
P01031	P01031	52.1	Complement C5	Affected	Affected	Affected	6.05955	1.89524	1.60901	26.3537	0.8568	1.59754	6.05955	1.64318	27.1172
P10909	P10909	42.1	Clusterin	Affected	Uncertain	Unaffected	0.147921	1.28945	1.60461	1.40399	0.4677	1.18513	0.147921	0.0889632	60.1423
A1L4H1			Soluble scavenger receptor cysteine-rich domain-containing protein SSC5D	Affected				1.29667	1.59732
Q8WWX9			Selenoprotein M	Affected				1.57647	1.57834
P01344	P01344	269.1	Insulin-like growth factor II	Affected		Unaffected		1.48952	1.57818		0.2446	1.30146
P62258			14-3-3 protein epsilon	Affected	Affected			1.58116	1.57555	39.9199
P02794			Ferritin heavy chain	Affected				1.50243	1.57234
P48740			Mannan-binding lectin serine protease 1	Affected				1.16974	1.57078
P00736	P00736	64.1	Complement C1r subcomponent	Affected	Uncertain	Uncertain	0.478233	1.04473	1.56934	1.36561	0.5731	1.42128	0.478233	0.111813	23.3804
Q15904	Q15904	205.1	V-type proton ATPase subunit S1	Affected		Unaffected		1.42195	1.56841		0.4164	1.15312
Q14574			Desmocollin-3	Affected				1.39691	1.56361
Q8WXD2	Q8WXD2	40.1	Secretogranin-3	Affected	Unaffected	Uncertain		1.24546	1.55972	0.84203	0.7019	1.1583
P61769	P61769	200.1	Beta-2-microglobulin	Affected	Unaffected	Unaffected	0.0039143	1.43032	1.55277	0.165955	0.4274	1.1592	0.0039143	0.000377904	9.65445
P14174			Macrophage migration inhibitory factor	Affected				1.52225	1.54836
Q9UK28			Transmembrane protein 59-like	Affected				1.88789	1.5373
Q99674			Cell growth regulator with EF hand domain protein 1	Affected				2.09575	1.534
O75368			SH3 domain-binding glutamic acid-rich-like protein	Affected				2.00069	1.52706
P01019	P01019	45.1	Angiotensinogen	Affected	Affected	Unaffected	0.140389	1.31927	1.52027	2.11296	0.4788	1.16758	0.140389	0.0468398	33.3644
Q9NR34			Mannosyl-oligosaccharide 1,2-alpha-mannosidase IC	Affected				0.902805	1.50789
P63104			14-3-3 protein zeta/delta	Affected				1.36437	1.50434
P24043			Laminin subunit alpha-2	Affected				1.12137	1.50287
P16035	P16035	173.1	Metalloproteinase inhibitor 2	Uncertain		Uncertain		1.46529	1.49746		0.6909	1.50558
O60888	O60888	201.1	Protein CutA	Affected		Uncertain		1.76883	1.49742		0.5191	1.21541
P09417			Dihydropteridine reductase	Uncertain				1.11261	1.49527
P13598			Intercellular adhesion molecule 2	Affected				2.27737	1.49477
Q9Y5Y7	Q9Y5Y7	262.1	Lymphatic vessel endothelial hyaluronic acid receptor 1	Uncertain		Unaffected		1.14023	1.49432		0.3693	1.17031
Q9Y223			Bifunctional UDP-N-acetylglucosamine 2-epimerase/N-acetylmannosamine kinase	Uncertain				1.10136	1.49121
P02649	P02649	29.1	Apolipoprotein E	Uncertain	Uncertain	Uncertain	0.0418384	1.31981	1.48952	1.20391	0.4426	1.20522	0.0418384	0.0190068	45.429
Q7Z5L0			Vitelline membrane outer layer protein 1 homolog	Uncertain				1.22853	1.48745
Q99497			Protein DJ-1	Uncertain				1.12989	1.47614
Q9Y4L1			Hypoxia up-regulated protein 1	Affected				1.51026	1.47497
P01834	P01834	136.1	Ig kappa chain C region	Affected	Affected	Affected	2.44397	1.70102	1.46019	2.02329	0.9071	1.73941	2.44397	1.57071	64.2688
Q9NPY3			Complement component C1q receptor	Uncertain				1.02798	1.44929
Q96S96	Q96S96	127.1	Phosphatidylethanolamine-binding protein 4	Uncertain		Unaffected		1.33964	1.44483		0.3695	1.15392
Q96FE7			Phosphoinositide-3-kinase-interacting protein 1	Uncertain	Unaffected			1.18736	1.44125	0.524585
Q8N2G4			Ly6/PLAUR domain-containing protein 1	Affected				1.61949	1.42489
P14621			Acylphosphatase-2	Affected				1.59939	1.42046
P18065	P18065	134.1	Insulin-like growth factor-binding protein 2	Uncertain		Uncertain	0.10237	1.3862	1.40984		0.4361	1.72677	0.10237	0.0537846	52.5396
P09211			Glutathione S-transferase P	Uncertain				1.28702	1.40307
Q9H4F8			SPARC-related modular calcium-binding protein 1	Affected				1.80489	1.40235
Q6KC79			Nipped-B-like protein	Uncertain				1.14049	1.3989
P00746	P00746	197.1	Complement factor D	Affected		Uncertain		1.5806	1.39886		0.694	1.58339
Q96T37			Putative RNA-binding protein 15	Affected				1.65129	1.39685
P20933			N(4)-(beta-N-acetylglucosaminyl)-L-asparaginase	Uncertain				1.3013	1.39553
Q6EMK4			Vasorin	Uncertain				0.968387	1.39452
Q8TDQ0			Hepatitis A virus cellular receptor 2	Affected				2.11696	1.39237
P16070	P16070	229.1	CD44 antigen	Uncertain		Unaffected		1.21814	1.39133		0.5298	1.16051
P27169	P27169|Q15166	138.1	Serum paraoxonase/arylesterase 1	Uncertain	Uncertain	Affected	16.7803	1.27406	1.38322	1.32543	0.9052	1.70781	16.7803	17.4335	103.893
P61626	P61626	256.1	Lysozyme C	Uncertain		Uncertain		1.36131	1.38319		0.3197	1.20445
P08572			Collagen alpha-2(IV) chain	Uncertain				1.14333	1.38034
O95633			Follistatin-related protein 3	Uncertain				1.49907	1.37914
P04179			Superoxide dismutase [Mn], mitochondrial	Affected				1.5604	1.37711
P13489			Ribonuclease inhibitor	Affected				1.597	1.37606
O95490			Latrophilin-2	Uncertain				1.07673	1.36753
O00584	O00584	187.1	Ribonuclease T2	Affected		Uncertain		1.5606	1.36609		0.5356	1.55697
Q9UGM5	Q9UGM5	319.1	Fetuin-B	Uncertain		Uncertain	1.63365	1.45607	1.36067		0.782	1.40716	1.63365	0.416356	25.4863
Q9Y639			Neuroplastin	Uncertain				1.4014	1.3579
Q13449	Q13449	139.1	Limbic system-associated membrane protein	Uncertain	Unaffected	Unaffected		1.2604	1.34401	0.959672	0.6373	1.17254
Q99784			Noelin	Uncertain				1.10904	1.34019
P39059			Collagen alpha-1(XV) chain	Uncertain				1.37245	1.34
P15291			Beta-1,4-galactosyltransferase 1	Uncertain				1.24876	1.33972
P16083			Ribosyldihydronicotinamide dehydrogenase [quinone]	Uncertain				1.47077	1.33896
Q8NCW5			Apolipoprotein A-I-binding protein	Uncertain				1.49386	1.33679
P50395			Rab GDP dissociation inhibitor beta	Uncertain				1.27547	1.33364
O95497			Pantetheinase	Uncertain				1.08096	1.33265
Q16610	Q16610	99.1	Extracellular matrix protein 1	Uncertain	Unaffected	Uncertain	0.310854	1.05061	1.33069	0.910992	0.6206	1.71414	0.310854	0.173396	55.7805
Q92520	Q92520	98.1	Protein FAM3C	Affected	Unaffected	Uncertain		1.55393	1.31847	0.900078	0.7295	1.39192
P52799			Ephrin-B2	Uncertain				1.44252	1.31584
P01236			Prolactin	Uncertain				1.3451	1.31542
P02792			Ferritin light chain	Affected				1.50761	1.31538
P00558			Phosphoglycerate kinase 1	Uncertain				1.44485	1.30389
P19022	P19022	96.1	Cadherin-2	Uncertain		Unaffected		1.41554	1.29871		0.3059	1.13381
A6NLU5			V-set and transmembrane domain-containing protein 2B	Affected				1.72441	1.29601
Q13421			Mesothelin	Affected				1.71121	1.29394
P29279			Connective tissue growth factor	Uncertain				1.19552	1.29161
Q9H8L6			Multimerin-2	Uncertain				1.20796	1.28588
Q96KN2	Q96KN2	10.1	Beta-Ala-His dipeptidase	Uncertain	Uncertain	Unaffected	0.0267927	1.18293	1.28398	1.4881	0.5401	1.1543	0.0267927	0.0150697	56.2454
Q01995	Q01995	239.1	Transgelin	Uncertain		Uncertain		1.31439	1.28363		0.5309	1.30658
Q13554			Calcium/calmodulin-dependent protein kinase type II subunit beta	Uncertain				1.49874	1.28357
Q9UPR5			Sodium/calcium exchanger 2	Affected				1.62466	1.28275
P23284	P23284	233.1	Peptidyl-prolyl cis-trans isomerase B	Uncertain		Uncertain		1.26922	1.28181		0.8704	1.21324
P14207			Folate receptor beta	Uncertain				1.43167	1.28066
Q16653			Myelin-oligodendrocyte glycoprotein	Uncertain				1.45088	1.27604
Q15063			Periostin	Uncertain				0.951614	1.27523
Q12907	Q12907	234.1	Vesicular integral-membrane protein VIP36	Uncertain		Uncertain		1.47541	1.27517		0.5585	1.22853
P60983			Glia maturation factor beta	Affected				2.95589	1.27086
P22105			Tenascin-X	Uncertain				1.10792	1.26998
Q0P6D2			Protein FAM69C	Uncertain				1.14312	1.26973
Q8WVN6			Secreted and transmembrane protein 1	Uncertain				1.46686	1.26523
O00754			Lysosomal alpha-mannosidase	Uncertain				1.20231	1.25943
P45877			Peptidyl-prolyl cis-trans isomerase C	Affected				1.53077	1.25873
Q6YHK3			CD109 antigen	Uncertain				1.18665	1.25545
Q16620			BDNF/NT-3 growth factors receptor	Uncertain				1.14389	1.25122
P00441	P00441	162.1	Superoxide dismutase [Cu-Zn]	Uncertain		Uncertain		1.26286	1.25104		0.3871	1.51189
Q6UXB8			Peptidase inhibitor 16	Uncertain				1.17647	1.24387
O95502	O95502	227.1	Neuronal pentraxin receptor	Uncertain		Unaffected		1.16364	1.24386		0.2332	1.24306
P12259	P12259	109.1	Coagulation factor V	Uncertain		Unaffected	0.630759	1.3149	1.24304		0.01198	1.05912	0.630759	0.429865	68.1503
Q8NBJ4			Golgi membrane protein 1	Uncertain				1.10233	1.24183
P07225	P07225	103.1	Vitamin K-dependent protein S	Uncertain		Uncertain	1.40146	1.01249	1.23738		0.5794	1.25314	1.40146	0.320639	22.8789
P98153			Integral membrane protein DGCR2/IDD	Uncertain				1.26571	1.23
Q9BX67			Junctional adhesion molecule C	Uncertain				1.01398	1.22951
Q14019	Q14019	228.1	Coactosin-like protein	Uncertain		Unaffected		1.38353	1.22677		0.1455	1.13894
Q93091			Ribonuclease K6	Uncertain				1.22723	1.22407
P17900	P17900	151.1	Ganglioside GM2 activator	Uncertain		Unaffected		1.24282	1.22387		0.2036	1.17065
P30048			Thioredoxin-dependent peroxide reductase, mitochondrial	Uncertain				1.23011	1.22359
P10451	P10451	104.1	Osteopontin	Uncertain		Unaffected		1.37095	1.21762		0.4135	1.11563
P10643	P10643	21.1	Complement component C7	Uncertain	Affected	Uncertain	0.493627	1.01985	1.21419	1.64302	0.7747	1.40853	0.493627	0.180459	36.5578
P22061			Protein-L-isoaspartate(D-aspartate) O-methyltransferase	Uncertain				1.2477	1.21183
Q5BLP8	Q5BLP8	336.1	Neuropeptide-like protein C4orf48	Uncertain		Uncertain		0.897115	1.20638		0.4633	1.59675
Q9UF11			Pleckstrin homology domain-containing family B member 1	Affected				1.63252	1.2058
P04156			Major prion protein	Uncertain	Unaffected			1.13341	1.20523	0.975384
P34059			N-acetylgalactosamine-6-sulfatase	Uncertain				1.19343	1.20457
P01034	P01034	100.1	Cystatin-C	Uncertain	Uncertain	Unaffected		1.38705	1.19952	1.38131	0.2493	1.19305
Q6FHJ7			Secreted frizzled-related protein 4	Affected				1.71497	1.19311
P09619			Platelet-derived growth factor receptor beta	Unaffected				1.01592	1.18849
P00533			Epidermal growth factor receptor	Unaffected				0.975249	1.18083
Q13231			Chitotriosidase-1	Uncertain				1.21682	1.18035
O60939			Sodium channel subunit beta-2	Affected				1.78206	1.17758
Q99969	Q99969	212.1	Retinoic acid receptor responder protein 2	Unaffected		Uncertain		1.16581	1.17472		0.4264	1.21516
P02452			Collagen alpha-1(I) chain	Uncertain				1.42843	1.1692
O14514			Brain-specific angiogenesis inhibitor 1	Unaffected				1.17002	1.16919
Q8N3T6			Transmembrane protein 132C	Uncertain				1.23751	1.16737
P63010			AP-2 complex subunit beta	Uncertain				1.34751	1.16669
P18428			Lipopolysaccharide-binding protein	Unaffected			20.6141	1.11252	1.1658				20.6141	29.3961	142.602
P41222	P41222	117.1	Prostaglandin-H2 D-isomerase	Unaffected	Uncertain	Uncertain	0.025517	1.11639	1.15994	1.27422	0.5008	1.31324	0.025517	0.00696958	27.3135
Q14118	Q14118	153.1	Dystroglycan	Uncertain	Unaffected	Uncertain	0.0717787	1.26912	1.15969	0.646466	0.4826	1.41108	0.0717787	0.0693743	96.6502
P43251	P43251	106.1	Biotinidase	Unaffected		Uncertain	0.144702	1.12157	1.15703		0.7663	1.37298	0.144702	0.0406691	28.1053
Q9BRK5			45 kDa calcium-binding protein	Uncertain				1.48471	1.15703
P06733			Alpha-enolase	Unaffected				1.17991	1.15684
P39060	P39060	219.1	Collagen alpha-1(XVIII) chain	Uncertain		Unaffected		1.3245	1.14908		0.2687	1.14983
P07602	P07602	120.1	Proactivator polypeptide	Uncertain	Unaffected	Unaffected		1.27176	1.14789	0.967463	0.2704	1.35471
Q9UQM7			Calcium/calmodulin-dependent protein kinase type II subunit alpha	Unaffected				1.17596	1.14747
P16152			Carbonyl reductase [NADPH] 1	Uncertain				1.31135	1.14656
Q96KG7			Multiple epidermal growth factor-like domains protein 10	Unaffected				1.08139	1.14596
Q9H008			Phospholysine phosphohistidine inorganic pyrophosphate phosphatase	Unaffected				0.859722	1.13858
P99999	P99999	273.1	Cytochrome c	Uncertain		Unaffected		1.35773	1.13555		0.1398	1.06697
Q92692			Poliovirus receptor-related protein 2	Uncertain				1.23694	1.13259
P09382			Galectin-1	Uncertain				1.32168	1.13206
Q9NZ53			Podocalyxin-like protein 2	Unaffected				1.13109	1.13079
Q9NPD7			Neuritin	Affected				1.68552	1.12709
Q14126			Desmoglein-2	Unaffected				0.945761	1.12606
Q5KU26			Collectin-12	Unaffected				1.1321	1.12259
Q02818	Q02818	161.1	Nucleobindin-1	Uncertain		Uncertain		1.34958	1.12043		0.7294	1.15013
Q9P121	Q9P121	183.2	Neurotrimin	Uncertain	Unaffected	Unaffected		1.24969	1.11999	1.10961	0.4781	1.1811
P05413			Fatty acid-binding protein, heart	Affected				1.55445	1.11882
Q16270	Q16270	250.1	Insulin-like growth factor-binding protein 7	Uncertain	Unaffected	Unaffected		1.3033	1.11639	0.816951	0.01427	1.00582
Q15256			Receptor-type tyrosine-protein phosphatase R	Uncertain				1.29839	1.11582
P52758			Ribonuclease UK114	Uncertain				1.27803	1.1144
O43405			Cochlin	Uncertain				1.47862	1.1114
P40121			Macrophage-capping protein	Affected				1.70151	1.11056
P33908	P33908	143.1	Mannosyl-oligosaccharide 1,2-alpha-mannosidase IA	Unaffected		Uncertain	0.0725922	1.16581	1.10939		0.4239	1.23088	0.0725922	0.00653697	9.00506
P08294	P08294	126.1	Extracellular superoxide dismutase [Cu-Zn]	Unaffected		Uncertain		1.18215	1.10632		0.8508	1.21777
P25774			Cathepsin S	Unaffected				1.16748	1.10555
O00628			Peroxisomal targeting signal 2 receptor	Affected				1.60409	1.10446
P30530			Tyrosine-protein kinase receptor UFO	Unaffected				1.07743	1.10107
Q86UD1			Out at first protein homolog	Unaffected				1.11275	1.10044
P20472			Parvalbumin alpha	Uncertain				1.33777	1.09687
Q8TAG5			V-set and transmembrane domain-containing protein 2A	Uncertain				1.27215	1.0965
P47972			Neuronal pentraxin-2	Uncertain				1.26543	1.09453
Q9H1U4			Multiple epidermal growth factor-like domains protein 9	Unaffected				1.13228	1.09449
Q14767			Latent-transforming growth factor beta-binding protein 2	Unaffected				1.1139	1.09276
O75509			Tumor necrosis factor receptor superfamily member 21	Uncertain				1.30992	1.09233
P02461			Collagen alpha-1(III) chain	Uncertain				1.24684	1.09225
Q96BZ4			Phospholipase D4	Unaffected				1.03903	1.09174
P06396	P06396	19.1	Gelsolin	Unaffected	Uncertain	Uncertain	0.22022	0.923629	1.09091	1.32471	0.7967	1.35579	0.22022	0.0827178	37.5614
Q92876	Q92876	105.1	Kallikrein-6	Unaffected	Uncertain	Uncertain	0.0783411	1.10145	1.09041	1.23841	0.3069	1.20657	0.0783411	0.0463309	59.1399
Q14766			Latent-transforming growth factor beta-binding protein 1	Uncertain				1.45158	1.08641
Q06481	Q06481	114.1	Amyloid-like protein 2	Unaffected		Unaffected		1.10126	1.0857		0.0005959	0.986095
Q99983	Q99983	150.1	Osteomodulin	Unaffected		Affected		1.0616	1.08346		0.902	1.53406
Q9UBG0			C-type mannose receptor 2	Unaffected				1.13551	1.08344
Q16674			Melanoma-derived growth regulatory protein	Uncertain				1.36245	1.08245
P36955	P36955	41.1	Pigment epithelium-derived factor	Uncertain	Affected	Unaffected	0.0659791	1.25718	1.08205	1.72169	0.4838	1.17536	0.0659791	0.0149618	22.6766
P09603			Macrophage colony-stimulating factor 1	Uncertain				1.34225	1.08194
Q8WVQ1			Soluble calcium-activated nucleotidase 1	Unaffected				0.930469	1.08173
P13473	P13473	216.1	Lysosome-associated membrane glycoprotein 2	Uncertain		Unaffected		1.2005	1.07417		0.06976	1.06905
Q9BXJ3			Complement C1q tumor necrosis factor-related protein 4	Uncertain				1.29595	1.07227
P23470			Receptor-type tyrosine-protein phosphatase gamma	Unaffected				1.07675	1.0703
P08174			Complement decay-accelerating factor	Unaffected				1.10681	1.06863
Q9UBX1			Cathepsin F	Unaffected				1.06778	1.06297
Q9NY97			UDP-GlcNAc:betaGal beta-1,3-N-acetylglucosaminyltransferase 2	Uncertain				1.32533	1.06235
P35555			Fibrillin-1	Uncertain				1.21707	1.05983
Q9UNW1			Multiple inositol polyphosphate phosphatase 1	Unaffected				1.07885	1.05971
Q8N2S1			Latent-transforming growth factor beta-binding protein 4	Unaffected				0.859649	1.05762
Q96ID5			Immunoglobulin superfamily member 21	Uncertain				1.33092	1.05379
P60174			Triosephosphate isomerase	Uncertain	Affected			1.21339	1.05317	1419.36
P05067	P05067	39.1	Amyloid beta A4 protein	Unaffected	Unaffected	Unaffected		1.04255	1.04818	0.623286	0.2407	1.17918
Q13228	Q13228	270.1	Selenium-binding protein 1	Uncertain		Unaffected		1.30637	1.04801		0.2879	1.10916
Q9H2A7			C-X-C motif chemokine 16	Unaffected				1.11461	1.04703
Q02487			Desmocollin-2	Uncertain				1.26659	1.04647
P20908			Collagen alpha-1(V) chain	Unaffected				1.07913	1.04564
P09486	P09486	236.1	SPARC	Uncertain		Unaffected		1.22684	1.04324		0.01553	1.09399
Q6UX71	Q6UX71	204.1	Plexin domain-containing protein 2	Unaffected		Uncertain	0.063723	0.901607	1.04294		0.6936	1.36109	0.063723	0.0299414	46.9868
Q15768			Ephrin-B3	Uncertain				1.25037	1.04159
O75144	O75144	222.1	ICOS ligand	Uncertain		Uncertain		1.41422	1.04052		0.3854	1.2148
P04075			Fructose-bisphosphate aldolase A	Unaffected				1.06018	1.03865
P78324			Tyrosine-protein phosphatase non-receptor type substrate 1	Uncertain				1.22848	1.03538
Q8N126	Q8N126	247.1	Cell adhesion molecule 3	Unaffected	Unaffected	Uncertain		1.06292	1.03332	1.03943	0.5164	1.19944
P11362			Fibroblast growth factor receptor 1	Unaffected				1.0428	1.03249
P09668			Pro-cathepsin H	Unaffected				1.10913	1.03217
P21579			Synaptotagmin-1	Unaffected				1.18656	1.03024
Q9NX62			Inositol monophosphatase 3	Unaffected				0.835877	1.03009
Q9UJH8			Meteorin	Uncertain				1.32605	1.02952
P12111			Collagen alpha-3(VI) chain	Unaffected				1.10218	1.02825
P11021			78 kDa glucose-regulated protein	Unaffected				1.0242	1.02586
P30740			Leukocyte elastase inhibitor	Unaffected				1.10403	1.02562
O95390			Growth/differentiation factor 11	Uncertain				1.46511	1.02503
O00391	O00391	199.1	Sulfhydryl oxidase 1	Unaffected		Unaffected	0.201455	0.929685	1.02443		0.2577	1.08623	0.201455	0.0558041	27.7005
P27487			Dipeptidyl peptidase 4	Unaffected				1.19013	1.01872
Q92896			Golgi apparatus protein 1	Uncertain				1.27318	1.01703
P30101			Protein disulfide-isomerase A3	Unaffected				1.01278	1.0166
Q96PX8			SLIT and NTRK-like protein 1	Unaffected				1.06749	1.01602
O15540			Fatty acid-binding protein, brain	Uncertain				1.30588	1.01467
O00468	O00468	189.1	Agrin	Unaffected		Uncertain		1.14099	1.01265		0.6056	1.37225
Q92765			Secreted frizzled-related protein 3	Uncertain				1.41347	1.00815
Q8NFT8			Delta and Notch-like epidermal growth factor-related receptor	Unaffected				1.0412	1.0075
O15031			Plexin-B2	Unaffected				0.993305	1.00441
Q13508			Ecto-ADP-ribosyltransferase 3	Unaffected				1.08187	1.00415
Q86VB7	Q86VB7	249.1	Scavenger receptor cysteine-rich type 1 protein M130	Unaffected		Uncertain		0.984557	1.00374		0.3267	1.69097
P23471	P23471	71.1	Receptor-type tyrosine-protein phosphatase zeta	Unaffected		Unaffected	0.0927992	0.957633	1.0009		0.3553	1.08455	0.0927992	0.052777	56.8723
P23142	P23142	67.1	Fibulin-1	Unaffected	Unaffected	Unaffected	0.0899515	0.835282	0.998645	0.990936	0.006082	0.972625	0.0899515	0.0950177	105.632
Q08380	Q08380	63.1	Galectin-3-binding protein	Unaffected		Uncertain	0.0479712	1.00542	0.998636		0.6494	1.23314	0.0479712	0.0172457	35.9501
P06744			Glucose-6-phosphate isomerase	Unaffected				1.10353	0.997719
Q15582	Q15582	89.1	Transforming growth factor-beta-induced protein ig-h3	Unaffected		Uncertain	0.132586	1.09648	0.997221		0.8887	1.37454	0.132586	0.0348584	26.2911
P08637			Low affinity immunoglobulin gamma Fc region receptor III-A	Uncertain				1.23246	0.995418
P14618	P14618|P30613	70.1	Pyruvate kinase isozymes M1/M2	Uncertain		Unaffected		1.22049	0.994172		0.246	1.05927
Q9Y5K6			CD2-associated protein	Unaffected				0.814689	0.993993
P04180	P04180	192.1	Phosphatidylcholine-sterol acyltransferase	Unaffected		Unaffected	0.433256	1.05076	0.992043		0.3621	1.15903	0.433256	0.254974	58.8505
P26992			Ciliary neurotrophic factor receptor subunit alpha	Uncertain				1.33736	0.991926
Q9UJJ9			N-acetylglucosamine-1-phosphotransferase subunit gamma	Unaffected				1.13099	0.989654
P04275			von Willebrand factor	Unaffected				1.11777	0.988321
P07858	P07858	211.1	Cathepsin B	Unaffected		Uncertain		1.18288	0.986426		0.3198	1.22959
Q969P0	Q969P0	254.1	Immunoglobulin superfamily member 8	Unaffected		Unaffected		1.19947	0.985284		0.08142	0.998154
Q9Y696			Chloride intracellular channel protein 4	Unaffected				0.881918	0.985112
Q9UM22			Mammalian ependymin-related protein 1	Unaffected				1.14778	0.984944
P20774	P20774	69.1	Mimecan	Unaffected	Affected	Affected	1.34227	1.17955	0.984176	3.99632	0.7639	1.5343	1.34227	0.256847	19.1352
P32004			Neural cell adhesion molecule L1	Unaffected				1.00221	0.983391
P17174	P17174	157.1	Aspartate aminotransferase, cytoplasmic	Unaffected		Uncertain		1.18304	0.982204		0.7913	1.29745
P41217			OX-2 membrane glycoprotein	Unaffected				1.01133	0.981624
Q7Z3B1	Q7Z3B1	255.1	Neuronal growth regulator 1	Uncertain		Uncertain		1.22608	0.979839		0.5605	1.43226
P08195			4F2 cell-surface antigen heavy chain	Uncertain				1.20156	0.979684
P09871	P09871	33.1	Complement C1s subcomponent	Unaffected	Unaffected	Unaffected	0.558074	0.935118	0.979447	1.17719	0.5323	1.18064	0.558074	0.181287	32.4843
Q9UBX7			Kallikrein-11	Affected				1.56567	0.978664
P07686			Beta-hexosaminidase subunit beta	Unaffected				0.985272	0.975961
Q9NY47			Voltage-dependent calcium channel subunit alpha-2/delta-2	Unaffected				0.945806	0.975838
P37837			Transaldolase	Unaffected				1.14112	0.975814
Q9NPR2			Semaphorin-4B	Unaffected				0.867331	0.975566
Q9P0K1			Disintegrin and metalloproteinase domain-containing protein 22	Unaffected				1.10095	0.975106
Q9BYH1	Q9BYH1	172.1	Seizure 6-like protein	Unaffected		Unaffected		0.992979	0.974473		0.3029	1.14693
Q86UN3			Reticulon-4 receptor-like 2	Unaffected				1.16032	0.973475
P07333	P07333	190.1	Macrophage colony-stimulating factor 1 receptor	Unaffected		Unaffected		0.936456	0.967459		0.2755	1.24334
P01033	P01033	154.1	Metalloproteinase inhibitor 1	Unaffected		Uncertain		1.14129	0.966197		0.4934	1.58222
Q8N3J6	Q8N3J6	213.1	Cell adhesion molecule 2	Uncertain		Unaffected		1.2028	0.965165		0.1214	1.03472
P48745			Protein NOV homolog	Uncertain				1.27041	0.964775
O75223			Gamma-glutamylcyclotransferase	Uncertain				1.20364	0.963351
P52797			Ephrin-A3	Unaffected				1.199	0.962115
Q14515	Q14515	32.1	SPARC-like protein 1	Unaffected	Uncertain	Unaffected		0.946558	0.961413	1.21502	0.4061	1.14262
Q8N9I0			Synaptotagmin-2	Unaffected				1.14875	0.961116
O75874			Isocitrate dehydrogenase [NADP] cytoplasmic	Unaffected				1.16602	0.959963
Q6NW40			RGM domain family member B	Uncertain				1.28986	0.959493
O14786			Neuropilin-1	Unaffected				0.804207	0.958466
P06865			Beta-hexosaminidase subunit alpha	Unaffected				0.959964	0.958409
P16930			Fumarylacetoacetase	Unaffected				1.10326	0.956568
Q86UW8			Hyaluronan and proteoglycan link protein 4	Affected				1.7639	0.956365
P54289	P54289	182.1	Voltage-dependent calcium channel subunit alpha-2/delta-1	Unaffected		Uncertain		0.991282	0.955285		0.4726	1.22632
Q9Y279			V-set and immunoglobulin domain-containing protein 4	Unaffected				1.17519	0.954341
O00451			GDNF family receptor alpha-2	Uncertain				1.24378	0.954272
Q92820	Q92820	184.1	Gamma-glutamyl hydrolase	Uncertain		Uncertain		1.22369	0.95281		0.8694	1.3543
P23515	P23515	221.1	Oligodendrocyte-myelin glycoprotein	Unaffected		Unaffected		0.926655	0.951893		0.1157	1.03105
P07996			Thrombospondin-1	Uncertain			6.326	1.37443	0.951376				6.326	1.47833	23.3692
Q9Y240	Q9Y240	277.1	C-type lectin domain family 11 member A	Unaffected		Uncertain		1.11045	0.949972		0.6707	1.82181
Q15818	Q15818	125.1	Neuronal pentraxin-1	Unaffected		Unaffected		1.15651	0.947206		0.1786	1.08902
P26885			Peptidyl-prolyl cis-trans isomerase FKBP2	Affected				1.55795	0.94658
P05937			Calbindin	Unaffected				1.18627	0.944915
P43121	P43121	110.1	Cell surface glycoprotein MUC18	Unaffected		Unaffected		0.899652	0.944033		0.2271	1.14277
P11717			Cation-independent mannose-6-phosphate receptor	Unaffected				1.0706	0.941621
P29762			Cellular retinoic acid-binding protein 1	Uncertain				1.33119	0.94132
Q13740	Q13740	166.1	CD166 antigen	Unaffected		Unaffected		0.942487	0.940759		0.3403	1.1882
Q9HAT2			Sialate O-acetylesterase	Unaffected				1.16293	0.94002
Q12841			Follistatin-related protein 1	Uncertain				1.20581	0.938108
P51693	P51693	37.1	Amyloid-like protein 1	Unaffected	Unaffected	Unaffected	0.04422	0.923392	0.937914	1.03316	0.4593	1.14344	0.04422	0.0380599	86.0694
Q01459			Di-N-acetylchitobiase	Unaffected				1.1742	0.934409
O43505	O43505	50.1	N-acetyllactosaminide beta-1,3-N-acetylglucosaminyltransferase	Unaffected		Uncertain		1.08336	0.934338		0.5565	1.47035
Q9Y5I4			Protocadherin alpha-C2	Unaffected				0.955464	0.933104
Q96AP7			Endothelial cell-selective adhesion molecule	Uncertain				1.38533	0.931953
Q9P232			Contactin-3	Unaffected				0.890044	0.931801
P16870	P16870	66.1	Carboxypeptidase E	Unaffected	Unaffected	Unaffected		1.1721	0.930166	0.620055	0.2899	1.11317
Q53EL9			Seizure protein 6 homolog	Unaffected				0.929278	0.928363
O14686			Histone-lysine N-methyltransferase MLL2	Unaffected				0.71031	0.926074
Q9GZZ8			Extracellular glycoprotein lacritin	Unaffected				0.92668	0.920282
Q9P0K9			Uncharacterized protein C9orf4	Unaffected				1.17916	0.918868
P00338	P00338	112.2	L-lactate dehydrogenase A chain	Uncertain		Uncertain		1.39187	0.917769		0.4788	1.42214
P35443	P35443	279.1	Thrombospondin-4	Unaffected		Uncertain		1.08486	0.916375		0.321	1.21765
O15197			Ephrin type-B receptor 6	Unaffected				0.953268	0.914771
P34096			Ribonuclease 4	Uncertain				1.33608	0.912999
Q9NUQ9			Protein FAM49B	Unaffected				1.0551	0.912424
P10721			Mast/stem cell growth factor receptor Kit	Unaffected				0.909133	0.912131
Q9BRK3			Matrix-remodeling-associated protein 8	Unaffected				0.998563	0.911702
P19320			Vascular cell adhesion protein 1	Unaffected				0.850389	0.909944
O14773			Tripeptidyl-peptidase 1	Unaffected				0.991415	0.908297
Q08174			Protocadherin-1	Unaffected				0.954089	0.907041
P98172			Ephrin-B1	Unaffected				1.19413	0.903805
Q8IYS5			Osteoclast-associated immunoglobulin-like receptor	Unaffected				1.09499	0.903389
O94919	O94919	171.1	Endonuclease domain-containing 1 protein	Unaffected		Uncertain		1.13331	0.902088		0.3199	1.26203
Q06828	Q06828	264.1	Fibromodulin	Unaffected		Uncertain		0.998525	0.90111		0.4915	1.25776
Q07954			Prolow-density lipoprotein receptor-related protein 1	Unaffected				1.06986	0.900927
Q14982	Q14982	183.1	Opioid-binding protein/cell adhesion molecule	Unaffected		Uncertain		1.16374	0.897029		0.3914	1.20561
Q9Y3B3			Transmembrane emp24 domain-containing protein 7	Unaffected				1.02381	0.896625
P48637			Glutathione synthetase	Unaffected				1.19893	0.894882
Q9BQT9			Calsyntenin-3	Unaffected				0.96613	0.894383
Q9NQ79	Q9NQ79	83.1	Cartilage acidic protein 1	Unaffected		Unaffected	0.0575272	1.08914	0.894025		0.4974	1.18068	0.0575272	0.0311048	54.0698
Q8TER0			Sushi, nidogen and EGF-like domain-containing protein 1	Unaffected				0.979019	0.893798
O00533	O00533	27.1	Neural cell adhesion molecule L1-like protein	Unaffected	Affected	Unaffected	0.0444002	0.925472	0.892112	2.29244	0.5823	1.16134	0.0444002	0.0265621	59.8242
Q9BZR6			Reticulon-4 receptor	Unaffected				1.13343	0.89211
P35590			Tyrosine-protein kinase receptor Tie-1	Unaffected				0.909936	0.891178
P07339	P07339	101.1	Cathepsin D	Unaffected	Affected	Unaffected		1.14619	0.889181	1.54507	0.2622	1.09591
P08571	P08571	88.1	Monocyte differentiation antigen CD14	Unaffected	Affected	Uncertain	0.0476386	1.08418	0.886353	2.05768	0.6729	1.24727	0.0476386	0.0236765	49.7002
Q6ZRP7			Sulfhydryl oxidase 2	Unaffected				0.836667	0.885415
O95336			6-phosphogluconolactonase	Unaffected				1.09988	0.884498
P51888	P51888	231.1	Prolargin	Unaffected		Uncertain		0.983799	0.88438		0.418	1.19733
P15289			Arylsulfatase A	Unaffected				0.914232	0.88402
O60241			Brain-specific angiogenesis inhibitor 2	Unaffected				1.1313	0.883258
Q13332	Q13332	191.1	Receptor-type tyrosine-protein phosphatase S	Unaffected		Uncertain		1.03641	0.881919		0.4556	1.28025
P28329			Choline O-acetyltransferase	Unaffected				0.90312	0.88142
P42785	P42785	181.1	Lysosomal Pro-X carboxypeptidase	Unaffected		Unaffected		0.862833	0.880672		0.2708	1.05513
O60245			Protocadherin-7	Unaffected				0.864397	0.88059
P07711	P07711	282.1	Cathepsin L1	Unaffected		Uncertain		0.960689	0.880019		0.4648	1.20153
O14594	O14594	196.1	Neurocan core protein	Unaffected		Uncertain		0.979266	0.87783		0.5442	1.34041
O43300			Leucine-rich repeat transmembrane neuronal protein 2	Uncertain				1.48658	0.877171
Q8NHJ6			Leukocyte immunoglobulin-like receptor subfamily B member 4	Unaffected				1.08441	0.876858
Q9UN36			Protein NDRG2	Unaffected				0.579338	0.875251
P12109	P12109	116.1	Collagen alpha-1(VI) chain	Unaffected	Unaffected	Uncertain		0.901042	0.871936	1.17712	0.642	1.35296
P58400			Neurexin-1-beta	Unaffected				1.08342	0.871865
P09104			Gamma-enolase	Unaffected				1.09554	0.87159
O94856	O94856	95.1	Neurofascin	Unaffected		Unaffected		0.911248	0.869674		0.2717	1.0887
P54764	P54764	158.1	Ephrin type-A receptor 4	Unaffected		Unaffected		1.16688	0.867767		0.2475	1.13947
P53041			Serine/threonine-protein phosphatase 5	Unaffected				0.994069	0.867718
Q8IUK5			Plexin domain-containing protein 1	Unaffected				0.931424	0.867137
Q9GZP4			PITH domain-containing protein 1	Unaffected				1.02046	0.867033
Q8IV08	Q8IV08	226.1	Phospholipase D3	Unaffected		Unaffected		1.02936	0.865112		0.3967	1.1121
O75503			Ceroid-lipofuscinosis neuronal protein 5	Unaffected				0.971202	0.865057
P54802			Alpha-N-acetylglucosaminidase	Unaffected				0.865432	0.865038
Q9BY67	Q9BY67	165.1	Cell adhesion molecule 1	Unaffected		Unaffected		0.972979	0.860905		0.1517	1.04281
O14793			Growth/differentiation factor 8	Unaffected				1.16274	0.860393
Q15223			Poliovirus receptor-related protein 1	Unaffected				1.0404	0.859549
Q96CX2			BTB/POZ domain-containing protein KCTD12	Uncertain				1.34267	0.857251
Q02246	Q02246	24.1	Contactin-2	Unaffected		Unaffected		0.961149	0.855504		0.4427	1.17986
Q9BQ16			Testican-3	Unaffected				0.961939	0.853761
O60279			Sushi domain-containing protein 5	Unaffected				1.1251	0.852818
Q8WYK1			Contactin-associated protein-like 5	Uncertain				1.27917	0.850434
Q92542			Nicastrin	Uncertain				1.24387	0.849465
Q9BU40			Chordin-like protein 1	Unaffected				1.08597	0.848865
P11142			Heat shock cognate 71 kDa protein	Unaffected				1.12797	0.845125
Q12860	Q12860	18.1	Contactin-1	Unaffected	Affected	Uncertain	0.0421316	0.963257	0.842352	2.04667	0.5808	1.22798	0.0421316	0.0316303	75.0749
P98160	P98160	58.1	Basement membrane-specific heparan sulfate proteoglycan core protein	Unaffected		Uncertain		1.06877	0.838913		0.6341	1.31968
Q9Y6N8			Cadherin-10	Unaffected				0.834729	0.836762
P48723			Heat shock 70 kDa protein 13	Unaffected				0.99546	0.836236
O76061			Stanniocalcin-2	Unaffected				1.19302	0.835949
Q92823	Q92823	51.1	Neuronal cell adhesion molecule	Unaffected	Affected	Uncertain		0.923017	0.835851	1.49976	0.5273	1.25622
Q9UHL4	Q9UHL4	223.1	Dipeptidyl peptidase 2	Unaffected		Unaffected		0.925319	0.83323		0.5953	1.09318
Q8IWV2			Contactin-4	Unaffected				0.977895	0.833177
Q6UXK5			Leucine-rich repeat neuronal protein 1	Unaffected				0.789059	0.831892
P07195	P07195|Q6ZMR3|P07864	112.1	L-lactate dehydrogenase B chain	Unaffected		Uncertain		1.1034	0.829461		0.417	1.21222
Q86SR1			Polypeptide N-acetylgalactosaminyltransferase 10	Unaffected				0.961732	0.826688
P28827			Receptor-type tyrosine-protein phosphatase mu	Unaffected				0.8237	0.825819
Q92854			Semaphorin-4D	Unaffected				0.900933	0.824277
P07942			Laminin subunit beta-1	Unaffected				1.01835	0.823526
Q8NFZ8	Q8NFZ8	281.1	Cell adhesion molecule 4	Unaffected		Uncertain		1.07487	0.822302		0.7243	1.39164
P27797	P27797	215.1	Calreticulin	Uncertain		Unaffected		1.31987	0.81993		0.2187	1.08734
Q9P2E7			Protocadherin-10	Unaffected				0.913746	0.81979
Q7Z7M0	Q7Z7M0	79.1	Multiple epidermal growth factor-like domains protein 8	Unaffected		Unaffected	0.0680452	1.08238	0.817982		0.636	1.07885	0.0680452	0.0775769	114.008
Q92859	Q92859	81.1	Neogenin	Unaffected		Unaffected		0.975726	0.817333		0.5046	1.05757
P22897			Macrophage mannose receptor 1	Unaffected				1.04507	0.817007
Q96GM8			Target of EGR1 protein 1	Affected				1.80268	0.816005
P13611	P13611	230.1	Versican core protein	Unaffected		Unaffected		0.883515	0.815726		0.4743	1.13412
P11047			Laminin subunit gamma-1	Unaffected				0.980355	0.81306
P36222	P36222	97.1	Chitinase-3-like protein 1	Unaffected		Unaffected		0.936835	0.813032		0.445	1.13164
P11279			Lysosome-associated membrane glycoprotein 1	Unaffected				0.837038	0.811541
P35052			Glypican-1	Unaffected				0.955264	0.809314
Q53RD9			Fibulin-7	Uncertain				1.27859	0.808816
Q9Y2E5			Epididymis-specific alpha-mannosidase	Unaffected				1.06625	0.806683
P15586			N-acetylglucosamine-6-sulfatase	Unaffected				0.853597	0.806351
Q15262			Receptor-type tyrosine-protein phosphatase kappa	Unaffected				0.831973	0.802995
Q9Y2T3			Guanine deaminase	Unaffected				1.01542	0.801357
Q6UXD5	Q6UXD5	149.1	Seizure 6-like protein 2	Unaffected		Unaffected		0.901236	0.799873		0.03192	1.03416
Q969H8			UPF0556 protein C19orf10	Unaffected				1.14696	0.799039
P49641			Alpha-mannosidase 2x	Unaffected				0.977526	0.797474
P46459			Vesicle-fusing ATPase	Unaffected				1.12707	0.797122
P40925			Malate dehydrogenase, cytoplasmic	Unaffected				1.0719	0.796572
Q9BTY2	Q9BTY2	146.1	Plasma alpha-L-fucosidase	Uncertain		Unaffected		1.20854	0.795656		0.4334	1.15688
P35237			Serpin B6	Unaffected				1.0702	0.795243
P40189	P40189	159.1	Interleukin-6 receptor subunit beta	Unaffected		Unaffected		0.880712	0.794303		0.5263	1.15931
Q9UMF0			Intercellular adhesion molecule 5	Unaffected				0.903424	0.791454
Q15303			Receptor tyrosine-protein kinase erbB-4	Unaffected				0.776833	0.791134
Q99435	Q99435	133.1	Protein kinase C-binding protein NELL2	Unaffected	Uncertain	Unaffected		0.885317	0.790637	1.2778	0.09705	1.05834
Q8N967			Leucine-rich repeat and transmembrane domain-containing protein 2	Uncertain				1.46375	0.788621
Q9NT99	Q9NT99|Q9HBW1	147.1	Leucine-rich repeat-containing protein 4B	Unaffected		Uncertain		0.998706	0.78811		0.5622	1.32362
Q9UBR2			Cathepsin Z	Unaffected				1.03577	0.786887
Q9HC38			Glyoxalase domain-containing protein 4	Uncertain				1.22523	0.784648
Q6UX73	Q6UX73	203.1	UPF0764 protein C16orf89	Unaffected		Uncertain		1.1078	0.784471		0.5642	1.24464
P12273			Prolactin-inducible protein	Unaffected	Unaffected			0.926076	0.783126	0.174394
Q10471			Polypeptide N-acetylgalactosaminyltransferase 2	Unaffected				1.0719	0.782405
Q96GW7	Q96GW7	90.1	Brevican core protein	Unaffected		Unaffected		1.10627	0.781281		0.06934	1.10106
Q8NBS9			Thioredoxin domain-containing protein 5	Unaffected				1.17422	0.779453
P23468			Receptor-type tyrosine-protein phosphatase delta	Unaffected				0.97103	0.776107
O94985	O94985	48.1	Calsyntenin-1	Unaffected		Unaffected	0.110687	0.854328	0.776028		0.5573	1.0962	0.110687	0.000176418	0.159384
P55285			Cadherin-6	Unaffected				0.923795	0.771131
O14498	O14498	214.1	Immunoglobulin superfamily containing leucine-rich repeat protein	Uncertain		Uncertain		1.25351	0.769458		0.8113	1.32644
P20062	P20062	188.1	Transcobalamin-2	Unaffected		Unaffected		1.14252	0.766795		0.5259	1.18585
Q9ULF5			Zinc transporter ZIP10	Uncertain				1.44844	0.762615
P48551			Interferon alpha/beta receptor 2	Unaffected				1.18784	0.760727
Q8N6C5			Immunoglobulin superfamily member 1	Unaffected				0.831952	0.760313
Q92485			Acid sphingomyelinase-like phosphodiesterase 3b	Unaffected				1.12864	0.758074
P19021	P19021	132.1	Peptidyl-glycine alpha-amidating monooxygenase	Unaffected		Unaffected		1.09398	0.75513		0.2059	1.13954
Q8NBJ7			Sulfatase-modifying factor 2	Unaffected				1.18697	0.75418
P43234			Cathepsin O	Unaffected				0.901797	0.752871
P98155			Very low-density lipoprotein receptor	Unaffected				1.09881	0.752105
Q8N2Q7			Neuroligin-1	Unaffected				0.823792	0.749701
Q6UVK1			Chondroitin sulfate proteoglycan 4	Unaffected				0.952832	0.749473
P00505			Aspartate aminotransferase, mitochondrial	Unaffected				1.10842	0.749108
P14384			Carboxypeptidase M	Unaffected				0.975439	0.747356
P15086			Carboxypeptidase B	Unaffected				1.02919	0.745711
P50895			Basal cell adhesion molecule	Unaffected				0.897081	0.745511
P55786			Puromycin-sensitive aminopeptidase	Unaffected				0.921216	0.742368
Q15782			Chitinase-3-like protein 2	Unaffected				0.975152	0.742273
P14314			Glucosidase 2 subunit beta	Unaffected				0.891311	0.742034
Q12805	Q12805	85.1	EGF-containing fibulin-like extracellular matrix protein 1	Unaffected	Unaffected	Unaffected		0.812147	0.740261	1.10145	0.1382	1.32191
P05090	P05090	179.1	Apolipoprotein D	Unaffected	Unaffected	Uncertain	0.0551427	0.912557	0.736946	1.1894	0.7929	1.43145	0.0551427	0.0561918	101.902
P49257			Protein ERGIC-53	Unaffected				0.982392	0.735625
Q14112			Nidogen-2	Unaffected				0.86882	0.73492
P09972	P09972	164.1	Fructose-bisphosphate aldolase C	Unaffected		Uncertain		1.05295	0.73438		0.4383	1.25168
O14917			Protocadherin-17	Unaffected				0.907119	0.733489
P07093			Glia-derived nexin	Unaffected				1.18677	0.731956
Q09328			Alpha-1,6-mannosylglycoprotein 6-beta-N-acetylglucosaminyltransferase A	Unaffected				0.90358	0.73129
Q9Y6R7	Q9Y6R7	46.1	IgGFc-binding protein	Unaffected		Uncertain	0.157129	0.992464	0.730429		0.6077	1.34496	0.157129	0.149952	95.4321
Q8NFP4			MAM domain-containing glycosylphosphatidylinositol anchor protein 1	Unaffected				0.958287	0.730091
P20916			Myelin-associated glycoprotein	Unaffected				0.926357	0.729169
Q96FE5			Leucine-rich repeat and immunoglobulin-like domain-containing nogo receptor-interacting protein 1	Unaffected				0.791643	0.728642
P22304			Iduronate 2-sulfatase	Unaffected				0.781494	0.728044
P14625	P14625	320.1	Endoplasmin	Unaffected		Uncertain		0.781956	0.727034		0.4789	1.22034
Q9UBQ6			Exostosin-like 2	Unaffected				1.10098	0.724654
Q9HAR2			Latrophilin-3	Unaffected				1.05049	0.723204
O43556			Epsilon-sarcoglycan	Unaffected				0.890678	0.722161
Q9NRN5			Olfactomedin-like protein 3	Unaffected				1.15773	0.718839
Q92673			Sortilin-related receptor	Unaffected				1.01541	0.71856
P55291			Cadherin-15	Unaffected				0.870317	0.718234
Q9P225			Dynein heavy chain 2, axonemal	Unaffected				0.807557	0.717028
Q99574	Q99574	148.1	Neuroserpin	Uncertain		Unaffected		1.23054	0.714236		0.07624	1.06242
P13591	P13591	28.1	Neural cell adhesion molecule 1	Unaffected		Unaffected	1.00278	0.80179	0.71093		0.3183	1.13191	1.00278	1.68648	168.18
P35442			Thrombospondin-2	Unaffected				0.938744	0.708783
Q08345			Epithelial discoidin domain-containing receptor 1	Uncertain				1.20151	0.707692
Q8TEU8	Q8TEU8	145.1	WAP, kazal, immunoglobulin, kunitz and NTR domain-containing protein 2	Unaffected		Uncertain		0.881197	0.707109		0.5439	1.37829
Q9HCK4			Roundabout homolog 2	Unaffected				0.96794	0.707079
P26572			Alpha-1,3-mannosyl-glycoprotein 2-beta-N-acetylglucosaminyltransferase	Unaffected				0.87706	0.706223
Q8NFY4			Semaphorin-6D	Unaffected				0.86264	0.70234
P04216			Thy-1 membrane glycoprotein	Unaffected				1.05652	0.701407
Q8IW52			SLIT and NTRK-like protein 4	Unaffected				1.06806	0.697811
O00115			Deoxyribonuclease-2-alpha	Unaffected				1.18403	0.697235
Q08431			Lactadherin	Uncertain				1.37365	0.696865
O94991			SLIT and NTRK-like protein 5	Unaffected				1.15318	0.69468
O43827			Angiopoietin-related protein 7	Unaffected				0.90687	0.693866
Q7Z553			MAM domain-containing glycosylphosphatidylinositol anchor protein 2	Unaffected				0.959555	0.692663
P57087			Junctional adhesion molecule B	Unaffected				0.877998	0.6909
P10586			Receptor-type tyrosine-protein phosphatase F	Unaffected				0.832881	0.689821
Q9BUJ0			Abhydrolase domain-containing protein 14A	Unaffected				0.941115	0.688197
Q8IVL1			Neuron navigator 2	Unaffected				0.709163	0.685477
P14543			Nidogen-1	Unaffected				0.814394	0.684144
P02741			C-reactive protein	Uncertain			9.6925	1.33618	0.683116				9.6925	6.02086	62.1188
P53634			Dipeptidyl peptidase 1	Unaffected				1.10844	0.681388
Q9NYQ8			Protocadherin Fat 2	Unaffected				1.11689	0.675847
Q8IZP7			Heparan-sulfate 6-O-sulfotransferase 3	Unaffected				0.902039	0.674088
Q8ND04			Protein SMG8	Unaffected				0.699013	0.67182
Q9H4D0			Calsyntenin-2	Unaffected				0.816423	0.667948
Q9UQ52			Contactin-6	Unaffected				0.797733	0.667004
Q9BXJ0			Complement C1q tumor necrosis factor-related protein 5	Unaffected				0.981648	0.663939
Q14165			Malectin	Unaffected				1.06163	0.663082
Q9Y646			Plasma glutamate carboxypeptidase	Unaffected				1.05134	0.661681
A6NGN9			IgLON family member 5	Unaffected				1.10814	0.659633
Q86SF2			N-acetylgalactosaminyltransferase 7	Unaffected				0.836056	0.654628
Q9NZK5			Adenosine deaminase CECR1	Unaffected				0.90699	0.65454
Q8NCC3			Group XV phospholipase A2	Unaffected				1.08632	0.653097
Q9BXP8			Pappalysin-2	Uncertain				1.20011	0.651007
P48058	P48058	155.1	Glutamate receptor 4	Unaffected		Unaffected		0.978795	0.650442		0.2159	1.11001
O60568			Procollagen-lysine,2-oxoglutarate 5-dioxygenase 3	Unaffected				0.864162	0.649788
Q9NZU1			Leucine-rich repeat transmembrane protein FLRT1	Unaffected				1.09054	0.648851
Q13510			Acid ceramidase	Unaffected				1.01277	0.648633
P26038			Moesin	Unaffected				0.819592	0.648129
P55058	P55058	43.1	Phospholipid transfer protein	Unaffected		Unaffected	0.0459404	0.992589	0.645993		0.3458	1.16486	0.0459404	0.0141828	30.8723
Q15113	Q15113	62.1	Procollagen C-endopeptidase enhancer 1	Unaffected	Unaffected	Uncertain		1.09172	0.645861	1.05866	0.7421	1.37628
Q5VU97			VWFA and cache domain-containing protein 1	Unaffected				0.873875	0.644933
Q86UN2			Reticulon-4 receptor-like 1	Unaffected				1.03754	0.644701
Q9C0A0			Contactin-associated protein-like 4	Unaffected				0.936762	0.64459
P55268			Laminin subunit beta-2	Unaffected				0.83019	0.642158
P21860			Receptor tyrosine-protein kinase erbB-3	Unaffected				0.826333	0.640996
Q86UX2	Q86UX2	167.1	Inter-alpha-trypsin inhibitor heavy chain H5	Unaffected		Unaffected		0.980125	0.640644		0.6528	1.10309
Q9NS85			Carbonic anhydrase-related protein 10	Unaffected				1.02861	0.638924
Q92752			Tenascin-R	Unaffected				0.984563	0.6375
Q9UJA9			Ectonucleotide pyrophosphatase/phosphodiesterase family member 5	Unaffected				1.01592	0.636529
P22748			Carbonic anhydrase 4	Unaffected				0.925449	0.635899
Q9NZR2			Low-density lipoprotein receptor-related protein 1B	Unaffected				1.01039	0.633045
Q9HC56			Protocadherin-9	Unaffected				0.774871	0.630188
Q9UKJ1			Paired immunoglobulin-like type 2 receptor alpha	Affected				1.52479	0.629229
Q9Y617			Phosphoserine aminotransferase	Unaffected				1.1292	0.628752
Q9H3G5			Probable serine carboxypeptidase CPVL	Unaffected				0.73568	0.628641
O75787	O75787	220.1	Renin receptor	Unaffected		Unaffected		0.880083	0.627488		0.1195	1.03255
Q9Y334			Protein G7c	Unaffected				0.860889	0.62714
O60242			Brain-specific angiogenesis inhibitor 3	Unaffected				1.04372	0.627023
O00339			Matrilin-2	Unaffected				0.838587	0.623054
Q9ULL4			Plexin-B3	Unaffected				0.914083	0.62034
Q96B86			Repulsive guidance molecule A	Unaffected				0.918861	0.620238
Q8NFZ4			Neuroligin-2	Unaffected				0.911956	0.619482
Q9H7Y0			UPF0672 protein CXorf36	Unaffected				1.07613	0.619022
Q9UKU9			Angiopoietin-related protein 2	Unaffected				0.838195	0.61675
Q03167			Transforming growth factor beta receptor type 3	Unaffected				0.85218	0.616659
O60462			Neuropilin-2	Unaffected				0.726647	0.614922
Q6UWR7			Ectonucleotide pyrophosphatase/phosphodiesterase family member 6	Unaffected				1.07173	0.61489
O75326	O75326	130.1	Semaphorin-7A	Unaffected		Unaffected		0.827426	0.610917		0.2897	1.08779
O43157			Plexin-B1	Unaffected				0.85758	0.609964
O94760			N(G),N(G)-dimethylarginine dimethylaminohydrolase 1	Unaffected				0.992683	0.609335
P07998			Ribonuclease pancreatic	Unaffected			0.118691	1.19041	0.608688				0.118691	0.0171818	14.4761
P29218			Inositol monophosphatase 1	Uncertain				1.2501	0.608625
P19835			Bile salt-activated lipase	Unaffected				0.684886	0.600864
O94898			Leucine-rich repeats and immunoglobulin-like domains protein 2	Unaffected				0.719136	0.598388
Q8IZS8			Voltage-dependent calcium channel subunit alpha-2/delta-3	Unaffected				0.852968	0.598327
Q9UHC6			Contactin-associated protein-like 2	Unaffected				0.8888	0.598157
Q16288			NT-3 growth factor receptor	Unaffected				0.688751	0.597567
O75078			Disintegrin and metalloproteinase domain-containing protein 11	Unaffected				0.902679	0.595871
Q9Y6N7	Q9Y6N7|Q9HCK4	276.1	Roundabout homolog 1	Unaffected		Unaffected		0.769591	0.590576		0.4256	1.18106
P54756			Ephrin type-A receptor 5	Unaffected				0.930921	0.587324
O75063			Glycosaminoglycan xylosylkinase	Unaffected				0.951635	0.581554
Q6P9A2			Putative polypeptide N-acetylgalactosaminyltransferase-like protein 4	Unaffected				1.02691	0.57475
Q9Y644			Beta-1,3-N-acetylglucosaminyltransferase radical fringe	Unaffected				1.167	0.574218
Q9Y4C0	Q9Y4C0|Q9HDB5	198.1	Neurexin-3-alpha	Unaffected		Uncertain		0.888357	0.572984		0.8025	1.17695
Q9ULB1	Q9ULB1|P58400	180.1	Neurexin-1-alpha	Unaffected		Unaffected		1.00773	0.5709		0.1685	1.06864
Q6ZMI3			Gliomedin	Unaffected				0.923302	0.565432
Q9GZT8			NIF3-like protein 1	Unaffected				0.960015	0.56514
O43508			Tumor necrosis factor ligand superfamily member 12	Unaffected				1.13036	0.563382
Q9H3T3			Semaphorin-6B	Unaffected				0.796355	0.562228
Q9HCB6			Spondin-1	Unaffected				0.915709	0.557125
Q14697			Neutral alpha-glucosidase AB	Unaffected				0.667166	0.555421
Q6UW01			Cerebellin-3	Unaffected				1.15103	0.553667
Q9H2E6			Semaphorin-6A	Unaffected				0.839012	0.553181
Q8IUX7			Adipocyte enhancer-binding protein 1	Unaffected				0.871418	0.549052
Q9BW30			Tubulin polymerization-promoting protein family member 3	Unaffected				1.05427	0.544323
Q9BUD6			Spondin-2	Unaffected				1.01792	0.541698
O00462			Beta-mannosidase	Unaffected				0.812953	0.540381
P08253	P08253	49.1	72 kDa type IV collagenase	Unaffected	Unaffected	Uncertain		0.879626	0.539424	0.139252	0.7643	1.35495
Q9BXJ4			Complement C1q tumor necrosis factor-related protein 3	Unaffected				0.939441	0.534227
Q8IUK8			Cerebellin-2	Unaffected				1.05209	0.533598
Q24JP5			Transmembrane protein 132A	Unaffected				0.80994	0.526101
P43146			Netrin receptor DCC	Unaffected				0.937652	0.522103
Q9UKM7			Endoplasmic reticulum mannosyl-oligosaccharide 1,2-alpha-mannosidase	Unaffected				0.584282	0.520827
Q9NTU7			Cerebellin-4	Unaffected				0.92453	0.520259
Q15493			Regucalcin	Unaffected				0.794638	0.515851
O75752			UDP-GalNAc:beta-1,3-N-acetylgalactosaminyltransferase 1	Unaffected				0.939149	0.515265
Q96S38			Ribosomal protein S6 kinase delta-1	Unaffected				0.488497	0.511493
Q9P2S2	Q9P2S2|P58401	194.1	Neurexin-2-alpha	Unaffected		Unaffected		0.914395	0.50802		0.221	1.19653
P17050			Alpha-N-acetylgalactosaminidase	Unaffected				0.906244	0.504496
Q9NS98			Semaphorin-3G	Unaffected				0.98138	0.502184
P42658			Dipeptidyl aminopeptidase-like protein 6	Unaffected				0.759946	0.501686
Q13822	Q13822	15.1	Ectonucleotide pyrophosphatase/phosphodiesterase family member 2	Unaffected	Uncertain	Unaffected		0.763041	0.501552	1.36259	0.5985	1.18367
O94769	O94769	346.1	Extracellular matrix protein 2	Unaffected		Unaffected		0.814506	0.495841		0.105	1.18045
Q3V6T2			Girdin	Unaffected				0.606165	0.495593
Q9Y625			Glypican-6	Unaffected				0.747406	0.494823
P0C6S8			Leucine-rich repeat and immunoglobulin-like domain-containing nogo receptor-interacting protein 3	Unaffected				0.706915	0.491656
O15394	O15394	73.1	Neural cell adhesion molecule 2	Unaffected		Unaffected		0.749963	0.485627		0.2332	1.07712
P17405			Sphingomyelin phosphodiesterase	Unaffected				0.854438	0.474168
Q8WZA1	Q8WZA1	163.1	Protein O-linked-mannose beta-1,2-N-acetylglucosaminyltransferase 1	Unaffected		Uncertain		1.18395	0.47259		0.5504	1.22461
Q99523			Sortilin	Unaffected				0.623874	0.472128
Q8WY21			VPS10 domain-containing receptor SorCS1	Unaffected				0.746945	0.471616
Q5VUB5			Protein FAM171A1	Unaffected				1.17527	0.471193
Q02809			Procollagen-lysine,2-oxoglutarate 5-dioxygenase 1	Unaffected				0.70948	0.465246
Q9NSC7			Alpha-N-acetylgalactosaminide alpha-2,6-sialyltransferase 1	Unaffected				0.63201	0.464499
Q14393			Growth arrest-specific protein 6	Unaffected				0.752735	0.463181
Q9Y2I2			Netrin-G1	Unaffected				1.09094	0.450465
P02751	P02751	6.1	Fibronectin	Unaffected	Unaffected	Uncertain	0.64293	1.06692	0.447655	1.11446	0.7729	1.27012	0.64293	0.541649	84.2469
P04066	P04066	303.1	Tissue alpha-L-fucosidase	Unaffected		Uncertain		1.05511	0.430306		0.3943	1.30958
Q96P44			Collagen alpha-1(XXI) chain	Unaffected				1.05718	0.428512
Q6MZW2			Follistatin-related protein 4	Unaffected				0.78212	0.418984
P22303			Acetylcholinesterase	Unaffected				1.01406	0.413891
P07585			Decorin	Unaffected				0.563858	0.410687
Q14C87			Transmembrane protein 132D	Unaffected				0.707658	0.403181
P52848			Bifunctional heparan sulfate N-deacetylase/N-sulfotransferase 1	Unaffected				0.643833	0.389535
Q9NZ08			Endoplasmic reticulum aminopeptidase 1	Unaffected				0.806352	0.388879
P78509	P78509	135.1	Reelin	Unaffected		Unaffected		0.839756	0.382522		0.0382	1.07866
Q8NES3			Beta-1,3-N-acetylglucosaminyltransferase lunatic fringe	Unaffected				0.58084	0.381518
Q99519			Sialidase-1	Unaffected				0.951996	0.379134
Q5JS37			NHL repeat-containing protein 3	Unaffected				0.694592	0.377256
Q9UPU3			VPS10 domain-containing receptor SorCS3	Unaffected				0.957269	0.346851
Q9UKU6			Thyrotropin-releasing hormone-degrading ectoenzyme	Unaffected				0.812347	0.342539
P09622			Dihydrolipoyl dehydrogenase, mitochondrial	Unaffected				1.13052	0.334989
Q16706			Alpha-mannosidase 2	Unaffected				0.817588	0.324379
P23435	P23435|Q8IUK8	291.1	Cerebellin-1	Unaffected		Unaffected		0.764844	0.316528		0.4321	1.13704
Q8N475			Follistatin-related protein 5	Unaffected				0.747799	0.315225
P55083	P55083	141.1	Microfibril-associated glycoprotein 4	Unaffected		Uncertain		0.888913	0.309463		0.572	1.35996
P19367			Hexokinase-1	Unaffected				0.751658	0.291431
P00390			Glutathione reductase, mitochondrial	Unaffected				1.02242	0.283369
Q13214			Semaphorin-3B	Unaffected				0.977319	0.244051
Q6IEE7			Transmembrane protein 132E	Unaffected				0.521812	0.242946
Q8WUJ3			Protein KIAA1199	Unaffected				0.776783	0.238736
P11117			Lysosomal acid phosphatase	Unaffected				0.812987	0.232371
Q86Y38			Xylosyltransferase 1	Unaffected				0.636876	0.181928
Q99715			Collagen alpha-1(XII) chain	Unaffected				0.953299	0.178559
Q8N608			Inactive dipeptidyl peptidase 10	Unaffected				0.549665	0.164746
P14923			Junction plakoglobin	Affected				4.00638	0.082949
P31150			Rab GDP dissociation inhibitor alpha	Unaffected				0.981069
P01024	P01024	1.1	Complement C3	Affected*	Affected	Uncertain	2.31767	1.83		1.99879	0.7916	1.40825	2.31767	0.358194	15.4549
P01023	P01023|P20742	4.1	Alpha-2-macroglobulin	Affected*	Affected	Uncertain	4.84016	3.59853		1.50653	0.6463	1.24627	4.84016	2.64403	54.6269
P01009	P01009	8.1	Alpha-1-antitrypsin	Affected*	Affected	Affected	1.28139	1.94		2.06065	0.8895	1.5634	1.28139	0.436619	34.0737
P02647	P02647	14.1	Apolipoprotein A-I	Affected*	Affected	Affected	2.79697	2.27		1.99111	0.9207	1.64738	2.79697	1.6349	58.4524
P01859	P01859	61.1	Ig gamma-2 chain C region	Affected*	Affected	Affected	2.0078	1.96		2.56059	0.8444	1.96658	2.0078	1.33603	66.5418
P01861	P01861	61.4	Ig gamma-4 chain C region	Affected*	Affected	Affected	2.44361	2.84		2.15671	0.8309	2.25735	2.44361	1.25065	51.1807
P19652	P19652	72.1	Alpha-1-acid glycoprotein 2	Affected*	Affected	Affected	1.94789	2.36		2.19226	0.886	1.51018	1.94789	1.16246	59.6779
P02763	P02763	72.2	Alpha-1-acid glycoprotein 1		Affected	Affected	1.60332			1.59721	0.9598	1.51497	1.60332	0.855676	53.3691
P02787	P02787	5.1	Serotransferrin	Affected*	Unaffected	Uncertain	1.08966	1.57		1.18334	0.7762	1.46741	1.08966	0.503887	46.2427
P02675	P02675	31.1	Fibrinogen beta chain	Affected*	Unaffected	Affected	52.4773	5.15251		1.15698	0.8573	1.58697	52.4773	23.138	44.0913
P00738	P00738|P00739	60.1	Haptoglobin	Affected*	Unaffected	Affected	38.7319	2.06		0.651725	0.9328	1.79425	38.7319	55.2901	142.751
P01860	P01860	61.3	Ig gamma-3 chain C region	Affected*	Unaffected	Affected	4.2599	1.53		1.16347	0.8561	2.04598	4.2599	3.00311	70.4972
P02766	P02766	75.1	Transthyretin		Unaffected	Uncertain	0.0562546			0.0654735	0.7188	1.20572	0.0562546	0.0136152	24.2028
P02768	P02768	2.1	Serum albumin	Affected*	Uncertain	Affected	1.02505	1.53		1.23299	0.7466	1.57856	1.02505	0.365324	35.6395
P02679	P02679	53.1	Fibrinogen gamma chain	Affected*	Uncertain	Affected	65.1786	5.45		1.44328	0.8234	1.6762	65.1786	36.6885	56.2893
P02671	P02671	54.1	Fibrinogen alpha chain	Affected*	Uncertain	Uncertain	47.7181	5.73158		1.31436	0.6712	1.51865	47.7181	19.8242	41.5443
P01857	P01857	61.2	Ig gamma-1 chain C region		Uncertain	Affected	2.10054			1.41538	0.87	1.77002	2.10054	1.17573	55.9727
P0C0L5	P0C0L5	3.1	Complement C4-B			Uncertain					0.6171	1.24962
P0C0L4	P0C0L4	3.2	Complement C4-A			Uncertain	1.45578				0.5931	1.24795	1.45578	0.117783	8.09067
P01876	P01876	77.1	Ig alpha-1 chain C region	Affected*		Affected	7.99014	1.95			0.8075	1.81403	7.99014	5.79643	72.5447
P01877	P01877	77.2	Ig alpha-2 chain C region			Affected					0.9136	1.72079
Q8WZ42	Q8WZ42	113.1	Titin			Unaffected					0.2441	1.3166
P01871	P01871|P04220	121.1	Ig mu chain C region			Uncertain	81.4783				0.7136	1.4233	81.4783	45.3997	55.7199
P63261	P63261|P60709|P62736|P68032|P68133|P63267|Q562R1|Q6S8J3|A5A3E0|Q9BYX7|P0CG38|P0CG39	137.1	Actin, cytoplasmic 2			Uncertain					0.5222	1.26446
P02652	P02652	140.1	Apolipoprotein A-II			Affected	3.57735				0.8666	1.51671	3.57735	1.45349	40.6303
P0CG04	P0CG04	170.1	Ig lambda-1 chain C regions			Affected					0.8118	1.68544
A0M8Q6	A0M8Q6	170.2	Ig lambda-7 chain C region			Affected					0.7207	1.78957
O14791	O14791	178.1	Apolipoprotein L1			Affected	8.6076				0.82	1.52038	8.6076	3.72474	43.2727
P01625	P01625|P06314|P06313|P06312	240.1	Ig kappa chain V-IV region Len			Uncertain					0.7472	1.42863
P01620	P01620|P01623|P04206|P18135|P18136	244.1	Ig kappa chain V-III region SIE			Affected					0.7033	1.56843
P01622	P01622	244.2	Ig kappa chain V-III region Ti			Affected					0.7115	1.54699
P0CG48	P0CG48|P0CG47|P62979|P62987	245.1	Polyubiquitin-C			Unaffected					0.2014	1.16248
Q5TFQ8	Q5TFQ8|P78324	261.1	Signal-regulatory protein beta-1 isoform 3			Uncertain					0.6275	1.78885
P35241	P35241|P26038|P15311	266.1	Radixin			Uncertain					0.5817	1.2085
Q9UBX5	Q9UBX5	280.1	Fibulin-5			Uncertain					0.5626	1.32569
P05408	P05408	284.1	Neuroendocrine protein 7B2			Uncertain					0.5575	1.27976
P01596	P01596|P01598	287.1	Ig kappa chain V-I region CAR			Uncertain					0.3361	1.32051
P01593	P01593|P01608|P01613|P01599|P01607|P80362|P01600	290.1	Ig kappa chain V-I region AG			Uncertain					0.4887	1.60045
P01602	P01602	293.1	Ig kappa chain V-I region HK102 (Fragment)			Affected					0.7093	1.64912
P01617	P01617|P06310|P06309|P01614	295.1	Ig kappa chain V-II region TEW			Affected					0.8459	1.62916
P01779	P01779|P01774|P01776|P01765|P01770	310.1	Ig heavy chain V-III region TUR			Uncertain					0.638	1.52218
P21802	P21802	311.1	Fibroblast growth factor receptor 2			Unaffected					0.4927	1.1882
P06331	P06331	353.1	Ig heavy chain V-II region ARH-77			Uncertain					0.6809	1.30367
P00739			Haptoglobin-related protein OS=Homo sapiens GN=HPR PE=1 SV=2 - [HPTR_HUMAN]				42.9461						42.9461	55.2774	128.714
P01591			Immunoglobulin J chain OS=Homo sapiens GN=IGJ PE=1 SV=4 - [IGJ_HUMAN]				24.9463						24.9463	11.9335	47.8365
P01781			Ig heavy chain V-III region GAL OS=Homo sapiens PE=1 SV=1 - [HV320_HUMAN]				2.62392						2.62392	2.2312	85.033
P80748			Ig lambda chain V-III region LOI OS=Homo sapiens PE=1 SV=1 - [LV302_HUMAN]				1.86861						1.86861	0.852021	45.5966
P35527			Keratin, type I cytoskeletal 9 OS=Homo sapiens GN=KRT9 PE=1 SV=3 - [K1C9_HUMAN]				1.70216						1.70216	2.54772	149.675
P02745			Complement C1q subcomponent subunit A OS=Homo sapiens GN=C1QA PE=1 SV=2 - [C1QA_HUMAN]				0.616288						0.616288	0.237727	38.574
P04264			Keratin, type II cytoskeletal 1 OS=Homo sapiens GN=KRT1 PE=1 SV=6 - [K2C1_HUMAN]				0.553421						0.553421	0.477176	86.223
P35908			Keratin, type II cytoskeletal 2 epidermal OS=Homo sapiens GN=KRT2 PE=1 SV=2 - [K22E_HUMAN]				0.456385						0.456385	0.294464	64.5209
P13645			Keratin, type I cytoskeletal 10 OS=Homo sapiens GN=KRT10 PE=1 SV=6 - [K1C10_HUMAN]				0.453916						0.453916	0.149079	32.8429
B9A064			Immunoglobulin lambda-like polypeptide 5 OS=Homo sapiens GN=IGLL5 PE=2 SV=2 - [IGLL5_HUMAN]
P01598			Ig kappa chain V-I region EU OS=Homo sapiens PE=1 SV=1 - [KV106_HUMAN]
P01608			Ig kappa chain V-I region Roy OS=Homo sapiens PE=1 SV=1 - [KV116_HUMAN]
P01623			Ig kappa chain V-III region WOL OS=Homo sapiens PE=1 SV=1 - [KV305_HUMAN]
P01624			Ig kappa chain V-III region POM OS=Homo sapiens PE=1 SV=1 - [KV306_HUMAN]
P01765			Ig heavy chain V-III region TIL OS=Homo sapiens PE=1 SV=1 - [HV304_HUMAN]
P02533			Keratin, type I cytoskeletal 14 OS=Homo sapiens GN=KRT14 PE=1 SV=4 - [K1C14_HUMAN]
P02538			Keratin, type II cytoskeletal 6A OS=Homo sapiens GN=KRT6A PE=1 SV=3 - [K2C6A_HUMAN]
P0CG05			Ig lambda-2 chain C regions OS=Homo sapiens GN=IGLC2 PE=1 SV=1 - [LAC2_HUMAN]
P60709			Actin, cytoplasmic 1 OS=Homo sapiens GN=ACTB PE=1 SV=1 - [ACTB_HUMAN]
P81605			Dermcidin				0.875163						0.875163	0.792313	90.5331
